# Supplementary material for: Identification of tumor antigens and immunogenic cell death-related subtypes for the improvement of immunotherapy of breast cancer
Source: Front Cell Dev Biol. 2022 Oct 25;10:962389. doi: 10.3389/fcell.2022.962389 (PMC9641162; doi:10.3389/fcell.2022.962389)
Supplement: Supplementary file 1 [file Table2.XLSX]

## Sheet: DFS
Genes	p.value	HR	Low 95%CI	High 95%CI
ZNF552	0.000738525	0.450694	0.283709	0.715964
SKAP1	0.000911616	0.466962	0.297738	0.732368
ABAT	0.00118516	0.471742	0.299549	0.742919
SPATA17	0.00425874	0.515895	0.327691	0.812192
SELL	0.00494034	0.531152	0.341681	0.825689
CCNE1	0.0052272	1.88109	1.20732	2.93085
BLNK	0.00528481	0.529766	0.338996	0.827892
SERPINA1	0.00549658	0.528191	0.336588	0.828865
CACNG4	0.00614587	0.532911	0.339719	0.835969
BMPR1B	0.00635347	0.531498	0.337562	0.836852
ANLN	0.00649407	1.85876	1.18946	2.90467
HMMR	0.00674557	1.85369	1.1861	2.89701
PLK1	0.00801164	1.81553	1.1683	2.8213
KCNJ11	0.0109782	0.56011	0.358336	0.875501
PLEKHF2	0.0140515	0.571472	0.36565	0.893151
PARD6B	0.0150717	0.574647	0.367616	0.898274
PRR11	0.0156101	1.72774	1.10912	2.69142
SERPINA3	0.015893	0.580851	0.373505	0.903304
IDO1	0.0159324	0.583304	0.376307	0.904165
SAMD12	0.0160004	0.581863	0.374517	0.904004
SERPINA11	0.0162293	0.578208	0.369904	0.903812
SMYD3	0.0166635	0.579438	0.370668	0.905792
ITGAL	0.0167344	0.583916	0.375787	0.907318
CCNB2	0.016759	1.70682	1.10137	2.64511
RNFT2	0.0171026	1.70935	1.10015	2.65589
PLD4	0.0175908	0.584342	0.375006	0.910534
MYBL2	0.017907	1.7024	1.09592	2.64453
EXO1	0.0183569	1.69427	1.09315	2.62595
CDC45	0.0186198	1.6923	1.09186	2.62294
RSPH1	0.0194887	0.589488	0.378357	0.918435
SCCPDH	0.019577	0.591497	0.38061	0.919231
LRG1	0.0199234	0.592647	0.381499	0.920659
MSI2	0.0206343	0.592439	0.380297	0.922921
GOLT1A	0.0222177	0.593825	0.379884	0.928251
RAD51	0.0222476	1.66724	1.07565	2.5842
MND1	0.0223091	1.66335	1.07508	2.57352
ZNF281	0.0223611	0.596525	0.382916	0.929294
THSD4	0.0230573	0.598036	0.383848	0.93174
CD48	0.0230731	0.599533	0.38562	0.932108
TMC5	0.0236794	0.600921	0.386539	0.934204
ST6GALNAC2	0.0240027	0.599981	0.385018	0.934962
UBE2T	0.024944	1.65075	1.06514	2.55833
GATA3	0.0254291	0.604967	0.389321	0.94006
PXMP4	0.0255688	0.603277	0.387119	0.940132
TPX2	0.0257939	1.6419	1.06174	2.53906
CERS6	0.0259373	0.607913	0.392296	0.942037
TBC1D9	0.027203	0.606759	0.389457	0.945308
DNAAF3	0.0291314	0.608087	0.388945	0.950699
PRPS2	0.0293849	1.63726	1.05065	2.55139
CD9	0.0295079	0.613009	0.394539	0.952453
KIF20A	0.0317717	1.61589	1.04275	2.50406
TONSL	0.0317806	1.61596	1.04273	2.50432
CCDC47	0.0341336	0.621138	0.399808	0.964993
MAPT	0.035079	0.624331	0.402854	0.967571
CLTC	0.0351485	0.622786	0.400864	0.967566
MYO5B	0.0358042	0.623774	0.401462	0.969192
YWHAZ	0.0367177	1.59943	1.02941	2.48509
MCM10	0.0376005	1.59152	1.027	2.46635
ILDR1	0.0380913	0.628897	0.405716	0.974848
RALGPS2	0.0385075	0.62796	0.404158	0.975692
TUBB	0.0403586	1.58523	1.02045	2.46257
NPNT	0.0405552	0.631025	0.406156	0.980393
STIP1	0.0421524	1.56836	1.01608	2.42082
CEACAM6	0.0432485	1.56472	1.01368	2.41531
SLC16A6	0.0440924	0.637675	0.411497	0.988171
PAK4	0.0449478	1.55584	1.01001	2.39666
ORC1	0.0449539	1.56181	1.01008	2.4149
MBOAT7	0.0450095	1.55523	1.00987	2.39508
TOM1L1	0.0455567	0.639552	0.412656	0.991206
NUSAP1	0.046148	1.55349	1.00756	2.39524
BGN	0.0462053	1.55507	1.00746	2.40035
MRPL47	0.0496631	1.54453	1.00064	2.38406
LSR	0.0510135	1.54063	0.998098	2.37805
FANCF	0.0513722	0.647999	0.418818	1.00259
C4A	0.0514403	0.646958	0.417417	1.00273
SEZ6L2	0.0521933	1.53787	0.995923	2.37473
PREX1	0.053401	0.649364	0.419015	1.00635
MCM4	0.0541257	1.53812	0.992397	2.38393
CDCA2	0.0551553	1.53167	0.990637	2.36818
KNSTRN	0.0552535	1.53165	0.990463	2.36853
NUAK2	0.0570855	0.654737	0.423246	1.01284
XBP1	0.0570896	0.653487	0.421605	1.0129
CCT3	0.0586939	1.52577	0.984591	2.3644
INHBA	0.0605155	1.51368	0.981848	2.3336
SUCO	0.0612198	0.659493	0.426496	1.01978
DLGAP5	0.0614672	1.51559	0.980222	2.34338
NUF2	0.0625232	1.51315	0.978574	2.33974
MAD2L1	0.0640368	1.51267	0.976144	2.34409
RBBP8NL	0.0641472	1.50474	0.976268	2.31928
APOBR	0.0643466	0.657052	0.42105	1.02534
ARSG	0.065448	0.662413	0.427387	1.02668
AR	0.065772	0.664058	0.429356	1.02706
RASEF	0.0657779	0.664238	0.429593	1.02705
GSTO2	0.0678267	0.667299	0.432283	1.03008
KIF2C	0.0682987	1.49714	0.970143	2.3104
KCNK1	0.0689024	1.49843	0.969159	2.31675
CRNKL1	0.0705563	0.667398	0.430569	1.03449
LRBA	0.0713563	0.66827	0.431208	1.03566
DHCR24	0.0734218	0.670216	0.432463	1.03868
COX20	0.074345	0.671108	0.433065	1.04
RGS4	0.0747856	1.48641	0.961137	2.29877
TTC30B	0.0763428	0.675345	0.437524	1.04244
TDO2	0.0768703	1.4821	0.958449	2.29185
PTTG1	0.0789994	1.4752	0.955968	2.27645
RAD54L	0.0797249	1.47419	0.955043	2.27554
LSM4	0.0817655	1.47257	0.952381	2.27688
LYZ	0.0818813	0.677513	0.436966	1.05048
GINS4	0.082485	1.47121	0.951517	2.27475
ZNF92	0.0831283	0.681305	0.441404	1.05159
CD2	0.0832899	0.681322	0.441327	1.05183
RRM2	0.0838914	1.46863	0.949846	2.27075
PBK	0.0841214	1.46381	0.949959	2.25562
GREB1	0.0842551	0.682276	0.442047	1.05306
SLC39A6	0.0843668	0.679782	0.438535	1.05374
TROAP	0.0846592	1.46512	0.949131	2.26163
ZNF217	0.0865567	0.68423	0.443342	1.056
DTX3L	0.0870493	0.683475	0.441993	1.05689
DCAF13	0.0909442	1.45191	0.94228	2.23716
ABCA3	0.0918559	0.685948	0.442533	1.06325
BUB1B	0.0933861	1.44987	0.939439	2.23763
TWF1	0.0935817	0.688788	0.44548	1.06498
CDH11	0.0941652	1.44604	0.938896	2.22711
TTC39A	0.0952297	0.688509	0.444116	1.06739
FANCA	0.0954807	1.44445	0.937459	2.22564
PRR19	0.0959307	1.44635	0.936692	2.23331
ANXA9	0.0976271	0.690631	0.445696	1.07017
DDAH1	0.0981963	0.694274	0.450515	1.06992
KPNA2	0.0986304	1.44133	0.934007	2.2242
GRP	0.0990428	0.691592	0.446229	1.07187
ELOVL6	0.0991388	1.44294	0.933199	2.23111
SLC4A8	0.0994656	0.69435	0.449889	1.07165
SIX1	0.0998993	0.695636	0.451466	1.07186
WDR62	0.0999591	1.43761	0.932873	2.21544
UHMK1	0.100889	0.696296	0.451835	1.07302
SLC9A3R1	0.101123	0.691162	0.444422	1.07489
TUBA1C	0.101886	1.4364	0.930744	2.21677
CBX4	0.102464	0.69539	0.449645	1.07544
TNNT1	0.102657	0.694228	0.447884	1.07607
CDC20	0.10323	1.4326	0.929663	2.20762
KDELR3	0.103936	1.43632	0.928345	2.22226
LAPTM4B	0.10429	1.435	0.928106	2.21875
MAGED2	0.10524	0.694429	0.446701	1.07954
DAP3	0.106439	0.699139	0.452748	1.07962
CHPF	0.106466	1.42512	0.926947	2.19103
SYT12	0.10681	0.698661	0.451854	1.08028
ILF2	0.110825	1.42138	0.922567	2.18989
DENND1C	0.1116	0.701393	0.453112	1.08572
PGAM5	0.112353	1.41932	0.921177	2.18684
TRIM59	0.112723	1.41878	0.920849	2.18595
ZNF48	0.114163	0.70368	0.455006	1.08826
MMP1	0.114233	1.41681	0.919489	2.18312
RHNO1	0.114344	0.706727	0.459334	1.08736
PLEK2	0.114775	0.705122	0.456763	1.08852
PTK7	0.11498	1.41582	0.918825	2.18165
TMCO1	0.11647	0.705378	0.45621	1.09063
TMEM63B	0.116908	1.41096	0.91751	2.16979
TJP3	0.117557	0.705927	0.456419	1.09183
FSIP1	0.117708	0.707208	0.458206	1.09153
NFKBIE	0.119285	0.7082	0.458802	1.09317
CDT1	0.12003	1.40756	0.914729	2.16592
ARHGAP39	0.120606	1.4075	0.914127	2.16715
ZNF467	0.120984	0.706957	0.456071	1.09586
SYNE4	0.122325	1.40365	0.912975	2.15804
FOXM1	0.12275	1.40729	0.911891	2.17183
SLC2A10	0.122903	0.709516	0.458789	1.09726
MELK	0.123126	1.40679	0.911581	2.17103
TACC3	0.123733	1.40425	0.911392	2.16363
HOOK1	0.123993	0.711375	0.460943	1.09787
GPSM2	0.124704	1.40481	0.910274	2.168
PPAT	0.124848	1.40463	0.910155	2.16775
APOO	0.125468	1.40217	0.909952	2.16063
PAICS	0.125735	1.40183	0.909736	2.16011
NETO2	0.126588	1.40445	0.90837	2.17144
CERS2	0.128011	0.713875	0.462512	1.10185
ZNF695	0.129369	1.40142	0.906048	2.16764
ERMP1	0.130078	0.716016	0.464607	1.10347
GZMA	0.13033	0.714879	0.462784	1.1043
TRIP13	0.130547	1.39765	0.905557	2.15715
PDIA4	0.131369	1.39484	0.905264	2.14917
AURKA	0.131458	1.39377	0.90538	2.14562
MTDH	0.131482	1.39642	0.904842	2.15506
RUVBL2	0.131667	1.39239	0.905438	2.14124
PLS1	0.131859	0.713817	0.460407	1.10671
SYT17	0.13292	0.715657	0.462588	1.10717
RAB31	0.133219	0.716061	0.463036	1.10735
LAMP3	0.133715	0.718823	0.466907	1.10666
HAGHL	0.135086	1.38932	0.902619	2.13846
TNFSF4	0.13666	1.38691	0.901546	2.13359
SHCBP1	0.139108	1.38572	0.89938	2.13504
GALNT7	0.143103	0.723016	0.468405	1.11603
PARP1	0.146206	0.725816	0.471088	1.11828
MKI67	0.146383	1.37937	0.893695	2.129
ARNT2	0.147997	0.726837	0.471744	1.11987
MMP13	0.151164	1.37109	0.891075	2.10967
GPR160	0.154089	0.728186	0.470761	1.12638
SKA1	0.154266	1.36782	0.888962	2.10464
TMEM132A	0.155269	1.36734	0.888148	2.10508
CCNA2	0.155552	1.36777	0.887781	2.10727
EME1	0.155854	1.36641	0.887837	2.10295
PKP3	0.161246	1.36118	0.884213	2.09543
CENPL	0.162565	1.36275	0.882603	2.10409
ARF3	0.166182	0.735896	0.476744	1.13592
HPN	0.168734	0.73621	0.47599	1.13869
ZBTB9	0.170471	0.738064	0.478057	1.13948
C5AR2	0.170594	0.738229	0.478258	1.13951
NDC80	0.171959	1.35151	0.877219	2.08224
RAB11FIP4	0.172354	0.740117	0.480384	1.14028
ESR1	0.176626	0.740336	0.478666	1.14505
ADCK2	0.177784	0.739437	0.476684	1.14702
ACTR3	0.178024	1.35203	0.871714	2.09701
PAX9	0.180069	0.74288	0.481053	1.14721
TMEM106C	0.182626	0.740399	0.475878	1.15196
GPR137B	0.183607	0.745824	0.48407	1.14912
FEN1	0.184381	1.33833	0.870333	2.05797
CLCN3	0.184455	0.747386	0.486178	1.14893
TMC4	0.185059	0.744697	0.481568	1.1516
NEK2	0.185546	1.33927	0.869046	2.06392
GTF2IRD1	0.18833	1.33576	0.867781	2.05612
IGFL2	0.189362	0.747824	0.48455	1.15414
E2F1	0.193345	1.33106	0.865082	2.04803
EVL	0.19435	0.750068	0.485823	1.15804
ERBB2	0.194419	0.750895	0.487136	1.15747
RAD51AP1	0.195274	1.33057	0.863629	2.04999
ZNF681	0.195332	0.751567	0.487799	1.15796
SGPL1	0.195511	0.752208	0.488763	1.15765
SLC1A4	0.195801	0.751753	0.487882	1.15834
HSP90AA1	0.196527	1.32708	0.863755	2.03895
SLC39A7	0.19792	1.32597	0.862981	2.03734
ZDHHC12	0.198243	1.32637	0.862577	2.03953
CSE1L	0.201536	1.32538	0.860196	2.04214
CDC25C	0.2021	1.32286	0.86061	2.0334
HM13	0.207808	1.31756	0.857843	2.02364
CKAP4	0.209664	1.31676	0.856633	2.02403
MMP11	0.210696	1.31566	0.856201	2.02169
BLM	0.213891	1.3154	0.853723	2.02676
RUSC1	0.21428	1.31366	0.854063	2.02059
HDAC11	0.215062	0.760747	0.493732	1.17217
DBF4	0.215736	1.3154	0.852239	2.03026
ARV1	0.215772	0.761612	0.494853	1.17217
SRXN1	0.217901	1.31035	0.852426	2.01428
ATP1B1	0.224255	0.765797	0.497987	1.17763
BSCL2	0.225302	0.766032	0.497903	1.17855
TMEM254	0.225619	0.763575	0.493586	1.18124
GAPT	0.226435	0.765749	0.496896	1.18007
LMAN2	0.227781	1.30229	0.847817	2.00038
SLC12A8	0.22872	1.30227	0.84709	2.00204
ESRP1	0.230339	1.30295	0.845541	2.00781
SLC25A10	0.23043	1.30194	0.845886	2.00388
PRC1	0.230533	1.30089	0.84624	1.9998
MUC1	0.23089	0.767664	0.498102	1.18311
C1orf43	0.231574	1.30089	0.845426	2.00174
MAGED1	0.231963	1.29906	0.845883	1.99504
FGD3	0.232133	0.768247	0.498526	1.1839
GRHL2	0.232744	1.29873	0.845414	1.99513
ZBTB41	0.233134	0.769795	0.500722	1.18346
ETV7	0.233802	0.769062	0.499154	1.18492
GZMK	0.236534	0.770577	0.500502	1.18639
ATP6V1A	0.23665	1.29736	0.842962	1.99671
SKA3	0.238113	1.29632	0.842275	1.99513
CAPG	0.240884	0.773088	0.502847	1.18856
SLC29A3	0.241191	0.772218	0.501196	1.1898
GBP5	0.242101	0.77156	0.499635	1.19148
GMPS	0.242132	1.29429	0.840052	1.99414
BPIFB1	0.24255	0.772685	0.50138	1.1908
ISG20L2	0.245135	1.29114	0.839138	1.9866
DSN1	0.245369	1.28978	0.839564	1.98143
ANOS1	0.24754	0.774839	0.50284	1.19397
KIF14	0.248104	1.28908	0.837791	1.98347
SLC44A4	0.24816	0.774126	0.501307	1.19542
IGSF9	0.248698	1.28876	0.837484	1.9832
SYAP1	0.249392	0.775654	0.503414	1.19512
EZH2	0.249846	1.28804	0.836937	1.98228
ETNK2	0.250006	0.775076	0.502119	1.19641
ASPM	0.250053	1.28781	0.836887	1.98168
BUB1	0.250099	1.28771	0.836895	1.98137
RGS10	0.253971	0.778497	0.506317	1.19699
MRPS35	0.254916	0.776106	0.501666	1.20068
DTL	0.256348	1.28356	0.834082	1.97527
TOX3	0.259619	0.780436	0.507166	1.20095
NANS	0.26186	1.27823	0.832492	1.96263
RNASEH2A	0.264472	1.27766	0.830815	1.96484
SLITRK6	0.265034	0.782045	0.507552	1.20499
RAN	0.26519	1.27751	0.830351	1.96548
NUCB2	0.266042	0.782372	0.507675	1.2057
RIPPLY3	0.271643	1.27218	0.828216	1.95414
CENPE	0.271766	1.27435	0.82702	1.96365
NLRP2	0.272218	0.786014	0.511405	1.20808
MLF1	0.273302	0.785836	0.510585	1.20947
SQLE	0.274657	1.27241	0.825859	1.96043
MEX3A	0.277384	1.27195	0.824069	1.96326
KIF23	0.278315	1.26923	0.824802	1.95313
MRPL13	0.278733	1.26757	0.825364	1.94671
CENPI	0.280495	1.26777	0.823962	1.95063
SHROOM2	0.280534	0.788187	0.511542	1.21444
LMNB1	0.280651	1.26688	0.824318	1.94705
RGS16	0.280887	0.789541	0.513858	1.21313
PRRT3	0.282539	0.788927	0.511974	1.2157
GSKIP	0.283178	0.789144	0.512078	1.21612
GOLM1	0.284682	0.789047	0.511207	1.21789
TRIM14	0.288774	0.792438	0.515577	1.21797
SUSD4	0.290864	0.792051	0.513898	1.22076
CCNE2	0.294185	1.25819	0.819176	1.93248
SLC39A4	0.297122	1.25741	0.817481	1.93408
LRRC59	0.298363	1.25584	0.81748	1.92925
ARHGAP11A	0.302045	1.25412	0.815801	1.92794
COL8A1	0.302337	1.25346	0.815979	1.92548
PPP1R14B	0.303953	1.25355	0.814753	1.92867
IL1RN	0.304451	0.798284	0.519301	1.22714
ESCO2	0.3045	1.25256	0.814942	1.92516
SLC38A1	0.304524	0.798393	0.519473	1.22707
SULT2B1	0.305068	0.796381	0.515423	1.23049
SPP1	0.305545	1.25125	0.814963	1.92109
SLC50A1	0.306592	0.797287	0.516425	1.2309
HMGB3	0.308203	1.24943	0.814131	1.91748
DSP	0.311778	0.800978	0.521037	1.23133
ERBB3	0.31262	0.800789	0.520285	1.23252
RUVBL1	0.314262	1.24698	0.811254	1.91675
CASK	0.314459	1.24748	0.810808	1.91932
ACP5	0.315184	0.800444	0.518435	1.23586
C3orf52	0.315554	0.801984	0.521212	1.23401
DIAPH3	0.316053	1.24599	0.810579	1.91529
VAV3	0.316157	0.802598	0.522111	1.23377
VDAC1	0.316753	1.2447	0.810878	1.91062
CDKN3	0.321952	1.24261	0.808462	1.9099
CCNF	0.326277	1.23955	0.807328	1.90318
COL5A1	0.326586	1.2397	0.80701	1.90439
BCL9	0.330513	0.807881	0.525688	1.24156
CYP51A1	0.332799	0.808241	0.525326	1.24352
YIPF6	0.334066	0.808677	0.52559	1.24424
DHRS2	0.336413	0.808683	0.5245	1.24684
TOP2A	0.33654	1.2353	0.802797	1.90082
TMED10	0.339149	0.810809	0.527419	1.24647
ITGA11	0.343465	1.2301	0.801426	1.88805
PCSK6	0.345281	0.813334	0.529571	1.24915
TRMT12	0.346154	1.22949	0.799937	1.88969
NTM	0.34702	1.22845	0.800051	1.88624
FANCD2	0.347555	1.22871	0.799483	1.88839
RAD21	0.348209	1.22838	0.799252	1.88792
PYGO2	0.35315	0.815762	0.530741	1.25385
WDHD1	0.353545	1.22565	0.797406	1.88389
COMP	0.353821	1.22477	0.797852	1.88011
NCAPH	0.35505	1.22551	0.796435	1.88575
KIF18B	0.355229	1.22428	0.797207	1.88013
ARFGEF3	0.356195	0.816434	0.530658	1.25611
CDCA4	0.356998	1.22398	0.796169	1.88166
NCEH1	0.35838	0.817856	0.532514	1.2561
MSH6	0.358626	1.22296	0.795759	1.8795
HID1	0.362332	0.817911	0.530742	1.26046
MMP9	0.363819	0.819413	0.53311	1.25947
KMO	0.365454	0.819494	0.532494	1.26118
SSR2	0.367828	1.21849	0.792572	1.87328
F7	0.369019	0.820159	0.532156	1.26403
ZNF703	0.371002	0.821739	0.534473	1.2634
PPIL1	0.372408	1.21571	0.791463	1.86736
DEPDC1B	0.374857	1.21482	0.790415	1.86711
TRPM2	0.377834	1.2131	0.789659	1.86361
GEMIN6	0.380717	1.21203	0.788464	1.86314
NCAPG	0.382077	1.21125	0.788131	1.86151
ARMT1	0.382879	0.824859	0.535253	1.27116
PLAU	0.384415	1.20948	0.787901	1.85664
ALDH3B2	0.386637	0.826534	0.536962	1.27226
DEPDC1	0.387623	1.20813	0.786732	1.85524
ATIC	0.387641	0.827016	0.537495	1.27249
IQGAP3	0.388928	1.20767	0.786182	1.85514
TMEM106B	0.390201	0.827848	0.538016	1.27381
F11R	0.39142	1.20686	0.785088	1.85521
E2F8	0.392343	1.20633	0.784873	1.8541
CASP6	0.392846	0.829043	0.539275	1.27451
SPINT1	0.393497	1.20504	0.785139	1.8495
PPM1J	0.402098	0.831656	0.540352	1.28
ZNF28	0.403592	0.832654	0.541781	1.27969
OCIAD2	0.407337	1.20014	0.779497	1.84778
CREB3L4	0.409508	0.834045	0.54188	1.28374
TIMM17A	0.409771	1.19747	0.780141	1.83804
IRF6	0.412198	0.835804	0.544409	1.28317
GPR143	0.412502	0.835056	0.542607	1.28513
GJB2	0.412813	1.1961	0.779204	1.83604
CDS1	0.414218	0.83608	0.544009	1.28496
RASL11B	0.415648	0.835333	0.541641	1.28827
SRMS	0.417306	0.835998	0.542276	1.28881
RTKN2	0.421432	1.19285	0.77602	1.83358
SLC27A2	0.421684	0.838718	0.546128	1.28806
PAGR1	0.422137	0.83806	0.544426	1.29006
SOX4	0.424482	1.19141	0.775183	1.83113
FKBPL	0.425294	1.19071	0.775262	1.82879
KDM5B	0.425729	0.840028	0.547024	1.28997
DHCR7	0.426394	1.19118	0.774023	1.83317
CAPN13	0.42689	0.840244	0.546923	1.29088
SEC23B	0.426897	0.839624	0.54552	1.29228
ZWILCH	0.426941	1.19037	0.774399	1.82979
FLVCR1	0.427273	0.840636	0.547613	1.29045
FAM102A	0.427888	0.840002	0.545869	1.29262
NELL2	0.42877	0.841133	0.547977	1.29112
POLE2	0.429971	1.18852	0.773995	1.82506
FUT8	0.431633	0.841562	0.547489	1.29359
BROX	0.433845	0.842417	0.548306	1.29429
CANT1	0.434557	0.841508	0.545868	1.29727
CEP55	0.441941	1.18364	0.770161	1.81912
EVPL	0.443553	1.18292	0.769727	1.81791
BRCC3	0.444393	1.18217	0.76988	1.81524
FBXO45	0.44477	1.18185	0.769934	1.81413
ABCC11	0.445054	0.845366	0.549298	1.30101
RBBP5	0.447866	0.846804	0.551176	1.30099
PRLR	0.449159	0.846962	0.550871	1.3022
CAPN9	0.449827	0.846862	0.550289	1.30327
DPP3	0.453473	1.17823	0.767358	1.80909
SUGCT	0.453883	1.17792	0.76738	1.8081
PMVK	0.458052	1.17621	0.766152	1.80575
CPSF2	0.461035	1.17503	0.765236	1.80429
FANCI	0.46422	1.17345	0.764623	1.80087
KCNS3	0.46679	1.1728	0.763447	1.80166
RNASET2	0.470389	0.853168	0.554342	1.31308
ATP8B1	0.471171	0.85384	0.555546	1.3123
SIPA1L3	0.475026	1.16903	0.761602	1.7944
CBX3	0.47535	1.16951	0.760811	1.79776
TLR7	0.476367	0.854286	0.553816	1.31777
HNRNPF	0.478987	0.856477	0.557743	1.31522
ECT2	0.481295	1.16667	0.759661	1.79175
FN1	0.481437	1.16633	0.759954	1.79001
GGPS1	0.483516	0.857541	0.55789	1.31814
WNT2	0.487781	0.858848	0.558782	1.32005
PARPBP	0.491647	1.16242	0.756956	1.78509
SIDT1	0.494158	0.860702	0.559884	1.32315
IL21R	0.494675	0.860441	0.558939	1.32458
CCDC167	0.494975	1.16099	0.756197	1.78247
ALCAM	0.501681	0.863489	0.56273	1.32499
LIN9	0.502515	0.863363	0.561938	1.32647
NAT1	0.502751	0.863772	0.562851	1.32558
GALNT1	0.504374	1.1571	0.753934	1.77585
STARD10	0.505801	0.864153	0.5621	1.32852
LY86	0.506066	0.863609	0.560553	1.33051
OLR1	0.50655	0.864679	0.563024	1.32795
PCCB	0.510508	0.865562	0.563046	1.33062
AMACR	0.510746	0.864674	0.560615	1.33364
CADM4	0.511081	0.865756	0.563219	1.3308
ZNF239	0.51159	0.866138	0.563918	1.33033
OASL	0.51619	1.15288	0.75035	1.77135
ESPN	0.517233	0.867807	0.565021	1.33285
LYPD3	0.517893	1.15185	0.750402	1.76806
BUB3	0.518	0.868056	0.565232	1.33312
FOXRED2	0.51881	0.868444	0.565781	1.33302
PIK3R2	0.519924	0.868817	0.566117	1.33337
N4BP3	0.519983	0.867891	0.563646	1.33636
CSTF2	0.52016	1.15097	0.749822	1.76674
SDR16C5	0.521035	0.868707	0.565181	1.33524
ZP3	0.523952	0.869993	0.56688	1.33518
IL4I1	0.524234	1.14956	0.748571	1.76535
SERINC2	0.525693	0.870003	0.565886	1.33756
KIF26B	0.530811	1.14684	0.747185	1.76028
ACSL3	0.531132	0.872055	0.568164	1.33849
SSX2IP	0.532732	0.872514	0.568451	1.33922
STIL	0.533045	1.14593	0.746711	1.7586
FBXO22	0.534497	0.872785	0.568132	1.3408
FOXA1	0.537602	0.873152	0.567264	1.34398
HSPA4	0.538422	0.874055	0.569228	1.34212
TFB2M	0.538533	0.874176	0.569493	1.34187
NDC1	0.53932	0.874372	0.569554	1.34232
RECQL4	0.539794	1.14339	0.745014	1.75479
GNPNAT1	0.542919	1.14216	0.744322	1.75264
FAM111B	0.546129	1.14123	0.74313	1.7526
DARS2	0.549468	1.13994	0.742379	1.7504
SPAG5	0.554208	1.13791	0.741613	1.74599
MAZ	0.555448	1.13752	0.741217	1.74571
ENPP5	0.557773	1.13656	0.7408	1.74376
MUC5B	0.560787	1.13623	0.738876	1.74727
VANGL1	0.561499	1.13525	0.739804	1.74209
ATP6V0B	0.563888	1.13435	0.739279	1.74054
COL1A1	0.565131	1.13414	0.738592	1.74152
MYB	0.570324	0.882884	0.574243	1.35741
PDCL3	0.570455	0.883207	0.575095	1.35639
TUBG1	0.57134	0.883457	0.575255	1.35678
SLC2A1	0.57165	0.88357	0.575385	1.35682
MXRA5	0.571759	1.13157	0.737249	1.7368
MRPL3	0.577213	1.12968	0.735819	1.73436
KIAA0895	0.578043	0.885328	0.576399	1.35983
KRT18	0.581528	0.886282	0.576941	1.36148
REPS2	0.581529	0.886296	0.576982	1.36143
CABYR	0.585063	0.887524	0.578314	1.36206
FGFR3	0.585993	0.887358	0.577204	1.36417
TMEM63C	0.590325	0.88885	0.578806	1.36497
PARP9	0.596147	0.8904	0.579605	1.36785
SPTY2D1	0.596595	0.890629	0.580001	1.36762
BRCA1	0.598765	0.891226	0.58036	1.36861
TMEM209	0.599964	0.891755	0.581172	1.36832
MAPK13	0.600625	1.12116	0.730657	1.72037
ARF1	0.600912	1.12122	0.730297	1.72141
TMEM79	0.600982	1.12108	0.730498	1.72049
LAMP5	0.603904	0.892623	0.581159	1.37101
PDXDC1	0.60417	1.11985	0.729957	1.71801
CXCR4	0.605673	0.89332	0.582113	1.3709
TPM3	0.605936	0.893383	0.582128	1.37106
FNDC1	0.60658	1.11922	0.729028	1.71825
PAQR4	0.608228	0.894021	0.582537	1.37206
COL5A2	0.609622	1.11818	0.728289	1.7168
AZIN1	0.60987	1.1182	0.728038	1.71744
OLA1	0.610081	1.11814	0.727967	1.71742
KRT8	0.610794	0.894312	0.581662	1.37502
BRIP1	0.62257	0.898023	0.585167	1.37814
AP1M2	0.624539	1.11296	0.725023	1.70846
RPA3	0.627411	0.89862	0.583598	1.38369
IGSF3	0.627934	0.899564	0.586311	1.38018
CERS4	0.628362	0.899628	0.586211	1.38061
EFNA3	0.628364	1.11156	0.724336	1.70579
ATP6AP1	0.630142	1.11102	0.723803	1.70539
DDIAS	0.631116	1.11094	0.723068	1.70689
STRA6	0.631144	1.11087	0.723202	1.70633
ADAM8	0.633687	0.900004	0.583524	1.38813
ITGB2	0.63623	0.901406	0.586294	1.38588
TPMT	0.636706	0.901897	0.587582	1.38435
EPN3	0.638769	1.10799	0.72209	1.70011
RET	0.643925	0.903776	0.588498	1.38796
CLSPN	0.645306	1.10583	0.720549	1.69711
GSPT1	0.6468	0.904731	0.589571	1.38836
GGCT	0.647281	1.10509	0.720263	1.69554
CCL11	0.647515	0.904837	0.589385	1.38913
CDH1	0.652204	0.90601	0.589817	1.39171
TUBA1B	0.653655	1.10294	0.718919	1.69208
ESPL1	0.654837	1.10262	0.718502	1.69208
KRT19	0.657081	0.907032	0.589566	1.39544
CD86	0.657204	0.907179	0.589985	1.39491
TMED2	0.658957	1.10125	0.717601	1.69
CNTNAP2	0.661566	0.908604	0.591568	1.39555
TUBB4B	0.662969	1.10008	0.71635	1.68938
B4GALNT3	0.665019	0.90944	0.591783	1.39761
FHDC1	0.665228	0.909825	0.593002	1.39592
LEO1	0.665606	0.909271	0.590703	1.39965
ANKEF1	0.667509	0.910403	0.593242	1.39713
PPM1H	0.668205	0.910324	0.592388	1.3989
CENPF	0.668368	1.09815	0.715528	1.68537
AHCY	0.671494	0.911559	0.594198	1.39842
GALNT6	0.676745	0.912875	0.594701	1.40128
SPAG1	0.681696	0.914129	0.595216	1.40391
IBSP	0.684905	1.09263	0.712273	1.67609
SYNDIG1	0.689032	1.09146	0.71098	1.67554
RAB25	0.68959	0.916448	0.597263	1.40621
TOR3A	0.689684	1.09118	0.711018	1.67459
ERVMER34-1	0.691564	1.09088	0.709817	1.67652
CMBL	0.695238	0.917627	0.596877	1.41074
TSPAN1	0.697982	0.918675	0.598547	1.41002
EIF2AK1	0.698424	0.918803	0.598655	1.41016
CAPRIN1	0.699606	0.919199	0.599163	1.41018
RAB10	0.701328	1.08784	0.707467	1.67272
KIF24	0.70156	0.919718	0.599466	1.41106
ZWINT	0.70749	0.921274	0.600316	1.41383
PSMA5	0.707993	1.08522	0.707398	1.66483
STAP2	0.709101	0.921764	0.600819	1.41415
SSR1	0.709155	1.08511	0.70642	1.66682
SEPHS2	0.711869	0.922348	0.60063	1.41639
RAB11FIP1	0.722408	0.925311	0.60296	1.42
RCC2	0.723852	0.925667	0.60307	1.42083
TNFSF13B	0.726741	1.0794	0.703209	1.65683
SORD	0.72777	1.07914	0.702798	1.65701
SPDEF	0.730796	1.07828	0.701913	1.65645
STAT1	0.732998	0.928021	0.604179	1.42544
MZB1	0.733978	0.928306	0.604442	1.4257
CDK1	0.736404	1.07639	0.701188	1.65235
STRBP	0.736438	0.928985	0.604942	1.4266
MICAL2	0.736833	0.929086	0.60499	1.4268
ZNF93	0.736852	1.07619	0.701282	1.65152
SLAMF8	0.73817	0.929334	0.604722	1.4282
LRRC15	0.738313	1.07571	0.701068	1.65054
UNC5B	0.739909	1.07559	0.699523	1.65384
CYBB	0.74016	0.929813	0.604807	1.42947
MAPK8IP2	0.746927	0.931791	0.606691	1.4311
ALG1	0.747889	0.932024	0.606738	1.4317
TMEM9	0.748797	1.07242	0.699044	1.64524
CCDC34	0.751157	0.933089	0.608175	1.43159
IFI30	0.752735	0.933401	0.607927	1.43313
CREB3L1	0.754389	0.933887	0.608413	1.43348
S100P	0.755708	1.07029	0.697664	1.64194
ZNF296	0.758192	1.06959	0.696961	1.64144
FKBP4	0.758686	0.934809	0.608045	1.43718
CST1	0.759004	0.93515	0.609331	1.43519
LMX1B	0.76068	0.935568	0.609466	1.43615
MSH2	0.763475	1.06808	0.69549	1.64029
TMEM19	0.764496	0.936628	0.610307	1.43743
EBP	0.76978	1.06602	0.694719	1.63578
ADGRB2	0.771088	0.938282	0.610884	1.44114
LILRB4	0.773419	0.938599	0.609724	1.44486
RPN1	0.774581	1.06453	0.693899	1.63313
BZW2	0.77459	0.939287	0.611829	1.44201
GBA	0.777176	1.06374	0.693398	1.63188
GTF3C4	0.778008	0.940291	0.612875	1.44262
FXYD3	0.778522	1.06344	0.692729	1.63252
PKM	0.781283	0.94085	0.61178	1.44692
BCAS1	0.783389	0.941555	0.612878	1.44649
APOBEC3B	0.783505	0.94171	0.613559	1.44537
PLAUR	0.783819	0.941774	0.613505	1.44569
KIF22	0.784706	1.06167	0.691089	1.63096
HYLS1	0.786073	0.942399	0.614011	1.44642
SRPRB	0.788455	1.06039	0.690964	1.62732
EEF1A2	0.790889	1.05967	0.690418	1.62641
UCP2	0.794457	0.944654	0.615531	1.44976
OPN3	0.798037	0.94563	0.616254	1.45105
DHTKD1	0.800459	0.946308	0.616847	1.45174
DNAH14	0.804218	0.947303	0.617447	1.45338
LRRC8E	0.807456	1.0547	0.687264	1.61858
MAL2	0.808328	0.948257	0.617304	1.45664
CDK5	0.812155	1.05327	0.686528	1.61591
POGK	0.81354	0.949813	0.619176	1.45701
ST14	0.814076	1.05268	0.686225	1.61483
SPTBN2	0.816207	0.950482	0.619376	1.45859
NME2	0.822279	0.951622	0.617373	1.46683
EPSTI1	0.823187	1.05008	0.68404	1.61198
CKAP5	0.823486	1.04992	0.684326	1.61083
RRM1	0.825005	0.952752	0.620376	1.4632
SF3B4	0.830529	1.04783	0.683082	1.60734
ENSA	0.833877	0.955122	0.621883	1.46693
MSR1	0.836064	1.0464	0.680973	1.60792
CBLC	0.838871	1.04544	0.681181	1.6045
KIF18A	0.839393	0.956719	0.623669	1.46762
CDC6	0.840028	1.04508	0.681117	1.60352
CST2	0.841048	1.0448	0.680794	1.60344
CEACAM5	0.843217	0.957636	0.623593	1.47062
LRRCC1	0.84398	1.0439	0.680487	1.60141
MAP7	0.846296	1.04325	0.679913	1.60076
LIPH	0.84755	1.04287	0.679785	1.59989
TIPRL	0.850206	1.04219	0.678712	1.60033
FAAP24	0.850759	0.959677	0.625058	1.47343
SIX4	0.850982	0.959732	0.625064	1.47359
IKBKE	0.853197	1.04126	0.67856	1.59782
B4GALNT4	0.853469	0.960308	0.62482	1.47593
ADAMDEC1	0.853987	1.04104	0.678309	1.59775
MYO6	0.856862	0.961345	0.626382	1.47543
SET	0.857307	1.04017	0.677088	1.59796
NUP210	0.86088	1.03901	0.677243	1.59403
CCDC78	0.862372	0.962794	0.627135	1.47811
TK1	0.86486	0.963491	0.62782	1.47863
PODXL2	0.866577	1.03741	0.67592	1.59222
NCAPG2	0.867116	1.03721	0.676065	1.59129
SULF1	0.870631	1.03621	0.675346	1.58991
POSTN	0.878191	1.03411	0.673384	1.58809
TPD52	0.880676	1.03336	0.673241	1.58611
SMC4	0.880859	1.03332	0.673085	1.58636
GSR	0.881285	0.967874	0.63053	1.4857
FCGR1A	0.88238	1.03299	0.671962	1.588
COL1A2	0.88272	1.03289	0.67192	1.58779
GLYATL1	0.883804	1.03244	0.672884	1.58412
PSENEN	0.884108	1.03245	0.672029	1.58617
TUBB3	0.891832	0.970713	0.632453	1.48989
NVL	0.89829	0.972461	0.633732	1.49224
COL10A1	0.902086	1.02727	0.669137	1.57709
LLGL2	0.904463	1.02671	0.667581	1.57904
BAK1	0.906814	1.02588	0.668816	1.57357
INTS7	0.907	0.974814	0.635421	1.49549
GPR39	0.909117	1.02523	0.668373	1.57262
B3GALNT1	0.91003	0.975638	0.636073	1.49648
METRN	0.911764	0.976061	0.635854	1.49829
CORO2A	0.913551	0.976539	0.636125	1.49912
ATP2C2	0.913657	0.976534	0.63573	1.50004
SLC37A1	0.913663	0.976615	0.636714	1.49797
CAPS	0.916093	1.02329	0.666791	1.57039
EZR	0.917773	0.977582	0.635647	1.50346
RMI1	0.917797	1.02279	0.666705	1.56906
FAM110A	0.91813	1.02279	0.665527	1.57184
DNASE2	0.919144	1.02246	0.665925	1.56987
ACOT7	0.919499	1.02232	0.66627	1.56865
COL3A1	0.923358	0.979071	0.636313	1.50646
ATAD2	0.925469	1.02064	0.665192	1.56603
TUFT1	0.926269	1.0204	0.665246	1.56517
COPA	0.931159	0.98131	0.639592	1.5056
PRDX1	0.9319	1.01883	0.664108	1.56303
LUM	0.937	1.01749	0.661948	1.56399
FPR3	0.937654	1.01729	0.662113	1.56298
ZNF468	0.94776	1.0144	0.661335	1.55597
CILP2	0.94782	0.985785	0.642047	1.51355
ENAH	0.949495	1.01395	0.66055	1.55641
ADAM12	0.951756	1.01331	0.660252	1.55516
FADS2	0.953234	0.987259	0.643156	1.51546
TDRKH	0.9533	0.987295	0.643567	1.51461
CLPSL2	0.954781	1.01248	0.659581	1.55418
STYXL1	0.956785	0.988226	0.643882	1.51672
SERTAD4	0.958514	0.988707	0.644498	1.51675
MRPS30	0.962059	0.989667	0.6451	1.51828
CKAP2	0.963433	0.990041	0.645382	1.51876
FOXP3	0.964529	1.00977	0.657891	1.54985
FZD2	0.96482	1.00969	0.657824	1.54976
LRRN2	0.966155	1.00931	0.657757	1.54877
DNAJA1	0.968687	1.00863	0.656875	1.54874
ZMPSTE24	0.973262	0.992707	0.647054	1.52301
P4HA3	0.975032	0.99318	0.64702	1.52454
COA6	0.977375	1.00621	0.655758	1.54397
DNAJC1	0.979509	0.994407	0.648164	1.52561
SMC1A	0.979668	1.00558	0.655603	1.54238
ABHD2	0.980334	0.994634	0.648416	1.52571
EPPK1	0.982141	1.0049	0.655087	1.54151
LIG1	0.983906	0.995591	0.648039	1.52954
TRPS1	0.984484	1.00426	0.654468	1.541
PPEF1	0.986873	1.00362	0.65235	1.54405
HOXC13	0.987948	0.996701	0.649124	1.53039
CHAF1B	0.990671	0.997451	0.65028	1.52997
HOXC10	0.99226	1.00212	0.653144	1.53756
GAPDH	0.992552	1.00204	0.652939	1.5378
COPB2	0.994263	1.00157	0.652592	1.53717
HSPH1	0.996446	0.999028	0.651158	1.53274
SLC52A2	0.997524	1.00068	0.651861	1.53615
SAMD9	0.997938	0.999435	0.651024	1.53431
CTSD	0.998088	1.00053	0.650264	1.53946

## Sheet: OS
Genes	p.value	HR	Low 95%CI	High 95%CI
VDAC1	0.000215789	1.84755	1.33465	2.55756
MAL2	0.000675956	1.75781	1.26976	2.43346
SERPINA1	0.00115727	0.583885	0.422059	0.807759
CHPF	0.0027708	1.62524	1.18238	2.23398
CCNE1	0.00324951	1.62043	1.17497	2.23478
MTDH	0.00366678	1.62579	1.17135	2.25653
MAPT	0.0040402	0.622523	0.450636	0.859973
GRHL2	0.00421455	1.59728	1.159	2.2013
LAPTM4B	0.00435388	1.60789	1.16005	2.22862
ESRP1	0.00551169	1.58228	1.14434	2.18782
SPINT1	0.00574234	1.56745	1.13943	2.15626
GZMK	0.00699714	0.638286	0.460591	0.884536
MRPL13	0.00716673	1.55318	1.12679	2.14091
CD2	0.0079305	0.644028	0.46541	0.891197
PLK1	0.00930134	1.52912	1.11031	2.1059
EZR	0.00933482	1.52831	1.11	2.10426
TUBA1C	0.0096273	1.52773	1.10844	2.10561
UBE2T	0.00992875	1.52719	1.10688	2.10709
TPD52	0.010529	1.51882	1.10263	2.09208
TMEM63B	0.0107947	1.5134	1.10052	2.08117
SKAP1	0.0114219	0.662131	0.481065	0.911345
STIP1	0.0120702	1.50814	1.09423	2.07861
HSP90AA1	0.0120831	1.50318	1.09339	2.06657
TNFSF4	0.0127799	1.50203	1.09044	2.06899
APOO	0.0133679	1.50151	1.0881	2.07199
SERPINA3	0.0133702	0.666965	0.483882	0.91932
LAMP3	0.0134953	0.667596	0.484494	0.919898
ITGAL	0.0140239	0.66915	0.485649	0.921986
SELL	0.0147935	0.67007	0.485624	0.924572
PCSK6	0.0156239	0.670601	0.485038	0.927153
IDO1	0.016602	0.675506	0.490037	0.931172
RSPH1	0.0168099	0.674273	0.488112	0.931436
SHROOM2	0.0183011	1.47034	1.06745	2.0253
RAD51	0.0191923	1.46661	1.06443	2.02075
ATP6AP1	0.0197128	1.45983	1.06218	2.00634
MZB1	0.0200231	0.681877	0.493828	0.941534
NANS	0.0216974	1.44999	1.05583	1.99129
CST2	0.0229354	0.687905	0.49834	0.94958
ZNF552	0.0233637	0.683134	0.49142	0.949639
FPR3	0.0234057	1.45234	1.0518	2.00541
SUGCT	0.024283	1.44019	1.04853	1.97815
HMGB3	0.0246314	1.44039	1.04774	1.9802
GNPNAT1	0.0248423	1.44216	1.04741	1.98567
DCAF13	0.0258225	1.43876	1.04487	1.98114
SLC37A1	0.025842	1.44029	1.04496	1.9852
UNC5B	0.0265693	1.43346	1.04275	1.97055
FSIP1	0.0277564	0.696961	0.505324	0.961275
SEZ6L2	0.0286548	1.42779	1.03784	1.96426
CENPI	0.02969	1.42715	1.03567	1.96662
GPR143	0.0299957	1.42554	1.03494	1.96356
MRPL47	0.0300354	1.4236	1.03472	1.95863
CD48	0.0313594	0.6998	0.505607	0.968578
CCDC34	0.0323656	0.706581	0.51405	0.971223
GMPS	0.0334103	1.4188	1.02787	1.9584
PRR11	0.0359295	1.40857	1.02275	1.93994
GZMA	0.0374761	0.708228	0.511717	0.980205
ZNF703	0.0374797	0.711819	0.516764	0.980498
FBXO45	0.0404177	1.39478	1.01464	1.91735
CCNB2	0.0411597	1.39401	1.01342	1.91753
DHTKD1	0.0414279	1.39566	1.01304	1.92278
MYBL2	0.0428941	1.39181	1.01063	1.91674
B3GALNT1	0.0430471	1.39289	1.01042	1.92014
TIPRL	0.0431905	1.39611	1.01027	1.92931
CBX3	0.0434025	1.39283	1.00987	1.92102
FAM110A	0.0434107	1.38917	1.00978	1.91111
SERTAD4	0.0448029	1.38556	1.00759	1.90532
CORO2A	0.044851	1.38637	1.00753	1.90764
NFKBIE	0.0449631	0.721319	0.524133	0.992689
GGCT	0.0450932	1.38421	1.00714	1.90247
CCNE2	0.0463831	1.38206	1.0052	1.90021
SQLE	0.0473977	1.38416	1.00374	1.90876
MRPS35	0.0491202	1.37537	1.00123	1.88933
EVL	0.0505209	0.725798	0.5264	1.00073
TMEM254	0.0512774	1.37225	0.998246	1.88639
KNSTRN	0.0518997	1.37538	0.99738	1.89665
NLRP2	0.052164	0.729819	0.531067	1.00295
DSN1	0.0527724	1.36977	0.99624	1.88336
ELOVL6	0.0536188	1.37665	0.995033	1.90463
PLEK2	0.0550598	0.729859	0.529072	1.00685
RPA3	0.0552331	1.36377	0.993077	1.87285
TPX2	0.0565174	1.3635	0.99143	1.87521
GTF3C4	0.0566285	1.36695	0.991217	1.88512
ST6GALNAC2	0.0567829	0.729873	0.527895	1.00913
TUBA1B	0.0584556	1.35913	0.989082	1.86763
MCM10	0.0588385	1.36059	0.988566	1.87263
ZWINT	0.05892	1.36091	0.988455	1.87372
EXO1	0.0593468	1.3592	0.987972	1.86991
FANCI	0.0612523	1.3547	0.985781	1.86168
ERMP1	0.0613053	1.35932	0.985558	1.87481
CST1	0.0619448	0.736766	0.534601	1.01538
UCP2	0.0622762	1.3547	0.984547	1.86403
ATP2C2	0.0638352	1.3499	0.982885	1.85396
GLYATL1	0.0651026	1.35081	0.981361	1.85935
KCNJ11	0.0659873	0.740601	0.537716	1.02004
ABAT	0.066051	0.741786	0.539454	1.02
KMO	0.0664821	1.34888	0.979853	1.85689
PRDX1	0.0669076	1.34609	0.979504	1.84988
NETO2	0.0672171	1.349	0.979002	1.85884
FGD3	0.0680025	0.743169	0.540308	1.0222
VANGL1	0.0687918	1.34343	0.977515	1.84633
LMAN2	0.0696453	1.34093	0.976707	1.84098
RAB11FIP1	0.0723945	1.33993	0.973749	1.8438
SKA1	0.0735068	1.33824	0.972657	1.84124
COL5A1	0.0738843	1.33804	0.972265	1.84144
CERS4	0.0746045	1.33822	0.971479	1.84342
MAP7	0.0756193	1.33392	0.970716	1.83301
SLC38A1	0.0761326	1.33554	0.970052	1.83873
NTM	0.0792456	1.32914	0.96733	1.82627
RAD54L	0.0796409	1.32996	0.966855	1.82944
MBOAT7	0.080751	1.32657	0.966023	1.82167
GALNT1	0.0809921	1.32873	0.965585	1.82845
ISG20L2	0.0812253	1.32724	0.965483	1.82454
KPNA2	0.0828983	1.32522	0.963991	1.82181
CKAP4	0.0845207	1.32243	0.962655	1.81665
KCNK1	0.0851137	1.3234	0.961975	1.82061
PAICS	0.087275	1.32	0.96022	1.81458
ARFGEF3	0.0882647	1.31882	0.959394	1.8129
YWHAZ	0.0930477	1.31494	0.955315	1.80993
ANLN	0.0962262	1.31134	0.952829	1.80475
DIAPH3	0.0962938	1.30964	0.952988	1.79978
TRMT12	0.0987387	1.30729	0.951091	1.7969
LRRC8E	0.0998451	1.30516	0.950396	1.79236
CASK	0.100607	1.30679	0.949491	1.79853
ARHGAP39	0.102442	1.30336	0.948358	1.79126
SLC52A2	0.102447	1.30368	0.948307	1.79222
HOXC13	0.102491	1.30296	0.948373	1.79013
CDH1	0.102649	1.3029	0.948244	1.7902
KIF20A	0.103224	1.3034	0.947665	1.79268
TBC1D9	0.103288	0.765512	0.555056	1.05576
CDC45	0.104106	1.3024	0.947044	1.79111
FOXM1	0.104268	1.30233	0.946913	1.79115
ARMT1	0.104794	1.30025	0.94677	1.78571
GREB1	0.105186	0.7695	0.560475	1.05648
SERPINA11	0.105316	0.767684	0.55749	1.05713
TUBB	0.105747	1.30479	0.94525	1.80109
FANCD2	0.106323	1.29979	0.945523	1.78678
PSENEN	0.106362	0.770071	0.560796	1.05744
MRPL3	0.111276	1.29625	0.941881	1.78395
ZNF239	0.111545	1.29586	0.94172	1.78319
AURKA	0.111703	1.29382	0.941933	1.77717
YIPF6	0.112238	1.29389	0.941473	1.77823
EIF2AK1	0.113096	1.29327	0.940866	1.77768
ADGRB2	0.113476	0.77184	0.560081	1.06366
TRPS1	0.117085	1.29421	0.937396	1.78684
MND1	0.117429	1.2887	0.93812	1.7703
GPR137B	0.119899	1.28716	0.936411	1.76929
MAGED1	0.122658	1.2832	0.934973	1.76112
CSE1L	0.123462	1.28479	0.934022	1.76728
COPA	0.123965	1.28259	0.934061	1.76118
DPP3	0.124594	1.28156	0.933773	1.75889
PAK4	0.124812	1.28211	0.933492	1.76092
TRPM2	0.126423	1.28055	0.932549	1.75841
RNFT2	0.126943	1.28119	0.932011	1.76119
RAD51AP1	0.127631	1.28071	0.931574	1.7607
SLC12A8	0.129011	1.27879	0.930907	1.75669
CDC25C	0.130129	1.27787	0.930243	1.7554
SRMS	0.130798	1.27847	0.9296	1.75826
PPEF1	0.131015	1.27786	0.929565	1.75665
MELK	0.131458	1.27891	0.928997	1.76061
SKA3	0.132906	1.27739	0.928218	1.75791
NUF2	0.133071	1.27647	0.928295	1.75524
TIMM17A	0.134351	1.27453	0.927756	1.75093
IBSP	0.134897	1.27393	0.927479	1.74981
SLC27A2	0.134911	0.784672	0.570984	1.07833
SULT2B1	0.135383	1.2746	0.926961	1.75261
KIF2C	0.135583	1.27303	0.927167	1.74792
GRP	0.137682	0.784701	0.569747	1.08075
HOXC10	0.141923	1.26857	0.923506	1.74256
EPN3	0.142599	1.2678	0.923197	1.74104
BRCC3	0.142623	1.26818	0.923086	1.74229
BUB1	0.142878	1.26858	0.922802	1.74391
ENSA	0.142968	1.26718	0.923079	1.73954
CCNA2	0.143103	1.26753	0.922893	1.74087
ATIC	0.143416	1.26779	0.9226	1.74213
ZNF28	0.144054	1.26699	0.922332	1.74045
LRG1	0.144395	0.789158	0.574218	1.08455
HM13	0.144649	1.26568	0.922225	1.73705
DNAAF3	0.146354	0.788334	0.571922	1.08664
HDAC11	0.147897	0.788325	0.571206	1.08797
ZMPSTE24	0.14867	1.26337	0.919909	1.73506
PPM1H	0.149338	1.26357	0.919376	1.73663
VAV3	0.149731	0.791546	0.57589	1.08796
CDK1	0.150453	1.26589	0.917964	1.74569
KCNS3	0.1515	1.26272	0.918051	1.73679
BAK1	0.153524	1.26032	0.917256	1.7317
AZIN1	0.154256	1.26169	0.916362	1.73716
PPIL1	0.154271	1.25914	0.917049	1.72885
NUAK2	0.15522	0.793959	0.577595	1.09137
PBK	0.155481	1.25817	0.916464	1.72729
DDAH1	0.155991	0.795124	0.579272	1.09141
ILF2	0.156809	1.25804	0.915568	1.72862
ITGA11	0.159937	1.25506	0.91423	1.72296
C5AR2	0.160447	0.794696	0.576555	1.09537
INHBA	0.162375	1.25373	0.912932	1.72174
MAPK13	0.164952	1.25234	0.911573	1.72048
SRPRB	0.167408	1.25304	0.909677	1.72601
ARF3	0.168393	1.24968	0.910035	1.71609
MAZ	0.169105	1.24876	0.909837	1.71394
GSR	0.170056	1.24837	0.909315	1.71386
LIPH	0.170095	1.24966	0.908888	1.7182
CCNF	0.170834	1.24775	0.908985	1.71278
MAD2L1	0.171273	1.2492	0.908235	1.71816
SPAG5	0.172484	1.24651	0.908271	1.7107
TMCO1	0.17287	1.24658	0.90799	1.71142
SSR1	0.173471	1.24831	0.907035	1.71798
SLC9A3R1	0.174129	1.24637	0.907213	1.71232
GAPT	0.174622	0.801798	0.582845	1.103
CSTF2	0.175454	1.24469	0.906873	1.70835
PRLR	0.175663	1.24594	0.906326	1.71282
ORC1	0.179121	1.24268	0.905108	1.70614
SLITRK6	0.18172	0.804457	0.584545	1.1071
PLD4	0.187898	0.805919	0.58454	1.11114
LMNB1	0.188469	1.237	0.900965	1.69838
FNDC1	0.191195	1.23617	0.899507	1.69883
BRCA1	0.195226	1.2331	0.898053	1.69315
MSI2	0.196518	1.23374	0.896991	1.69691
GBA	0.203189	1.22869	0.894706	1.68735
COL1A2	0.20345	1.23051	0.893827	1.69402
CHAF1B	0.203904	1.2284	0.894371	1.68719
CRNKL1	0.205121	1.22881	0.893448	1.69004
PXMP4	0.21075	1.22594	0.891083	1.68665
FAAP24	0.212549	0.816182	0.593053	1.12326
EPPK1	0.212998	1.22353	0.890688	1.68076
C1orf43	0.216113	1.22269	0.889118	1.68142
TMEM132A	0.217711	1.22046	0.889093	1.67532
CANT1	0.219965	1.21934	0.888197	1.67395
NCAPH	0.219988	1.22128	0.887338	1.68091
MMP1	0.221221	1.21854	0.88778	1.67254
SHCBP1	0.221809	1.21849	0.887445	1.67303
ESPL1	0.222552	1.21788	0.887265	1.67168
ACOT7	0.222985	1.21787	0.887004	1.67216
RAD21	0.223655	1.21863	0.886262	1.67563
F11R	0.224767	1.21724	0.886204	1.67193
FN1	0.224844	1.21828	0.885692	1.67575
POSTN	0.226275	1.21913	0.884437	1.68048
ANKEF1	0.226987	1.21639	0.885241	1.67141
CEACAM6	0.227286	1.21536	0.885528	1.66804
GINS4	0.228422	1.21662	0.884264	1.67391
TSPAN1	0.231786	0.823515	0.599033	1.13212
SSR2	0.232069	0.823557	0.598997	1.1323
RBBP8NL	0.233112	1.21257	0.883313	1.66456
KIF22	0.233606	1.21244	0.88308	1.66463
MYO6	0.2345	1.21254	0.882496	1.66602
PYGO2	0.235186	0.824886	0.600284	1.13353
COPB2	0.235666	1.21191	0.882095	1.66505
CLTC	0.2357	1.21138	0.882329	1.66313
DNAJA1	0.239717	1.20924	0.880962	1.65986
TRIM59	0.240573	1.20983	0.880167	1.66297
SSX2IP	0.242303	0.827504	0.602464	1.1366
C3orf52	0.242366	0.82639	0.60027	1.13769
FBXO22	0.244075	1.20777	0.8791	1.65933
PLEKHF2	0.24701	1.20688	0.877812	1.65931
CKAP5	0.248114	1.20566	0.877779	1.65601
COL5A2	0.248649	1.20634	0.877118	1.65912
TK1	0.249028	1.20492	0.877618	1.65427
SGPL1	0.251651	0.830761	0.605062	1.14065
BLNK	0.253012	0.830991	0.604968	1.14146
BUB1B	0.254199	1.20232	0.875931	1.65032
DEPDC1B	0.254693	1.20225	0.875677	1.65062
PGAM5	0.254893	1.20185	0.875771	1.64934
LRRC59	0.257337	1.20067	0.874972	1.64761
PARPBP	0.258472	1.20053	0.874384	1.64833
CCDC78	0.258488	0.832229	0.605204	1.14442
MSH6	0.258691	1.20063	0.874206	1.64894
FZD2	0.259622	1.19954	0.874248	1.64588
UHMK1	0.259648	1.20099	0.873452	1.65136
COL3A1	0.262056	1.20177	0.871622	1.65698
SLC39A6	0.26458	0.833274	0.60482	1.14802
TOX3	0.264907	0.832799	0.603738	1.14877
ETV7	0.265193	0.834865	0.607761	1.14683
RNASET2	0.265969	0.834572	0.60686	1.14773
CDT1	0.267056	1.1964	0.871671	1.64209
TRIP13	0.267166	1.19658	0.871504	1.64291
FOXA1	0.267394	1.19673	0.871291	1.64371
PKM	0.267428	1.19629	0.871513	1.64211
HID1	0.267471	1.1966	0.871316	1.64332
CDS1	0.267964	1.19649	0.871092	1.64345
LRRC15	0.268533	1.19569	0.871212	1.64103
LILRB4	0.269484	0.832719	0.601712	1.15241
GGPS1	0.270238	1.19495	0.870649	1.64005
SLC25A10	0.27126	0.836527	0.608663	1.1497
FANCA	0.273043	1.19374	0.869727	1.63846
SLC39A7	0.273208	1.19521	0.86879	1.64427
DARS2	0.2741	1.19371	0.869139	1.63948
ATP6V1A	0.274275	1.19377	0.869003	1.63991
P4HA3	0.274943	1.19354	0.86875	1.63976
FANCF	0.275232	0.837539	0.609111	1.15163
MXRA5	0.278047	1.19236	0.867656	1.63858
POGK	0.278154	1.19223	0.867669	1.63821
ESCO2	0.282333	1.18977	0.866741	1.63319
ENAH	0.282939	1.19027	0.866095	1.63578
TJP3	0.283367	0.839817	0.610479	1.15531
BSCL2	0.284153	0.840795	0.612176	1.15479
E2F1	0.285163	1.18839	0.865964	1.63085
SRXN1	0.287187	1.18757	0.865311	1.62984
CEP55	0.289483	1.18745	0.864077	1.63185
PDIA4	0.290156	1.18686	0.864063	1.63024
TDRKH	0.29016	1.18757	0.863619	1.63303
LYPD3	0.290804	1.18597	0.864248	1.62745
ZNF468	0.294505	1.1849	0.862822	1.6272
TMED2	0.294551	1.18564	0.862325	1.63018
ABCA3	0.294613	0.843543	0.61365	1.15956
GPR39	0.29594	1.18386	0.862667	1.62465
SEC23B	0.296621	1.18353	0.862496	1.62406
TLR7	0.297464	1.18579	0.860574	1.63389
ECT2	0.298896	1.18305	0.861521	1.62456
FAM111B	0.301043	1.18328	0.860153	1.62779
PCCB	0.303086	1.18083	0.860599	1.62023
PTK7	0.303832	1.18099	0.860076	1.62164
DNAJC1	0.304577	0.846533	0.615904	1.16352
NAT1	0.304931	0.847193	0.617158	1.16297
TMEM106C	0.3053	1.18111	0.85917	1.62367
SUCO	0.307581	1.17933	0.85907	1.61897
FLVCR1	0.308486	1.17942	0.858496	1.62032
HSPH1	0.309643	1.1788	0.858266	1.61904
E2F8	0.3104	1.17828	0.858189	1.61777
RRM2	0.314008	1.1778	0.856487	1.61966
MCM4	0.315063	1.17849	0.855415	1.62359
NCAPG	0.316745	1.17572	0.856392	1.61411
TTC30B	0.318565	0.85114	0.620083	1.16829
BROX	0.318646	1.17518	0.855701	1.61394
ARHGAP11A	0.319848	1.17453	0.855487	1.61256
SUSD4	0.320332	1.17431	0.855371	1.61217
COL10A1	0.321566	1.17368	0.855124	1.61092
CDH11	0.323115	1.17454	0.853648	1.61604
TUBB3	0.323358	0.8514	0.618694	1.17163
ETNK2	0.324252	1.17259	0.854406	1.60927
CDC20	0.326239	1.17165	0.853977	1.60749
FKBPL	0.336029	1.16872	0.850676	1.60567
ADAMDEC1	0.338934	1.16855	0.849178	1.60803
DNAH14	0.342132	1.16583	0.849476	1.60001
NELL2	0.345073	0.858536	0.625536	1.17832
MMP9	0.347174	0.858919	0.625533	1.17938
GAPDH	0.348933	1.16433	0.846859	1.60082
XBP1	0.350092	0.859206	0.624977	1.18122
LRRCC1	0.350449	1.16328	0.846851	1.59794
RHNO1	0.352557	0.860375	0.626599	1.18137
DDIAS	0.352639	1.16276	0.846042	1.59806
COL1A1	0.353043	1.16223	0.846247	1.5962
ITGB2	0.3539	0.858748	0.622365	1.18491
DTX3L	0.354307	0.860294	0.625693	1.18286
F7	0.355039	1.1615	0.845728	1.59517
KDM5B	0.356677	1.16062	0.845531	1.59314
CCT3	0.356977	1.16257	0.843769	1.60182
BCL9	0.360607	1.15964	0.844156	1.59302
CDC6	0.360849	1.15978	0.843902	1.59389
GTF2IRD1	0.363425	1.15868	0.84338	1.59187
FKBP4	0.366732	1.15696	0.842996	1.58786
EVPL	0.370695	1.15596	0.841647	1.58766
COL8A1	0.373361	1.15528	0.84075	1.58748
GOLM1	0.373472	1.15443	0.841435	1.58385
SAMD12	0.375508	1.15445	0.840281	1.58608
CILP2	0.376598	0.866078	0.629708	1.19117
CENPL	0.377002	1.15434	0.839542	1.58717
CKAP2	0.379014	1.15264	0.839929	1.58177
KIAA0895	0.379346	1.15266	0.839731	1.58219
FEN1	0.379573	1.15282	0.839454	1.58317
ADAM12	0.381032	1.15328	0.838227	1.58675
EME1	0.381444	1.15174	0.83938	1.58035
HPN	0.38237	0.867684	0.631048	1.19305
TONSL	0.383577	1.15205	0.837913	1.58395
MMP11	0.384972	1.15084	0.83823	1.58004
ZBTB9	0.385024	1.15105	0.838007	1.58105
SLC1A4	0.385259	0.868737	0.632318	1.19355
ST14	0.389515	1.14892	0.837463	1.57622
RAN	0.390399	1.14886	0.837026	1.57687
ARF1	0.39082	1.15033	0.835421	1.58394
ESR1	0.391158	1.14891	0.836557	1.57789
KIF18B	0.391824	1.14821	0.836836	1.57545
SULF1	0.393626	1.14836	0.835688	1.57802
SIPA1L3	0.394197	1.14745	0.836229	1.5745
DTL	0.395874	1.14744	0.835297	1.57624
MLF1	0.396462	0.871592	0.634386	1.19749
KIF14	0.397581	1.14641	0.835331	1.57332
CCDC167	0.39924	1.14741	0.833432	1.57967
TDO2	0.400534	1.14618	0.833894	1.5754
ACSL3	0.401003	1.146	0.833799	1.5751
DSP	0.401285	1.14565	0.833978	1.57381
CADM4	0.401662	0.872939	0.635421	1.19924
PIK3R2	0.401939	0.872651	0.634603	1.19999
SYAP1	0.402076	1.14521	0.833969	1.57259
CENPE	0.402224	1.1452	0.833894	1.57271
MUC5B	0.403542	0.873745	0.636576	1.19928
CAPN13	0.408707	1.14368	0.831739	1.57261
SLC2A10	0.408792	1.1437	0.831672	1.57279
RBBP5	0.409421	1.1432	0.831817	1.57114
CXCR4	0.409525	0.875301	0.637816	1.20121
METRN	0.411185	1.14177	0.832252	1.56641
STARD10	0.411233	0.875371	0.637249	1.20247
THSD4	0.413343	0.875046	0.635534	1.20482
GATA3	0.41356	0.876134	0.638128	1.20291
CD9	0.413996	1.14112	0.831334	1.56634
RMI1	0.419291	1.13939	0.830119	1.5639
ABHD2	0.420136	1.14028	0.828717	1.56899
HSPA4	0.421778	1.13873	0.82941	1.5634
PDXDC1	0.425772	1.13782	0.828104	1.56336
HMMR	0.426485	1.13708	0.828487	1.56061
ANXA9	0.430999	1.13578	0.827314	1.55927
PRR19	0.434162	0.879915	0.638565	1.21248
SF3B4	0.434505	0.880874	0.640856	1.21078
TRIM14	0.435411	1.13466	0.826025	1.55862
TWF1	0.439521	1.13293	0.825597	1.55468
RGS16	0.442729	1.13309	0.823584	1.5589
GALNT6	0.44828	1.13111	0.822634	1.55527
CCL11	0.449338	0.884573	0.643774	1.21544
PRC1	0.451647	1.12916	0.822958	1.5493
PPM1J	0.457279	0.886557	0.645393	1.21784
RUSC1	0.45733	1.12878	0.820123	1.5536
PLS1	0.457698	1.12741	0.821542	1.54715
RGS10	0.458461	0.887117	0.64634	1.21759
SYT17	0.460975	1.12642	0.820827	1.5458
PRRT3	0.46313	1.12586	0.82026	1.54532
TROAP	0.466076	1.12483	0.81981	1.54334
KIF23	0.466807	1.12469	0.819553	1.54345
TMEM19	0.468734	1.12404	0.819244	1.54223
TUBG1	0.469243	1.12428	0.818646	1.54402
CD86	0.469641	0.887694	0.642722	1.22604
PPAT	0.470746	1.12366	0.81854	1.54251
CREB3L4	0.473915	0.890428	0.648119	1.22333
RAB25	0.478509	1.12189	0.816227	1.54201
SLC4A8	0.482065	1.12081	0.815524	1.54037
ZNF296	0.482356	0.891625	0.647434	1.22792
SPTBN2	0.484677	0.892719	0.649354	1.22729
MKI67	0.485294	1.11935	0.815525	1.53635
SPAG1	0.488658	1.11827	0.814956	1.53448
EFNA3	0.489674	1.11835	0.814251	1.53601
MMP13	0.49233	1.11713	0.814311	1.53255
PTTG1	0.493543	1.11741	0.813208	1.5354
AP1M2	0.493662	1.1172	0.81342	1.53443
LIN9	0.495261	1.1165	0.813416	1.53252
ZNF467	0.498336	1.11557	0.812849	1.53104
FXYD3	0.50641	0.897653	0.65281	1.23433
BRIP1	0.512124	0.899392	0.655032	1.23491
TMC4	0.513764	0.899706	0.655137	1.23558
IL4I1	0.514727	0.899025	0.652678	1.23835
CAPN9	0.514857	0.899486	0.653954	1.2372
LRRN2	0.516209	1.11102	0.808506	1.52673
LSR	0.516725	1.11042	0.80908	1.52399
ZDHHC12	0.517608	1.11058	0.808298	1.52591
FGFR3	0.518577	0.900544	0.655202	1.23776
ZNF92	0.519117	0.901051	0.656422	1.23685
TFB2M	0.520823	1.10941	0.808062	1.52315
CREB3L1	0.524302	1.10836	0.807512	1.52128
CAPRIN1	0.524748	1.10844	0.807107	1.52228
GSKIP	0.524797	1.10814	0.807528	1.52067
GJB2	0.526063	1.1081	0.806806	1.52192
STAP2	0.527354	1.10781	0.806456	1.52177
STRA6	0.532441	0.903692	0.657576	1.24193
TMEM106B	0.533286	1.10581	0.805855	1.51743
CENPF	0.534853	0.904667	0.659288	1.24137
ASPM	0.535487	1.10526	0.805359	1.51683
CYP51A1	0.535714	0.904371	0.65795	1.24308
DLGAP5	0.536815	1.10496	0.804999	1.51669
SEPHS2	0.5405	1.10387	0.804428	1.51476
CPSF2	0.54112	1.10372	0.80428	1.51463
CDK5	0.541953	0.905849	0.659237	1.24471
SPDEF	0.547114	1.10259	0.802323	1.51522
EEF1A2	0.547399	1.10213	0.802897	1.51287
DNASE2	0.551383	1.10126	0.801797	1.51256
RGS4	0.552908	1.1006	0.801928	1.5105
RNASEH2A	0.555995	1.10015	0.800699	1.51159
NDC80	0.557678	1.09957	0.800604	1.51017
CERS2	0.562384	1.098	0.80027	1.50648
CLSPN	0.562595	1.09792	0.800272	1.50626
CLPSL2	0.563593	0.910805	0.663319	1.25063
NCEH1	0.563913	1.09765	0.799878	1.50628
HOOK1	0.564034	0.910836	0.663182	1.25097
CTSD	0.564985	0.910661	0.662105	1.25252
ARSG	0.566073	0.911101	0.662928	1.25218
STYXL1	0.566494	0.911309	0.663368	1.25192
BCAS1	0.56724	1.09747	0.798021	1.50929
PREX1	0.568009	0.911615	0.663529	1.25246
PPP1R14B	0.568867	0.91145	0.66253	1.25389
GBP5	0.568973	0.910959	0.660888	1.25565
PAX9	0.570815	1.09614	0.798043	1.50558
BMPR1B	0.571081	0.911278	0.660759	1.25678
AMACR	0.574966	1.09588	0.795762	1.50918
NEK2	0.576163	1.09453	0.797413	1.50236
ILDR1	0.576548	0.913568	0.665199	1.25467
ZNF217	0.576682	1.09529	0.795688	1.5077
CERS6	0.582331	1.09317	0.795815	1.50164
RTKN2	0.58309	1.09294	0.79575	1.50112
DHCR24	0.583434	1.09266	0.796044	1.49979
PRPS2	0.583948	1.09309	0.794893	1.50315
SOX4	0.588009	1.09139	0.795371	1.49757
CBX4	0.591463	0.916175	0.665477	1.26132
NUCB2	0.594438	1.08996	0.79376	1.4967
ALCAM	0.598785	0.918273	0.6684	1.26156
TACC3	0.599009	1.08858	0.793353	1.49367
TPM3	0.601905	1.08879	0.790925	1.49884
ATP1B1	0.603688	0.919597	0.670123	1.26195
MSH2	0.607931	1.0864	0.791586	1.49101
KIF26B	0.608303	1.08718	0.789722	1.49667
MYB	0.610214	0.920535	0.669547	1.26561
ATP8B1	0.610641	1.08636	0.78977	1.49432
ZWILCH	0.612261	1.08534	0.790749	1.48967
LLGL2	0.614232	1.08532	0.789398	1.49216
PARD6B	0.615176	0.921443	0.669783	1.26766
SCCPDH	0.615354	1.08455	0.790212	1.48853
SIX4	0.617086	1.0841	0.789945	1.48779
STRBP	0.619053	1.08373	0.789341	1.4879
RECQL4	0.626095	1.08231	0.787347	1.48778
CMBL	0.626726	1.08203	0.787514	1.48668
ZNF48	0.627357	0.924423	0.673095	1.26959
RAB31	0.628556	1.08135	0.787683	1.4845
FUT8	0.630156	1.08111	0.787045	1.48506
DENND1C	0.630552	1.08199	0.784799	1.49172
SYNDIG1	0.630891	1.08092	0.786936	1.48473
MEX3A	0.631256	1.08104	0.786396	1.48609
ARNT2	0.634454	1.07988	0.786686	1.48233
WDR62	0.641884	0.927457	0.67524	1.27388
IQGAP3	0.643023	1.07763	0.785527	1.47835
ENPP5	0.644004	1.07762	0.784809	1.47969
RAB11FIP4	0.644557	0.928293	0.676702	1.27342
ESPN	0.645442	0.928328	0.676261	1.27435
FOXP3	0.647018	0.928634	0.676412	1.27491
RRM1	0.648297	1.07636	0.784587	1.47663
LAMP5	0.64876	0.928888	0.676253	1.2759
SPP1	0.649424	1.07633	0.783803	1.47803
IKBKE	0.65024	1.07611	0.783703	1.47763
ACP5	0.655969	0.929189	0.672629	1.28361
SLC16A6	0.660295	0.931313	0.678078	1.27912
TMEM79	0.661051	0.931648	0.6789	1.27849
DHRS2	0.661622	0.931403	0.677536	1.28039
TMEM9	0.662499	0.931418	0.676999	1.28145
LIG1	0.6632	1.07332	0.780605	1.4758
EZH2	0.66436	1.07253	0.78171	1.47155
PSMA5	0.665033	1.07231	0.781743	1.47089
PKP3	0.665336	1.07298	0.77979	1.4764
CACNG4	0.667659	1.07184	0.780906	1.47115
HNRNPF	0.669785	1.07139	0.780379	1.47092
PAGR1	0.674549	0.934293	0.680319	1.28308
CNTNAP2	0.674743	0.93444	0.680789	1.2826
SDR16C5	0.678644	1.06911	0.779331	1.46665
BUB3	0.679392	0.935419	0.681567	1.28382
PMVK	0.679948	0.935288	0.680621	1.28524
CCDC47	0.681925	1.06855	0.778206	1.46721
COMP	0.683056	1.06813	0.778433	1.46563
OASL	0.691087	0.937747	0.682975	1.28756
RCC2	0.691851	0.937915	0.68314	1.28771
ZNF93	0.693504	1.06578	0.776388	1.46303
WNT2	0.693695	0.938135	0.682721	1.2891
OLR1	0.694134	1.06574	0.77595	1.46376
ZNF695	0.695227	1.06575	0.77501	1.46555
RIPPLY3	0.6962	1.06498	0.776413	1.4608
TPMT	0.696567	0.938909	0.683956	1.2889
DAP3	0.698047	0.939276	0.684456	1.28896
SLC50A1	0.698882	1.06451	0.77552	1.46118
GOLT1A	0.70182	1.06374	0.775277	1.45954
IL1RN	0.704928	1.06318	0.774259	1.45993
ERBB2	0.705796	0.94075	0.685104	1.29179
SMYD3	0.706205	0.940623	0.684215	1.29312
INTS7	0.706857	1.06281	0.773701	1.45996
NME2	0.710127	1.06225	0.772563	1.46055
APOBEC3B	0.710431	1.06218	0.772515	1.46045
FADS2	0.711546	0.941583	0.684385	1.29544
GPR160	0.713392	1.06115	0.773089	1.45655
ERBB3	0.714838	1.06093	0.772495	1.45706
ZBTB41	0.717479	1.06022	0.772395	1.45529
RUVBL1	0.723747	0.94413	0.686402	1.29863
CDKN3	0.724032	1.0587	0.771371	1.45304
ZP3	0.725624	0.944611	0.687147	1.29854
NUSAP1	0.728042	1.05786	0.770458	1.45246
DEPDC1	0.728353	1.0576	0.771031	1.45068
STAT1	0.735045	0.946536	0.688553	1.30118
MSR1	0.738943	1.05596	0.766591	1.45457
MRPS30	0.739148	1.0552	0.769119	1.44768
ZNF281	0.741991	1.05496	0.7672	1.45064
MUC1	0.742331	0.948268	0.690881	1.30154
TMC5	0.747032	0.949156	0.691245	1.3033
HAGHL	0.747936	1.05336	0.767138	1.44638
REPS2	0.750105	1.05275	0.767249	1.4445
ATP6V0B	0.750697	0.949604	0.69025	1.30641
ACTR3	0.751085	1.0533	0.764194	1.45178
CDCA2	0.753319	1.05199	0.766896	1.44306
SLC44A4	0.760248	0.951775	0.692887	1.30739
OPN3	0.76166	1.05021	0.765206	1.44138
ALG1	0.763299	1.04977	0.765252	1.44007
ABCC11	0.763882	1.04983	0.764412	1.44181
TUFT1	0.764129	1.04958	0.765153	1.43973
ADAM8	0.764573	1.04989	0.763407	1.4439
RUVBL2	0.765863	1.04968	0.76291	1.44424
RAB10	0.767925	1.04886	0.764031	1.43987
FCGR1A	0.772419	1.04827	0.76159	1.44287
PDCL3	0.776804	1.04685	0.762804	1.43666
IRF6	0.777397	1.04683	0.762229	1.43769
MAPK8IP2	0.784211	0.956697	0.696893	1.31335
GALNT7	0.785679	1.04512	0.760366	1.43651
CYBB	0.788531	1.04504	0.757411	1.44189
EPSTI1	0.790269	1.0443	0.758745	1.43732
TNNT1	0.790633	0.957657	0.695815	1.31803
B4GALNT4	0.792442	0.958261	0.697543	1.31643
SYT12	0.798877	0.959606	0.698793	1.31776
APOBR	0.804025	0.96015	0.696377	1.32384
CEACAM5	0.804987	0.960789	0.699396	1.31988
KDELR3	0.805111	1.04089	0.757101	1.43105
SORD	0.806726	1.04063	0.756374	1.43171
SLC29A3	0.808163	0.961511	0.700411	1.31994
SERINC2	0.810077	1.03952	0.757821	1.42592
PLAU	0.811857	1.03938	0.756224	1.42856
AR	0.812005	0.962241	0.700701	1.3214
LRBA	0.815306	0.96284	0.700749	1.32296
SMC4	0.820327	1.03736	0.755898	1.42363
COX20	0.821597	0.964101	0.701645	1.32473
AHCY	0.826788	0.965302	0.703546	1.32444
SAMD9	0.8273	1.0362	0.752823	1.42625
DHCR7	0.82963	0.965656	0.702383	1.32761
DBF4	0.830788	1.0352	0.75372	1.42181
NDC1	0.831094	0.966148	0.704066	1.32579
FOXRED2	0.831142	1.03504	0.754174	1.42051
BZW2	0.832741	1.03476	0.753545	1.42093
ADCK2	0.836503	0.967115	0.703975	1.32861
NVL	0.837571	1.03368	0.753062	1.41888
RALGPS2	0.838702	0.967631	0.704873	1.32834
PARP1	0.839066	1.0333	0.753242	1.41748
GSPT1	0.839461	1.03321	0.753216	1.41728
SPATA17	0.839888	0.967861	0.704993	1.32874
KRT19	0.845956	1.03196	0.751356	1.41735
TMEM209	0.847307	1.03159	0.751663	1.41576
B4GALNT3	0.847409	0.969337	0.705848	1.33118
KRT8	0.848341	1.0314	0.751304	1.41592
ANOS1	0.848681	0.969627	0.706326	1.33108
CAPG	0.849826	0.969913	0.706961	1.33067
ERVMER34-1	0.850362	1.03115	0.749747	1.41818
SIDT1	0.85044	1.031	0.750671	1.41601
CDCA4	0.854919	0.970858	0.707095	1.33301
BGN	0.862047	0.972307	0.708333	1.33466
LMX1B	0.866339	0.973102	0.708377	1.33676
SPTY2D1	0.866787	1.02743	0.748888	1.40958
POLE2	0.867385	1.02731	0.748791	1.40942
CAPS	0.869003	1.02704	0.74793	1.41032
HYLS1	0.871723	0.973999	0.70742	1.34103
GEMIN6	0.873255	0.974299	0.70756	1.34159
LUM	0.876975	1.02574	0.743515	1.4151
GSTO2	0.878095	0.975497	0.710483	1.33936
CLCN3	0.880614	0.97604	0.711246	1.33942
S100P	0.885662	0.977036	0.711849	1.34101
PLAUR	0.88705	1.02327	0.744946	1.40559
TOP2A	0.887911	1.02301	0.745571	1.40369
IGSF3	0.890606	1.02251	0.744572	1.40419
CASP6	0.893105	0.978471	0.712335	1.34404
PODXL2	0.893819	1.02196	0.742855	1.40593
RASL11B	0.89458	1.02178	0.74293	1.4053
IL21R	0.89655	0.979137	0.71255	1.34546
RPN1	0.896792	1.0212	0.743742	1.40218
ZNF681	0.897001	1.02112	0.744121	1.40123
TUBB4B	0.897883	0.979367	0.712307	1.34656
IFI30	0.905559	0.98097	0.714187	1.34741
MAGED2	0.906592	1.01931	0.740615	1.40287
ATAD2	0.908753	0.98167	0.715432	1.34699
NUP210	0.908808	1.01869	0.742048	1.39847
LSM4	0.909454	1.01854	0.74214	1.39788
MICAL2	0.909959	0.981866	0.715009	1.34832
CABYR	0.910557	0.982045	0.715892	1.34715
IGFL2	0.911682	1.01812	0.741253	1.39841
SIX1	0.914582	1.0176	0.739777	1.39977
STIL	0.917367	1.01687	0.741353	1.39478
BPIFB1	0.920752	1.01623	0.740072	1.39543
KIF24	0.92467	0.984867	0.717967	1.35099
OLA1	0.925576	1.01525	0.739005	1.39476
IGSF9	0.926743	1.01496	0.739493	1.39305
TNFSF13B	0.927302	1.01492	0.738396	1.39499
SMC1A	0.928962	1.01448	0.739508	1.39171
CBLC	0.933569	0.986612	0.718628	1.35453
BLM	0.933794	0.986679	0.719058	1.3539
LEO1	0.936769	1.01293	0.737437	1.39134
OCIAD2	0.938044	0.987505	0.7192	1.3559
SLC39A4	0.938334	1.01271	0.735485	1.39442
LYZ	0.941018	0.987874	0.715062	1.36477
RASEF	0.94223	0.988365	0.72019	1.3564
KIF18A	0.94438	0.988777	0.720096	1.35771
N4BP3	0.947029	0.989199	0.718047	1.36274
TTC39A	0.948226	1.01054	0.736414	1.38671
PAQR4	0.95022	1.01014	0.735937	1.3865
ALDH3B2	0.95266	0.990417	0.720691	1.36109
SET	0.953028	0.990512	0.721272	1.36025
FAM102A	0.955339	1.00909	0.735124	1.38516
ARV1	0.957987	0.991476	0.721057	1.36331
LY86	0.962677	1.0077	0.730685	1.38975
TMED10	0.962921	1.00753	0.734295	1.38244
SYNE4	0.967531	0.993421	0.72294	1.3651
SLAMF8	0.968371	1.00648	0.731245	1.38532
FHDC1	0.969806	1.00614	0.732818	1.38141
GPSM2	0.970821	1.00592	0.733345	1.37979
RET	0.971116	1.00587	0.732872	1.38055
TOR3A	0.971257	0.994202	0.724603	1.36411
NPNT	0.972011	0.994317	0.723222	1.36703
TOM1L1	0.975092	1.00505	0.732443	1.37913
WDHD1	0.981581	0.996281	0.726116	1.36697
MYO5B	0.982307	1.00358	0.731543	1.37679
EBP	0.983899	0.996723	0.724666	1.37092
SLC2A1	0.985934	0.997157	0.726621	1.36842
NCAPG2	0.990534	0.998088	0.727571	1.36919
PARP9	0.990952	0.998168	0.727033	1.37042
C4A	0.995819	0.999153	0.727848	1.37159
KRT18	0.996202	1.00077	0.729309	1.37327
TMEM63C	0.997698	0.999534	0.728397	1.3716
COA6	0.999804	1.00004	0.727534	1.37462
