# Supplementary material for: Identification of tumor antigens and immunogenic cell death-related subtypes for the improvement of immunotherapy of breast cancer
Source: Front Cell Dev Biol. 2022 Oct 25;10:962389. doi: 10.3389/fcell.2022.962389 (PMC9641162; doi:10.3389/fcell.2022.962389)
Supplement: Supplementary file 2 [file Table3.XLSX]

## Sheet: Sheet1
ID	Type	CCNE1	PLK1	SERPINA1
TCGA-3C-AAAU-01	Tumor(n=1101)	3.90325	4.52846	8.54039
TCGA-3C-AALI-01	Tumor(n=1101)	4.18351	5.33232	7.69396
TCGA-3C-AALJ-01	Tumor(n=1101)	3.75922	4.51686	3.8377
TCGA-3C-AALK-01	Tumor(n=1101)	2.13297	3.26761	5.7887
TCGA-4H-AAAK-01	Tumor(n=1101)	2.55024	3.55862	5.21869
TCGA-5L-AAT0-01	Tumor(n=1101)	2.43461	2.05346	5.5399
TCGA-5L-AAT1-01	Tumor(n=1101)	2.01189	1.90754	6.23783
TCGA-5T-A9QA-01	Tumor(n=1101)	3.65293	4.58827	2.39621
TCGA-A1-A0SB-01	Tumor(n=1101)	2.65629	2.70108	2.36076
TCGA-A1-A0SD-01	Tumor(n=1101)	2.17274	3.06848	5.80024
TCGA-A1-A0SE-01	Tumor(n=1101)	2.08021	4.35485	5.29448
TCGA-A1-A0SF-01	Tumor(n=1101)	2.58487	3.05559	4.90967
TCGA-A1-A0SG-01	Tumor(n=1101)	1.53137	3.7107	8.11213
TCGA-A1-A0SH-01	Tumor(n=1101)	1.78931	2.67606	4.89991
TCGA-A1-A0SI-01	Tumor(n=1101)	3.85638	5.04542	4.84584
TCGA-A1-A0SJ-01	Tumor(n=1101)	3.08473	4.29252	5.59617
TCGA-A1-A0SK-01	Tumor(n=1101)	5.7436	5.52129	2.73155
TCGA-A1-A0SM-01	Tumor(n=1101)	3.19719	3.40498	5.71748
TCGA-A1-A0SN-01	Tumor(n=1101)	3.6268	4.49554	7.27762
TCGA-A1-A0SO-01	Tumor(n=1101)	4.73351	6.20312	2.89379
TCGA-A1-A0SP-01	Tumor(n=1101)	5.1714	5.75034	6.69926
TCGA-A1-A0SQ-01	Tumor(n=1101)	1.86588	3.42487	4.28603
TCGA-A2-A04N-01	Tumor(n=1101)	1.58053	3.45461	8.39901
TCGA-A2-A04P-01	Tumor(n=1101)	3.83873	3.04858	3.35462
TCGA-A2-A04Q-01	Tumor(n=1101)	4.20347	3.98248	6.47156
TCGA-A2-A04R-01	Tumor(n=1101)	2.41503	4.41054	2.71605
TCGA-A2-A04T-01	Tumor(n=1101)	5.78942	5.00563	5.4727
TCGA-A2-A04U-01	Tumor(n=1101)	5.59055	4.08127	2.01332
TCGA-A2-A04V-01	Tumor(n=1101)	1.98054	3.42533	3.05729
TCGA-A2-A04W-01	Tumor(n=1101)	4.70367	3.19491	6.09116
TCGA-A2-A04X-01	Tumor(n=1101)	3.18495	3.3388	7.06416
TCGA-A2-A04Y-01	Tumor(n=1101)	2.92989	2.82359	8.19708
TCGA-A2-A0CK-01	Tumor(n=1101)	1.83903	3.32647	4.80545
TCGA-A2-A0CL-01	Tumor(n=1101)	3.80824	4.46767	6.15509
TCGA-A2-A0CM-01	Tumor(n=1101)	7.10805	6.0296	5.20757
TCGA-A2-A0CO-01	Tumor(n=1101)	1.49436	2.29181	5.69299
TCGA-A2-A0CP-01	Tumor(n=1101)	1.12307	1.75749	9.03957
TCGA-A2-A0CQ-01	Tumor(n=1101)	1.40387	3.07837	6.46429
TCGA-A2-A0CR-01	Tumor(n=1101)	1.8639	2.77501	9.47571
TCGA-A2-A0CS-01	Tumor(n=1101)	1.75975	2.71196	7.04007
TCGA-A2-A0CT-01	Tumor(n=1101)	2.67902	3.61699	4.00791
TCGA-A2-A0CU-01	Tumor(n=1101)	3.05683	3.94112	4.27636
TCGA-A2-A0CV-01	Tumor(n=1101)	1.05109	1.08332	8.06913
TCGA-A2-A0CW-01	Tumor(n=1101)	5.88023	5.41783	4.45973
TCGA-A2-A0CX-01	Tumor(n=1101)	3.86868	4.86562	4.86288
TCGA-A2-A0CY-01	Tumor(n=1101)	3.1229	3.85732	5.61013
TCGA-A2-A0CZ-01	Tumor(n=1101)	1.24184	1.86283	5.0393
TCGA-A2-A0D0-01	Tumor(n=1101)	5.8792	5.70966	5.66287
TCGA-A2-A0D1-01	Tumor(n=1101)	2.37448	4.09696	2.37217
TCGA-A2-A0D2-01	Tumor(n=1101)	5.19939	6.37981	4.96417
TCGA-A2-A0D3-01	Tumor(n=1101)	1.23266	1.84422	7.42083
TCGA-A2-A0D4-01	Tumor(n=1101)	2.29181	5.0413	6.01197
TCGA-A2-A0EM-01	Tumor(n=1101)	2.03914	3.13945	5.99001
TCGA-A2-A0EN-01	Tumor(n=1101)	1.55704	2.32418	5.72086
TCGA-A2-A0EO-01	Tumor(n=1101)	1.32705	2.50604	6.73798
TCGA-A2-A0EP-01	Tumor(n=1101)	2.72378	3.47893	6.92883
TCGA-A2-A0EQ-01	Tumor(n=1101)	2.61793	4.19431	5.61297
TCGA-A2-A0ER-01	Tumor(n=1101)	2.46861	3.7298	6.55251
TCGA-A2-A0ES-01	Tumor(n=1101)	1.5633	2.25813	10.3834
TCGA-A2-A0ET-01	Tumor(n=1101)	1.65851	3.45794	4.13878
TCGA-A2-A0EU-01	Tumor(n=1101)	3.07748	4.44175	5.13257
TCGA-A2-A0EV-01	Tumor(n=1101)	1.95479	4.04509	9.8985
TCGA-A2-A0EW-01	Tumor(n=1101)	1.93836	2.38347	5.81814
TCGA-A2-A0EX-01	Tumor(n=1101)	1.65278	1.73937	5.5703
TCGA-A2-A0EY-01	Tumor(n=1101)	2.54752	4.4457	5.25627
TCGA-A2-A0ST-01	Tumor(n=1101)	6.40133	3.80815	6.36905
TCGA-A2-A0SU-01	Tumor(n=1101)	2.45331	4.19001	4.71416
TCGA-A2-A0SV-01	Tumor(n=1101)	3.39894	5.13921	7.85025
TCGA-A2-A0SW-01	Tumor(n=1101)	2.22033	4.42535	4.45414
TCGA-A2-A0SX-01	Tumor(n=1101)	5.34718	4.08672	5.32023
TCGA-A2-A0SY-01	Tumor(n=1101)	1.78413	2.99857	5.0974
TCGA-A2-A0T0-01	Tumor(n=1101)	4.41198	5.13379	5.28683
TCGA-A2-A0T1-01	Tumor(n=1101)	1.71879	4.06777	5.80227
TCGA-A2-A0T2-01	Tumor(n=1101)	4.42584	3.85884	4.65971
TCGA-A2-A0T3-01	Tumor(n=1101)	4.2451	5.37629	5.05248
TCGA-A2-A0T4-01	Tumor(n=1101)	3.05495	4.38152	5.89183
TCGA-A2-A0T5-01	Tumor(n=1101)	2.3301	3.92219	6.36019
TCGA-A2-A0T6-01	Tumor(n=1101)	1.78178	1.73968	5.0436
TCGA-A2-A0T7-01	Tumor(n=1101)	2.33774	4.2313	6.47048
TCGA-A2-A0YC-01	Tumor(n=1101)	1.58241	3.75956	11.4196
TCGA-A2-A0YD-01	Tumor(n=1101)	1.88819	2.99456	6.9707
TCGA-A2-A0YE-01	Tumor(n=1101)	5.68914	6.89339	3.88721
TCGA-A2-A0YF-01	Tumor(n=1101)	1.79735	4.37528	6.56761
TCGA-A2-A0YG-01	Tumor(n=1101)	4.11028	5.32032	3.87721
TCGA-A2-A0YH-01	Tumor(n=1101)	3.24259	4.98292	6.67946
TCGA-A2-A0YI-01	Tumor(n=1101)	1.09397	1.83338	11.4102
TCGA-A2-A0YJ-01	Tumor(n=1101)	3.11648	6.37172	3.89345
TCGA-A2-A0YK-01	Tumor(n=1101)	2.04537	2.78906	5.40754
TCGA-A2-A0YL-01	Tumor(n=1101)	2.27724	3.51339	5.07073
TCGA-A2-A0YM-01	Tumor(n=1101)	7.71977	6.12739	7.4709
TCGA-A2-A0YT-01	Tumor(n=1101)	3.24062	5.2564	5.31786
TCGA-A2-A1FV-01	Tumor(n=1101)	1.20864	2.72703	2.8946
TCGA-A2-A1FW-01	Tumor(n=1101)	2.11796	4.49074	3.42141
TCGA-A2-A1FX-01	Tumor(n=1101)	2.68026	4.94054	5.49479
TCGA-A2-A1FZ-01	Tumor(n=1101)	2.67663	3.05144	6.52166
TCGA-A2-A1G0-01	Tumor(n=1101)	1.31817	2.09926	6.50374
TCGA-A2-A1G1-01	Tumor(n=1101)	7.05929	5.19202	6.52163
TCGA-A2-A1G4-01	Tumor(n=1101)	2.57693	3.97266	5.24756
TCGA-A2-A1G6-01	Tumor(n=1101)	1.07272	1.56647	9.44477
TCGA-A2-A259-01	Tumor(n=1101)	1.9095	3.18415	6.33062
TCGA-A2-A25A-01	Tumor(n=1101)	2.09478	2.94911	7.37861
TCGA-A2-A25B-01	Tumor(n=1101)	2.05471	5.3294	5.31949
TCGA-A2-A25C-01	Tumor(n=1101)	3.33401	4.43104	5.19161
TCGA-A2-A25D-01	Tumor(n=1101)	1.461	3.54517	4.80212
TCGA-A2-A25E-01	Tumor(n=1101)	2.96796	4.29834	4.49347
TCGA-A2-A25F-01	Tumor(n=1101)	5.55557	4.67262	7.64502
TCGA-A2-A3KC-01	Tumor(n=1101)	2.60507	4.02528	4.96688
TCGA-A2-A3KD-01	Tumor(n=1101)	2.32357	3.59042	7.64396
TCGA-A2-A3XS-01	Tumor(n=1101)	5.52952	5.42757	3.74974
TCGA-A2-A3XT-01	Tumor(n=1101)	3.6103	5.40227	5.56279
TCGA-A2-A3XU-01	Tumor(n=1101)	4.8844	5.29817	6.26303
TCGA-A2-A3XV-01	Tumor(n=1101)	3.2372	2.77492	6.4608
TCGA-A2-A3XW-01	Tumor(n=1101)	1.96081	3.19229	4.96464
TCGA-A2-A3XX-01	Tumor(n=1101)	4.33627	6.41254	4.83034
TCGA-A2-A3XY-01	Tumor(n=1101)	6.95311	5.42638	5.2761
TCGA-A2-A3XZ-01	Tumor(n=1101)	4.18122	4.39299	7.96427
TCGA-A2-A3Y0-01	Tumor(n=1101)	6.24684	6.26403	5.24029
TCGA-A2-A4RW-01	Tumor(n=1101)	3.33059	3.72783	5.20563
TCGA-A2-A4RX-01	Tumor(n=1101)	3.74223	3.83898	5.01874
TCGA-A2-A4RY-01	Tumor(n=1101)	2.03196	2.3017	6.97711
TCGA-A2-A4S0-01	Tumor(n=1101)	1.08209	1.9105	11.0832
TCGA-A2-A4S1-01	Tumor(n=1101)	2.02733	3.75797	5.43853
TCGA-A2-A4S2-01	Tumor(n=1101)	1.92642	3.52808	5.51908
TCGA-A2-A4S3-01	Tumor(n=1101)	4.28877	5.8997	5.43478
TCGA-A7-A0CD-01	Tumor(n=1101)	2.11427	3.26957	3.55372
TCGA-A7-A0CE-01	Tumor(n=1101)	5.5482	5.35881	4.41287
TCGA-A7-A0CE-11	Normal(n=113)	1.84117	1.91499	9.92209
TCGA-A7-A0CG-01	Tumor(n=1101)	2.31046	2.90601	5.55925
TCGA-A7-A0CH-01	Tumor(n=1101)	2.03418	2.94718	5.39563
TCGA-A7-A0CH-11	Normal(n=113)	1.30352	1.67491	6.57537
TCGA-A7-A0CJ-01	Tumor(n=1101)	1.98043	4.45529	4.88358
TCGA-A7-A0D9-01	Tumor(n=1101)	3.94539	2.27757	3.28021
TCGA-A7-A0D9-11	Normal(n=113)	1.30083	0.8614	4.25835
TCGA-A7-A0DA-01	Tumor(n=1101)	3.09348	4.44381	4.1988
TCGA-A7-A0DB-01	Tumor(n=1101)	2.00682	2.47283	3.58409
TCGA-A7-A0DB-11	Normal(n=113)	1.79651	2.3705	3.06226
TCGA-A7-A0DC-01	Tumor(n=1101)	1.41506	1.7417	2.11147
TCGA-A7-A0DC-11	Normal(n=113)	1.35135	1.76825	4.77812
TCGA-A7-A13D-01	Tumor(n=1101)	5.26499	4.2891	3.86375
TCGA-A7-A13E-01	Tumor(n=1101)	2.90997	4.13564	2.94007
TCGA-A7-A13E-11	Normal(n=113)	1.49881	1.37723	5.78849
TCGA-A7-A13F-01	Tumor(n=1101)	3.64861	3.88527	6.50252
TCGA-A7-A13F-11	Normal(n=113)	1.33691	0.893906	4.7929
TCGA-A7-A13G-01	Tumor(n=1101)	1.35969	2.2633	3.88991
TCGA-A7-A13G-11	Normal(n=113)	1.57177	0.698041	2.30836
TCGA-A7-A13H-01	Tumor(n=1101)	2.02233	3.05844	6.18035
TCGA-A7-A26E-01	Tumor(n=1101)	1.50347	2.2218	4.60073
TCGA-A7-A26F-01	Tumor(n=1101)	3.47636	2.60587	5.6152
TCGA-A7-A26G-01	Tumor(n=1101)	3.66084	4.26376	5.25826
TCGA-A7-A26H-01	Tumor(n=1101)	2.11696	3.34436	6.59462
TCGA-A7-A26I-01	Tumor(n=1101)	4.96003	3.16935	3.32222
TCGA-A7-A26J-01	Tumor(n=1101)	2.40045	3.30212	4.72098
TCGA-A7-A2KD-01	Tumor(n=1101)	2.90606	3.98036	6.35736
TCGA-A7-A3IY-01	Tumor(n=1101)	2.37707	2.82631	10.5499
TCGA-A7-A3IZ-01	Tumor(n=1101)	2.16066	4.29341	4.53679
TCGA-A7-A3J0-01	Tumor(n=1101)	2.37329	3.85568	9.53236
TCGA-A7-A3J1-01	Tumor(n=1101)	2.14591	2.87688	5.52423
TCGA-A7-A3RF-01	Tumor(n=1101)	1.21884	3.0707	2.81394
TCGA-A7-A425-01	Tumor(n=1101)	2.62529	4.42371	5.4292
TCGA-A7-A426-01	Tumor(n=1101)	1.83013	3.46079	7.63126
TCGA-A7-A4SA-01	Tumor(n=1101)	3.17972	4.11781	4.14214
TCGA-A7-A4SB-01	Tumor(n=1101)	4.03034	4.26094	5.02524
TCGA-A7-A4SC-01	Tumor(n=1101)	2.35383	3.27935	4.97413
TCGA-A7-A4SD-01	Tumor(n=1101)	5.38777	4.94515	5.38464
TCGA-A7-A4SE-01	Tumor(n=1101)	5.62596	6.54188	4.6366
TCGA-A7-A4SF-01	Tumor(n=1101)	3.4207	5.6818	3.40543
TCGA-A7-A56D-01	Tumor(n=1101)	3.49917	3.38994	5.37781
TCGA-A7-A5ZV-01	Tumor(n=1101)	4.03438	5.14742	8.59217
TCGA-A7-A5ZW-01	Tumor(n=1101)	1.8583	2.23192	6.31109
TCGA-A7-A5ZX-01	Tumor(n=1101)	1.29119	1.91903	6.81584
TCGA-A7-A6VV-01	Tumor(n=1101)	4.91401	5.44021	5.62251
TCGA-A7-A6VW-01	Tumor(n=1101)	5.02525	5.96586	5.34656
TCGA-A7-A6VX-01	Tumor(n=1101)	4.50627	4.446	4.65509
TCGA-A7-A6VY-01	Tumor(n=1101)	5.04751	5.77457	6.39708
TCGA-A8-A06N-01	Tumor(n=1101)	1.78119	3.32233	3.75552
TCGA-A8-A06O-01	Tumor(n=1101)	2.86146	4.50923	5.03243
TCGA-A8-A06P-01	Tumor(n=1101)	2.07885	2.97982	6.71294
TCGA-A8-A06Q-01	Tumor(n=1101)	3.13282	3.84162	11.6304
TCGA-A8-A06R-01	Tumor(n=1101)	1.57696	3.77354	5.13139
TCGA-A8-A06T-01	Tumor(n=1101)	2.54533	3.24586	8.34668
TCGA-A8-A06U-01	Tumor(n=1101)	2.52042	4.35853	7.11102
TCGA-A8-A06X-01	Tumor(n=1101)	3.69762	5.27609	4.13741
TCGA-A8-A06Y-01	Tumor(n=1101)	3.03113	2.72583	10.3297
TCGA-A8-A06Z-01	Tumor(n=1101)	2.21825	4.3652	5.17752
TCGA-A8-A075-01	Tumor(n=1101)	2.35468	5.39252	7.0471
TCGA-A8-A076-01	Tumor(n=1101)	2.68035	4.54701	4.15261
TCGA-A8-A079-01	Tumor(n=1101)	2.49868	5.60597	6.34914
TCGA-A8-A07B-01	Tumor(n=1101)	2.95838	3.18145	6.29464
TCGA-A8-A07C-01	Tumor(n=1101)	4.67	5.83685	5.15156
TCGA-A8-A07E-01	Tumor(n=1101)	3.19076	4.5535	4.35574
TCGA-A8-A07F-01	Tumor(n=1101)	3.02799	4.03023	5.34391
TCGA-A8-A07G-01	Tumor(n=1101)	2.03069	2.50315	8.57034
TCGA-A8-A07I-01	Tumor(n=1101)	3.38513	4.75215	4.90729
TCGA-A8-A07J-01	Tumor(n=1101)	1.771	2.75958	4.97567
TCGA-A8-A07L-01	Tumor(n=1101)	3.26182	5.78311	2.55743
TCGA-A8-A07O-01	Tumor(n=1101)	7.03178	6.18652	5.37524
TCGA-A8-A07P-01	Tumor(n=1101)	2.36896	4.07547	4.95933
TCGA-A8-A07R-01	Tumor(n=1101)	5.89749	6.39158	4.79949
TCGA-A8-A07S-01	Tumor(n=1101)	2.33808	4.43014	3.85845
TCGA-A8-A07U-01	Tumor(n=1101)	5.82414	4.75815	5.75503
TCGA-A8-A07W-01	Tumor(n=1101)	2.51364	5.50173	6.17827
TCGA-A8-A07Z-01	Tumor(n=1101)	2.76668	4.63267	5.549
TCGA-A8-A081-01	Tumor(n=1101)	2.96728	4.59888	7.05893
TCGA-A8-A082-01	Tumor(n=1101)	2.87564	4.6118	4.74842
TCGA-A8-A083-01	Tumor(n=1101)	1.46064	2.30039	5.05508
TCGA-A8-A084-01	Tumor(n=1101)	3.02952	4.29907	3.322
TCGA-A8-A085-01	Tumor(n=1101)	2.89842	4.36457	1.21735
TCGA-A8-A086-01	Tumor(n=1101)	2.50772	4.33891	6.77128
TCGA-A8-A08A-01	Tumor(n=1101)	1.74093	3.78265	5.93915
TCGA-A8-A08B-01	Tumor(n=1101)	2.45683	4.56837	7.64892
TCGA-A8-A08C-01	Tumor(n=1101)	1.2728	3.32432	5.10978
TCGA-A8-A08F-01	Tumor(n=1101)	3.31483	5.54299	7.01123
TCGA-A8-A08G-01	Tumor(n=1101)	2.66576	4.45424	7.20171
TCGA-A8-A08H-01	Tumor(n=1101)	3.04736	4.35737	7.96755
TCGA-A8-A08I-01	Tumor(n=1101)	3.46903	4.28407	7.64256
TCGA-A8-A08J-01	Tumor(n=1101)	2.9617	4.28418	4.39362
TCGA-A8-A08L-01	Tumor(n=1101)	4.5981	4.99507	4.96524
TCGA-A8-A08O-01	Tumor(n=1101)	2.85338	3.79064	4.62656
TCGA-A8-A08P-01	Tumor(n=1101)	2.91567	4.74335	7.44322
TCGA-A8-A08R-01	Tumor(n=1101)	2.77671	5.05375	5.78171
TCGA-A8-A08S-01	Tumor(n=1101)	2.56606	4.58822	5.12854
TCGA-A8-A08T-01	Tumor(n=1101)	1.71444	3.59064	4.8319
TCGA-A8-A08X-01	Tumor(n=1101)	3.27054	3.82249	4.64649
TCGA-A8-A08Z-01	Tumor(n=1101)	2.31768	3.67231	7.11388
TCGA-A8-A090-01	Tumor(n=1101)	3.74093	4.61141	7.39485
TCGA-A8-A091-01	Tumor(n=1101)	1.50233	3.4859	4.71661
TCGA-A8-A092-01	Tumor(n=1101)	4.20957	5.54132	4.97155
TCGA-A8-A093-01	Tumor(n=1101)	1.78149	4.31228	2.98903
TCGA-A8-A094-01	Tumor(n=1101)	3.67316	4.7476	7.37121
TCGA-A8-A095-01	Tumor(n=1101)	4.21435	4.89025	8.92076
TCGA-A8-A096-01	Tumor(n=1101)	2.04618	3.79812	7.8612
TCGA-A8-A097-01	Tumor(n=1101)	2.89202	4.34469	6.38928
TCGA-A8-A099-01	Tumor(n=1101)	1.53227	2.63041	6.50381
TCGA-A8-A09A-01	Tumor(n=1101)	2.47345	3.20666	4.85255
TCGA-A8-A09B-01	Tumor(n=1101)	2.21366	3.56389	10.1732
TCGA-A8-A09C-01	Tumor(n=1101)	2.61464	3.61107	4.76564
TCGA-A8-A09D-01	Tumor(n=1101)	2.44467	4.23042	4.66047
TCGA-A8-A09E-01	Tumor(n=1101)	3.74373	4.55657	4.79843
TCGA-A8-A09G-01	Tumor(n=1101)	3.1722	4.20966	4.88027
TCGA-A8-A09I-01	Tumor(n=1101)	4.02208	5.42547	5.44987
TCGA-A8-A09K-01	Tumor(n=1101)	2.63557	4.22807	4.77846
TCGA-A8-A09M-01	Tumor(n=1101)	3.19333	3.81824	6.55564
TCGA-A8-A09N-01	Tumor(n=1101)	2.34645	4.67773	5.58147
TCGA-A8-A09Q-01	Tumor(n=1101)	2.05471	4.36471	6.07074
TCGA-A8-A09R-01	Tumor(n=1101)	3.30206	4.41248	5.61645
TCGA-A8-A09T-01	Tumor(n=1101)	2.48145	4.21522	8.53338
TCGA-A8-A09V-01	Tumor(n=1101)	1.35885	3.60015	5.31102
TCGA-A8-A09W-01	Tumor(n=1101)	3.48881	4.99779	3.95522
TCGA-A8-A09X-01	Tumor(n=1101)	3.33354	4.84367	5.48062
TCGA-A8-A09Z-01	Tumor(n=1101)	1.07005	2.86681	4.98988
TCGA-A8-A0A1-01	Tumor(n=1101)	1.883	3.40909	6.8774
TCGA-A8-A0A2-01	Tumor(n=1101)	1.38416	2.6817	5.30473
TCGA-A8-A0A4-01	Tumor(n=1101)	2.23873	3.74265	4.41757
TCGA-A8-A0A6-01	Tumor(n=1101)	2.02308	2.05963	5.81026
TCGA-A8-A0A7-01	Tumor(n=1101)	2.41181	3.82305	6.06204
TCGA-A8-A0A9-01	Tumor(n=1101)	1.91781	4.60137	5.33854
TCGA-A8-A0AB-01	Tumor(n=1101)	2.91491	4.4576	3.59884
TCGA-A8-A0AD-01	Tumor(n=1101)	2.28552	3.67653	5.6528
TCGA-AC-A23C-01	Tumor(n=1101)	2.03541	3.49578	5.4311
TCGA-AC-A23E-01	Tumor(n=1101)	1.94313	2.95957	6.62946
TCGA-AC-A23G-01	Tumor(n=1101)	1.98214	3.4108	6.11264
TCGA-AC-A23H-01	Tumor(n=1101)	3.85285	4.70506	4.16021
TCGA-AC-A23H-11	Normal(n=113)	1.11283	1.13264	5.45903
TCGA-AC-A2B8-01	Tumor(n=1101)	1.77032	3.36352	8.51715
TCGA-AC-A2BK-01	Tumor(n=1101)	5.83435	5.02776	2.65455
TCGA-AC-A2BM-01	Tumor(n=1101)	3.24057	3.23352	4.7543
TCGA-AC-A2FB-01	Tumor(n=1101)	1.78279	2.83348	5.96405
TCGA-AC-A2FB-11	Normal(n=113)	1.39534	1.09761	8.19568
TCGA-AC-A2FE-01	Tumor(n=1101)	2.42659	3.14016	5.88591
TCGA-AC-A2FF-01	Tumor(n=1101)	2.07228	2.89583	6.05924
TCGA-AC-A2FF-11	Normal(n=113)	2.38513	2.75435	8.93154
TCGA-AC-A2FG-01	Tumor(n=1101)	1.58559	2.25402	4.99226
TCGA-AC-A2FK-01	Tumor(n=1101)	1.27798	1.36961	5.54525
TCGA-AC-A2FM-01	Tumor(n=1101)	3.5171	4.75763	6.21
TCGA-AC-A2FM-11	Normal(n=113)	1.4352	1.04075	7.71421
TCGA-AC-A2FO-01	Tumor(n=1101)	2.00813	2.39344	5.18336
TCGA-AC-A2QH-01	Tumor(n=1101)	3.30791	3.72642	2.12648
TCGA-AC-A2QI-01	Tumor(n=1101)	1.69697	2.66735	5.50424
TCGA-AC-A2QJ-01	Tumor(n=1101)	3.49051	4.70245	6.40857
TCGA-AC-A3BB-01	Tumor(n=1101)	1.62298	2.48045	6.99672
TCGA-AC-A3EH-01	Tumor(n=1101)	1.98728	3.10089	4.54032
TCGA-AC-A3HN-01	Tumor(n=1101)	2.39182	3.3761	6.61012
TCGA-AC-A3OD-01	Tumor(n=1101)	1.52912	1.98903	3.38209
TCGA-AC-A3QP-01	Tumor(n=1101)	1.12856	2.37976	6.85971
TCGA-AC-A3QQ-01	Tumor(n=1101)	1.14065	2.10812	2.36583
TCGA-AC-A3TM-01	Tumor(n=1101)	3.21098	4.64433	8.85134
TCGA-AC-A3TN-01	Tumor(n=1101)	1.84185	2.13553	5.066
TCGA-AC-A3W5-01	Tumor(n=1101)	3.48111	3.97694	5.87989
TCGA-AC-A3W6-01	Tumor(n=1101)	2.64145	3.64279	4.68292
TCGA-AC-A3W7-01	Tumor(n=1101)	2.12648	3.48971	7.32162
TCGA-AC-A3YI-01	Tumor(n=1101)	2.1332	1.91395	6.32968
TCGA-AC-A3YJ-01	Tumor(n=1101)	2.01218	2.96501	9.47943
TCGA-AC-A4ZE-01	Tumor(n=1101)	2.12032	3.55561	4.22894
TCGA-AC-A5EH-01	Tumor(n=1101)	3.73703	4.00333	5.17179
TCGA-AC-A5XS-01	Tumor(n=1101)	4.00245	4.04777	6.51757
TCGA-AC-A5XU-01	Tumor(n=1101)	1.86505	5.17501	4.93238
TCGA-AC-A62V-01	Tumor(n=1101)	2.45788	5.19586	5.27861
TCGA-AC-A62X-01	Tumor(n=1101)	4.75232	5.39665	4.13712
TCGA-AC-A62Y-01	Tumor(n=1101)	2.86426	2.93535	7.07712
TCGA-AC-A6IV-01	Tumor(n=1101)	2.47127	4.4446	5.21185
TCGA-AC-A6IW-01	Tumor(n=1101)	5.16668	5.9053	5.60972
TCGA-AC-A6IX-01	Tumor(n=1101)	3.18131	3.4618	4.87465
TCGA-AC-A6IX-06	Tumor(n=1101)	3.65017	2.96695	4.90189
TCGA-AC-A6NO-01	Tumor(n=1101)	2.67649	4.1796	5.51951
TCGA-AC-A7VB-01	Tumor(n=1101)	3.32351	4.42311	5.03903
TCGA-AC-A7VC-01	Tumor(n=1101)	4.76582	4.36428	4.62412
TCGA-AC-A8OP-01	Tumor(n=1101)	2.36961	3.24904	4.34897
TCGA-AC-A8OQ-01	Tumor(n=1101)	5.52915	4.44735	4.273
TCGA-AC-A8OR-01	Tumor(n=1101)	1.49672	2.92488	7.93669
TCGA-AC-A8OS-01	Tumor(n=1101)	1.99859	2.44766	5.99555
TCGA-AN-A03X-01	Tumor(n=1101)	1.48398	3.75854	6.86361
TCGA-AN-A03Y-01	Tumor(n=1101)	2.09778	4.54704	4.11565
TCGA-AN-A041-01	Tumor(n=1101)	2.50845	3.52842	5.82805
TCGA-AN-A046-01	Tumor(n=1101)	1.21667	2.88278	9.37577
TCGA-AN-A049-01	Tumor(n=1101)	2.49214	4.50383	8.38875
TCGA-AN-A04A-01	Tumor(n=1101)	2.41592	3.48813	5.74358
TCGA-AN-A04C-01	Tumor(n=1101)	3.85969	4.17698	3.9184
TCGA-AN-A04D-01	Tumor(n=1101)	5.54998	4.93115	2.18202
TCGA-AN-A0AJ-01	Tumor(n=1101)	3.58866	5.76427	6.30176
TCGA-AN-A0AK-01	Tumor(n=1101)	4.51299	6.01616	4.58861
TCGA-AN-A0AL-01	Tumor(n=1101)	3.56023	4.56421	4.03808
TCGA-AN-A0AM-01	Tumor(n=1101)	3.95602	5.45203	10.166
TCGA-AN-A0AR-01	Tumor(n=1101)	4.49124	5.62655	2.90897
TCGA-AN-A0AS-01	Tumor(n=1101)	1.72203	4.17777	5.44583
TCGA-AN-A0AT-01	Tumor(n=1101)	5.31625	5.12119	5.23752
TCGA-AN-A0FD-01	Tumor(n=1101)	2.10595	3.78359	4.03653
TCGA-AN-A0FF-01	Tumor(n=1101)	2.82314	4.26846	6.07263
TCGA-AN-A0FJ-01	Tumor(n=1101)	5.57806	5.67036	3.30951
TCGA-AN-A0FK-01	Tumor(n=1101)	1.9425	3.62396	3.16871
TCGA-AN-A0FL-01	Tumor(n=1101)	2.34159	3.68799	2.21785
TCGA-AN-A0FN-01	Tumor(n=1101)	2.46493	2.31429	4.95687
TCGA-AN-A0FS-01	Tumor(n=1101)	1.68468	2.52454	3.85613
TCGA-AN-A0FT-01	Tumor(n=1101)	1.02715	1.82249	5.89536
TCGA-AN-A0FV-01	Tumor(n=1101)	2.8527	4.61686	4.16826
TCGA-AN-A0FW-01	Tumor(n=1101)	2.28285	5.4888	6.12062
TCGA-AN-A0FX-01	Tumor(n=1101)	6.00707	4.22045	4.33874
TCGA-AN-A0FY-01	Tumor(n=1101)	4.49685	5.14485	3.66527
TCGA-AN-A0FZ-01	Tumor(n=1101)	2.34105	4.78992	7.0193
TCGA-AN-A0G0-01	Tumor(n=1101)	3.92293	5.71149	6.42496
TCGA-AN-A0XL-01	Tumor(n=1101)	1.53311	3.99967	3.88984
TCGA-AN-A0XN-01	Tumor(n=1101)	2.91485	3.05587	5.73989
TCGA-AN-A0XO-01	Tumor(n=1101)	2.19604	3.48974	7.27796
TCGA-AN-A0XP-01	Tumor(n=1101)	1.77964	2.73998	5.98538
TCGA-AN-A0XR-01	Tumor(n=1101)	2.8264	5.41071	5.18931
TCGA-AN-A0XS-01	Tumor(n=1101)	1.56716	3.65574	5.93811
TCGA-AN-A0XT-01	Tumor(n=1101)	1.13435	2.93038	2.96923
TCGA-AN-A0XU-01	Tumor(n=1101)	4.56726	6.1521	5.11513
TCGA-AN-A0XV-01	Tumor(n=1101)	1.61688	3.41338	6.72155
TCGA-AN-A0XW-01	Tumor(n=1101)	4.02215	4.38337	8.9157
TCGA-AO-A03L-01	Tumor(n=1101)	2.3639	5.37089	5.60574
TCGA-AO-A03M-01	Tumor(n=1101)	3.57236	4.51309	5.18063
TCGA-AO-A03N-01	Tumor(n=1101)	1.66107	2.6929	4.25623
TCGA-AO-A03O-01	Tumor(n=1101)	4.21992	5.0454	5.957
TCGA-AO-A03P-01	Tumor(n=1101)	1.8294	3.43587	4.4384
TCGA-AO-A03R-01	Tumor(n=1101)	1.2356	3.765	5.77852
TCGA-AO-A03T-01	Tumor(n=1101)	1.7169	2.64333	4.4646
TCGA-AO-A03U-01	Tumor(n=1101)	1.73062	2.51321	6.33196
TCGA-AO-A03V-01	Tumor(n=1101)	2.5716	3.87338	5.65035
TCGA-AO-A0J2-01	Tumor(n=1101)	4.29527	5.14911	4.00703
TCGA-AO-A0J3-01	Tumor(n=1101)	2.65053	3.66763	2.36997
TCGA-AO-A0J4-01	Tumor(n=1101)	3.8805	5.4171	5.99
TCGA-AO-A0J5-01	Tumor(n=1101)	2.80917	3.67889	3.85631
TCGA-AO-A0J6-01	Tumor(n=1101)	5.07235	5.2256	6.7016
TCGA-AO-A0J7-01	Tumor(n=1101)	2.57294	4.81022	3.64097
TCGA-AO-A0J8-01	Tumor(n=1101)	2.04527	3.25568	9.07131
TCGA-AO-A0J9-01	Tumor(n=1101)	1.72277	2.24869	3.67222
TCGA-AO-A0JA-01	Tumor(n=1101)	2.16691	4.21933	6.97873
TCGA-AO-A0JB-01	Tumor(n=1101)	1.28268	1.87876	5.10993
TCGA-AO-A0JC-01	Tumor(n=1101)	2.54065	3.44439	4.85696
TCGA-AO-A0JD-01	Tumor(n=1101)	2.93589	5.90445	6.91029
TCGA-AO-A0JE-01	Tumor(n=1101)	4.63741	4.66467	5.81023
TCGA-AO-A0JF-01	Tumor(n=1101)	1.50518	2.50833	6.95346
TCGA-AO-A0JG-01	Tumor(n=1101)	2.36202	1.98185	4.59082
TCGA-AO-A0JI-01	Tumor(n=1101)	2.45794	3.17538	3.34664
TCGA-AO-A0JJ-01	Tumor(n=1101)	1.79809	3.04595	9.15036
TCGA-AO-A0JL-01	Tumor(n=1101)	4.69184	3.60129	2.01518
TCGA-AO-A0JM-01	Tumor(n=1101)	3.11325	4.66584	5.39689
TCGA-AO-A124-01	Tumor(n=1101)	5.33937	6.09288	4.1111
TCGA-AO-A125-01	Tumor(n=1101)	1.23499	2.4928	9.90348
TCGA-AO-A126-01	Tumor(n=1101)	2.55097	2.77024	4.04924
TCGA-AO-A128-01	Tumor(n=1101)	4.41862	4.39486	7.82279
TCGA-AO-A129-01	Tumor(n=1101)	4.3474	5.59841	5.58334
TCGA-AO-A12A-01	Tumor(n=1101)	2.1272	3.50617	7.64022
TCGA-AO-A12B-01	Tumor(n=1101)	1.11083	2.96349	11.9824
TCGA-AO-A12C-01	Tumor(n=1101)	1.57778	2.94491	6.49313
TCGA-AO-A12D-01	Tumor(n=1101)	3.09906	3.65923	4.96671
TCGA-AO-A12E-01	Tumor(n=1101)	2.3897	4.14291	7.88501
TCGA-AO-A12F-01	Tumor(n=1101)	4.26579	4.8957	3.21276
TCGA-AO-A12G-01	Tumor(n=1101)	1.33857	2.56694	5.4395
TCGA-AO-A12H-01	Tumor(n=1101)	2.39147	2.27885	4.35549
TCGA-AO-A1KO-01	Tumor(n=1101)	1.13047	0.92691	6.48149
TCGA-AO-A1KP-01	Tumor(n=1101)	2.31072	3.82977	2.40841
TCGA-AO-A1KQ-01	Tumor(n=1101)	1.72548	4.5855	5.58015
TCGA-AO-A1KR-01	Tumor(n=1101)	5.15523	4.03724	4.56004
TCGA-AO-A1KS-01	Tumor(n=1101)	3.52167	4.57078	4.20199
TCGA-AO-A1KT-01	Tumor(n=1101)	3.13161	4.88555	5.87783
TCGA-AQ-A04H-01	Tumor(n=1101)	2.38042	4.81368	2.54609
TCGA-AQ-A04J-01	Tumor(n=1101)	4.18793	4.68205	4.77177
TCGA-AQ-A04L-01	Tumor(n=1101)	2.18387	2.85206	3.83009
TCGA-AQ-A0Y5-01	Tumor(n=1101)	2.25813	2.15153	3.81185
TCGA-AQ-A1H2-01	Tumor(n=1101)	1.24768	2.59922	7.26414
TCGA-AQ-A1H3-01	Tumor(n=1101)	2.12479	3.53098	5.53065
TCGA-AQ-A54N-01	Tumor(n=1101)	5.30605	3.40497	3.96451
TCGA-AQ-A54O-01	Tumor(n=1101)	3.0549	1.89534	10.3757
TCGA-AQ-A7U7-01	Tumor(n=1101)	2.418	3.31968	6.68213
TCGA-AR-A0TP-01	Tumor(n=1101)	4.02653	4.2891	3.10953
TCGA-AR-A0TQ-01	Tumor(n=1101)	2.88926	4.98541	4.24404
TCGA-AR-A0TR-01	Tumor(n=1101)	1.50736	2.94905	5.44573
TCGA-AR-A0TS-01	Tumor(n=1101)	4.37841	5.99559	4.99806
TCGA-AR-A0TT-01	Tumor(n=1101)	2.87955	3.91092	6.65622
TCGA-AR-A0TU-01	Tumor(n=1101)	4.98094	5.86734	5.7652
TCGA-AR-A0TV-01	Tumor(n=1101)	2.25208	5.03992	7.01866
TCGA-AR-A0TW-01	Tumor(n=1101)	2.88669	3.79192	6.91578
TCGA-AR-A0TX-01	Tumor(n=1101)	3.07576	3.33604	5.96193
TCGA-AR-A0TY-01	Tumor(n=1101)	4.76843	5.24205	2.60746
TCGA-AR-A0TZ-01	Tumor(n=1101)	4.29978	4.25356	3.55623
TCGA-AR-A0U0-01	Tumor(n=1101)	3.43336	4.82805	6.24143
TCGA-AR-A0U2-01	Tumor(n=1101)	2.8927	6.75938	4.8863
TCGA-AR-A0U3-01	Tumor(n=1101)	2.53923	4.72979	5.28056
TCGA-AR-A0U4-01	Tumor(n=1101)	3.91733	5.50777	7.65648
TCGA-AR-A1AH-01	Tumor(n=1101)	5.80412	4.9091	3.24353
TCGA-AR-A1AI-01	Tumor(n=1101)	6.14663	5.57692	6.1985
TCGA-AR-A1AJ-01	Tumor(n=1101)	7.03119	6.0173	6.43449
TCGA-AR-A1AK-01	Tumor(n=1101)	1.81742	3.99864	6.83924
TCGA-AR-A1AL-01	Tumor(n=1101)	1.64828	3.18085	4.95044
TCGA-AR-A1AM-01	Tumor(n=1101)	1.87684	2.70651	6.25585
TCGA-AR-A1AN-01	Tumor(n=1101)	2.42199	3.34843	10.4908
TCGA-AR-A1AO-01	Tumor(n=1101)	3.77934	3.78861	5.82985
TCGA-AR-A1AP-01	Tumor(n=1101)	2.98745	4.05858	5.78476
TCGA-AR-A1AQ-01	Tumor(n=1101)	5.28462	4.59649	5.37749
TCGA-AR-A1AR-01	Tumor(n=1101)	5.21742	5.06641	5.61817
TCGA-AR-A1AS-01	Tumor(n=1101)	3.06171	4.89117	7.50534
TCGA-AR-A1AT-01	Tumor(n=1101)	3.68901	4.08621	5.34877
TCGA-AR-A1AU-01	Tumor(n=1101)	2.19488	3.86238	5.33338
TCGA-AR-A1AV-01	Tumor(n=1101)	2.4653	3.44277	9.5883
TCGA-AR-A1AW-01	Tumor(n=1101)	2.71011	3.52554	5.83277
TCGA-AR-A1AX-01	Tumor(n=1101)	3.18751	4.2633	5.56341
TCGA-AR-A1AY-01	Tumor(n=1101)	6.05847	6.7431	4.26429
TCGA-AR-A24H-01	Tumor(n=1101)	4.55587	5.68987	4.46405
TCGA-AR-A24K-01	Tumor(n=1101)	2.72533	4.25926	7.4025
TCGA-AR-A24L-01	Tumor(n=1101)	3.45133	4.42633	4.88792
TCGA-AR-A24M-01	Tumor(n=1101)	1.58135	2.62331	7.37604
TCGA-AR-A24N-01	Tumor(n=1101)	2.10752	4.19912	4.58955
TCGA-AR-A24O-01	Tumor(n=1101)	2.49782	3.3382	9.52492
TCGA-AR-A24P-01	Tumor(n=1101)	2.79689	4.02959	6.85062
TCGA-AR-A24Q-01	Tumor(n=1101)	2.80935	5.117	4.43366
TCGA-AR-A24R-01	Tumor(n=1101)	2.35183	4.03312	9.74926
TCGA-AR-A24S-01	Tumor(n=1101)	2.54881	3.86397	5.33766
TCGA-AR-A24T-01	Tumor(n=1101)	1.87137	1.6081	5.68136
TCGA-AR-A24U-01	Tumor(n=1101)	4.29627	4.44514	7.22454
TCGA-AR-A24V-01	Tumor(n=1101)	1.76405	3.02228	4.89137
TCGA-AR-A24W-01	Tumor(n=1101)	1.68688	1.69528	9.15676
TCGA-AR-A24X-01	Tumor(n=1101)	2.44154	3.2838	5.28061
TCGA-AR-A24Z-01	Tumor(n=1101)	3.65097	4.31632	7.93931
TCGA-AR-A250-01	Tumor(n=1101)	3.02611	4.70453	4.85335
TCGA-AR-A251-01	Tumor(n=1101)	5.57775	5.05843	3.98902
TCGA-AR-A252-01	Tumor(n=1101)	2.12224	2.84982	10.3802
TCGA-AR-A254-01	Tumor(n=1101)	2.60217	4.88599	6.12753
TCGA-AR-A255-01	Tumor(n=1101)	2.65734	3.40121	5.3525
TCGA-AR-A256-01	Tumor(n=1101)	5.68796	6.43605	3.90086
TCGA-AR-A2LE-01	Tumor(n=1101)	1.56691	2.10477	2.81361
TCGA-AR-A2LH-01	Tumor(n=1101)	3.60851	4.52094	5.97939
TCGA-AR-A2LJ-01	Tumor(n=1101)	2.26406	3.216	5.51338
TCGA-AR-A2LK-01	Tumor(n=1101)	3.03404	5.52831	6.45681
TCGA-AR-A2LL-01	Tumor(n=1101)	2.35524	3.80961	4.27001
TCGA-AR-A2LM-01	Tumor(n=1101)	1.8516	1.99215	5.59888
TCGA-AR-A2LN-01	Tumor(n=1101)	1.61202	1.64469	5.59731
TCGA-AR-A2LO-01	Tumor(n=1101)	2.54772	4.0145	5.69201
TCGA-AR-A2LQ-01	Tumor(n=1101)	2.39542	2.84978	5.63525
TCGA-AR-A2LR-01	Tumor(n=1101)	5.8386	4.43197	4.50683
TCGA-AR-A5QM-01	Tumor(n=1101)	2.38896	3.90263	6.91544
TCGA-AR-A5QN-01	Tumor(n=1101)	2.48761	3.29772	4.39135
TCGA-AR-A5QP-01	Tumor(n=1101)	3.08826	4.2412	5.56106
TCGA-AR-A5QQ-01	Tumor(n=1101)	4.71767	5.63938	6.69232
TCGA-B6-A0I1-01	Tumor(n=1101)	5.58954	5.09913	4.70364
TCGA-B6-A0I2-01	Tumor(n=1101)	4.03705	4.56127	4.65462
TCGA-B6-A0I5-01	Tumor(n=1101)	1.58097	1.95907	8.72975
TCGA-B6-A0I6-01	Tumor(n=1101)	5.63499	5.60403	4.11202
TCGA-B6-A0I8-01	Tumor(n=1101)	1.25351	3.15468	3.8444
TCGA-B6-A0I9-01	Tumor(n=1101)	3.41556	4.64249	5.39429
TCGA-B6-A0IA-01	Tumor(n=1101)	1.8512	3.54736	12.2645
TCGA-B6-A0IB-01	Tumor(n=1101)	2.75298	4.80558	5.44879
TCGA-B6-A0IC-01	Tumor(n=1101)	2.20154	3.76437	9.29188
TCGA-B6-A0IE-01	Tumor(n=1101)	1.78647	3.95576	4.18108
TCGA-B6-A0IG-01	Tumor(n=1101)	3.16649	4.60062	4.28031
TCGA-B6-A0IH-01	Tumor(n=1101)	2.01096	1.4013	5.84347
TCGA-B6-A0IJ-01	Tumor(n=1101)	5.50046	5.0102	6.09363
TCGA-B6-A0IK-01	Tumor(n=1101)	3.60517	4.93101	5.86142
TCGA-B6-A0IM-01	Tumor(n=1101)	2.90685	3.83181	4.26391
TCGA-B6-A0IN-01	Tumor(n=1101)	1.97049	2.5282	2.9757
TCGA-B6-A0IO-01	Tumor(n=1101)	3.00725	3.62726	7.51396
TCGA-B6-A0IP-01	Tumor(n=1101)	2.03062	3.22412	5.90375
TCGA-B6-A0IQ-01	Tumor(n=1101)	5.16769	5.8264	4.09752
TCGA-B6-A0RE-01	Tumor(n=1101)	5.15977	5.31693	7.50171
TCGA-B6-A0RG-01	Tumor(n=1101)	2.30725	4.28156	7.1961
TCGA-B6-A0RH-01	Tumor(n=1101)	2.38477	3.0684	7.45114
TCGA-B6-A0RI-01	Tumor(n=1101)	2.30772	4.64924	9.7388
TCGA-B6-A0RL-01	Tumor(n=1101)	3.65014	5.36432	2.88192
TCGA-B6-A0RM-01	Tumor(n=1101)	1.38399	4.1108	4.89919
TCGA-B6-A0RN-01	Tumor(n=1101)	1.38256	1.7039	4.08373
TCGA-B6-A0RO-01	Tumor(n=1101)	1.9304	2.91372	9.03875
TCGA-B6-A0RP-01	Tumor(n=1101)	1.29584	2.9268	6.52318
TCGA-B6-A0RQ-01	Tumor(n=1101)	1.18758	1.68073	7.15505
TCGA-B6-A0RS-01	Tumor(n=1101)	3.2727	4.05794	4.88511
TCGA-B6-A0RT-01	Tumor(n=1101)	4.90774	5.3647	5.93788
TCGA-B6-A0RU-01	Tumor(n=1101)	4.99009	5.54393	5.36188
TCGA-B6-A0RV-01	Tumor(n=1101)	2.5577	3.90193	6.71929
TCGA-B6-A0WS-01	Tumor(n=1101)	2.89356	3.52608	5.90051
TCGA-B6-A0WT-01	Tumor(n=1101)	2.77309	4.02438	9.34534
TCGA-B6-A0WV-01	Tumor(n=1101)	3.85264	4.45545	8.07732
TCGA-B6-A0WW-01	Tumor(n=1101)	2.37793	4.12885	4.67284
TCGA-B6-A0WX-01	Tumor(n=1101)	2.97458	4.26812	5.60551
TCGA-B6-A0WY-01	Tumor(n=1101)	2.30276	3.71429	6.72143
TCGA-B6-A0WZ-01	Tumor(n=1101)	2.22817	3.37069	9.27786
TCGA-B6-A0X0-01	Tumor(n=1101)	2.23903	3.44767	6.19727
TCGA-B6-A0X1-01	Tumor(n=1101)	6.41855	6.63927	7.30274
TCGA-B6-A0X4-01	Tumor(n=1101)	0.996606	2.32002	12.2644
TCGA-B6-A0X5-01	Tumor(n=1101)	1.85056	4.9875	3.51336
TCGA-B6-A0X7-01	Tumor(n=1101)	0.993638	2.80867	4.1874
TCGA-B6-A1KC-01	Tumor(n=1101)	2.01428	2.78658	2.90929
TCGA-B6-A1KF-01	Tumor(n=1101)	4.08571	6.30214	1.84667
TCGA-B6-A1KI-01	Tumor(n=1101)	2.53613	1.81816	9.74929
TCGA-B6-A1KN-01	Tumor(n=1101)	3.47366	4.76926	5.55045
TCGA-B6-A2IU-01	Tumor(n=1101)	1.26538	3.60999	5.7378
TCGA-B6-A3ZX-01	Tumor(n=1101)	3.72986	4.9315	4.01115
TCGA-B6-A400-01	Tumor(n=1101)	6.49448	5.79677	7.34001
TCGA-B6-A401-01	Tumor(n=1101)	3.14313	3.53273	9.73493
TCGA-B6-A402-01	Tumor(n=1101)	3.98617	5.37714	2.48166
TCGA-B6-A408-01	Tumor(n=1101)	1.49062	2.9691	4.97391
TCGA-B6-A409-01	Tumor(n=1101)	3.56388	5.06763	3.71224
TCGA-B6-A40B-01	Tumor(n=1101)	2.30141	3.79614	5.4622
TCGA-B6-A40C-01	Tumor(n=1101)	2.48491	4.68016	4.48629
TCGA-BH-A0AU-01	Tumor(n=1101)	3.71135	4.67564	6.0051
TCGA-BH-A0AU-11	Normal(n=113)	1.08841	1.61852	9.31034
TCGA-BH-A0AV-01	Tumor(n=1101)	4.27024	5.58544	7.4806
TCGA-BH-A0AW-01	Tumor(n=1101)	2.83269	3.71557	5.87992
TCGA-BH-A0AY-01	Tumor(n=1101)	1.70044	4.05228	5.49181
TCGA-BH-A0AY-11	Normal(n=113)	1.05582	1.17785	9.07915
TCGA-BH-A0AZ-01	Tumor(n=1101)	2.44776	2.68433	5.355
TCGA-BH-A0AZ-11	Normal(n=113)	1.36977	1.08038	7.06527
TCGA-BH-A0B0-01	Tumor(n=1101)	2.01988	2.56543	5.15415
TCGA-BH-A0B1-01	Tumor(n=1101)	2.12978	4.56225	9.75901
TCGA-BH-A0B3-01	Tumor(n=1101)	4.41963	5.93319	5.93022
TCGA-BH-A0B3-11	Normal(n=113)	1.54671	1.74605	5.90351
TCGA-BH-A0B4-01	Tumor(n=1101)	2.30103	3.87171	4.00258
TCGA-BH-A0B5-01	Tumor(n=1101)	3.33991	4.91793	5.17897
TCGA-BH-A0B5-11	Normal(n=113)	1.66056	0.479644	2.32809
TCGA-BH-A0B6-01	Tumor(n=1101)	1.75052	2.749	5.9701
TCGA-BH-A0B7-01	Tumor(n=1101)	3.13952	4.13736	6.65683
TCGA-BH-A0B7-11	Normal(n=113)	1.73622	1.5725	9.01965
TCGA-BH-A0B8-01	Tumor(n=1101)	2.19582	3.12611	3.60796
TCGA-BH-A0B8-11	Normal(n=113)	1.59091	0.604261	2.20677
TCGA-BH-A0B9-01	Tumor(n=1101)	5.51586	5.78551	5.1235
TCGA-BH-A0BA-01	Tumor(n=1101)	1.56852	3.56427	4.74831
TCGA-BH-A0BA-11	Normal(n=113)	1.80583	2.09072	7.02809
TCGA-BH-A0BC-01	Tumor(n=1101)	2.34383	3.65319	7.00253
TCGA-BH-A0BC-11	Normal(n=113)	1.50614	1.81471	6.75675
TCGA-BH-A0BD-01	Tumor(n=1101)	3.68061	4.54138	6.80678
TCGA-BH-A0BF-01	Tumor(n=1101)	2.75653	3.71837	5.98323
TCGA-BH-A0BG-01	Tumor(n=1101)	3.35751	4.52629	6.0531
TCGA-BH-A0BJ-01	Tumor(n=1101)	2.36093	2.64145	5.49206
TCGA-BH-A0BJ-11	Normal(n=113)	1.93437	1.73604	5.46188
TCGA-BH-A0BL-01	Tumor(n=1101)	5.05443	5.27965	6.39321
TCGA-BH-A0BM-01	Tumor(n=1101)	0.854395	0.613815	4.0655
TCGA-BH-A0BM-11	Normal(n=113)	1.15594	2.11796	6.37317
TCGA-BH-A0BO-01	Tumor(n=1101)	1.3754	1.20839	6.99404
TCGA-BH-A0BP-01	Tumor(n=1101)	2.07317	3.62768	6.11519
TCGA-BH-A0BQ-01	Tumor(n=1101)	2.20608	2.81443	5.46211
TCGA-BH-A0BQ-11	Normal(n=113)	2.29075	1.79851	5.84271
TCGA-BH-A0BR-01	Tumor(n=1101)	6.8149	4.04056	7.55524
TCGA-BH-A0BS-01	Tumor(n=1101)	1.91968	2.98176	5.85552
TCGA-BH-A0BS-11	Normal(n=113)	1.40969	1.11643	6.42507
TCGA-BH-A0BT-01	Tumor(n=1101)	1.70766	3.05556	7.03061
TCGA-BH-A0BT-11	Normal(n=113)	1.39314	1.62181	9.03234
TCGA-BH-A0BV-01	Tumor(n=1101)	1.84535	3.78335	8.44549
TCGA-BH-A0BV-11	Normal(n=113)	1.73574	2.05918	8.66367
TCGA-BH-A0BW-01	Tumor(n=1101)	5.09115	4.62454	8.90638
TCGA-BH-A0BW-11	Normal(n=113)	2.94684	3.36248	5.91777
TCGA-BH-A0BZ-01	Tumor(n=1101)	3.28592	5.03632	6.1672
TCGA-BH-A0BZ-11	Normal(n=113)	1.34778	0.928351	8.93507
TCGA-BH-A0C0-01	Tumor(n=1101)	2.70359	4.9941	6.88764
TCGA-BH-A0C0-11	Normal(n=113)	1.199	1.43941	5.78532
TCGA-BH-A0C1-01	Tumor(n=1101)	2.76471	3.76529	4.89529
TCGA-BH-A0C3-01	Tumor(n=1101)	3.40592	4.6227	3.99941
TCGA-BH-A0C3-11	Normal(n=113)	1.4104	1.81447	7.71017
TCGA-BH-A0C7-01	Tumor(n=1101)	5.07457	5.6884	3.92176
TCGA-BH-A0DD-01	Tumor(n=1101)	3.13086	5.48048	4.53705
TCGA-BH-A0DD-11	Normal(n=113)	1.1242	1.04579	2.57795
TCGA-BH-A0DE-01	Tumor(n=1101)	1.26843	2.372	6.33022
TCGA-BH-A0DG-01	Tumor(n=1101)	2.27152	4.0195	6.43949
TCGA-BH-A0DG-11	Normal(n=113)	1.56939	1.75253	5.02164
TCGA-BH-A0DH-01	Tumor(n=1101)	1.50416	3.3356	7.494
TCGA-BH-A0DH-11	Normal(n=113)	1.65526	1.30112	8.6636
TCGA-BH-A0DI-01	Tumor(n=1101)	2.27361	2.36236	5.34519
TCGA-BH-A0DK-01	Tumor(n=1101)	2.49226	3.79242	5.62622
TCGA-BH-A0DK-11	Normal(n=113)	1.61381	1.69524	8.73624
TCGA-BH-A0DL-01	Tumor(n=1101)	3.01765	4.527	6.37109
TCGA-BH-A0DL-11	Normal(n=113)	1.76303	1.79726	7.01074
TCGA-BH-A0DO-01	Tumor(n=1101)	1.86207	1.83677	4.29402
TCGA-BH-A0DO-11	Normal(n=113)	1.41592	1.32539	6.66864
TCGA-BH-A0DP-01	Tumor(n=1101)	1.98947	3.20553	5.87299
TCGA-BH-A0DP-11	Normal(n=113)	1.08984	1.1846	5.56972
TCGA-BH-A0DQ-01	Tumor(n=1101)	1.7904	3.51695	7.51148
TCGA-BH-A0DQ-11	Normal(n=113)	1.54067	1.8244	10.3365
TCGA-BH-A0DS-01	Tumor(n=1101)	1.84936	2.19547	8.10463
TCGA-BH-A0DT-01	Tumor(n=1101)	2.09869	2.96451	6.90208
TCGA-BH-A0DT-11	Normal(n=113)	1.74868	1.44063	7.66382
TCGA-BH-A0DV-01	Tumor(n=1101)	0.919912	1.85902	4.87413
TCGA-BH-A0DV-11	Normal(n=113)	1.03429	0.697062	5.24258
TCGA-BH-A0DX-01	Tumor(n=1101)	2.94782	3.96931	4.24114
TCGA-BH-A0DZ-01	Tumor(n=1101)	2.84396	4.5585	6.48102
TCGA-BH-A0DZ-11	Normal(n=113)	2.22234	2.32395	7.34844
TCGA-BH-A0E0-01	Tumor(n=1101)	5.88245	4.36387	3.46171
TCGA-BH-A0E0-11	Normal(n=113)	1.51808	1.47633	6.27465
TCGA-BH-A0E1-01	Tumor(n=1101)	2.93701	4.79499	11.6686
TCGA-BH-A0E1-11	Normal(n=113)	1.46524	0.828307	7.25881
TCGA-BH-A0E2-01	Tumor(n=1101)	2.98585	5.02494	8.40943
TCGA-BH-A0E6-01	Tumor(n=1101)	4.53192	4.8322	6.40054
TCGA-BH-A0E7-01	Tumor(n=1101)	1.88975	3.53275	7.5222
TCGA-BH-A0E9-01	Tumor(n=1101)	2.71075	2.74565	5.9013
TCGA-BH-A0EA-01	Tumor(n=1101)	1.19654	1.69274	6.39577
TCGA-BH-A0EB-01	Tumor(n=1101)	1.90312	2.92083	8.83107
TCGA-BH-A0EE-01	Tumor(n=1101)	3.76806	4.28119	2.38786
TCGA-BH-A0EI-01	Tumor(n=1101)	2.56854	2.89183	4.02272
TCGA-BH-A0GY-01	Tumor(n=1101)	4.38368	4.42645	6.46279
TCGA-BH-A0GZ-01	Tumor(n=1101)	2.13904	2.45678	6.90119
TCGA-BH-A0H0-01	Tumor(n=1101)	2.74775	3.93615	2.61063
TCGA-BH-A0H3-01	Tumor(n=1101)	1.39561	2.16302	5.29903
TCGA-BH-A0H5-01	Tumor(n=1101)	2.24034	2.98227	7.36678
TCGA-BH-A0H5-11	Normal(n=113)	1.38593	1.24092	7.88563
TCGA-BH-A0H6-01	Tumor(n=1101)	2.09582	3.56931	4.9968
TCGA-BH-A0H7-01	Tumor(n=1101)	2.93928	3.78805	6.91262
TCGA-BH-A0H7-11	Normal(n=113)	1.6312	2.91075	6.44072
TCGA-BH-A0H9-01	Tumor(n=1101)	3.5638	4.595	5.25064
TCGA-BH-A0H9-11	Normal(n=113)	0.986156	0.651316	2.2448
TCGA-BH-A0HA-01	Tumor(n=1101)	2.55785	2.59462	5.01177
TCGA-BH-A0HA-11	Normal(n=113)	1.97188	1.44366	3.91609
TCGA-BH-A0HB-01	Tumor(n=1101)	2.28021	4.05359	5.71829
TCGA-BH-A0HF-01	Tumor(n=1101)	2.01895	3.58895	6.88751
TCGA-BH-A0HI-01	Tumor(n=1101)	1.3446	2.58717	10.5413
TCGA-BH-A0HK-01	Tumor(n=1101)	1.47134	2.10178	3.56752
TCGA-BH-A0HK-11	Normal(n=113)	1.2558	1.16086	7.62599
TCGA-BH-A0HL-01	Tumor(n=1101)	3.71497	3.58129	6.98956
TCGA-BH-A0HN-01	Tumor(n=1101)	1.81488	2.75292	6.0506
TCGA-BH-A0HO-01	Tumor(n=1101)	1.65759	2.91148	11.0396
TCGA-BH-A0HP-01	Tumor(n=1101)	1.8709	3.59323	5.5992
TCGA-BH-A0HQ-01	Tumor(n=1101)	1.87354	3.37528	5.74242
TCGA-BH-A0HU-01	Tumor(n=1101)	4.4087	5.20034	5.97776
TCGA-BH-A0HW-01	Tumor(n=1101)	2.03608	3.50439	2.31156
TCGA-BH-A0HX-01	Tumor(n=1101)	2.37265	4.31671	4.94071
TCGA-BH-A0HY-01	Tumor(n=1101)	2.66798	3.97059	3.227
TCGA-BH-A0RX-01	Tumor(n=1101)	4.26665	3.86069	7.32214
TCGA-BH-A0W3-01	Tumor(n=1101)	3.25594	4.75319	5.91292
TCGA-BH-A0W4-01	Tumor(n=1101)	2.4356	3.49586	5.85968
TCGA-BH-A0W5-01	Tumor(n=1101)	2.07567	3.41718	9.40945
TCGA-BH-A0W7-01	Tumor(n=1101)	2.96602	3.86653	6.63061
TCGA-BH-A0WA-01	Tumor(n=1101)	3.95884	6.11864	5.22421
TCGA-BH-A18F-01	Tumor(n=1101)	2.79697	4.91321	5.11875
TCGA-BH-A18G-01	Tumor(n=1101)	2.27095	3.71654	2.77661
TCGA-BH-A18H-01	Tumor(n=1101)	1.43499	2.94727	5.90666
TCGA-BH-A18I-01	Tumor(n=1101)	2.13189	3.77843	6.56003
TCGA-BH-A18J-01	Tumor(n=1101)	2.81537	3.73631	5.33547
TCGA-BH-A18J-11	Normal(n=113)	1.51914	1.73079	6.19977
TCGA-BH-A18K-01	Tumor(n=1101)	3.6467	3.17798	4.6911
TCGA-BH-A18K-11	Normal(n=113)	1.17479	1.38317	3.51735
TCGA-BH-A18L-01	Tumor(n=1101)	2.37612	5.64624	4.80818
TCGA-BH-A18L-11	Normal(n=113)	1.54607	1.28434	9.19946
TCGA-BH-A18M-01	Tumor(n=1101)	2.68997	3.93537	9.48951
TCGA-BH-A18M-11	Normal(n=113)	1.67884	2.11932	8.19123
TCGA-BH-A18N-01	Tumor(n=1101)	1.73379	3.7082	5.63638
TCGA-BH-A18N-11	Normal(n=113)	1.20952	1.15153	8.16688
TCGA-BH-A18P-01	Tumor(n=1101)	3.76146	4.54588	4.52336
TCGA-BH-A18P-11	Normal(n=113)	1.2163	0.53087	3.05085
TCGA-BH-A18Q-01	Tumor(n=1101)	4.67163	5.67051	6.22383
TCGA-BH-A18Q-11	Normal(n=113)	1.68468	1.57594	4.52436
TCGA-BH-A18R-01	Tumor(n=1101)	5.39646	5.43183	3.00576
TCGA-BH-A18R-11	Normal(n=113)	1.53481	0.971001	3.39594
TCGA-BH-A18S-01	Tumor(n=1101)	1.01064	1.48568	7.23376
TCGA-BH-A18S-11	Normal(n=113)	1.60583	1.05214	5.55472
TCGA-BH-A18T-01	Tumor(n=1101)	8.23784	6.67616	3.69635
TCGA-BH-A18U-01	Tumor(n=1101)	2.86679	5.26058	5.33364
TCGA-BH-A18U-11	Normal(n=113)	2.21067	2.98156	8.74145
TCGA-BH-A18V-01	Tumor(n=1101)	4.33926	6.79089	5.98511
TCGA-BH-A18V-06	Tumor(n=1101)	4.59333	5.50658	6.90402
TCGA-BH-A18V-11	Normal(n=113)	1.1354	0.957692	8.08999
TCGA-BH-A1EN-01	Tumor(n=1101)	3.40284	2.91376	5.1002
TCGA-BH-A1EN-11	Normal(n=113)	1.48233	1.13737	5.36104
TCGA-BH-A1EO-01	Tumor(n=1101)	2.60808	3.0317	5.39282
TCGA-BH-A1EO-11	Normal(n=113)	1.1891	1.04649	4.18664
TCGA-BH-A1ES-01	Tumor(n=1101)	3.47024	4.21239	4.35163
TCGA-BH-A1ES-06	Tumor(n=1101)	0.842054	2.59412	13.6372
TCGA-BH-A1ET-01	Tumor(n=1101)	1.55685	1.87539	10.2746
TCGA-BH-A1ET-11	Normal(n=113)	1.30451	0.928882	4.09479
TCGA-BH-A1EU-01	Tumor(n=1101)	1.66925	2.413	9.66961
TCGA-BH-A1EU-11	Normal(n=113)	1.27184	1.07601	4.20424
TCGA-BH-A1EV-01	Tumor(n=1101)	2.25776	3.58523	4.22435
TCGA-BH-A1EV-11	Normal(n=113)	1.88002	2.39372	7.73704
TCGA-BH-A1EW-01	Tumor(n=1101)	3.14965	4.06421	7.34345
TCGA-BH-A1EW-11	Normal(n=113)	2.30229	2.45791	5.19431
TCGA-BH-A1EX-01	Tumor(n=1101)	2.6448	3.13893	4.8443
TCGA-BH-A1EY-01	Tumor(n=1101)	2.96438	3.14117	9.19437
TCGA-BH-A1F0-01	Tumor(n=1101)	4.13282	4.95266	6.21794
TCGA-BH-A1F0-11	Normal(n=113)	1.54236	0.852319	3.90576
TCGA-BH-A1F2-01	Tumor(n=1101)	3.11617	4.3696	4.48743
TCGA-BH-A1F2-11	Normal(n=113)	1.40577	0.792606	5.60812
TCGA-BH-A1F5-01	Tumor(n=1101)	1.88065	2.56074	7.07996
TCGA-BH-A1F6-01	Tumor(n=1101)	6.33322	5.61719	5.5209
TCGA-BH-A1F6-11	Normal(n=113)	1.48367	0.954494	6.64611
TCGA-BH-A1F8-01	Tumor(n=1101)	4.24793	3.51857	4.56617
TCGA-BH-A1F8-11	Normal(n=113)	1.65709	1.83641	5.29706
TCGA-BH-A1FB-01	Tumor(n=1101)	1.85108	2.91006	8.02179
TCGA-BH-A1FB-11	Normal(n=113)	1.4938	1.09356	4.82121
TCGA-BH-A1FC-01	Tumor(n=1101)	4.8152	5.69913	5.74329
TCGA-BH-A1FC-11	Normal(n=113)	1.57551	1.13159	5.84416
TCGA-BH-A1FD-01	Tumor(n=1101)	2.99279	4.65162	3.86864
TCGA-BH-A1FD-11	Normal(n=113)	1.33822	0.831715	4.05561
TCGA-BH-A1FE-01	Tumor(n=1101)	3.17945	3.92167	5.52802
TCGA-BH-A1FE-06	Tumor(n=1101)	1.98057	2.3197	2.60602
TCGA-BH-A1FE-11	Normal(n=113)	1.69028	1.2207	3.4399
TCGA-BH-A1FG-01	Tumor(n=1101)	1.1161	3.26445	9.11655
TCGA-BH-A1FG-11	Normal(n=113)	0.681134	0.601221	6.56304
TCGA-BH-A1FH-01	Tumor(n=1101)	2.10333	2.24644	5.23622
TCGA-BH-A1FH-11	Normal(n=113)	1.95947	1.372	5.46367
TCGA-BH-A1FJ-01	Tumor(n=1101)	3.3159	4.78548	4.21643
TCGA-BH-A1FJ-11	Normal(n=113)	1.16736	0.946581	6.91137
TCGA-BH-A1FL-01	Tumor(n=1101)	2.21394	4.05605	4.55696
TCGA-BH-A1FM-01	Tumor(n=1101)	3.2163	3.93187	3.56014
TCGA-BH-A1FM-11	Normal(n=113)	1.22045	1.07505	5.87456
TCGA-BH-A1FN-01	Tumor(n=1101)	4.04374	4.85342	5.86047
TCGA-BH-A1FN-11	Normal(n=113)	1.92414	1.57817	5.19367
TCGA-BH-A1FR-01	Tumor(n=1101)	2.17986	3.50322	9.76412
TCGA-BH-A1FR-11	Normal(n=113)	1.25713	1.68988	7.19063
TCGA-BH-A1FU-01	Tumor(n=1101)	2.99405	4.46042	5.35779
TCGA-BH-A1FU-11	Normal(n=113)	1.288	1.34193	7.68393
TCGA-BH-A201-01	Tumor(n=1101)	2.72944	3.25326	6.57498
TCGA-BH-A202-01	Tumor(n=1101)	3.58698	4.70635	8.97499
TCGA-BH-A203-01	Tumor(n=1101)	2.99633	4.24499	5.3729
TCGA-BH-A203-11	Normal(n=113)	1.24135	1.27644	6.21007
TCGA-BH-A204-01	Tumor(n=1101)	2.0635	4.38529	4.01458
TCGA-BH-A204-11	Normal(n=113)	0.899794	0.650489	4.53952
TCGA-BH-A208-01	Tumor(n=1101)	2.57124	2.83182	3.9566
TCGA-BH-A208-11	Normal(n=113)	1.33531	0.735955	7.01476
TCGA-BH-A209-01	Tumor(n=1101)	3.32958	4.50959	6.72301
TCGA-BH-A209-11	Normal(n=113)	1.43968	1.40212	6.3467
TCGA-BH-A28O-01	Tumor(n=1101)	1.56311	1.75553	4.31656
TCGA-BH-A28Q-01	Tumor(n=1101)	1.32089	2.19352	5.706
TCGA-BH-A2L8-01	Tumor(n=1101)	2.30647	3.21903	6.25397
TCGA-BH-A42T-01	Tumor(n=1101)	3.9478	5.57405	4.57678
TCGA-BH-A42U-01	Tumor(n=1101)	1.79697	1.71238	6.10819
TCGA-BH-A42V-01	Tumor(n=1101)	1.70881	2.53359	5.47733
TCGA-BH-A5IZ-01	Tumor(n=1101)	5.23466	6.26187	4.13452
TCGA-BH-A5J0-01	Tumor(n=1101)	2.22163	3.80935	7.34712
TCGA-BH-A6R8-01	Tumor(n=1101)	1.63231	3.36209	8.46515
TCGA-BH-A6R9-01	Tumor(n=1101)	3.15656	3.2103	8.78874
TCGA-BH-A8FY-01	Tumor(n=1101)	1.8398	2.52627	6.56609
TCGA-BH-A8FZ-01	Tumor(n=1101)	2.47056	3.0138	6.94573
TCGA-BH-A8G0-01	Tumor(n=1101)	1.46957	1.79714	6.54723
TCGA-BH-AB28-01	Tumor(n=1101)	3.08311	2.915	4.92806
TCGA-C8-A12K-01	Tumor(n=1101)	4.87479	5.12172	6.73979
TCGA-C8-A12L-01	Tumor(n=1101)	4.30658	5.76341	4.80182
TCGA-C8-A12M-01	Tumor(n=1101)	2.35154	3.19906	4.74425
TCGA-C8-A12N-01	Tumor(n=1101)	1.48367	2.87344	9.70621
TCGA-C8-A12O-01	Tumor(n=1101)	2.86303	4.86806	10.9369
TCGA-C8-A12P-01	Tumor(n=1101)	4.57723	4.38118	4.13531
TCGA-C8-A12Q-01	Tumor(n=1101)	2.87596	3.8771	4.2204
TCGA-C8-A12T-01	Tumor(n=1101)	2.40479	5.02317	4.96452
TCGA-C8-A12U-01	Tumor(n=1101)	3.22635	5.55949	4.73972
TCGA-C8-A12V-01	Tumor(n=1101)	4.60625	4.39363	6.14987
TCGA-C8-A12W-01	Tumor(n=1101)	2.36334	5.05581	5.84365
TCGA-C8-A12X-01	Tumor(n=1101)	2.93068	3.39156	5.15988
TCGA-C8-A12Y-01	Tumor(n=1101)	3.57555	4.10577	10.0256
TCGA-C8-A12Z-01	Tumor(n=1101)	2.65207	4.60896	4.82315
TCGA-C8-A130-01	Tumor(n=1101)	3.82258	4.75365	3.71581
TCGA-C8-A131-01	Tumor(n=1101)	3.46395	4.14465	8.76317
TCGA-C8-A132-01	Tumor(n=1101)	2.6248	3.93767	5.92875
TCGA-C8-A133-01	Tumor(n=1101)	1.89111	2.13175	11.3939
TCGA-C8-A134-01	Tumor(n=1101)	5.80979	6.17987	5.34829
TCGA-C8-A135-01	Tumor(n=1101)	3.29716	4.22485	3.95637
TCGA-C8-A137-01	Tumor(n=1101)	4.48671	4.83245	4.14697
TCGA-C8-A138-01	Tumor(n=1101)	1.36289	3.4575	4.90896
TCGA-C8-A1HE-01	Tumor(n=1101)	2.04471	2.86449	9.0352
TCGA-C8-A1HF-01	Tumor(n=1101)	4.57935	4.73824	5.19709
TCGA-C8-A1HG-01	Tumor(n=1101)	1.59512	4.24911	5.54167
TCGA-C8-A1HI-01	Tumor(n=1101)	2.28862	3.54426	7.05299
TCGA-C8-A1HJ-01	Tumor(n=1101)	4.89179	5.22784	4.60411
TCGA-C8-A1HK-01	Tumor(n=1101)	1.61245	4.70389	4.93959
TCGA-C8-A1HL-01	Tumor(n=1101)	3.53129	4.54449	3.53665
TCGA-C8-A1HM-01	Tumor(n=1101)	3.43752	5.40818	7.63709
TCGA-C8-A1HN-01	Tumor(n=1101)	3.66866	5.08296	5.83722
TCGA-C8-A1HO-01	Tumor(n=1101)	2.56971	3.61891	3.50289
TCGA-C8-A26V-01	Tumor(n=1101)	3.38153	4.34395	6.70419
TCGA-C8-A26W-01	Tumor(n=1101)	3.14088	5.01999	5.35383
TCGA-C8-A26X-01	Tumor(n=1101)	2.02002	3.32937	5.95643
TCGA-C8-A26Y-01	Tumor(n=1101)	5.28539	5.15084	7.32709
TCGA-C8-A26Z-01	Tumor(n=1101)	2.61697	3.90836	6.67379
TCGA-C8-A273-01	Tumor(n=1101)	3.35102	3.88599	6.67807
TCGA-C8-A274-01	Tumor(n=1101)	2.95371	3.65382	4.57416
TCGA-C8-A275-01	Tumor(n=1101)	3.45191	5.35408	6.24155
TCGA-C8-A278-01	Tumor(n=1101)	3.1522	3.65417	6.12892
TCGA-C8-A27A-01	Tumor(n=1101)	2.34758	5.42945	4.83766
TCGA-C8-A27B-01	Tumor(n=1101)	4.91871	4.90298	6.44495
TCGA-C8-A3M7-01	Tumor(n=1101)	2.62646	3.08195	3.44378
TCGA-C8-A3M8-01	Tumor(n=1101)	3.15207	3.91403	3.42931
TCGA-C8-A8HP-01	Tumor(n=1101)	4.42214	4.52726	6.12473
TCGA-C8-A8HQ-01	Tumor(n=1101)	3.23056	5.54512	5.02782
TCGA-C8-A8HR-01	Tumor(n=1101)	2.92903	3.96877	4.73959
TCGA-D8-A13Y-01	Tumor(n=1101)	5.26374	6.54504	3.08243
TCGA-D8-A13Z-01	Tumor(n=1101)	5.39332	5.14473	7.48164
TCGA-D8-A140-01	Tumor(n=1101)	1.42175	3.24571	4.49511
TCGA-D8-A141-01	Tumor(n=1101)	1.95487	3.25434	6.41733
TCGA-D8-A142-01	Tumor(n=1101)	3.37227	4.7408	5.0677
TCGA-D8-A143-01	Tumor(n=1101)	6.69339	6.10536	6.08147
TCGA-D8-A145-01	Tumor(n=1101)	1.9805	2.77699	4.54963
TCGA-D8-A146-01	Tumor(n=1101)	2.40256	3.10069	8.27167
TCGA-D8-A147-01	Tumor(n=1101)	6.66429	5.07952	6.11241
TCGA-D8-A1J8-01	Tumor(n=1101)	4.00824	4.7473	6.56756
TCGA-D8-A1J9-01	Tumor(n=1101)	3.33701	4.67929	4.53379
TCGA-D8-A1JA-01	Tumor(n=1101)	3.57767	3.1539	4.8063
TCGA-D8-A1JB-01	Tumor(n=1101)	2.19569	2.63176	5.83576
TCGA-D8-A1JC-01	Tumor(n=1101)	3.18987	5.18057	6.19981
TCGA-D8-A1JD-01	Tumor(n=1101)	2.97396	5.08151	5.72103
TCGA-D8-A1JE-01	Tumor(n=1101)	2.42887	3.61121	8.89472
TCGA-D8-A1JF-01	Tumor(n=1101)	3.10378	3.2186	7.97809
TCGA-D8-A1JG-01	Tumor(n=1101)	5.93268	4.5481	6.90147
TCGA-D8-A1JH-01	Tumor(n=1101)	2.22144	2.50772	7.52253
TCGA-D8-A1JI-01	Tumor(n=1101)	1.29502	2.69566	10.9242
TCGA-D8-A1JJ-01	Tumor(n=1101)	2.85774	4.86499	4.59884
TCGA-D8-A1JK-01	Tumor(n=1101)	3.54863	4.99327	10.7818
TCGA-D8-A1JL-01	Tumor(n=1101)	5.44684	5.0027	7.61747
TCGA-D8-A1JM-01	Tumor(n=1101)	6.28983	6.3059	2.97095
TCGA-D8-A1JN-01	Tumor(n=1101)	1.53958	1.81549	4.56541
TCGA-D8-A1JP-01	Tumor(n=1101)	4.07638	4.07749	5.31083
TCGA-D8-A1JS-01	Tumor(n=1101)	1.0914	2.17249	12.2137
TCGA-D8-A1JT-01	Tumor(n=1101)	1.65471	3.73966	5.11982
TCGA-D8-A1JU-01	Tumor(n=1101)	1.264	1.38984	3.96913
TCGA-D8-A1X5-01	Tumor(n=1101)	2.57771	3.27861	5.24693
TCGA-D8-A1X6-01	Tumor(n=1101)	2.53625	4.15071	7.20553
TCGA-D8-A1X7-01	Tumor(n=1101)	1.91938	3.62364	8.56048
TCGA-D8-A1X8-01	Tumor(n=1101)	2.08274	3.26314	6.34721
TCGA-D8-A1X9-01	Tumor(n=1101)	2.46422	3.71736	4.3621
TCGA-D8-A1XA-01	Tumor(n=1101)	2.61009	4.1364	10.35
TCGA-D8-A1XB-01	Tumor(n=1101)	2.53956	3.64635	4.87191
TCGA-D8-A1XC-01	Tumor(n=1101)	1.01371	2.59584	8.75399
TCGA-D8-A1XD-01	Tumor(n=1101)	2.13468	3.44513	3.08035
TCGA-D8-A1XF-01	Tumor(n=1101)	2.55117	5.21203	5.94811
TCGA-D8-A1XG-01	Tumor(n=1101)	1.49365	2.87613	6.52023
TCGA-D8-A1XJ-01	Tumor(n=1101)	4.6294	5.63118	7.98759
TCGA-D8-A1XK-01	Tumor(n=1101)	6.02713	6.14054	9.46734
TCGA-D8-A1XL-01	Tumor(n=1101)	3.37426	4.19259	5.87937
TCGA-D8-A1XM-01	Tumor(n=1101)	3.06564	4.00868	7.15231
TCGA-D8-A1XO-01	Tumor(n=1101)	2.02952	2.50985	5.48688
TCGA-D8-A1XQ-01	Tumor(n=1101)	2.91476	4.76052	7.29595
TCGA-D8-A1XR-01	Tumor(n=1101)	1.8908	3.83975	5.73483
TCGA-D8-A1XS-01	Tumor(n=1101)	2.99496	4.29428	5.61398
TCGA-D8-A1XT-01	Tumor(n=1101)	3.47112	4.41228	5.0082
TCGA-D8-A1XU-01	Tumor(n=1101)	2.23836	2.53764	11.2628
TCGA-D8-A1XV-01	Tumor(n=1101)	0.878529	1.81139	8.38108
TCGA-D8-A1XW-01	Tumor(n=1101)	2.37965	3.72506	5.20438
TCGA-D8-A1XY-01	Tumor(n=1101)	1.44196	2.13287	4.44938
TCGA-D8-A1XZ-01	Tumor(n=1101)	1.3744	4.68859	5.12956
TCGA-D8-A1Y0-01	Tumor(n=1101)	3.34717	4.725	5.06026
TCGA-D8-A1Y1-01	Tumor(n=1101)	3.03975	5.21696	5.15437
TCGA-D8-A1Y2-01	Tumor(n=1101)	2.43379	4.03266	6.13402
TCGA-D8-A1Y3-01	Tumor(n=1101)	3.0812	5.46619	5.39645
TCGA-D8-A27E-01	Tumor(n=1101)	1.10467	1.47212	7.33387
TCGA-D8-A27F-01	Tumor(n=1101)	4.96658	6.23823	5.47883
TCGA-D8-A27G-01	Tumor(n=1101)	2.8374	3.66618	5.41656
TCGA-D8-A27H-01	Tumor(n=1101)	3.08401	5.01798	7.63114
TCGA-D8-A27I-01	Tumor(n=1101)	1.83329	3.35064	6.04134
TCGA-D8-A27K-01	Tumor(n=1101)	2.20019	2.72914	5.58447
TCGA-D8-A27L-01	Tumor(n=1101)	2.39953	3.08728	8.53739
TCGA-D8-A27M-01	Tumor(n=1101)	3.677	4.41818	7.63212
TCGA-D8-A27N-01	Tumor(n=1101)	4.13042	4.04108	4.90129
TCGA-D8-A27P-01	Tumor(n=1101)	1.63729	2.72413	6.74829
TCGA-D8-A27R-01	Tumor(n=1101)	4.53918	5.37889	6.44003
TCGA-D8-A27T-01	Tumor(n=1101)	1.9957	3.29982	4.90741
TCGA-D8-A27V-01	Tumor(n=1101)	1.73418	2.75867	3.58425
TCGA-D8-A27W-01	Tumor(n=1101)	3.29831	4.89051	5.90421
TCGA-D8-A3Z5-01	Tumor(n=1101)	1.01664	2.73875	5.88665
TCGA-D8-A3Z6-01	Tumor(n=1101)	1.53839	2.58612	8.78005
TCGA-D8-A4Z1-01	Tumor(n=1101)	1.743	2.46824	9.56921
TCGA-D8-A73U-01	Tumor(n=1101)	1.70088	2.12128	6.7303
TCGA-D8-A73W-01	Tumor(n=1101)	1.51475	2.80029	4.22201
TCGA-D8-A73X-01	Tumor(n=1101)	1.78605	3.10131	5.89008
TCGA-E2-A105-01	Tumor(n=1101)	2.73157	4.31691	5.20526
TCGA-E2-A106-01	Tumor(n=1101)	2.24239	3.83954	6.50438
TCGA-E2-A107-01	Tumor(n=1101)	2.91255	5.34092	4.43594
TCGA-E2-A108-01	Tumor(n=1101)	2.47147	4.06953	7.50623
TCGA-E2-A109-01	Tumor(n=1101)	2.25226	5.28128	3.62798
TCGA-E2-A10A-01	Tumor(n=1101)	3.0427	5.09575	9.19841
TCGA-E2-A10B-01	Tumor(n=1101)	2.75301	4.1163	5.52868
TCGA-E2-A10C-01	Tumor(n=1101)	2.74489	4.41634	6.26393
TCGA-E2-A10E-01	Tumor(n=1101)	2.61301	3.26343	6.16509
TCGA-E2-A10F-01	Tumor(n=1101)	2.6365	3.97853	9.77186
TCGA-E2-A14N-01	Tumor(n=1101)	5.71606	4.96494	4.07276
TCGA-E2-A14O-01	Tumor(n=1101)	2.16572	4.09811	11.4683
TCGA-E2-A14P-01	Tumor(n=1101)	4.25042	5.52604	4.64604
TCGA-E2-A14Q-01	Tumor(n=1101)	1.95382	3.3491	9.79432
TCGA-E2-A14R-01	Tumor(n=1101)	5.00199	4.88734	4.99132
TCGA-E2-A14S-01	Tumor(n=1101)	2.22962	3.46434	4.8831
TCGA-E2-A14T-01	Tumor(n=1101)	3.15061	4.33269	4.83953
TCGA-E2-A14U-01	Tumor(n=1101)	1.36132	1.94328	8.33261
TCGA-E2-A14V-01	Tumor(n=1101)	3.91366	5.92089	4.53526
TCGA-E2-A14W-01	Tumor(n=1101)	3.23419	3.3143	9.81585
TCGA-E2-A14X-01	Tumor(n=1101)	4.17971	5.39216	4.23743
TCGA-E2-A14Y-01	Tumor(n=1101)	5.01787	5.54018	3.77806
TCGA-E2-A14Z-01	Tumor(n=1101)	3.13249	4.21551	6.5326
TCGA-E2-A150-01	Tumor(n=1101)	3.1738	5.17085	5.61618
TCGA-E2-A152-01	Tumor(n=1101)	2.44739	3.65894	6.03493
TCGA-E2-A153-01	Tumor(n=1101)	1.72496	2.44909	9.53816
TCGA-E2-A153-11	Normal(n=113)	1.62466	1.61847	5.99215
TCGA-E2-A154-01	Tumor(n=1101)	2.49283	3.82092	9.30056
TCGA-E2-A155-01	Tumor(n=1101)	2.97245	4.57026	5.25006
TCGA-E2-A156-01	Tumor(n=1101)	2.47337	3.75166	8.35379
TCGA-E2-A158-01	Tumor(n=1101)	5.15541	4.19395	2.69639
TCGA-E2-A158-11	Normal(n=113)	1.87031	1.22441	4.95142
TCGA-E2-A159-01	Tumor(n=1101)	4.74988	4.61966	6.54724
TCGA-E2-A15A-01	Tumor(n=1101)	3.63596	4.84658	5.66894
TCGA-E2-A15A-06	Tumor(n=1101)	3.67645	5.10964	5.57098
TCGA-E2-A15C-01	Tumor(n=1101)	1.52226	2.78325	6.51024
TCGA-E2-A15D-01	Tumor(n=1101)	1.7756	2.61843	4.49377
TCGA-E2-A15E-01	Tumor(n=1101)	2.20041	3.80079	6.41355
TCGA-E2-A15E-06	Tumor(n=1101)	1.34182	2.73671	7.95771
TCGA-E2-A15F-01	Tumor(n=1101)	4.18151	4.14098	5.79184
TCGA-E2-A15G-01	Tumor(n=1101)	1.32797	2.72666	10.3342
TCGA-E2-A15H-01	Tumor(n=1101)	2.63117	4.77206	5.15743
TCGA-E2-A15I-01	Tumor(n=1101)	1.18485	2.01471	5.24803
TCGA-E2-A15I-11	Normal(n=113)	0.760519	0.466758	4.07361
TCGA-E2-A15J-01	Tumor(n=1101)	1.7729	3.51124	7.53328
TCGA-E2-A15K-01	Tumor(n=1101)	2.47249	5.2998	7.44769
TCGA-E2-A15K-06	Tumor(n=1101)	1.91778	4.25132	8.49677
TCGA-E2-A15K-11	Normal(n=113)	1.34772	1.54355	5.254
TCGA-E2-A15L-01	Tumor(n=1101)	2.12231	3.63028	4.64271
TCGA-E2-A15M-01	Tumor(n=1101)	3.79749	4.61176	5.41471
TCGA-E2-A15M-11	Normal(n=113)	0.89786	0.860526	6.27649
TCGA-E2-A15O-01	Tumor(n=1101)	2.26855	4.94258	5.51474
TCGA-E2-A15P-01	Tumor(n=1101)	1.88682	2.55515	4.65144
TCGA-E2-A15R-01	Tumor(n=1101)	3.18604	4.0586	3.44174
TCGA-E2-A15S-01	Tumor(n=1101)	3.21987	4.09193	1.87405
TCGA-E2-A15T-01	Tumor(n=1101)	2.55518	4.09431	4.723
TCGA-E2-A1AZ-01	Tumor(n=1101)	6.99017	5.32331	6.4048
TCGA-E2-A1B0-01	Tumor(n=1101)	3.93229	5.46857	7.89124
TCGA-E2-A1B1-01	Tumor(n=1101)	3.25049	3.27685	5.4792
TCGA-E2-A1B4-01	Tumor(n=1101)	0.86671	1.47933	6.1473
TCGA-E2-A1B5-01	Tumor(n=1101)	2.12575	2.36488	5.99862
TCGA-E2-A1B6-01	Tumor(n=1101)	4.3679	4.34162	5.09759
TCGA-E2-A1BC-01	Tumor(n=1101)	1.56599	1.32441	3.44305
TCGA-E2-A1BC-11	Normal(n=113)	0.759497	0.598365	1.05235
TCGA-E2-A1BD-01	Tumor(n=1101)	1.5363	3.67613	4.41595
TCGA-E2-A1IE-01	Tumor(n=1101)	3.30909	3.94214	3.33357
TCGA-E2-A1IF-01	Tumor(n=1101)	2.45354	3.98014	4.27022
TCGA-E2-A1IG-01	Tumor(n=1101)	2.32786	3.27711	11.071
TCGA-E2-A1IG-11	Normal(n=113)	1.67586	1.2587	5.86556
TCGA-E2-A1IH-01	Tumor(n=1101)	2.84994	2.96508	5.85181
TCGA-E2-A1II-01	Tumor(n=1101)	4.68632	4.90046	6.09048
TCGA-E2-A1IJ-01	Tumor(n=1101)	2.02942	2.89109	9.64446
TCGA-E2-A1IK-01	Tumor(n=1101)	1.64201	2.7499	9.79106
TCGA-E2-A1IL-01	Tumor(n=1101)	2.04058	2.88311	5.31765
TCGA-E2-A1IN-01	Tumor(n=1101)	2.47799	3.25966	5.15959
TCGA-E2-A1IO-01	Tumor(n=1101)	2.42248	3.71607	5.13329
TCGA-E2-A1IU-01	Tumor(n=1101)	2.14623	2.90063	8.27424
TCGA-E2-A1L6-01	Tumor(n=1101)	2.15371	3.38618	10.5668
TCGA-E2-A1L7-01	Tumor(n=1101)	4.38126	4.93891	6.42925
TCGA-E2-A1L7-11	Normal(n=113)	1.48486	1.64745	8.28729
TCGA-E2-A1L8-01	Tumor(n=1101)	1.39116	2.77305	5.55368
TCGA-E2-A1L9-01	Tumor(n=1101)	2.17274	3.3667	7.22777
TCGA-E2-A1LA-01	Tumor(n=1101)	2.08199	3.70922	5.95214
TCGA-E2-A1LB-01	Tumor(n=1101)	2.71308	3.12506	5.57847
TCGA-E2-A1LB-11	Normal(n=113)	2.19513	2.31531	3.9172
TCGA-E2-A1LE-01	Tumor(n=1101)	3.22759	4.06491	4.61058
TCGA-E2-A1LG-01	Tumor(n=1101)	3.76707	5.18374	3.36362
TCGA-E2-A1LH-01	Tumor(n=1101)	1.58386	3.71582	5.25252
TCGA-E2-A1LH-11	Normal(n=113)	1.17989	1.31144	6.00376
TCGA-E2-A1LI-01	Tumor(n=1101)	4.95335	5.49686	5.40243
TCGA-E2-A1LK-01	Tumor(n=1101)	5.26965	4.60433	4.3981
TCGA-E2-A1LL-01	Tumor(n=1101)	4.2342	6.53706	5.00009
TCGA-E2-A1LS-01	Tumor(n=1101)	1.89266	1.79543	1.81615
TCGA-E2-A1LS-11	Normal(n=113)	1.80008	0.442015	1.8579
TCGA-E2-A2P5-01	Tumor(n=1101)	2.37668	4.83756	3.74059
TCGA-E2-A2P6-01	Tumor(n=1101)	2.13521	3.87005	6.5819
TCGA-E2-A3DX-01	Tumor(n=1101)	1.65251	2.16678	6.41027
TCGA-E2-A56Z-01	Tumor(n=1101)	2.94707	4.59379	3.64387
TCGA-E2-A570-01	Tumor(n=1101)	2.72058	3.67066	8.75216
TCGA-E2-A572-01	Tumor(n=1101)	1.78354	1.81254	8.14115
TCGA-E2-A573-01	Tumor(n=1101)	4.76328	5.48014	5.41061
TCGA-E2-A574-01	Tumor(n=1101)	4.88152	4.88917	2.68122
TCGA-E2-A576-01	Tumor(n=1101)	2.58489	3.82961	3.7175
TCGA-E2-A9RU-01	Tumor(n=1101)	4.02624	4.81807	4.75025
TCGA-E9-A1N3-01	Tumor(n=1101)	2.03742	3.13272	11.7229
TCGA-E9-A1N4-01	Tumor(n=1101)	3.24935	3.67821	10.0006
TCGA-E9-A1N4-11	Normal(n=113)	1.47088	1.74037	7.97434
TCGA-E9-A1N5-01	Tumor(n=1101)	3.42217	4.80272	8.42169
TCGA-E9-A1N5-11	Normal(n=113)	3.155	4.08321	6.42419
TCGA-E9-A1N6-01	Tumor(n=1101)	3.73469	5.29256	5.00316
TCGA-E9-A1N6-11	Normal(n=113)	1.67798	1.52817	5.74986
TCGA-E9-A1N8-01	Tumor(n=1101)	5.64615	5.34032	3.04161
TCGA-E9-A1N9-01	Tumor(n=1101)	4.37041	4.91476	3.69168
TCGA-E9-A1N9-11	Normal(n=113)	2.37726	1.09424	4.81061
TCGA-E9-A1NA-01	Tumor(n=1101)	4.15439	4.48645	4.32192
TCGA-E9-A1NA-11	Normal(n=113)	1.5935	1.17281	6.18427
TCGA-E9-A1NC-01	Tumor(n=1101)	2.75316	4.2225	5.61834
TCGA-E9-A1ND-01	Tumor(n=1101)	4.75816	4.05743	7.38946
TCGA-E9-A1ND-11	Normal(n=113)	2.14675	2.66241	5.33643
TCGA-E9-A1NE-01	Tumor(n=1101)	3.35301	3.68743	6.16599
TCGA-E9-A1NF-01	Tumor(n=1101)	1.88897	3.45263	8.66528
TCGA-E9-A1NF-11	Normal(n=113)	1.23622	1.44392	2.98457
TCGA-E9-A1NG-01	Tumor(n=1101)	2.3784	2.6643	6.47217
TCGA-E9-A1NG-11	Normal(n=113)	1.05228	0.703278	6.49471
TCGA-E9-A1NH-01	Tumor(n=1101)	1.88869	2.0633	5.8276
TCGA-E9-A1NI-01	Tumor(n=1101)	2.91703	4.20369	7.33622
TCGA-E9-A1QZ-01	Tumor(n=1101)	3.25263	3.87618	7.21934
TCGA-E9-A1R0-01	Tumor(n=1101)	1.68329	4.26937	7.27368
TCGA-E9-A1R2-01	Tumor(n=1101)	2.66428	3.78287	4.2902
TCGA-E9-A1R3-01	Tumor(n=1101)	1.2022	0.486972	7.77269
TCGA-E9-A1R4-01	Tumor(n=1101)	3.48269	4.87968	6.8839
TCGA-E9-A1R5-01	Tumor(n=1101)	2.10678	3.04946	8.00607
TCGA-E9-A1R6-01	Tumor(n=1101)	3.28226	4.88491	5.82883
TCGA-E9-A1R7-01	Tumor(n=1101)	3.38654	4.65842	8.43912
TCGA-E9-A1R7-11	Normal(n=113)	1.31754	0.880255	4.57302
TCGA-E9-A1RA-01	Tumor(n=1101)	2.90574	3.24897	6.1315
TCGA-E9-A1RB-01	Tumor(n=1101)	4.73776	5.77027	5.27224
TCGA-E9-A1RB-11	Normal(n=113)	1.68796	2.3575	5.2498
TCGA-E9-A1RC-01	Tumor(n=1101)	3.95735	4.82881	8.11801
TCGA-E9-A1RC-11	Normal(n=113)	1.41029	0.662297	2.99092
TCGA-E9-A1RD-01	Tumor(n=1101)	2.49562	3.03323	8.11478
TCGA-E9-A1RD-11	Normal(n=113)	1.48702	1.20145	6.06091
TCGA-E9-A1RE-01	Tumor(n=1101)	1.78618	4.45574	5.40873
TCGA-E9-A1RF-01	Tumor(n=1101)	2.60438	3.43341	6.03729
TCGA-E9-A1RF-11	Normal(n=113)	0.556699	0.730662	2.14991
TCGA-E9-A1RG-01	Tumor(n=1101)	3.26207	5.4444	8.63855
TCGA-E9-A1RH-01	Tumor(n=1101)	4.19691	5.46988	4.16152
TCGA-E9-A1RH-11	Normal(n=113)	1.36871	0.76545	4.14786
TCGA-E9-A1RI-01	Tumor(n=1101)	2.33319	2.11237	5.16755
TCGA-E9-A1RI-11	Normal(n=113)	1.47025	0.454281	4.67685
TCGA-E9-A226-01	Tumor(n=1101)	2.51334	4.48695	4.85132
TCGA-E9-A227-01	Tumor(n=1101)	1.88327	2.82701	6.84487
TCGA-E9-A228-01	Tumor(n=1101)	4.38236	4.73595	3.81826
TCGA-E9-A229-01	Tumor(n=1101)	3.35212	3.70158	6.28604
TCGA-E9-A22A-01	Tumor(n=1101)	2.50627	4.47676	4.97371
TCGA-E9-A22B-01	Tumor(n=1101)	2.12767	3.16615	4.3337
TCGA-E9-A22D-01	Tumor(n=1101)	2.93909	4.75858	6.41876
TCGA-E9-A22E-01	Tumor(n=1101)	1.86627	3.0384	4.57074
TCGA-E9-A22G-01	Tumor(n=1101)	7.10624	5.11128	5.2938
TCGA-E9-A22H-01	Tumor(n=1101)	3.82931	4.81233	12.0081
TCGA-E9-A243-01	Tumor(n=1101)	4.63067	3.83902	6.88871
TCGA-E9-A244-01	Tumor(n=1101)	3.40316	5.54919	3.59435
TCGA-E9-A245-01	Tumor(n=1101)	1.5364	3.26362	10.4694
TCGA-E9-A247-01	Tumor(n=1101)	3.95549	4.88201	5.04264
TCGA-E9-A248-01	Tumor(n=1101)	7.62926	4.34576	6.16901
TCGA-E9-A249-01	Tumor(n=1101)	2.63055	4.16617	8.85204
TCGA-E9-A24A-01	Tumor(n=1101)	2.11607	3.18634	9.29023
TCGA-E9-A295-01	Tumor(n=1101)	2.37504	3.70528	7.6195
TCGA-E9-A2JS-01	Tumor(n=1101)	3.33264	5.54	3.67682
TCGA-E9-A2JT-01	Tumor(n=1101)	2.61579	3.68633	4.84365
TCGA-E9-A3HO-01	Tumor(n=1101)	3.45524	4.09739	4.21634
TCGA-E9-A3Q9-01	Tumor(n=1101)	0.914411	1.09457	11.1979
TCGA-E9-A3QA-01	Tumor(n=1101)	5.55984	5.50639	7.96551
TCGA-E9-A3X8-01	Tumor(n=1101)	2.49278	2.83394	5.14092
TCGA-E9-A54X-01	Tumor(n=1101)	2.26024	3.68211	8.17863
TCGA-E9-A54Y-01	Tumor(n=1101)	1.36171	3.03166	3.48557
TCGA-E9-A5FK-01	Tumor(n=1101)	2.23753	2.3573	5.91017
TCGA-E9-A5FL-01	Tumor(n=1101)	4.21128	4.11021	2.25199
TCGA-E9-A5UO-01	Tumor(n=1101)	3.27654	3.57777	7.15886
TCGA-E9-A5UP-01	Tumor(n=1101)	2.23073	3.17127	4.06456
TCGA-E9-A6HE-01	Tumor(n=1101)	3.1859	3.85971	9.6056
TCGA-EW-A1IW-01	Tumor(n=1101)	2.7389	4.49378	6.32434
TCGA-EW-A1IX-01	Tumor(n=1101)	1.97372	2.32337	7.89658
TCGA-EW-A1IY-01	Tumor(n=1101)	2.5049	3.15932	5.15013
TCGA-EW-A1IZ-01	Tumor(n=1101)	2.89526	3.57259	5.75
TCGA-EW-A1J1-01	Tumor(n=1101)	1.58232	3.4382	6.42009
TCGA-EW-A1J2-01	Tumor(n=1101)	1.30702	1.87491	7.4116
TCGA-EW-A1J3-01	Tumor(n=1101)	2.44541	3.07308	4.35912
TCGA-EW-A1J5-01	Tumor(n=1101)	2.58655	3.75219	5.26607
TCGA-EW-A1J6-01	Tumor(n=1101)	2.71436	1.86766	4.832
TCGA-EW-A1OV-01	Tumor(n=1101)	2.37443	3.89589	5.39498
TCGA-EW-A1OW-01	Tumor(n=1101)	4.88677	5.86809	6.39405
TCGA-EW-A1OX-01	Tumor(n=1101)	1.77446	3.58681	3.54583
TCGA-EW-A1OY-01	Tumor(n=1101)	8.52984	5.00233	9.49249
TCGA-EW-A1OZ-01	Tumor(n=1101)	1.67066	4.41207	4.1314
TCGA-EW-A1P0-01	Tumor(n=1101)	1.08651	3.59614	3.24199
TCGA-EW-A1P1-01	Tumor(n=1101)	3.12597	3.23709	4.30642
TCGA-EW-A1P3-01	Tumor(n=1101)	2.72966	3.34419	6.5149
TCGA-EW-A1P4-01	Tumor(n=1101)	5.59634	6.32249	6.30299
TCGA-EW-A1P5-01	Tumor(n=1101)	2.37251	4.30636	7.82409
TCGA-EW-A1P6-01	Tumor(n=1101)	1.54147	4.68055	9.52265
TCGA-EW-A1P7-01	Tumor(n=1101)	3.43166	3.0686	6.19641
TCGA-EW-A1P8-01	Tumor(n=1101)	5.33858	6.2086	5.87401
TCGA-EW-A1PA-01	Tumor(n=1101)	2.44522	3.76522	5.91089
TCGA-EW-A1PB-01	Tumor(n=1101)	6.37524	4.93126	7.61412
TCGA-EW-A1PC-01	Tumor(n=1101)	9.24432	5.76582	5.77449
TCGA-EW-A1PD-01	Tumor(n=1101)	4.66238	4.64985	3.19303
TCGA-EW-A1PE-01	Tumor(n=1101)	2.24869	3.18742	9.22877
TCGA-EW-A1PF-01	Tumor(n=1101)	2.82914	3.27584	8.28299
TCGA-EW-A1PG-01	Tumor(n=1101)	1.67685	1.48388	7.44101
TCGA-EW-A1PH-01	Tumor(n=1101)	6.94705	4.93963	3.92284
TCGA-EW-A2FR-01	Tumor(n=1101)	3.31253	3.70905	4.58182
TCGA-EW-A2FS-01	Tumor(n=1101)	2.21835	3.02278	4.67897
TCGA-EW-A2FV-01	Tumor(n=1101)	2.73166	4.66757	4.38359
TCGA-EW-A2FW-01	Tumor(n=1101)	2.80463	5.56509	7.55941
TCGA-EW-A3E8-01	Tumor(n=1101)	2.39641	2.7988	4.87884
TCGA-EW-A3U0-01	Tumor(n=1101)	3.73512	4.92554	6.16692
TCGA-EW-A423-01	Tumor(n=1101)	2.64768	2.67789	4.66022
TCGA-EW-A424-01	Tumor(n=1101)	2.6743	3.50447	4.51321
TCGA-EW-A6S9-01	Tumor(n=1101)	3.1431	3.81972	4.01905
TCGA-EW-A6SA-01	Tumor(n=1101)	2.78779	5.93247	4.24623
TCGA-EW-A6SB-01	Tumor(n=1101)	3.83803	4.35197	4.42747
TCGA-EW-A6SC-01	Tumor(n=1101)	2.62345	4.79455	4.58696
TCGA-EW-A6SD-01	Tumor(n=1101)	3.90731	4.75087	5.66925
TCGA-GI-A2C8-01	Tumor(n=1101)	1.12327	1.34381	6.20231
TCGA-GI-A2C8-11	Normal(n=113)	0.684908	0.464564	0.68715
TCGA-GI-A2C9-01	Tumor(n=1101)	3.47203	4.19633	6.55569
TCGA-GI-A2C9-11	Normal(n=113)	1.45207	1.32193	5.48747
TCGA-GM-A2D9-01	Tumor(n=1101)	1.415	2.39144	5.48247
TCGA-GM-A2DA-01	Tumor(n=1101)	1.85384	2.49062	3.26311
TCGA-GM-A2DB-01	Tumor(n=1101)	3.56744	3.47094	8.35405
TCGA-GM-A2DC-01	Tumor(n=1101)	1.78768	1.0224	3.46349
TCGA-GM-A2DD-01	Tumor(n=1101)	3.27033	3.70175	6.73408
TCGA-GM-A2DF-01	Tumor(n=1101)	5.85087	4.11654	7.73779
TCGA-GM-A2DH-01	Tumor(n=1101)	5.43428	5.51608	5.3376
TCGA-GM-A2DI-01	Tumor(n=1101)	2.12334	3.51676	6.98402
TCGA-GM-A2DK-01	Tumor(n=1101)	2.07276	2.2522	4.36856
TCGA-GM-A2DL-01	Tumor(n=1101)	1.83111	3.83755	5.61057
TCGA-GM-A2DM-01	Tumor(n=1101)	1.34642	2.11483	11.9542
TCGA-GM-A2DN-01	Tumor(n=1101)	3.14076	3.47854	8.13877
TCGA-GM-A2DO-01	Tumor(n=1101)	2.587	3.7542	5.6027
TCGA-GM-A3NW-01	Tumor(n=1101)	2.18253	2.22426	3.85059
TCGA-GM-A3NY-01	Tumor(n=1101)	1.92395	2.24841	4.23361
TCGA-GM-A3XG-01	Tumor(n=1101)	1.92998	1.74377	7.99148
TCGA-GM-A3XL-01	Tumor(n=1101)	5.92405	5.93194	5.69464
TCGA-GM-A3XN-01	Tumor(n=1101)	2.07847	3.19092	5.40946
TCGA-GM-A4E0-01	Tumor(n=1101)	1.3544	1.52517	5.35698
TCGA-GM-A5PV-01	Tumor(n=1101)	1.39643	1.84294	6.11102
TCGA-GM-A5PX-01	Tumor(n=1101)	1.6698	1.30153	4.79772
TCGA-HN-A2NL-01	Tumor(n=1101)	5.53111	5.36739	3.68893
TCGA-HN-A2OB-01	Tumor(n=1101)	1.42315	1.66998	4.82514
TCGA-JL-A3YW-01	Tumor(n=1101)	4.30859	3.98639	8.67792
TCGA-JL-A3YX-01	Tumor(n=1101)	2.88764	5.1339	6.06076
TCGA-LD-A66U-01	Tumor(n=1101)	1.61013	2.66234	8.86343
TCGA-LD-A74U-01	Tumor(n=1101)	2.46323	3.45087	4.81304
TCGA-LD-A7W5-01	Tumor(n=1101)	2.29522	3.34876	5.5677
TCGA-LD-A7W6-01	Tumor(n=1101)	1.46493	3.74391	6.49664
TCGA-LD-A9QF-01	Tumor(n=1101)	2.88721	3.39712	6.10563
TCGA-LL-A440-01	Tumor(n=1101)	2.2088	3.28812	7.00461
TCGA-LL-A441-01	Tumor(n=1101)	3.27871	4.74191	5.63852
TCGA-LL-A442-01	Tumor(n=1101)	2.34457	2.99208	11.0458
TCGA-LL-A50Y-01	Tumor(n=1101)	1.60834	3.19129	6.87939
TCGA-LL-A5YL-01	Tumor(n=1101)	4.05948	3.84563	6.30119
TCGA-LL-A5YM-01	Tumor(n=1101)	3.41522	4.4442	4.7725
TCGA-LL-A5YN-01	Tumor(n=1101)	3.79939	3.72517	6.53108
TCGA-LL-A5YO-01	Tumor(n=1101)	5.69905	4.78992	6.26596
TCGA-LL-A5YP-01	Tumor(n=1101)	5.01817	5.53994	5.67102
TCGA-LL-A6FP-01	Tumor(n=1101)	1.23174	2.6625	3.89415
TCGA-LL-A6FQ-01	Tumor(n=1101)	2.47496	3.68522	10.9322
TCGA-LL-A6FR-01	Tumor(n=1101)	4.91514	4.15296	5.0195
TCGA-LL-A73Y-01	Tumor(n=1101)	3.64919	3.7469	4.91428
TCGA-LL-A73Z-01	Tumor(n=1101)	2.95453	3.96525	7.40494
TCGA-LL-A740-01	Tumor(n=1101)	2.59084	2.95278	5.30648
TCGA-LL-A7SZ-01	Tumor(n=1101)	1.98605	4.17408	5.3764
TCGA-LL-A7T0-01	Tumor(n=1101)	3.38567	5.27486	4.17931
TCGA-LL-A8F5-01	Tumor(n=1101)	4.43602	4.92218	5.02726
TCGA-LL-A9Q3-01	Tumor(n=1101)	2.2368	3.27931	4.28938
TCGA-LQ-A4E4-01	Tumor(n=1101)	2.87328	4.57678	2.97502
TCGA-MS-A51U-01	Tumor(n=1101)	1.2986	2.90215	7.77651
TCGA-OK-A5Q2-01	Tumor(n=1101)	2.94103	4.459	4.90638
TCGA-OL-A5D6-01	Tumor(n=1101)	1.98357	2.78844	6.75375
TCGA-OL-A5D7-01	Tumor(n=1101)	9.01816	6.6848	5.72683
TCGA-OL-A5D8-01	Tumor(n=1101)	2.01089	3.54916	4.51632
TCGA-OL-A5DA-01	Tumor(n=1101)	2.1878	2.74767	5.23012
TCGA-OL-A5RU-01	Tumor(n=1101)	1.73253	2.27519	7.23572
TCGA-OL-A5RV-01	Tumor(n=1101)	2.18723	3.00234	10.0453
TCGA-OL-A5RW-01	Tumor(n=1101)	5.98931	4.49487	4.76063
TCGA-OL-A5RX-01	Tumor(n=1101)	1.82085	1.96794	5.78995
TCGA-OL-A5RY-01	Tumor(n=1101)	2.96418	4.08549	7.73789
TCGA-OL-A5RZ-01	Tumor(n=1101)	4.34116	4.47718	2.76135
TCGA-OL-A5S0-01	Tumor(n=1101)	6.09842	5.74895	6.81216
TCGA-OL-A66H-01	Tumor(n=1101)	2.61259	3.66809	6.15849
TCGA-OL-A66I-01	Tumor(n=1101)	6.46775	5.60242	6.65585
TCGA-OL-A66J-01	Tumor(n=1101)	2.12611	2.38247	4.65428
TCGA-OL-A66K-01	Tumor(n=1101)	1.60658	2.92691	5.4234
TCGA-OL-A66L-01	Tumor(n=1101)	1.59756	2.09727	5.85127
TCGA-OL-A66N-01	Tumor(n=1101)	2.14163	2.00115	5.59042
TCGA-OL-A66O-01	Tumor(n=1101)	3.46408	4.5133	6.6099
TCGA-OL-A66P-01	Tumor(n=1101)	2.49011	2.73654	6.14241
TCGA-OL-A6VO-01	Tumor(n=1101)	4.59345	5.79286	4.80295
TCGA-OL-A6VQ-01	Tumor(n=1101)	2.02123	2.61586	9.94059
TCGA-OL-A6VR-01	Tumor(n=1101)	1.65292	2.6599	6.44661
TCGA-OL-A97C-01	Tumor(n=1101)	4.17412	3.61705	7.1915
TCGA-PE-A5DC-01	Tumor(n=1101)	3.57587	4.6041	5.41594
TCGA-PE-A5DD-01	Tumor(n=1101)	2.46665	3.60649	4.73891
TCGA-PE-A5DE-01	Tumor(n=1101)	2.22611	3.4775	6.45745
TCGA-PL-A8LV-01	Tumor(n=1101)	4.95796	3.77642	3.96453
TCGA-PL-A8LX-01	Tumor(n=1101)	2.16787	1.98488	8.6063
TCGA-PL-A8LY-01	Tumor(n=1101)	2.78222	2.83086	6.56031
TCGA-PL-A8LZ-01	Tumor(n=1101)	5.00523	5.58824	5.59003
TCGA-S3-A6ZF-01	Tumor(n=1101)	3.09381	4.3824	4.53622
TCGA-S3-A6ZG-01	Tumor(n=1101)	2.60436	5.25825	5.71491
TCGA-S3-A6ZH-01	Tumor(n=1101)	3.86924	4.1854	3.96515
TCGA-S3-AA0Z-01	Tumor(n=1101)	3.49863	6.89102	5.41759
TCGA-S3-AA10-01	Tumor(n=1101)	5.62055	5.63451	7.17434
TCGA-S3-AA11-01	Tumor(n=1101)	2.80422	3.80926	5.663
TCGA-S3-AA12-01	Tumor(n=1101)	7.64241	4.27069	5.13401
TCGA-S3-AA14-01	Tumor(n=1101)	1.95877	3.71519	3.60292
TCGA-S3-AA15-01	Tumor(n=1101)	3.30495	4.57784	4.69591
TCGA-S3-AA17-01	Tumor(n=1101)	2.29948	3.73587	5.38878
TCGA-UL-AAZ6-01	Tumor(n=1101)	4.31595	3.88946	5.00316
TCGA-UU-A93S-01	Tumor(n=1101)	4.11162	4.69492	2.83621
TCGA-V7-A7HQ-01	Tumor(n=1101)	2.39375	3.32934	8.88318
TCGA-W8-A86G-01	Tumor(n=1101)	1.81418	2.60519	5.46997
TCGA-WT-AB41-01	Tumor(n=1101)	2.31762	3.03418	5.21652
TCGA-WT-AB44-01	Tumor(n=1101)	0.793105	0.933044	2.50584
TCGA-XX-A899-01	Tumor(n=1101)	2.18922	3.37085	6.0501
TCGA-XX-A89A-01	Tumor(n=1101)	1.96288	3.14582	6.55749
TCGA-Z7-A8R5-01	Tumor(n=1101)	1.98466	2.00288	8.07671
TCGA-Z7-A8R6-01	Tumor(n=1101)	2.44599	5.90222	5.44794
