# Supplementary material for: Identification of tumor antigens and immunogenic cell death-related subtypes for the improvement of immunotherapy of breast cancer
Source: Front Cell Dev Biol. 2022 Oct 25;10:962389. doi: 10.3389/fcell.2022.962389 (PMC9641162; doi:10.3389/fcell.2022.962389)
Supplement: Supplementary file 3 [file Table9.XLSX]

## Sheet: TMB
ID	Risk group	Risk score	TMB score
TCGA-3C-AAAU-01	High	1.17403	0.54588
TCGA-3C-AALI-01	Low	0.468119	3.38655
TCGA-3C-AALJ-01	Low	0.640744	0.614537
TCGA-3C-AALK-01	Low	0.962816	1.01727
TCGA-4H-AAAK-01	Low	0.999545	0.439735
TCGA-5L-AAT0-01	Low	1.04311	1.93194
TCGA-5T-A9QA-01	Low	0.893245	0.666003
TCGA-A1-A0SB-01	High	1.11859	0.505671
TCGA-A1-A0SD-01	High	1.18812	0.85357
TCGA-A1-A0SE-01	Low	0.949774	0.736516
TCGA-A1-A0SF-01	Low	0.689922	1.16518
TCGA-A1-A0SG-01	Low	0.989504	0.835964
TCGA-A1-A0SH-01	High	1.30214	1.72045
TCGA-A1-A0SI-01	Low	0.692746	2.57325
TCGA-A1-A0SJ-01	Low	1.03818	0.847878
TCGA-A1-A0SK-01	High	1.73659	1.35866
TCGA-A1-A0SM-01	High	1.18751	0.574704
TCGA-A1-A0SN-01	Low	0.844502	1.28838
TCGA-A1-A0SO-01	Low	0.886756	2.96577
TCGA-A1-A0SP-01	High	1.31409	1.25008
TCGA-A1-A0SQ-01	Low	0.991057	0.799383
TCGA-A2-A04N-01	High	1.22818	1.04566
TCGA-A2-A04P-01	Low	1.07796	2.06904
TCGA-A2-A04Q-01	Low	0.270903	0.91242
TCGA-A2-A04R-01	High	1.14405	1.59939
TCGA-A2-A04T-01	Low	0.841696	1.69377
TCGA-A2-A04U-01	High	1.14529	1.19173
TCGA-A2-A04V-01	High	1.12014	0.75238
TCGA-A2-A04W-01	Low	1.0562	2.10249
TCGA-A2-A04X-01	Low	0.47836	0.761952
TCGA-A2-A04Y-01	Low	0.787424	1.10642
TCGA-A2-A0CK-01	Low	0.612157	0.333109
TCGA-A2-A0CL-01	Low	1.03817	1.91117
TCGA-A2-A0CM-01	Low	0.886901	1.31369
TCGA-A2-A0CO-01	High	1.25514	0
TCGA-A2-A0CP-01	Low	0.770566	0.985071
TCGA-A2-A0CQ-01	Low	0.6365	0.862377
TCGA-A2-A0CR-01	Low	0.48123	1.7715
TCGA-A2-A0CS-01	High	1.08605	0.862962
TCGA-A2-A0CT-01	High	1.28169	1.64588
TCGA-A2-A0CU-01	High	1.26148	1.09933
TCGA-A2-A0CV-01	Low	0.579884	0.629711
TCGA-A2-A0CW-01	Low	0.968174	1.32864
TCGA-A2-A0CX-01	Low	0.727229	2.9166
TCGA-A2-A0CZ-01	Low	0.789992	0.706561
TCGA-A2-A0D0-01	Low	0.745806	1.57448
TCGA-A2-A0D1-01	High	1.45069	1.15065
TCGA-A2-A0D2-01	Low	1.03817	1.65458
TCGA-A2-A0D3-01	Low	0.730724	0.749245
TCGA-A2-A0D4-01	High	1.34163	0.880405
TCGA-A2-A0EM-01	Low	0.990734	0.769081
TCGA-A2-A0EN-01	Low	0.846538	0.862216
TCGA-A2-A0EO-01	High	1.16315	0.690776
TCGA-A2-A0EP-01	High	1.4808	0.14667
TCGA-A2-A0EQ-01	Low	0.705896	2.58721
TCGA-A2-A0ER-01	High	1.40949	0.753864
TCGA-A2-A0ES-01	Low	1.03297	0.283657
TCGA-A2-A0ET-01	Low	0.975612	1.04382
TCGA-A2-A0EU-01	High	1.18442	1.14346
TCGA-A2-A0EV-01	High	1.08562	1.44263
TCGA-A2-A0EW-01	Low	0.944205	0.463328
TCGA-A2-A0EX-01	High	1.13228	0.746826
TCGA-A2-A0EY-01	High	1.15843	2.58395
TCGA-A2-A0ST-01	Low	0.451379	0.409434
TCGA-A2-A0SU-01	High	1.1902	0.837631
TCGA-A2-A0SV-01	High	1.4687	0.890188
TCGA-A2-A0SW-01	Low	0.65069	1.3963
TCGA-A2-A0SX-01	Low	1.03969	0.664182
TCGA-A2-A0SY-01	Low	1.02874	1.99427
TCGA-A2-A0T0-01	High	1.11586	2.47339
TCGA-A2-A0T1-01	Low	0.943241	0.663544
TCGA-A2-A0T2-01	Low	0.928601	0.799548
TCGA-A2-A0T3-01	High	1.39023	0.835083
TCGA-A2-A0T4-01	Low	1.07916	0.804437
TCGA-A2-A0T5-01	High	1.15717	0.497846
TCGA-A2-A0T6-01	High	1.16627	0.571342
TCGA-A2-A0T7-01	High	1.14824	0.617718
TCGA-A2-A0YC-01	High	1.27454	0.647318
TCGA-A2-A0YD-01	Low	0.744011	1.40498
TCGA-A2-A0YE-01	High	1.43303	0.761668
TCGA-A2-A0YF-01	High	1.3094	0.691594
TCGA-A2-A0YG-01	High	1.38416	1.21953
TCGA-A2-A0YH-01	High	1.31498	1.53316
TCGA-A2-A0YI-01	Low	0.83834	0.380897
TCGA-A2-A0YJ-01	Low	0.916849	1.60248
TCGA-A2-A0YK-01	Low	0.885163	3.16263
TCGA-A2-A0YL-01	Low	0.876471	0.652046
TCGA-A2-A0YM-01	High	1.19763	1.56081
TCGA-A2-A0YT-01	High	1.55696	1.3506
TCGA-A2-A1FV-01	High	1.19334	1.04521
TCGA-A2-A1FW-01	High	1.16448	1.43358
TCGA-A2-A1FX-01	Low	1.02942	0.64366
TCGA-A2-A1FZ-01	High	1.32353	0.696235
TCGA-A2-A1G0-01	Low	1.05425	0.632667
TCGA-A2-A1G1-01	Low	0.953931	0.782943
TCGA-A2-A1G4-01	High	1.33519	0.835922
TCGA-A2-A1G6-01	High	1.23349	0.292458
TCGA-A2-A259-01	High	1.44735	0.64664
TCGA-A2-A25A-01	Low	0.828715	1.77521
TCGA-A2-A25B-01	High	1.4314	1.76929
TCGA-A2-A25C-01	Low	0.885427	0.958156
TCGA-A2-A25D-01	High	1.12321	1.23099
TCGA-A2-A25E-01	High	1.12169	1.2573
TCGA-A2-A25F-01	Low	0.765108	0.083078
TCGA-A2-A3KC-01	High	1.25494	0
TCGA-A2-A3KD-01	High	1.25483	0.235381
TCGA-A2-A3XS-01	Low	1.06714	0
TCGA-A2-A3XT-01	Low	0.816895	1.26206
TCGA-A2-A3XU-01	High	1.30912	0.452062
TCGA-A2-A3XV-01	High	1.26962	0.834423
TCGA-A2-A3XW-01	Low	0.276013	0.148443
TCGA-A2-A3XX-01	Low	1.05798	0.69894
TCGA-A2-A3XY-01	High	1.10078	0
TCGA-A2-A3XZ-01	Low	0.780912	0.732376
TCGA-A2-A3Y0-01	Low	0.682087	2.00492
TCGA-A2-A4RW-01	High	1.54306	0
TCGA-A2-A4RX-01	Low	0.900797	0
TCGA-A2-A4RY-01	Low	0.728113	0
TCGA-A2-A4S0-01	Low	0.966399	0
TCGA-A2-A4S1-01	High	1.33969	1.31395
TCGA-A2-A4S2-01	High	1.08872	0.642011
TCGA-A2-A4S3-01	Low	0.918816	1.12336
TCGA-A7-A0CD-01	Low	0.768028	0.632848
TCGA-A7-A0CE-01	High	1.31136	1.82084
TCGA-A7-A0CG-01	Low	0.918589	1.00398
TCGA-A7-A0CH-01	High	1.15162	0.856082
TCGA-A7-A0CJ-01	High	1.11197	1.33062
TCGA-A7-A0D9-01	High	1.36533	0.646537
TCGA-A7-A0DA-01	High	1.08031	2.17688
TCGA-A7-A0DB-01	High	1.503	0.6378
TCGA-A7-A13D-01	High	1.26346	1.47933
TCGA-A7-A13E-01	Low	0.953689	1.0126
TCGA-A7-A13F-01	Low	0.832033	0.943997
TCGA-A7-A13G-01	Low	0.925783	0.628813
TCGA-A7-A13H-01	Low	0.701279	0
TCGA-A7-A26E-01	High	1.52007	0.868777
TCGA-A7-A26F-01	Low	0.791141	0.93258
TCGA-A7-A26G-01	Low	0.998086	1.16508
TCGA-A7-A26H-01	High	1.21547	2.01523
TCGA-A7-A26I-01	High	1.38731	1.02804
TCGA-A7-A26J-01	High	1.34595	0.455445
TCGA-A7-A2KD-01	Low	1.02859	0.654285
TCGA-A7-A3IY-01	High	1.51176	0
TCGA-A7-A3IZ-01	High	1.27119	0
TCGA-A7-A3J0-01	Low	0.729802	0
TCGA-A7-A3J1-01	Low	0.386157	0
TCGA-A7-A3RF-01	High	1.10641	0.487722
TCGA-A7-A425-01	Low	1.04864	0.623155
TCGA-A7-A426-01	Low	0.717446	0
TCGA-A7-A4SA-01	Low	0.813663	0
TCGA-A7-A4SB-01	Low	0.876813	0
TCGA-A7-A4SC-01	Low	0.866565	0.635689
TCGA-A7-A4SD-01	Low	0.508193	0.860685
TCGA-A7-A4SE-01	High	1.40242	1.47356
TCGA-A7-A4SF-01	High	1.25264	0
TCGA-A7-A56D-01	Low	1.04912	1.78869
TCGA-A7-A5ZV-01	High	1.20664	2.21411
TCGA-A7-A5ZW-01	Low	1.06547	0.641663
TCGA-A7-A5ZX-01	High	1.26469	0.661771
TCGA-A7-A6VV-01	High	1.36237	0.950921
TCGA-A7-A6VW-01	High	1.41515	1.15955
TCGA-A7-A6VX-01	High	1.41285	1.75119
TCGA-A7-A6VY-01	Low	0.649502	1.52885
TCGA-A8-A06N-01	High	1.25925	0.941645
TCGA-A8-A06O-01	High	1.29479	1.55755
TCGA-A8-A06P-01	High	1.23041	0.943025
TCGA-A8-A06Q-01	High	1.35928	2.76439
TCGA-A8-A06R-01	High	1.74487	1.37819
TCGA-A8-A06T-01	High	1.1807	0.79063
TCGA-A8-A06U-01	High	1.43024	1.46206
TCGA-A8-A06X-01	High	1.34819	2.64441
TCGA-A8-A06Y-01	High	1.29157	0.821696
TCGA-A8-A06Z-01	High	1.47527	1.54107
TCGA-A8-A075-01	High	1.23501	1.5256
TCGA-A8-A076-01	High	1.60021	1.57468
TCGA-A8-A079-01	High	1.10081	1.43434
TCGA-A8-A07B-01	High	1.80296	1.51074
TCGA-A8-A07C-01	High	1.27343	2.1495
TCGA-A8-A07E-01	High	1.11706	1.26402
TCGA-A8-A07F-01	High	1.40749	0.807084
TCGA-A8-A07G-01	High	1.53753	1.25565
TCGA-A8-A07I-01	High	1.62385	1.08136
TCGA-A8-A07J-01	High	1.10944	0.910023
TCGA-A8-A07L-01	High	1.45459	1.70791
TCGA-A8-A07O-01	High	1.34386	1.02875
TCGA-A8-A07P-01	High	1.19785	1.17149
TCGA-A8-A07U-01	Low	0.825308	1.31255
TCGA-A8-A07W-01	High	1.49831	2.10393
TCGA-A8-A07Z-01	Low	0.874536	0.535916
TCGA-A8-A081-01	Low	0.654881	1.8846
TCGA-A8-A082-01	High	1.54641	0.561808
TCGA-A8-A083-01	High	1.1893	0.949644
TCGA-A8-A085-01	High	1.15043	1.49847
TCGA-A8-A086-01	High	1.32886	0.567862
TCGA-A8-A08A-01	Low	0.995595	0.691715
TCGA-A8-A08B-01	High	1.5195	1.13235
TCGA-A8-A08C-01	Low	0.906211	0
TCGA-A8-A08G-01	High	1.47887	1.21188
TCGA-A8-A08H-01	High	1.69829	2.02861
TCGA-A8-A08I-01	Low	0.524957	0.987105
TCGA-A8-A08J-01	High	1.40573	0.934386
TCGA-A8-A08L-01	High	1.35737	2.76976
TCGA-A8-A08O-01	High	1.41451	0.709823
TCGA-A8-A08P-01	High	1.41475	1.45228
TCGA-A8-A08R-01	High	1.13688	2.71398
TCGA-A8-A08T-01	High	1.21275	1.07774
TCGA-A8-A08X-01	Low	0.958611	0.866463
TCGA-A8-A08Z-01	High	1.66647	0.856153
TCGA-A8-A090-01	High	1.11833	0.962466
TCGA-A8-A091-01	High	1.19897	0.578211
TCGA-A8-A092-01	High	1.8211	1.62213
TCGA-A8-A093-01	High	1.163	1.83225
TCGA-A8-A094-01	Low	0.860458	2.60043
TCGA-A8-A095-01	High	1.17795	2.15771
TCGA-A8-A096-01	Low	0.842596	0.835653
TCGA-A8-A097-01	High	1.26136	1.76336
TCGA-A8-A099-01	Low	0.947029	0.886238
TCGA-A8-A09A-01	High	1.34926	2.71807
TCGA-A8-A09B-01	Low	1.02376	1.09451
TCGA-A8-A09D-01	High	1.3984	1.06076
TCGA-A8-A09G-01	Low	1.00384	2.88735
TCGA-A8-A09I-01	Low	0.987986	2.10413
TCGA-A8-A09M-01	Low	1.01756	2.17349
TCGA-A8-A09N-01	High	1.33852	1.39014
TCGA-A8-A09Q-01	Low	1.05944	2.20879
TCGA-A8-A09R-01	Low	0.837455	1.49588
TCGA-A8-A09T-01	High	1.19096	0.7059
TCGA-A8-A09V-01	High	1.17234	0.720368
TCGA-A8-A09W-01	Low	1.00606	1.65519
TCGA-A8-A09X-01	Low	0.925121	1.23951
TCGA-A8-A09Z-01	High	1.21012	4.95105
TCGA-A8-A0A1-01	Low	1.00185	1.17358
TCGA-A8-A0A2-01	High	1.11277	0.757405
TCGA-A8-A0A4-01	High	1.22301	0.689205
TCGA-A8-A0A6-01	Low	0.641017	0.78611
TCGA-A8-A0A7-01	Low	0.864493	2.53171
TCGA-A8-A0A9-01	High	1.26297	1.32571
TCGA-A8-A0AB-01	High	1.33093	0.78753
TCGA-A8-A0AD-01	High	1.25906	0.771904
TCGA-AC-A23C-01	High	1.25683	2.06772
TCGA-AC-A23E-01	High	1.31637	0.547417
TCGA-AC-A23G-01	Low	0.898626	0
TCGA-AC-A23H-01	High	1.35253	6.84114
TCGA-AC-A2B8-01	Low	0.836174	1.70087
TCGA-AC-A2BK-01	High	1.094	1.40695
TCGA-AC-A2BM-01	High	1.14844	0.433214
TCGA-AC-A2FB-01	Low	1.04786	0.350457
TCGA-AC-A2FE-01	Low	0.980101	0
TCGA-AC-A2FF-01	Low	0.833278	0.322749
TCGA-AC-A2FG-01	Low	0.917623	0.877426
TCGA-AC-A2FK-01	Low	0.966093	0
TCGA-AC-A2FM-01	High	1.33412	0
TCGA-AC-A2FO-01	Low	1.07631	0.712234
TCGA-AC-A2QH-01	High	1.47909	0.698688
TCGA-AC-A2QI-01	Low	0.91811	0
TCGA-AC-A2QJ-01	High	1.48446	0
TCGA-AC-A3BB-01	Low	0.646805	0
TCGA-AC-A3EH-01	High	1.20409	0
TCGA-AC-A3HN-01	Low	0.964815	0.295726
TCGA-AC-A3OD-01	Low	0.746982	0.60067
TCGA-AC-A3QP-01	Low	0.968609	0.530432
TCGA-AC-A3QQ-01	Low	0.791447	0.603145
TCGA-AC-A3TM-01	Low	0.863522	0
TCGA-AC-A3TN-01	Low	0.774805	0
TCGA-AC-A3W5-01	Low	0.809457	1.71606
TCGA-AC-A3W6-01	Low	0.793702	0
TCGA-AC-A3W7-01	Low	0.65203	0
TCGA-AC-A3YI-01	High	1.68352	0.338008
TCGA-AC-A3YJ-01	Low	0.784662	0.412527
TCGA-AC-A4ZE-01	Low	0.850366	0.966296
TCGA-AC-A5EH-01	Low	0.951777	1.90369
TCGA-AC-A5XS-01	Low	0.803671	3.25784
TCGA-AC-A5XU-01	High	1.40836	1.08866
TCGA-AC-A62V-01	High	1.58416	1.25512
TCGA-AC-A62X-01	High	1.10722	1.09356
TCGA-AC-A62Y-01	High	1.52629	1.15851
TCGA-AC-A6IV-01	High	1.09908	0.399599
TCGA-AC-A6IW-01	Low	1.07767	1.82334
TCGA-AC-A6IX-01	High	1.17501	1.02274
TCGA-AC-A6IX-06	Low	0.946469	0
TCGA-AC-A6NO-01	Low	0.716736	0.564879
TCGA-AC-A7VB-01	Low	1.01532	0.557202
TCGA-AC-A7VC-01	High	1.25756	0.351243
TCGA-AC-A8OP-01	Low	1.06154	1.93271
TCGA-AC-A8OQ-01	Low	0.760365	1.27627
TCGA-AC-A8OR-01	Low	0.986712	0.368862
TCGA-AC-A8OS-01	Low	0.66562	0.887019
TCGA-AN-A03X-01	Low	1.06177	1.02153
TCGA-AN-A03Y-01	High	1.1074	0.806851
TCGA-AN-A041-01	High	1.14112	0.744472
TCGA-AN-A046-01	Low	0.631541	7.25236
TCGA-AN-A049-01	High	1.37697	0.830138
TCGA-AN-A04A-01	High	1.31195	1.00061
TCGA-AN-A04C-01	Low	0.869959	1.46062
TCGA-AN-A04D-01	High	1.37319	1.63866
TCGA-AN-A0AJ-01	High	1.45639	1.61897
TCGA-AN-A0AK-01	High	1.53828	4.98522
TCGA-AN-A0AL-01	High	1.30219	1.62501
TCGA-AN-A0AM-01	Low	1.02915	1.68672
TCGA-AN-A0AR-01	Low	0.746726	2.00559
TCGA-AN-A0AS-01	High	1.54464	1.05855
TCGA-AN-A0AT-01	Low	0.856841	2.03708
TCGA-AN-A0FD-01	Low	0.803659	0.909335
TCGA-AN-A0FF-01	Low	0.722361	0.56132
TCGA-AN-A0FJ-01	Low	0.910391	1.68936
TCGA-AN-A0FK-01	High	1.19047	0.912614
TCGA-AN-A0FL-01	High	1.43999	2.37466
TCGA-AN-A0FN-01	Low	0.706141	0.941483
TCGA-AN-A0FS-01	High	1.25801	1.3496
TCGA-AN-A0FT-01	Low	1.03741	1.66607
TCGA-AN-A0FV-01	High	1.26256	1.58451
TCGA-AN-A0FW-01	High	1.33329	1.9186
TCGA-AN-A0FX-01	Low	0.997904	2.03666
TCGA-AN-A0FY-01	High	1.34251	1.15147
TCGA-AN-A0FZ-01	High	1.33909	1.30936
TCGA-AN-A0G0-01	High	1.32429	0.892268
TCGA-AN-A0XL-01	High	1.22752	0.886118
TCGA-AN-A0XN-01	High	1.30354	2.21011
TCGA-AN-A0XO-01	High	1.48983	0.959242
TCGA-AN-A0XP-01	High	1.103	0.753368
TCGA-AN-A0XR-01	Low	0.845317	0.833691
TCGA-AN-A0XS-01	Low	0.897712	0.714457
TCGA-AN-A0XT-01	High	1.27495	0.373711
TCGA-AN-A0XU-01	Low	0.917268	2.06666
TCGA-AN-A0XV-01	High	1.13967	0.875722
TCGA-AN-A0XW-01	Low	0.907767	3.17294
TCGA-AO-A03L-01	High	1.08917	0.924111
TCGA-AO-A03M-01	High	1.3533	4.35364
TCGA-AO-A03N-01	High	1.36768	1.77931
TCGA-AO-A03O-01	High	1.77984	1.53652
TCGA-AO-A03P-01	High	1.19126	0.99242
TCGA-AO-A03R-01	Low	0.681507	0.987586
TCGA-AO-A03T-01	Low	0.575323	1.74602
TCGA-AO-A03U-01	High	1.10081	0.158158
TCGA-AO-A03V-01	High	1.14626	1.30183
TCGA-AO-A0J2-01	Low	0.572558	1.30872
TCGA-AO-A0J3-01	Low	0.784492	1.64351
TCGA-AO-A0J4-01	Low	0.783608	1.84289
TCGA-AO-A0J5-01	High	1.27142	1.18287
TCGA-AO-A0J6-01	Low	0.10125	1.88506
TCGA-AO-A0J7-01	High	1.26412	0.538215
TCGA-AO-A0J8-01	Low	0.888679	0.631246
TCGA-AO-A0J9-01	Low	0.614941	1.89397
TCGA-AO-A0JA-01	High	1.22354	0.725242
TCGA-AO-A0JB-01	Low	0.685448	1.8752
TCGA-AO-A0JC-01	Low	0.541443	2.16585
TCGA-AO-A0JD-01	High	1.51812	1.95257
TCGA-AO-A0JE-01	High	1.09481	1.1467
TCGA-AO-A0JF-01	High	1.18121	0.736666
TCGA-AO-A0JG-01	Low	0.72689	0.504395
TCGA-AO-A0JI-01	Low	1.00493	0.471671
TCGA-AO-A0JJ-01	Low	0.614142	0.518607
TCGA-AO-A0JM-01	High	1.49998	0.969106
TCGA-AO-A124-01	High	1.17779	2.22477
TCGA-AO-A125-01	Low	0.698077	0.82191
TCGA-AO-A126-01	Low	0.785432	0.54592
TCGA-AO-A128-01	Low	0.77344	4.57868
TCGA-AO-A129-01	Low	0.494136	1.93623
TCGA-AO-A12A-01	Low	0.768251	0.478757
TCGA-AO-A12B-01	Low	1.03112	0.60912
TCGA-AO-A12D-01	Low	0.885586	1.23591
TCGA-AO-A12E-01	High	1.31243	0.821479
TCGA-AO-A12F-01	High	1.30772	1.00118
TCGA-AO-A12G-01	High	1.32475	0.967085
TCGA-AO-A12H-01	Low	0.980815	0.637365
TCGA-AO-A1KO-01	High	1.24719	0
TCGA-AO-A1KP-01	High	1.20011	0.549795
TCGA-AO-A1KR-01	Low	0.557843	1.57557
TCGA-AO-A1KS-01	High	1.66874	0.922669
TCGA-AO-A1KT-01	High	1.58809	0.94
TCGA-AQ-A04H-01	Low	1.06422	1.43821
TCGA-AQ-A04J-01	Low	0.979456	1.48071
TCGA-AQ-A0Y5-01	High	2.20407	1.32797
TCGA-AQ-A1H2-01	Low	0.979742	0.708652
TCGA-AQ-A1H3-01	Low	0.849338	0.674062
TCGA-AQ-A54N-01	Low	0.858043	0
TCGA-AQ-A54O-01	Low	0.589802	0.493793
TCGA-AQ-A7U7-01	Low	0.408264	1.02078
TCGA-AR-A0TP-01	High	1.64301	1.26338
TCGA-AR-A0TQ-01	High	1.28686	0.868783
TCGA-AR-A0TR-01	Low	0.855304	0.836828
TCGA-AR-A0TS-01	High	1.37244	1.38082
TCGA-AR-A0TT-01	Low	0.925698	1.22513
TCGA-AR-A0TU-01	Low	0.212949	1.4644
TCGA-AR-A0TV-01	Low	0.844521	1.32677
TCGA-AR-A0TW-01	High	1.18265	1.28508
TCGA-AR-A0TX-01	High	1.31691	3.01793
TCGA-AR-A0TY-01	High	1.26559	1.58693
TCGA-AR-A0TZ-01	High	1.57685	1.28057
TCGA-AR-A0U0-01	Low	0.325145	1.03972
TCGA-AR-A0U2-01	Low	0.923909	1.20443
TCGA-AR-A0U3-01	Low	0.975958	0.81631
TCGA-AR-A0U4-01	High	1.22315	2.38923
TCGA-AR-A1AH-01	High	1.11105	1.55638
TCGA-AR-A1AI-01	Low	0.530983	1.58157
TCGA-AR-A1AJ-01	Low	1.06926	0.926505
TCGA-AR-A1AK-01	Low	0.94433	1.33905
TCGA-AR-A1AL-01	Low	1.0182	0.680669
TCGA-AR-A1AM-01	Low	0.899674	0
TCGA-AR-A1AN-01	High	1.29358	0.649898
TCGA-AR-A1AO-01	High	1.42245	1.61045
TCGA-AR-A1AP-01	Low	0.920792	0.860459
TCGA-AR-A1AQ-01	Low	0.611229	0.937152
TCGA-AR-A1AR-01	High	1.32493	1.12931
TCGA-AR-A1AS-01	High	1.33109	0.837522
TCGA-AR-A1AT-01	Low	0.829881	0.767206
TCGA-AR-A1AU-01	High	1.34945	0.595373
TCGA-AR-A1AV-01	High	1.59944	1.05216
TCGA-AR-A1AW-01	Low	0.739	0.768336
TCGA-AR-A1AX-01	Low	0.52258	0.661149
TCGA-AR-A1AY-01	High	1.18668	1.2389
TCGA-AR-A24H-01	High	1.29903	2.2013
TCGA-AR-A24K-01	High	1.4356	0.786949
TCGA-AR-A24L-01	High	1.13389	1.04203
TCGA-AR-A24M-01	High	1.36582	0.470242
TCGA-AR-A24N-01	High	1.25356	0.95577
TCGA-AR-A24O-01	High	1.08278	0.573588
TCGA-AR-A24P-01	High	1.13913	0.659796
TCGA-AR-A24Q-01	Low	0.929954	2.37011
TCGA-AR-A24R-01	High	1.11858	0.700126
TCGA-AR-A24S-01	High	1.73399	1.12457
TCGA-AR-A24T-01	High	1.51459	0.649805
TCGA-AR-A24U-01	Low	0.988201	0.797548
TCGA-AR-A24V-01	High	1.55081	0.654684
TCGA-AR-A24W-01	High	1.14881	0.357194
TCGA-AR-A24X-01	Low	0.901102	0.782278
TCGA-AR-A24Z-01	High	1.1419	1.08973
TCGA-AR-A250-01	High	1.26765	2.01668
TCGA-AR-A251-01	High	1.63883	2.50154
TCGA-AR-A252-01	Low	0.94508	0.403264
TCGA-AR-A254-01	High	1.33058	0.918071
TCGA-AR-A255-01	High	1.25251	1.47546
TCGA-AR-A256-01	High	1.31506	2.50641
TCGA-AR-A2LE-01	Low	0.716262	2.97241
TCGA-AR-A2LH-01	High	1.14582	1.2823
TCGA-AR-A2LJ-01	Low	1.06508	0
TCGA-AR-A2LK-01	High	2.12677	0.886664
TCGA-AR-A2LM-01	Low	0.894597	0.37783
TCGA-AR-A2LN-01	High	1.15372	0.917733
TCGA-AR-A2LO-01	Low	0.950953	0.399215
TCGA-AR-A2LQ-01	High	1.34881	0.266709
TCGA-AR-A5QM-01	High	1.35679	0.619526
TCGA-AR-A5QN-01	High	1.15081	0.735245
TCGA-AR-A5QP-01	High	1.28931	0.565655
TCGA-AR-A5QQ-01	Low	0.754869	1.23473
TCGA-B6-A0I1-01	High	1.137	1.03041
TCGA-B6-A0I2-01	Low	-0.05428	1.19637
TCGA-B6-A0I5-01	Low	0.764571	0.589411
TCGA-B6-A0I8-01	High	1.46459	1.96705
TCGA-B6-A0I9-01	High	1.39521	1.56599
TCGA-B6-A0IA-01	Low	0.776854	0.696005
TCGA-B6-A0IB-01	Low	1.01419	1.38036
TCGA-B6-A0IC-01	Low	1.00703	0.880591
TCGA-B6-A0IE-01	High	1.28389	0.708601
TCGA-B6-A0IG-01	Low	1.05872	0.98377
TCGA-B6-A0IH-01	Low	0.738858	0.880272
TCGA-B6-A0IJ-01	Low	0.388091	2.2758
TCGA-B6-A0IK-01	Low	0.932906	2.10097
TCGA-B6-A0IM-01	High	1.14833	0.802624
TCGA-B6-A0IN-01	Low	1.01333	0.848484
TCGA-B6-A0IO-01	Low	0.700612	1.32234
TCGA-B6-A0IP-01	Low	0.804673	0.891497
TCGA-B6-A0IQ-01	Low	0.654822	1.48108
TCGA-B6-A0RE-01	Low	0.738619	2.27402
TCGA-B6-A0RG-01	High	1.38583	1.47466
TCGA-B6-A0RH-01	Low	0.807537	0.980117
TCGA-B6-A0RI-01	High	1.12822	0.610323
TCGA-B6-A0RL-01	High	1.20312	1.14973
TCGA-B6-A0RM-01	High	1.53179	0.801223
TCGA-B6-A0RN-01	Low	0.949785	0.68822
TCGA-B6-A0RO-01	High	1.11338	0.92227
TCGA-B6-A0RP-01	Low	0.812071	0.604742
TCGA-B6-A0RQ-01	Low	1.0707	0.935461
TCGA-B6-A0RS-01	High	1.25778	2.1782
TCGA-B6-A0RT-01	Low	0.375526	1.21833
TCGA-B6-A0RU-01	High	1.12487	1.19883
TCGA-B6-A0RV-01	Low	0.872584	1.02045
TCGA-B6-A0WS-01	Low	0.811078	0.413458
TCGA-B6-A0WT-01	High	1.33466	0.508355
TCGA-B6-A0WV-01	Low	1.04922	0.739056
TCGA-B6-A0WW-01	High	1.61369	0.829465
TCGA-B6-A0WX-01	Low	0.829467	0.732508
TCGA-B6-A0WY-01	Low	0.9282	0.874189
TCGA-B6-A0WZ-01	Low	0.526283	1.47514
TCGA-B6-A0X0-01	Low	0.627507	0.52474
TCGA-B6-A0X1-01	Low	1.0426	1.58055
TCGA-B6-A0X4-01	High	1.12767	0.634472
TCGA-B6-A0X5-01	High	1.18144	1.04388
TCGA-B6-A0X7-01	Low	0.873076	0.420951
TCGA-B6-A1KC-01	Low	0.951314	0.738907
TCGA-B6-A1KF-01	High	1.15334	1.23965
TCGA-B6-A1KI-01	High	1.09911	0.574388
TCGA-B6-A1KN-01	High	1.6499	1.33322
TCGA-B6-A2IU-01	Low	0.970307	0.978329
TCGA-B6-A3ZX-01	Low	0.719468	0
TCGA-B6-A400-01	High	1.18567	0
TCGA-B6-A401-01	Low	0.795849	0.435373
TCGA-B6-A402-01	High	1.33767	0
TCGA-B6-A408-01	Low	0.913323	0
TCGA-B6-A409-01	High	1.15567	0.699741
TCGA-B6-A40B-01	High	1.19201	0.875565
TCGA-B6-A40C-01	Low	0.712567	0.767509
TCGA-BH-A0AU-01	High	1.38267	0.541897
TCGA-BH-A0AV-01	High	1.14367	1.26854
TCGA-BH-A0AW-01	Low	0.840062	2.22013
TCGA-BH-A0AY-01	Low	1.01754	1.19579
TCGA-BH-A0AZ-01	High	1.16126	1.28013
TCGA-BH-A0B0-01	Low	0.837105	1.31168
TCGA-BH-A0B1-01	High	1.44629	1.17618
TCGA-BH-A0B3-01	Low	0.927579	0.981109
TCGA-BH-A0B4-01	Low	0.971888	1.49484
TCGA-BH-A0B5-01	Low	0.869116	1.36898
TCGA-BH-A0B7-01	Low	0.773957	0.895333
TCGA-BH-A0B8-01	Low	1.06391	1.1945
TCGA-BH-A0B9-01	Low	0.56529	0.85459
TCGA-BH-A0BA-01	High	1.10494	0.948595
TCGA-BH-A0BC-01	Low	1.02202	0.833346
TCGA-BH-A0BD-01	Low	0.846615	0.834362
TCGA-BH-A0BF-01	Low	0.594133	0.587863
TCGA-BH-A0BG-01	Low	0.753358	0.935733
TCGA-BH-A0BJ-01	Low	0.807479	0.795918
TCGA-BH-A0BL-01	Low	0.777418	1.30962
TCGA-BH-A0BM-01	Low	0.713116	0.648045
TCGA-BH-A0BO-01	High	1.64148	0.734026
TCGA-BH-A0BP-01	High	1.1905	2.17773
TCGA-BH-A0BQ-01	Low	0.723173	0.593974
TCGA-BH-A0BR-01	High	1.33475	1.19414
TCGA-BH-A0BT-01	Low	0.602881	1.00968
TCGA-BH-A0BV-01	Low	0.986366	0.804377
TCGA-BH-A0BW-01	High	1.28465	1.57293
TCGA-BH-A0BZ-01	Low	0.732321	2.83858
TCGA-BH-A0C0-01	Low	0.974841	1.88301
TCGA-BH-A0C1-01	Low	1.04999	0.848188
TCGA-BH-A0C3-01	High	1.17529	0.348204
TCGA-BH-A0C7-01	High	1.20962	1.08674
TCGA-BH-A0DD-01	High	1.52688	0.62634
TCGA-BH-A0DE-01	Low	0.860721	0.750832
TCGA-BH-A0DG-01	Low	1.07598	0.907015
TCGA-BH-A0DH-01	Low	0.683888	0.938298
TCGA-BH-A0DI-01	High	1.2217	0.986798
TCGA-BH-A0DK-01	Low	0.844378	1.75751
TCGA-BH-A0DL-01	Low	0.847841	1.15025
TCGA-BH-A0DO-01	Low	1.05111	0.612957
TCGA-BH-A0DP-01	Low	0.683371	0.768273
TCGA-BH-A0DQ-01	High	1.30755	0.858044
TCGA-BH-A0DS-01	Low	1.03161	1.02259
TCGA-BH-A0DT-01	Low	0.761388	0.511464
TCGA-BH-A0DV-01	Low	0.969683	0.436421
TCGA-BH-A0DX-01	High	1.16528	1.30771
TCGA-BH-A0DZ-01	High	1.12074	2.79644
TCGA-BH-A0E0-01	High	1.28566	0.869221
TCGA-BH-A0E1-01	High	1.12409	0.702381
TCGA-BH-A0E2-01	High	1.13282	1.07234
TCGA-BH-A0E6-01	Low	0.260718	1.41138
TCGA-BH-A0E7-01	High	1.33995	1.0326
TCGA-BH-A0E9-01	Low	0.857028	0.788938
TCGA-BH-A0EA-01	Low	0.863539	0.718126
TCGA-BH-A0EB-01	Low	0.87554	1.1552
TCGA-BH-A0EE-01	Low	0.914446	2.05922
TCGA-BH-A0EI-01	Low	1.05789	0.519049
TCGA-BH-A0GY-01	High	1.81057	0.96636
TCGA-BH-A0GZ-01	High	1.21926	0.935058
TCGA-BH-A0H0-01	High	1.16191	0.596008
TCGA-BH-A0H3-01	Low	0.969478	0.429953
TCGA-BH-A0H5-01	Low	0.571427	1.89248
TCGA-BH-A0H6-01	High	1.40628	0.546825
TCGA-BH-A0H7-01	High	1.2785	1.28986
TCGA-BH-A0H9-01	High	1.32611	0.977251
TCGA-BH-A0HA-01	Low	0.74268	3.12952
TCGA-BH-A0HB-01	High	1.13276	0.94752
TCGA-BH-A0HF-01	High	1.14867	4.58994
TCGA-BH-A0HI-01	Low	1.02845	0.816434
TCGA-BH-A0HK-01	High	1.08472	1.72951
TCGA-BH-A0HL-01	High	1.08395	0.891573
TCGA-BH-A0HN-01	Low	0.863975	0.702837
TCGA-BH-A0HO-01	Low	0.913439	0.483361
TCGA-BH-A0HP-01	Low	0.942574	2.85303
TCGA-BH-A0HQ-01	Low	1.06721	0.795906
TCGA-BH-A0HU-01	Low	0.957022	0.774702
TCGA-BH-A0HW-01	High	1.11404	0.892105
TCGA-BH-A0HX-01	High	1.0913	1.43544
TCGA-BH-A0HY-01	High	1.13553	1.31257
TCGA-BH-A0RX-01	Low	0.342016	0.886281
TCGA-BH-A0W3-01	Low	0.9967	0.539919
TCGA-BH-A0W4-01	Low	1.03311	0.974212
TCGA-BH-A0W5-01	Low	0.748351	0.707845
TCGA-BH-A0W7-01	Low	0.811074	2.3754
TCGA-BH-A0WA-01	Low	0.916325	1.75706
TCGA-BH-A18F-01	Low	0.857976	1.16179
TCGA-BH-A18G-01	High	1.29491	4.97932
TCGA-BH-A18H-01	Low	0.779703	0.976855
TCGA-BH-A18I-01	High	1.1323	0.690777
TCGA-BH-A18J-01	High	1.44359	1.46666
TCGA-BH-A18K-01	High	1.20566	0.982633
TCGA-BH-A18L-01	High	1.38353	1.01771
TCGA-BH-A18M-01	High	1.30879	0.394426
TCGA-BH-A18N-01	High	1.2074	0.859705
TCGA-BH-A18P-01	Low	0.735483	2.99446
TCGA-BH-A18Q-01	Low	1.04518	1.57088
TCGA-BH-A18R-01	High	1.46764	0.820841
TCGA-BH-A18S-01	High	1.09317	0.710732
TCGA-BH-A18T-01	High	1.2531	1.45894
TCGA-BH-A18U-01	High	1.16088	1.94793
TCGA-BH-A1EN-01	High	1.26233	1.38127
TCGA-BH-A1EO-01	High	1.72144	1.02912
TCGA-BH-A1ET-01	Low	0.745553	0.696682
TCGA-BH-A1EU-01	High	1.34106	0.636514
TCGA-BH-A1EV-01	High	1.7465	1.65599
TCGA-BH-A1EW-01	High	1.51087	0.421635
TCGA-BH-A1EX-01	High	1.30491	0.715979
TCGA-BH-A1EY-01	High	1.7919	0.936388
TCGA-BH-A1F0-01	High	1.60487	1.12303
TCGA-BH-A1F2-01	High	1.85179	1.24067
TCGA-BH-A1F6-01	High	1.10133	0.987583
TCGA-BH-A1F8-01	High	1.57632	2.17826
TCGA-BH-A1FC-01	Low	0.685026	1.94575
TCGA-BH-A1FD-01	High	1.74238	0.890872
TCGA-BH-A1FG-01	High	1.34809	0.525152
TCGA-BH-A1FH-01	High	1.2193	0.680627
TCGA-BH-A1FJ-01	High	1.10536	0.723682
TCGA-BH-A1FL-01	High	1.08959	0.619649
TCGA-BH-A1FM-01	High	1.96334	1.19926
TCGA-BH-A1FN-01	High	1.77439	1.83852
TCGA-BH-A1FR-01	High	1.15624	0.465929
TCGA-BH-A1FU-01	High	1.31966	1.64493
TCGA-BH-A201-01	High	1.48091	0.605199
TCGA-BH-A202-01	High	1.14906	0.747739
TCGA-BH-A203-01	High	1.14564	1.38976
TCGA-BH-A204-01	High	1.2218	0.985349
TCGA-BH-A208-01	High	1.50047	1.37918
TCGA-BH-A209-01	Low	0.680567	1.72453
TCGA-BH-A28O-01	Low	0.761579	0
TCGA-BH-A28Q-01	Low	0.947807	0.52854
TCGA-BH-A2L8-01	Low	0.97353	3.63104
TCGA-BH-A42T-01	High	1.42796	0
TCGA-BH-A42U-01	Low	0.881928	0.322057
TCGA-BH-A42V-01	Low	0.923149	0.838983
TCGA-BH-A5IZ-01	High	1.23155	1.17221
TCGA-BH-A5J0-01	High	1.11227	1.20105
TCGA-BH-A6R8-01	Low	0.866826	0.675391
TCGA-BH-A6R9-01	High	2.16552	0.287083
TCGA-BH-A8FY-01	Low	1.07954	0.827207
TCGA-BH-A8FZ-01	Low	1.01827	1.0924
TCGA-BH-A8G0-01	Low	0.954725	0.229749
TCGA-BH-AB28-01	Low	0.958738	0.619706
TCGA-C8-A12K-01	Low	0.700151	2.01982
TCGA-C8-A12L-01	Low	0.988681	1.53343
TCGA-C8-A12M-01	Low	0.781606	1.28028
TCGA-C8-A12N-01	Low	0.975255	0.52666
TCGA-C8-A12O-01	High	1.21989	0.896351
TCGA-C8-A12P-01	High	1.36873	2.26193
TCGA-C8-A12Q-01	Low	1.01663	1.87011
TCGA-C8-A12T-01	High	1.28627	2.34701
TCGA-C8-A12U-01	Low	0.532472	1.13527
TCGA-C8-A12V-01	Low	0.526322	1.00223
TCGA-C8-A12W-01	High	1.29582	1.22375
TCGA-C8-A12X-01	Low	0.466644	1.08913
TCGA-C8-A12Y-01	High	1.22603	0.741782
TCGA-C8-A12Z-01	High	1.36529	1.13622
TCGA-C8-A130-01	High	1.29673	0.846182
TCGA-C8-A131-01	Low	0.981837	1.32917
TCGA-C8-A132-01	High	1.1608	1.3987
TCGA-C8-A133-01	High	1.1319	0.697757
TCGA-C8-A134-01	Low	0.645834	1.65878
TCGA-C8-A135-01	High	1.20229	1.20922
TCGA-C8-A137-01	High	1.78515	1.06457
TCGA-C8-A138-01	Low	0.866401	1.05296
TCGA-C8-A1HE-01	High	1.14965	1.04894
TCGA-C8-A1HF-01	Low	0.986805	0.660848
TCGA-C8-A1HG-01	Low	0.748712	0.961211
TCGA-C8-A1HI-01	High	1.48174	1.09478
TCGA-C8-A1HJ-01	High	1.46494	1.89577
TCGA-C8-A1HK-01	High	1.65448	1.34089
TCGA-C8-A1HL-01	High	1.20071	0.759165
TCGA-C8-A1HM-01	Low	0.928959	3.12108
TCGA-C8-A1HN-01	High	1.13816	1.09434
TCGA-C8-A1HO-01	Low	1.05202	0.800671
TCGA-C8-A26V-01	High	1.22403	1.51975
TCGA-C8-A26W-01	Low	1.02711	1.17897
TCGA-C8-A26X-01	Low	0.599425	1.52842
TCGA-C8-A26Y-01	Low	0.866628	4.22368
TCGA-C8-A26Z-01	High	1.75807	1.09491
TCGA-C8-A273-01	High	1.37937	0.529275
TCGA-C8-A274-01	Low	1.03056	2.61952
TCGA-C8-A275-01	Low	1.02211	1.96367
TCGA-C8-A278-01	Low	0.992885	0.993129
TCGA-C8-A27A-01	Low	0.811126	0.727009
TCGA-C8-A27B-01	Low	0.880334	2.18128
TCGA-C8-A3M7-01	High	1.09935	1.89575
TCGA-C8-A3M8-01	High	1.35066	0.950252
TCGA-C8-A8HP-01	Low	0.820874	1.9657
TCGA-C8-A8HQ-01	High	1.17789	2.4547
TCGA-C8-A8HR-01	Low	0.795002	0.856909
TCGA-D8-A13Y-01	High	1.47382	1.44524
TCGA-D8-A13Z-01	High	1.34697	1.61182
TCGA-D8-A140-01	Low	0.913793	1.73787
TCGA-D8-A141-01	Low	1.0751	0.550997
TCGA-D8-A142-01	Low	1.00478	2.00791
TCGA-D8-A143-01	High	1.2788	1.13933
TCGA-D8-A145-01	High	1.23525	0.993603
TCGA-D8-A147-01	High	1.13055	2.19789
TCGA-D8-A1J8-01	High	1.12882	4.35955
TCGA-D8-A1J9-01	High	1.64382	2.50061
TCGA-D8-A1JA-01	High	1.34226	4.62508
TCGA-D8-A1JB-01	Low	0.84909	0.91322
TCGA-D8-A1JC-01	High	1.43877	1.60051
TCGA-D8-A1JD-01	High	1.77882	1.86365
TCGA-D8-A1JE-01	High	1.46104	0.883365
TCGA-D8-A1JF-01	High	1.46029	1.12909
TCGA-D8-A1JG-01	High	1.22263	2.13008
TCGA-D8-A1JH-01	High	1.58048	0.604155
TCGA-D8-A1JI-01	High	1.34365	0.690549
TCGA-D8-A1JJ-01	High	1.39345	1.40375
TCGA-D8-A1JK-01	Low	0.793382	2.60165
TCGA-D8-A1JL-01	High	1.15114	1.77214
TCGA-D8-A1JM-01	Low	0.928962	0.98456
TCGA-D8-A1JN-01	Low	0.781492	2.16908
TCGA-D8-A1JP-01	High	1.25651	1.8486
TCGA-D8-A1JS-01	Low	0.824578	0.602212
TCGA-D8-A1JT-01	High	1.44691	0.730203
TCGA-D8-A1JU-01	Low	0.971724	0.50183
TCGA-D8-A1X5-01	High	1.87311	1.15558
TCGA-D8-A1X6-01	High	1.30754	1.03003
TCGA-D8-A1X7-01	High	1.52093	0.638872
TCGA-D8-A1X8-01	High	1.29131	0.716192
TCGA-D8-A1X9-01	High	1.40285	1.81214
TCGA-D8-A1XA-01	Low	1.05149	0.761937
TCGA-D8-A1XB-01	High	1.19082	0.881838
TCGA-D8-A1XC-01	High	1.41599	0.846807
TCGA-D8-A1XF-01	Low	0.860885	0.891816
TCGA-D8-A1XG-01	High	1.489	0.507687
TCGA-D8-A1XJ-01	High	1.68172	1.62761
TCGA-D8-A1XK-01	High	1.19346	4.72572
TCGA-D8-A1XL-01	High	1.19726	1.78176
TCGA-D8-A1XM-01	Low	1.07452	1.16038
TCGA-D8-A1XO-01	Low	0.781997	0.418069
TCGA-D8-A1XQ-01	Low	1.06489	4.44137
TCGA-D8-A1XR-01	Low	0.934324	0.702564
TCGA-D8-A1XS-01	High	1.66525	0.56791
TCGA-D8-A1XT-01	High	1.53731	0.942752
TCGA-D8-A1XU-01	High	1.26818	0.711977
TCGA-D8-A1XV-01	High	1.28274	0.758125
TCGA-D8-A1XW-01	High	1.15107	1.70285
TCGA-D8-A1XY-01	High	1.61879	1.0572
TCGA-D8-A1XZ-01	High	1.37419	1.50617
TCGA-D8-A1Y0-01	Low	1.02667	1.32493
TCGA-D8-A1Y1-01	High	1.48357	2.73829
TCGA-D8-A1Y2-01	High	1.21656	0.517916
TCGA-D8-A1Y3-01	High	1.32271	1.15016
TCGA-D8-A27E-01	High	1.18001	0.320786
TCGA-D8-A27F-01	High	1.88017	1.31916
TCGA-D8-A27G-01	Low	1.03829	4.59214
TCGA-D8-A27H-01	High	1.23896	2.15101
TCGA-D8-A27I-01	High	1.18864	0.857357
TCGA-D8-A27K-01	Low	0.918641	0.65925
TCGA-D8-A27L-01	High	1.2221	0.973778
TCGA-D8-A27M-01	Low	1.00117	1.40734
TCGA-D8-A27N-01	High	1.45307	1.09626
TCGA-D8-A27P-01	Low	0.946957	0.572284
TCGA-D8-A27R-01	High	1.53592	0.809494
TCGA-D8-A27T-01	Low	1.06731	0.61422
TCGA-D8-A27V-01	High	1.11415	6.4393
TCGA-D8-A27W-01	High	1.52761	1.02403
TCGA-D8-A3Z5-01	Low	0.667384	0
TCGA-D8-A3Z6-01	High	1.25369	0.608044
TCGA-D8-A4Z1-01	Low	0.809264	0.670659
TCGA-D8-A73U-01	Low	0.378834	1.76302
TCGA-D8-A73W-01	High	1.21842	0.828291
TCGA-D8-A73X-01	Low	0.928855	0.643939
TCGA-E2-A105-01	High	1.25221	1.24952
TCGA-E2-A107-01	Low	0.937392	0.725463
TCGA-E2-A108-01	Low	0.909183	2.10253
TCGA-E2-A109-01	Low	1.05098	1.37191
TCGA-E2-A10A-01	High	1.39515	0.610106
TCGA-E2-A10B-01	High	1.09818	1.09571
TCGA-E2-A10C-01	Low	0.633017	3.38227
TCGA-E2-A10F-01	Low	0.957955	0.661004
TCGA-E2-A14N-01	Low	0.596282	1.45507
TCGA-E2-A14O-01	High	1.47231	0.851294
TCGA-E2-A14P-01	High	1.37822	1.40141
TCGA-E2-A14Q-01	Low	0.746521	0.767226
TCGA-E2-A14R-01	Low	0.721663	1.93221
TCGA-E2-A14T-01	High	1.08019	0.890181
TCGA-E2-A14U-01	Low	0.953863	0
TCGA-E2-A14V-01	High	1.45577	1.84148
TCGA-E2-A14W-01	Low	0.915778	1.70124
TCGA-E2-A14X-01	Low	1.07553	0.647022
TCGA-E2-A14Y-01	Low	0.860689	0.815507
TCGA-E2-A14Z-01	Low	0.794311	1.35748
TCGA-E2-A150-01	High	1.20709	1.40172
TCGA-E2-A152-01	High	1.51366	1.99056
TCGA-E2-A153-01	High	1.19482	0.645277
TCGA-E2-A154-01	High	1.31548	1.08573
TCGA-E2-A155-01	High	1.53532	1.3659
TCGA-E2-A156-01	High	1.3421	0.694044
TCGA-E2-A158-01	High	1.14087	1.55939
TCGA-E2-A159-01	Low	0.934848	2.0758
TCGA-E2-A15A-01	Low	0.99728	1.1887
TCGA-E2-A15A-06	Low	0.917538	0
TCGA-E2-A15C-01	Low	0.980676	0.792817
TCGA-E2-A15D-01	Low	0.751837	0.824524
TCGA-E2-A15E-01	High	1.1939	0.919994
TCGA-E2-A15E-06	Low	0.929173	0
TCGA-E2-A15F-01	Low	1.00285	0.658803
TCGA-E2-A15G-01	Low	0.958455	1.22021
TCGA-E2-A15H-01	High	1.14105	0.806371
TCGA-E2-A15I-01	Low	1.00169	0.689498
TCGA-E2-A15J-01	High	1.12696	0.587511
TCGA-E2-A15K-01	Low	0.888152	1.02654
TCGA-E2-A15K-06	High	1.14465	0
TCGA-E2-A15L-01	High	1.51619	0.807296
TCGA-E2-A15M-01	High	1.2955	1.53321
TCGA-E2-A15O-01	High	1.13155	0.772689
TCGA-E2-A15P-01	High	1.29089	0.758496
TCGA-E2-A15R-01	High	1.38602	0.894804
TCGA-E2-A15S-01	Low	0.956329	1.18756
TCGA-E2-A15T-01	High	1.47526	0.837887
TCGA-E2-A1AZ-01	Low	0.983718	1.18577
TCGA-E2-A1B0-01	Low	0.753293	1.06599
TCGA-E2-A1B1-01	Low	1.07056	1.08215
TCGA-E2-A1B4-01	Low	0.836202	0.881461
TCGA-E2-A1B5-01	Low	0.706778	0.837729
TCGA-E2-A1B6-01	Low	0.30112	1.00995
TCGA-E2-A1BC-01	High	1.24355	0.826463
TCGA-E2-A1BD-01	Low	0.756163	1.00756
TCGA-E2-A1IE-01	High	1.12937	0.579921
TCGA-E2-A1IF-01	Low	1.01967	0.596669
TCGA-E2-A1IG-01	Low	1.06882	1.10585
TCGA-E2-A1IH-01	Low	0.983663	1.47229
TCGA-E2-A1II-01	Low	0.559549	0.788574
TCGA-E2-A1IJ-01	Low	0.767392	0.488317
TCGA-E2-A1IK-01	Low	0.793148	0.447622
TCGA-E2-A1IL-01	Low	0.674669	0.647581
TCGA-E2-A1IN-01	High	1.51782	2.40952
TCGA-E2-A1IO-01	Low	1.03506	0.408821
TCGA-E2-A1IU-01	Low	0.96671	0.527011
TCGA-E2-A1L6-01	Low	0.751907	0.565634
TCGA-E2-A1L7-01	Low	0.971762	1.50724
TCGA-E2-A1L8-01	Low	0.569797	0.762619
TCGA-E2-A1L9-01	Low	1.04961	0.711237
TCGA-E2-A1LA-01	Low	0.565846	1.62973
TCGA-E2-A1LB-01	High	1.41229	1.05617
TCGA-E2-A1LE-01	Low	0.537617	0
TCGA-E2-A1LG-01	High	1.10579	2.22336
TCGA-E2-A1LH-01	Low	0.194943	2.57131
TCGA-E2-A1LI-01	Low	0.776795	0.795688
TCGA-E2-A1LK-01	Low	0.717713	0.939626
TCGA-E2-A1LL-01	High	1.22892	1.03352
TCGA-E2-A1LS-01	Low	1.02265	1.49865
TCGA-E2-A2P5-01	Low	1.01929	0
TCGA-E2-A2P6-01	Low	0.842728	1.71094
TCGA-E2-A3DX-01	Low	0.814972	0
TCGA-E2-A56Z-01	Low	0.909004	0.920036
TCGA-E2-A570-01	Low	1.00827	0.4959
TCGA-E2-A572-01	Low	0.981407	0.526418
TCGA-E2-A573-01	Low	0.414099	0.902941
TCGA-E2-A574-01	High	1.29563	1.54417
TCGA-E2-A576-01	High	1.5188	1.01132
TCGA-E2-A9RU-01	High	1.60234	1.25302
TCGA-E9-A1N3-01	High	1.25502	0.75336
TCGA-E9-A1N4-01	High	1.15836	0.652871
TCGA-E9-A1N5-01	Low	0.904482	0.884814
TCGA-E9-A1N8-01	High	1.35856	0.917483
TCGA-E9-A1N9-01	High	1.2546	1.0835
TCGA-E9-A1NA-01	High	1.8792	1.84721
TCGA-E9-A1NC-01	Low	0.66919	1.54271
TCGA-E9-A1ND-01	Low	0.454556	1.73458
TCGA-E9-A1NE-01	Low	0.972938	1.23263
TCGA-E9-A1NF-01	High	1.62963	1.20801
TCGA-E9-A1NG-01	High	1.66961	0.47596
TCGA-E9-A1NH-01	Low	0.782531	0.709328
TCGA-E9-A1NI-01	High	1.57728	0.951104
TCGA-E9-A1QZ-01	Low	0.647283	0.536474
TCGA-E9-A1R0-01	Low	0.598019	0.728491
TCGA-E9-A1R2-01	Low	0.595439	1.3851
TCGA-E9-A1R3-01	High	1.33533	0.676991
TCGA-E9-A1R4-01	Low	0.938133	2.00233
TCGA-E9-A1R5-01	High	1.27714	1.06272
TCGA-E9-A1R6-01	High	1.23846	0.768667
TCGA-E9-A1R7-01	High	1.42154	1.12827
TCGA-E9-A1RA-01	Low	0.963318	0.47444
TCGA-E9-A1RB-01	High	1.31649	0.752063
TCGA-E9-A1RC-01	High	1.77542	1.04999
TCGA-E9-A1RD-01	High	1.08052	0.56869
TCGA-E9-A1RE-01	High	1.31962	1.16824
TCGA-E9-A1RF-01	Low	0.976266	2.2419
TCGA-E9-A1RG-01	High	1.25387	0.996881
TCGA-E9-A1RH-01	High	1.31373	1.64077
TCGA-E9-A1RI-01	High	1.25033	0.425631
TCGA-E9-A226-01	High	1.80646	1.27882
TCGA-E9-A227-01	Low	0.634457	0.520919
TCGA-E9-A228-01	High	1.17802	1.04514
TCGA-E9-A229-01	High	1.22467	0.524848
TCGA-E9-A22A-01	Low	0.773868	0.799718
TCGA-E9-A22B-01	High	1.19925	1.31724
TCGA-E9-A22D-01	Low	0.59277	0.787877
TCGA-E9-A22E-01	Low	0.95662	2.03367
TCGA-E9-A22G-01	Low	0.7723	1.76944
TCGA-E9-A22H-01	Low	0.88996	0.748604
TCGA-E9-A243-01	Low	0.990418	1.43603
TCGA-E9-A244-01	High	1.23033	1.61544
TCGA-E9-A245-01	High	1.19756	0.566305
TCGA-E9-A247-01	High	1.29463	0.950461
TCGA-E9-A248-01	High	1.11826	0.849641
TCGA-E9-A249-01	Low	0.938411	0.523727
TCGA-E9-A24A-01	High	1.24793	0.688199
TCGA-E9-A295-01	High	1.36721	1.67213
TCGA-E9-A2JS-01	High	1.34895	1.27699
TCGA-E9-A2JT-01	Low	0.309549	0.456379
TCGA-E9-A3HO-01	Low	0.566238	1.15237
TCGA-E9-A3Q9-01	Low	0.928206	0
TCGA-E9-A3QA-01	Low	0.471038	0.902618
TCGA-E9-A3X8-01	Low	0.788721	0.604984
TCGA-E9-A54X-01	High	1.15703	0
TCGA-E9-A54Y-01	High	1.08554	0.804827
TCGA-E9-A5FK-01	Low	0.64936	0.507522
TCGA-E9-A5FL-01	High	1.36621	1.38234
TCGA-E9-A5UO-01	Low	0.858165	0.611199
TCGA-E9-A5UP-01	High	1.36903	0
TCGA-E9-A6HE-01	High	1.26392	0.462666
TCGA-EW-A1IW-01	High	1.51932	1.61221
TCGA-EW-A1IX-01	Low	0.638176	0.776708
TCGA-EW-A1IY-01	Low	0.889084	0.707364
TCGA-EW-A1IZ-01	Low	0.164722	3.4652
TCGA-EW-A1J1-01	Low	0.877526	0.461842
TCGA-EW-A1J2-01	Low	0.998568	0.922988
TCGA-EW-A1J3-01	High	1.25814	0.679738
TCGA-EW-A1J5-01	Low	0.886777	3.53204
TCGA-EW-A1J6-01	Low	0.652019	0.810833
TCGA-EW-A1OV-01	Low	0.657902	1.89588
TCGA-EW-A1OX-01	Low	0.964668	0.404374
TCGA-EW-A1OY-01	High	1.3602	1.3739
TCGA-EW-A1OZ-01	High	1.31308	1.32389
TCGA-EW-A1P0-01	High	1.19814	0.612863
TCGA-EW-A1P1-01	High	1.13017	0.040767
TCGA-EW-A1P3-01	Low	0.946659	0.610173
TCGA-EW-A1P4-01	Low	0.669031	1.3584
TCGA-EW-A1P5-01	High	1.41494	0.445955
TCGA-EW-A1P6-01	High	1.28417	0.693901
TCGA-EW-A1P7-01	Low	0.823605	0.504091
TCGA-EW-A1P8-01	High	1.34026	0.840794
TCGA-EW-A1PA-01	High	1.16277	0.928012
TCGA-EW-A1PB-01	Low	0.558489	2.19138
TCGA-EW-A1PC-01	High	1.69099	0
TCGA-EW-A1PD-01	High	1.35452	1.61311
TCGA-EW-A1PE-01	Low	0.86728	0.828207
TCGA-EW-A1PG-01	High	1.22165	0.343011
TCGA-EW-A1PH-01	High	1.24358	1.14691
TCGA-EW-A2FR-01	High	1.23481	0.840908
TCGA-EW-A2FS-01	Low	0.637217	0.765603
TCGA-EW-A2FV-01	Low	0.745394	6.72709
TCGA-EW-A2FW-01	High	1.16072	0.708635
TCGA-EW-A3E8-01	Low	0.638494	0
TCGA-EW-A3U0-01	Low	0.840173	0
TCGA-EW-A423-01	Low	0.865473	0.880717
TCGA-EW-A6S9-01	High	1.49654	0.39839
TCGA-EW-A6SA-01	High	1.16754	1.22585
TCGA-EW-A6SB-01	Low	0.397944	1.16057
TCGA-EW-A6SC-01	High	1.9252	0.588835
TCGA-EW-A6SD-01	Low	0.653298	0.906378
TCGA-GI-A2C8-01	High	1.19474	2.06703
TCGA-GI-A2C9-01	High	1.49489	0
TCGA-GM-A2D9-01	Low	0.670495	3.67363
TCGA-GM-A2DA-01	Low	0.326309	0.882098
TCGA-GM-A2DB-01	High	1.11405	2.05621
TCGA-GM-A2DC-01	Low	0.968824	0.453827
TCGA-GM-A2DD-01	Low	0.534769	1.22811
TCGA-GM-A2DF-01	Low	0.955368	0.938001
TCGA-GM-A2DH-01	Low	1.0411	2.43177
TCGA-GM-A2DI-01	Low	0.837643	1.37615
TCGA-GM-A2DK-01	Low	1.01341	0.606428
TCGA-GM-A2DL-01	Low	1.02541	1.10201
TCGA-GM-A2DM-01	Low	0.974567	0.738519
TCGA-GM-A2DN-01	Low	0.485044	0.547748
TCGA-GM-A2DO-01	Low	0.203164	2.1786
TCGA-GM-A3NW-01	Low	1.00844	1.04808
TCGA-GM-A3NY-01	Low	0.623116	0
TCGA-GM-A3XG-01	Low	0.83005	0
TCGA-GM-A3XL-01	Low	0.518574	1.50752
TCGA-GM-A3XN-01	Low	0.746218	0
TCGA-GM-A4E0-01	Low	0.33438	0.406283
TCGA-GM-A5PV-01	Low	0.868819	0.589282
TCGA-GM-A5PX-01	Low	1.05542	0.600016
TCGA-HN-A2NL-01	Low	0.987505	1.5041
TCGA-HN-A2OB-01	Low	0.946738	0.393679
TCGA-JL-A3YW-01	High	1.4078	0
TCGA-JL-A3YX-01	High	1.26175	0.586896
TCGA-LD-A66U-01	Low	0.724847	0.635166
TCGA-LD-A74U-01	High	1.17761	2.27543
TCGA-LD-A7W6-01	Low	0.548112	0.628991
TCGA-LD-A9QF-01	Low	0.512304	0.396624
TCGA-LL-A440-01	High	1.47522	0.0639218
TCGA-LL-A441-01	Low	0.737625	0
TCGA-LL-A50Y-01	Low	0.80498	0.596556
TCGA-LL-A5YL-01	High	1.14303	1.0907
TCGA-LL-A5YM-01	High	1.09236	0.525372
TCGA-LL-A5YN-01	Low	0.624207	0.636693
TCGA-LL-A5YO-01	Low	0.904645	0.74967
TCGA-LL-A5YP-01	High	1.3279	1.26274
TCGA-LL-A6FP-01	High	1.63279	1.08194
TCGA-LL-A6FQ-01	High	1.33684	0.908965
TCGA-LL-A6FR-01	High	1.54239	0.766627
TCGA-LL-A73Y-01	High	1.14435	1.61313
TCGA-LL-A73Z-01	High	1.11117	0.777056
TCGA-LL-A740-01	High	1.30291	0.887788
TCGA-LL-A7SZ-01	High	1.19159	1.12201
TCGA-LL-A7T0-01	High	1.32892	0.894208
TCGA-LL-A8F5-01	High	1.19226	1.88812
TCGA-LL-A9Q3-01	High	1.13524	1.03617
TCGA-LQ-A4E4-01	High	1.43561	0
TCGA-MS-A51U-01	Low	0.434994	0
TCGA-OK-A5Q2-01	Low	0.79237	0.614856
TCGA-OL-A5D6-01	Low	0.850709	0.717762
TCGA-OL-A5D7-01	Low	0.629791	1.11318
TCGA-OL-A5D8-01	Low	0.959995	0.581633
TCGA-OL-A5DA-01	Low	0.877508	1.10512
TCGA-OL-A5RU-01	Low	1.03522	0.779013
TCGA-OL-A5RV-01	Low	0.791229	0.212867
TCGA-OL-A5RW-01	High	1.65187	2.05671
TCGA-OL-A5RX-01	Low	0.644031	0.559373
TCGA-OL-A5RY-01	Low	0.838612	0.188356
TCGA-OL-A5RZ-01	High	1.18179	1.53612
TCGA-OL-A5S0-01	High	1.26738	0.71158
TCGA-OL-A66I-01	Low	0.334648	0.887238
TCGA-OL-A66J-01	High	1.1128	1.01652
TCGA-OL-A66K-01	Low	0.7056	0.682943
TCGA-OL-A66L-01	Low	0.896258	1.14494
TCGA-OL-A66N-01	High	1.1494	0.76034
TCGA-OL-A66O-01	Low	0.960813	0.651664
TCGA-OL-A66P-01	Low	0.612704	1.45302
TCGA-OL-A6VO-01	High	1.22273	0.430586
TCGA-OL-A6VQ-01	Low	0.922421	0.854315
TCGA-OL-A6VR-01	Low	0.9558	0.244884
TCGA-OL-A97C-01	High	2.50528	1.14204
TCGA-PE-A5DC-01	Low	0.934993	1.5671
TCGA-PE-A5DD-01	Low	0.66547	1.01988
TCGA-PE-A5DE-01	Low	0.393212	3.13379
TCGA-PL-A8LV-01	Low	0.987295	1.66019
TCGA-PL-A8LX-01	Low	0.987132	0.716008
TCGA-PL-A8LY-01	Low	0.904523	0.0313459
TCGA-PL-A8LZ-01	Low	0.74529	1.43785
TCGA-S3-A6ZF-01	Low	0.710227	0.657978
TCGA-S3-A6ZG-01	High	1.10885	0.84128
TCGA-S3-A6ZH-01	High	1.49951	0.696741
TCGA-S3-AA0Z-01	Low	0.815533	1.05003
TCGA-S3-AA10-01	Low	0.709331	1.53142
TCGA-S3-AA11-01	High	1.23035	1.05227
TCGA-S3-AA12-01	Low	0.711921	0.701954
TCGA-S3-AA14-01	Low	0.821266	0.370482
TCGA-S3-AA15-01	Low	0.905391	0.540049
TCGA-S3-AA17-01	Low	0.865321	1.44513
TCGA-UL-AAZ6-01	High	1.1774	1.33306
TCGA-UU-A93S-01	Low	0.782506	1.77626
TCGA-V7-A7HQ-01	High	1.38424	0.552452
TCGA-W8-A86G-01	Low	0.903085	0.353088
TCGA-WT-AB41-01	Low	0.33724	0.83976
TCGA-WT-AB44-01	Low	1.02771	0.645724
TCGA-XX-A899-01	Low	0.984257	0.764569
TCGA-XX-A89A-01	Low	1.06896	1.99303
TCGA-Z7-A8R5-01	Low	1.047	0.427944
TCGA-Z7-A8R6-01	High	1.19937	1.21694

## Sheet: MSI
ID	Risk group	Risk score	MSI score
TCGA-3C-AAAU-01	Low	0.781997	0.413486
TCGA-3C-AALI-01	Low	0.706141	0.427499
TCGA-3C-AALJ-01	High	1.10722	0.407733
TCGA-3C-AALK-01	Low	0.953863	0.402504
TCGA-4H-AAAK-01	High	1.33533	0.423417
TCGA-5L-AAT0-01	High	1.30879	0.401412
TCGA-5L-AAT1-01	High	1.47526	0.403377
TCGA-5T-A9QA-01	Low	0.212949	0.41997
TCGA-A1-A0SD-01	Low	0.638176	0.359409
TCGA-A1-A0SE-01	Low	0.913323	0.367147
TCGA-A1-A0SF-01	High	1.12937	0.489748
TCGA-A1-A0SG-01	Low	0.840173	0.390668
TCGA-A1-A0SH-01	Low	0.571427	0.562181
TCGA-A1-A0SI-01	Low	0.915778	0.423417
TCGA-A1-A0SJ-01	High	1.74238	0.369606
TCGA-A1-A0SK-01	Low	0.855304	0.367595
TCGA-A1-A0SM-01	High	1.31136	0.332278
TCGA-A1-A0SN-01	Low	0.888679	0.424707
TCGA-A1-A0SO-01	High	1.60487	0.412294
TCGA-A1-A0SP-01	High	1.1902	0.353775
TCGA-A1-A0SQ-01	Low	0.833278	0.369718
TCGA-A2-A04N-01	High	1.63279	0.368601
TCGA-A2-A04P-01	Low	0.956329	0.383608
TCGA-A2-A04Q-01	Low	0.596282	0.361319
TCGA-A2-A04R-01	Low	0.793382	0.379066
TCGA-A2-A04T-01	High	1.25369	0.365916
TCGA-A2-A04U-01	High	1.43024	0.371838
TCGA-A2-A04V-01	Low	0.953689	0.366252
TCGA-A2-A04W-01	High	1.1774	0.352646
TCGA-A2-A04X-01	High	1.39521	0.35321
TCGA-A2-A04Y-01	Low	0.947029	0.370722
TCGA-A2-A0CK-01	Low	0.838612	0.386701
TCGA-A2-A0CL-01	High	1.8792	0.366924
TCGA-A2-A0CM-01	High	1.28274	0.369718
TCGA-A2-A0CO-01	High	1.2531	0.358734
TCGA-A2-A0CP-01	Low	0.375526	0.348232
TCGA-A2-A0CQ-01	Low	1.03818	0.3667
TCGA-A2-A0CR-01	High	1.29463	0.375735
TCGA-A2-A0CS-01	High	1.36873	0.347779
TCGA-A2-A0CT-01	Low	0.925121	0.370945
TCGA-A2-A0CU-01	Low	0.685026	0.376402
TCGA-A2-A0CV-01	High	1.54641	0.355242
TCGA-A2-A0CW-01	Low	0.781606	0.361319
TCGA-A2-A0CX-01	High	1.7465	0.340619
TCGA-A2-A0D0-01	High	1.20229	0.389126
TCGA-A2-A0D1-01	Low	1.02771	0.34301
TCGA-A2-A0D2-01	Low	0.729802	0.349592
TCGA-A2-A0D3-01	Low	0.598019	0.350158
TCGA-A2-A0D4-01	Low	0.388091	0.346078
TCGA-A2-A0EM-01	Low	0.737625	0.334111
TCGA-A2-A0EN-01	Low	0.816895	0.351176
TCGA-A2-A0EO-01	High	1.18864	0.336512
TCGA-A2-A0EP-01	Low	0.860458	0.366924
TCGA-A2-A0EQ-01	High	1.23349	0.347099
TCGA-A2-A0ER-01	High	1.81057	0.338453
TCGA-A2-A0ES-01	Low	0.753293	0.325271
TCGA-A2-A0ET-01	High	1.31373	0.362217
TCGA-A2-A0EU-01	Low	0.748712	0.348119
TCGA-A2-A0EV-01	High	1.27119	0.409581
TCGA-A2-A0EW-01	High	1.14303	0.32239
TCGA-A2-A0EX-01	High	1.2217	0.358621
TCGA-A2-A0EY-01	Low	1.07056	0.408494
TCGA-A2-A0ST-01	Low	0.969478	0.334568
TCGA-A2-A0SU-01	Low	0.918641	0.361095
TCGA-A2-A0SV-01	High	1.14529	0.382059
TCGA-A2-A0SW-01	Low	0.10125	0.36446
TCGA-A2-A0SX-01	High	1.13282	0.37362
TCGA-A2-A0SY-01	Low	0.569797	0.356595
TCGA-A2-A0T0-01	High	1.18179	0.35558
TCGA-A2-A0T1-01	High	1.15334	0.352533
TCGA-A2-A0T2-01	Low	0.971762	0.396598
TCGA-A2-A0T3-01	High	1.31911	0.359296
TCGA-A2-A0T4-01	High	1.5195	0.389236
TCGA-A2-A0T5-01	Low	0.946469	0.376068
TCGA-A2-A0T6-01	Low	0.842728	0.361095
TCGA-A2-A0T7-01	Low	0.814972	0.382723
TCGA-A2-A0YC-01	Low	0.934848	0.355355
TCGA-A2-A0YD-01	Low	0.782531	0.381948
TCGA-A2-A0YE-01	Low	1.00185	0.38648
TCGA-A2-A0YF-01	Low	0.809264	0.36233
TCGA-A2-A0YG-01	High	1.33109	0.350045
TCGA-A2-A0YH-01	High	1.13913	0.38084
TCGA-A2-A0YI-01	High	1.21012	0.361207
TCGA-A2-A0YJ-01	High	1.08395	0.377179
TCGA-A2-A0YK-01	Low	0.958611	0.466653
TCGA-A2-A0YL-01	High	1.17234	0.381616
TCGA-A2-A0YM-01	High	1.53731	0.387032
TCGA-A2-A0YT-01	Low	0.33438	0.37951
TCGA-A2-A1FV-01	High	1.30354	0.392207
TCGA-A2-A1FW-01	High	1.12014	0.411969
TCGA-A2-A1FX-01	High	1.38731	0.404794
TCGA-A2-A1FZ-01	Low	1.06714	0.418136
TCGA-A2-A1G0-01	High	1.1905	0.427499
TCGA-A2-A1G1-01	Low	0.791447	0.418784
TCGA-A2-A1G4-01	Low	0.983663	0.373398
TCGA-A2-A1G6-01	Low	1.03161	0.387583
TCGA-A2-A259-01	High	1.25801	0.384271
TCGA-A2-A25A-01	High	1.2785	0.40294
TCGA-A2-A25B-01	High	1.10081	0.393965
TCGA-A2-A25C-01	High	1.61879	0.414677
TCGA-A2-A25D-01	High	1.51812	0.379066
TCGA-A2-A25E-01	Low	0.526283	0.407625
TCGA-A2-A25F-01	High	1.19082	0.412944
TCGA-A2-A3KC-01	High	1.30491	0.361319
TCGA-A2-A3KD-01	High	1.29131	0.374177
TCGA-A2-A3XS-01	Low	0.946738	0.397146
TCGA-A2-A3XT-01	High	1.137	0.38659
TCGA-A2-A3XU-01	High	2.50528	0.398241
TCGA-A2-A3XV-01	Low	0.717713	0.371949
TCGA-A2-A3XW-01	High	1.12882	0.3744
TCGA-A2-A3XX-01	High	1.23041	0.395392
TCGA-A2-A3XY-01	Low	0.667384	0.377846
TCGA-A2-A3XZ-01	High	1.51366	0.369606
TCGA-A2-A3Y0-01	Low	0.761388	0.385376
TCGA-A2-A4RW-01	Low	0.991057	0.369383
TCGA-A2-A4RX-01	Low	1.04232	0.387693
TCGA-A2-A4RY-01	High	1.33475	0.370611
TCGA-A2-A4S0-01	High	1.36713	0.380729
TCGA-A2-A4S1-01	Low	0.746218	0.367147
TCGA-A2-A4S2-01	Low	1.02376	0.373732
TCGA-A2-A4S3-01	Low	0.904523	0.382169
TCGA-A7-A0CD-01	High	1.39515	0.339365
TCGA-A7-A0CE-01	High	1.36237	0.35727
TCGA-A7-A0CG-01	High	1.28465	0.298776
TCGA-A7-A0CJ-01	High	1.31195	0.342896
TCGA-A7-A0D9-01	Low	0.612704	0.335598
TCGA-A7-A0DA-01	High	1.4687	0.368265
TCGA-A7-A0DB-01	High	1.10579	0.37629
TCGA-A7-A13D-01	High	1.22892	0.388245
TCGA-A7-A13E-01	Low	0.975612	0.40163
TCGA-A7-A13F-01	High	1.12822	0.356144
TCGA-A7-A13G-01	High	1.21926	0.351854
TCGA-A7-A13H-01	Low	0.828715	0.369383
TCGA-A7-A26E-01	Low	0.886777	0.359858
TCGA-A7-A26F-01	High	1.11415	0.410667
TCGA-A7-A26G-01	Low	0.451379	0.406101
TCGA-A7-A26H-01	High	1.28169	0.379621
TCGA-A7-A26I-01	Low	0.925698	0.395721
TCGA-A7-A26J-01	High	1.19226	0.423524
TCGA-A7-A2KD-01	High	1.33329	0.401849
TCGA-A7-A3IY-01	High	1.16088	0.389126
TCGA-A7-A3IZ-01	High	1.11826	0.374511
TCGA-A7-A3J0-01	High	1.26148	0.373843
TCGA-A7-A3J1-01	High	1.13553	0.366364
TCGA-A7-A3RF-01	High	1.489	0.387473
TCGA-A7-A425-01	High	1.2218	0.384271
TCGA-A7-A426-01	Low	0.824578	0.379177
TCGA-A7-A4SA-01	High	1.65448	0.367259
TCGA-A7-A4SB-01	High	1.26765	0.399226
TCGA-A7-A4SC-01	Low	0.558489	0.38659
TCGA-A7-A4SD-01	Low	0.836174	0.40523
TCGA-A7-A4SE-01	Low	0.628292	0.401849
TCGA-A7-A4SF-01	High	1.33684	0.392867
TCGA-A7-A56D-01	High	1.31409	0.368712
TCGA-A7-A5ZW-01	High	1.30912	0.374845
TCGA-A7-A5ZX-01	High	1.4314	0.367818
TCGA-A7-A6VV-01	High	1.58809	0.431676
TCGA-A7-A6VW-01	High	1.6499	0.431569
TCGA-A7-A6VX-01	High	1.3279	0.438293
TCGA-A7-A6VY-01	High	1.34945	0.429
TCGA-A8-A06O-01	High	1.34595	0.338225
TCGA-A8-A06P-01	High	1.19756	0.31313
TCGA-A8-A06Q-01	High	1.42796	0.382833
TCGA-A8-A06R-01	Low	0.990734	0.382391
TCGA-A8-A06T-01	Low	0.934993	0.323774
TCGA-A8-A06U-01	High	1.26346	0.369159
TCGA-A8-A06X-01	High	1.08472	0.33514
TCGA-A8-A06Y-01	Low	1.05149	0.337083
TCGA-A8-A06Z-01	High	1.87311	0.341872
TCGA-A8-A075-01	High	1.2221	0.35682
TCGA-A8-A076-01	High	1.39345	0.338909
TCGA-A8-A079-01	Low	0.953931	0.341417
TCGA-A8-A07B-01	Low	0.674669	0.326882
TCGA-A8-A07F-01	Low	0.876813	0.333882
TCGA-A8-A07G-01	Low	0.701279	0.354339
TCGA-A8-A07I-01	Low	1.01754	0.348912
TCGA-A8-A07J-01	High	1.23501	0.32987
TCGA-A8-A07L-01	High	1.14087	0.353436
TCGA-A8-A07O-01	Low	0.971888	0.341758
TCGA-A8-A07P-01	Low	0.969683	0.342441
TCGA-A8-A07R-01	High	1.4808	0.37529
TCGA-A8-A07U-01	Low	0.86728	0.3639
TCGA-A8-A07W-01	High	1.11117	0.336626
TCGA-A8-A07Z-01	Low	1.06926	0.373732
TCGA-A8-A081-01	Low	0.634457	0.344942
TCGA-A8-A082-01	Low	0.685448	0.319965
TCGA-A8-A083-01	High	1.33852	0.346531
TCGA-A8-A085-01	Low	0.99728	0.333309
TCGA-A8-A08B-01	Low	0.803671	0.339479
TCGA-A8-A08C-01	Low	0.680567	0.337311
TCGA-A8-A08F-01	High	1.73399	0.339708
TCGA-A8-A08G-01	High	1.52007	0.326997
TCGA-A8-A08H-01	High	1.28417	0.334911
TCGA-A8-A08J-01	Low	0.928959	0.345964
TCGA-A8-A08L-01	Low	0.922421	0.368601
TCGA-A8-A08O-01	Low	0.706778	0.354339
TCGA-A8-A08P-01	Low	0.579884	0.333424
TCGA-A8-A08R-01	High	1.16089	0.37729
TCGA-A8-A08S-01	High	1.12767	0.368489
TCGA-A8-A08T-01	Low	0.964815	0.322044
TCGA-A8-A08X-01	Low	0.886756	0.340277
TCGA-A8-A08Z-01	High	1.30214	0.323082
TCGA-A8-A090-01	High	1.34895	0.323889
TCGA-A8-A091-01	High	1.14405	0.352759
TCGA-A8-A092-01	Low	1.01663	0.348686
TCGA-A8-A093-01	Low	1.03741	0.336398
TCGA-A8-A094-01	Low	0.999545	0.332164
TCGA-A8-A095-01	High	1.2955	0.314639
TCGA-A8-A096-01	High	1.69829	0.328377
TCGA-A8-A097-01	High	1.37937	0.352759
TCGA-A8-A099-01	Low	0.860721	0.350837
TCGA-A8-A09A-01	Low	0.532472	0.328836
TCGA-A8-A09B-01	High	1.16315	0.340163
TCGA-A8-A09D-01	Low	1.07767	0.332164
TCGA-A8-A09E-01	Low	0.80498	0.375401
TCGA-A8-A09G-01	High	1.08031	0.312897
TCGA-A8-A09I-01	Low	1.02541	0.350497
TCGA-A8-A09K-01	High	1.23033	0.368936
TCGA-A8-A09M-01	Low	0.980676	0.324119
TCGA-A8-A09N-01	Low	0.602881	0.370388
TCGA-A8-A09Q-01	Low	0.857028	0.342669
TCGA-A8-A09T-01	High	1.1323	0.358396
TCGA-A8-A09V-01	Low	1.02845	0.339822
TCGA-A8-A09W-01	High	1.40285	0.322966
TCGA-A8-A09X-01	High	1.46764	0.319387
TCGA-A8-A09Z-01	Low	0.927579	0.824809
TCGA-A8-A0A1-01	Low	0.820874	0.330558
TCGA-A8-A0A2-01	Low	0.899674	0.340733
TCGA-A8-A0A4-01	Low	0.966399	0.335369
TCGA-A8-A0A6-01	High	1.15081	0.369494
TCGA-A8-A0A7-01	High	1.2507	0.283329
TCGA-A8-A0A9-01	Low	0.393212	0.336398
TCGA-A8-A0AB-01	High	1.60021	0.363451
TCGA-A8-A0AD-01	Low	0.780912	0.333538
TCGA-AC-A23C-01	High	1.31506	0.404031
TCGA-AC-A23E-01	Low	1.07598	0.379954
TCGA-AC-A23G-01	High	1.75807	0.396598
TCGA-AC-A23H-01	High	1.11404	0.401412
TCGA-AC-A2B8-01	High	1.18812	0.39594
TCGA-AC-A2BK-01	Low	0.727229	0.444031
TCGA-AC-A2BM-01	Low	0.681507	0.399007
TCGA-AC-A2FB-01	Low	0.74529	0.409907
TCGA-AC-A2FE-01	High	1.57632	0.332278
TCGA-AC-A2FF-01	Low	0.732321	0.402722
TCGA-AC-A2FG-01	Low	1.06154	0.406537
TCGA-AC-A2FK-01	High	1.49489	0.374511
TCGA-AC-A2FM-01	High	1.31308	0.391108
TCGA-AC-A2FO-01	Low	0.974841	0.381505
TCGA-AC-A2QH-01	High	1.1074	0.434775
TCGA-AC-A2QI-01	High	1.23525	0.398022
TCGA-AC-A2QJ-01	Low	0.334648	0.386149
TCGA-AC-A3BB-01	High	1.26738	0.398131
TCGA-AC-A3EH-01	Low	0.764571	0.410884
TCGA-AC-A3HN-01	High	1.19937	0.368154
TCGA-AC-A3OD-01	Low	0.512304	0.374288
TCGA-AC-A3QP-01	Low	0.645834	0.375401
TCGA-AC-A3QQ-01	High	1.27495	0.392757
TCGA-AC-A3TM-01	Low	0.74268	0.384492
TCGA-AC-A3TN-01	High	1.63883	0.399882
TCGA-AC-A3W5-01	High	1.22403	0.403595
TCGA-AC-A3W6-01	Low	0.629791	0.400101
TCGA-AC-A3W7-01	Low	0.96671	0.389016
TCGA-AC-A3YI-01	High	1.48983	0.35727
TCGA-AC-A3YJ-01	Low	0.746726	0.372061
TCGA-AC-A4ZE-01	Low	1.03506	0.423417
TCGA-AC-A5EH-01	Low	1.04912	0.390778
TCGA-AC-A5XS-01	Low	0.518574	0.385044
TCGA-AC-A5XU-01	High	1.16528	0.382833
TCGA-AC-A62V-01	Low	0.900797	0.441908
TCGA-AC-A62X-01	Low	1.0426	0.404249
TCGA-AC-A62Y-01	Low	0.815533	0.377512
TCGA-AC-A6IV-01	High	1.2193	0.421479
TCGA-AC-A6IW-01	High	1.14881	0.430178
TCGA-AC-A6IX-01	High	1.1807	0.418244
TCGA-AC-A6IX-06	High	1.53179	0.418244
TCGA-AC-A6NO-01	High	1.22818	0.412511
TCGA-AC-A7VB-01	High	1.80646	0.422771
TCGA-AC-A7VC-01	Low	0.807479	0.419107
TCGA-AC-A8OP-01	Low	0.633017	0.380064
TCGA-AC-A8OQ-01	High	1.23155	0.418352
TCGA-AC-A8OR-01	High	1.08052	0.391218
TCGA-AC-A8OS-01	High	1.40836	0.418028
TCGA-AN-A03X-01	High	1.5188	0.345964
TCGA-AN-A03Y-01	High	1.36721	0.340163
TCGA-AN-A041-01	High	1.17761	0.348346
TCGA-AN-A046-01	Low	1.00827	0.34426
TCGA-AN-A049-01	High	1.62963	0.307429
TCGA-AN-A04A-01	Low	0.938133	0.357496
TCGA-AN-A04C-01	High	1.15567	0.351289
TCGA-AN-A04D-01	Low	0.865473	0.351176
TCGA-AN-A0AJ-01	High	1.22273	0.324235
TCGA-AN-A0AK-01	Low	0.653298	0.870503
TCGA-AN-A0AL-01	Low	1.0411	0.384492
TCGA-AN-A0AM-01	High	1.09236	0.3667
TCGA-AN-A0AR-01	High	1.40628	0.370945
TCGA-AN-A0AS-01	High	1.35856	0.372284
TCGA-AN-A0AT-01	High	1.1419	0.358284
TCGA-AN-A0FD-01	Low	0.508193	0.383718
TCGA-AN-A0FF-01	Low	0.325145	0.348799
TCGA-AN-A0FJ-01	High	1.14564	0.344147
TCGA-AN-A0FK-01	Low	0.793148	0.361544
TCGA-AN-A0FL-01	High	1.47382	0.369494
TCGA-AN-A0FN-01	Low	0.52258	0.388906
TCGA-AN-A0FS-01	High	1.2546	0.381173
TCGA-AN-A0FT-01	High	1.13816	0.370388
TCGA-AN-A0FV-01	High	1.27454	0.328147
TCGA-AN-A0FW-01	Low	1.03817	0.417704
TCGA-AN-A0FX-01	High	1.34226	0.451857
TCGA-AN-A0FY-01	Low	1.07452	0.359071
TCGA-AN-A0FZ-01	Low	0.47836	0.338111
TCGA-AN-A0G0-01	Low	0.768251	0.387693
TCGA-AN-A0XN-01	High	1.24355	0.393416
TCGA-AN-A0XO-01	Low	0.765108	0.398898
TCGA-AN-A0XP-01	Low	0.745394	0.356595
TCGA-AN-A0XR-01	High	1.1608	0.374177
TCGA-AN-A0XS-01	Low	0.856841	0.372284
TCGA-AN-A0XT-01	Low	0.968609	0.376513
TCGA-AN-A0XU-01	High	1.23846	0.380286
TCGA-AN-A0XV-01	Low	0.880334	0.346531
TCGA-AN-A0XW-01	High	1.37822	0.337768
TCGA-AO-A03L-01	High	1.19159	0.339023
TCGA-AO-A03O-01	High	1.64148	0.348119
TCGA-AO-A03P-01	High	1.0913	0.309176
TCGA-AO-A03R-01	Low	0.689922	0.329755
TCGA-AO-A03T-01	Low	0.56529	0.337882
TCGA-AO-A03V-01	High	1.22263	0.349592
TCGA-AO-A0J2-01	Low	0.781492	0.3667
TCGA-AO-A0J3-01	High	1.47527	0.365133
TCGA-AO-A0J4-01	Low	0.744011	0.350724
TCGA-AO-A0J5-01	Low	0.84909	0.352759
TCGA-AO-A0J6-01	High	1.26175	0.370611
TCGA-AO-A0J7-01	High	1.73659	0.347892
TCGA-AO-A0J8-01	High	1.19126	0.332851
TCGA-AO-A0J9-01	Low	0.565846	0.342213
TCGA-AO-A0JA-01	Low	0.910391	0.341758
TCGA-AO-A0JB-01	High	1.32892	0.36233
TCGA-AO-A0JC-01	Low	1.0751	0.332507
TCGA-AO-A0JD-01	High	1.13276	0.347212
TCGA-AO-A0JE-01	High	1.36529	0.350045
TCGA-AO-A0JF-01	High	1.50604	0.351063
TCGA-AO-A0JG-01	Low	0.709331	0.356031
TCGA-AO-A0JI-01	Low	0.7723	0.352646
TCGA-AO-A0JJ-01	High	1.14965	0.326192
TCGA-AO-A0JM-01	Low	1.01929	0.336398
TCGA-AO-A124-01	Low	0.614941	0.39846
TCGA-AO-A128-01	Low	0.94433	0.470615
TCGA-AO-A12A-01	Low	0.811126	0.352871
TCGA-AO-A12D-01	High	1.36903	0.359409
TCGA-AO-A12F-01	Low	0.928601	0.393087
TCGA-AO-A12H-01	High	1.17529	0.347666
TCGA-AO-A1KO-01	Low	1.06882	0.40305
TCGA-AO-A1KP-01	High	1.20071	0.369829
TCGA-AO-A1KR-01	High	1.50047	0.392867
TCGA-AO-A1KS-01	High	1.25483	0.416948
TCGA-AO-A1KT-01	Low	0.885163	0.415651
TCGA-AQ-A04H-01	High	1.15624	0.343124
TCGA-AQ-A04J-01	High	1.44359	0.354114
TCGA-AQ-A0Y5-01	Low	0.9282	0.408929
TCGA-AQ-A1H2-01	High	1.36582	0.385155
TCGA-AQ-A1H3-01	High	1.57728	0.419862
TCGA-AQ-A54N-01	High	1.163	0.412511
TCGA-AQ-A54O-01	Low	0.716736	0.370276
TCGA-AQ-A7U7-01	Low	1.01756	0.399663
TCGA-AR-A0TP-01	Low	0.657902	0.394514
TCGA-AR-A0TQ-01	Low	0.992885	0.358171
TCGA-AR-A0TR-01	Low	0.920792	0.362554
TCGA-AR-A0TS-01	Low	1.02265	0.355355
TCGA-AR-A0TT-01	Low	1.00384	0.364236
TCGA-AR-A0TU-01	Low	1.05542	0.389016
TCGA-AR-A0TV-01	Low	0.756163	0.366476
TCGA-AR-A0TW-01	Low	0.595439	0.348119
TCGA-AR-A0TX-01	High	1.52629	0.36087
TCGA-AR-A0TY-01	Low	1.07631	0.324119
TCGA-AR-A0TZ-01	High	1.18668	0.410884
TCGA-AR-A0U0-01	High	1.15372	0.376735
TCGA-AR-A0U2-01	High	1.52761	0.389236
TCGA-AR-A0U3-01	Low	0.960813	0.377624
TCGA-AR-A1AH-01	Low	0.957022	0.364909
TCGA-AR-A1AI-01	High	1.11105	0.353436
TCGA-AR-A1AJ-01	Low	0.654881	0.337083
TCGA-AR-A1AK-01	High	1.17789	0.321466
TCGA-AR-A1AL-01	Low	0.787424	0.323082
TCGA-AR-A1AM-01	High	1.11405	0.385155
TCGA-AR-A1AN-01	Low	0.928206	0.321582
TCGA-AR-A1AO-01	Low	0.987986	0.334568
TCGA-AR-A1AP-01	High	1.45459	0.365133
TCGA-AR-A1AQ-01	High	1.26962	0.359521
TCGA-AR-A1AR-01	High	1.26559	0.340505
TCGA-AR-A1AS-01	High	1.54239	0.369159
TCGA-AR-A1AT-01	Low	0.968174	0.357946
TCGA-AR-A1AU-01	High	1.47231	0.363003
TCGA-AR-A1AV-01	High	1.64382	0.335483
TCGA-AR-A1AW-01	Low	0.6365	0.330214
TCGA-AR-A1AX-01	High	1.66647	0.342896
TCGA-AR-A1AY-01	Low	0.980101	0.353436
TCGA-AR-A24H-01	High	1.16072	0.377957
TCGA-AR-A24K-01	High	1.20096	0.44615
TCGA-AR-A24L-01	Low	0.929954	0.387914
TCGA-AR-A24M-01	Low	0.784492	0.400429
TCGA-AR-A24N-01	High	2.12677	0.385818
TCGA-AR-A24O-01	High	1.40573	0.399116
TCGA-AR-A24P-01	High	1.3094	0.407298
TCGA-AR-A24Q-01	High	1.16126	0.411318
TCGA-AR-A24R-01	High	1.19925	0.435309
TCGA-AR-A24S-01	Low	0.809457	0.405883
TCGA-AR-A24T-01	Low	1.04999	0.419862
TCGA-AR-A24U-01	Low	0.917268	0.42825
TCGA-AR-A24V-01	Low	1.0707	0.393746
TCGA-AR-A24W-01	High	1.15114	0.405775
TCGA-AR-A24X-01	Low	1.02667	0.476952
TCGA-AR-A24Z-01	High	1.22467	0.411535
TCGA-AR-A250-01	High	1.62385	0.415434
TCGA-AR-A251-01	Low	1.03522	0.438719
TCGA-AR-A252-01	High	1.28931	0.409364
TCGA-AR-A254-01	High	1.37419	0.41045
TCGA-AR-A255-01	High	1.69099	0.433066
TCGA-AR-A256-01	Low	0.572558	0.433387
TCGA-AR-A2LE-01	High	1.41229	0.379732
TCGA-AR-A2LH-01	Low	0.893245	0.388024
TCGA-AR-A2LJ-01	Low	0.712567	0.37529
TCGA-AR-A2LK-01	High	1.60234	0.408277
TCGA-AR-A2LL-01	Low	1.03817	0.380064
TCGA-AR-A2LM-01	High	2.21292	0.363339
TCGA-AR-A2LN-01	Low	0.986712	0.361432
TCGA-AR-A2LO-01	High	1.49951	0.385597
TCGA-AR-A2LQ-01	Low	0.794311	0.412727
TCGA-AR-A2LR-01	Low	1.01967	0.408929
TCGA-AR-A5QM-01	Low	1.03829	0.370053
TCGA-AR-A5QN-01	High	1.24358	0.361544
TCGA-AR-A5QP-01	Low	0.860689	0.387142
TCGA-AR-A5QQ-01	Low	0.33724	0.393855
TCGA-B6-A0I1-01	Low	0.971724	0.37829
TCGA-B6-A0I2-01	Low	0.847841	0.348572
TCGA-B6-A0I5-01	Low	0.909004	0.346078
TCGA-B6-A0I6-01	High	1.36533	0.3667
TCGA-B6-A0I8-01	Low	1.05111	0.372284
TCGA-B6-A0I9-01	High	1.44735	0.365357
TCGA-B6-A0IA-01	High	1.103	0.3421
TCGA-B6-A0IB-01	High	1.14906	0.353888
TCGA-B6-A0IC-01	Low	0.916849	0.343692
TCGA-B6-A0IE-01	Low	0.807537	0.348912
TCGA-B6-A0IH-01	High	1.14824	0.355129
TCGA-B6-A0IJ-01	Low	0.917623	0.365357
TCGA-B6-A0IK-01	Low	0.958738	0.332851
TCGA-B6-A0IM-01	Low	0.738619	0.376513
TCGA-B6-A0IN-01	High	1.25651	0.364236
TCGA-B6-A0RE-01	Low	0.710227	0.383497
TCGA-B6-A0RG-01	Low	0.784662	0.346645
TCGA-B6-A0RH-01	Low	0.83834	0.372395
TCGA-B6-A0RI-01	Low	0.869959	0.329411
TCGA-B6-A0RL-01	High	1.11338	0.376846
TCGA-B6-A0RM-01	Low	1.03969	0.354001
TCGA-B6-A0RN-01	Low	0.721663	0.337996
TCGA-B6-A0RO-01	High	1.503	0.354226
TCGA-B6-A0RP-01	Low	0.964668	0.355129
TCGA-B6-A0RQ-01	Low	0.791141	0.358734
TCGA-B6-A0RS-01	High	1.47909	0.389016
TCGA-B6-A0RT-01	Low	0.557843	0.367036
TCGA-B6-A0RU-01	High	1.58136	0.356369
TCGA-B6-A0RV-01	High	1.28389	0.335941
TCGA-B6-A0WS-01	High	1.41494	0.360982
TCGA-B6-A0WT-01	Low	0.858165	0.364572
TCGA-B6-A0WV-01	Low	0.987505	0.347666
TCGA-B6-A0WW-01	Low	0.485044	0.358846
TCGA-B6-A0WX-01	Low	0.526322	0.382059
TCGA-B6-A0WY-01	Low	0.998568	0.3667
TCGA-B6-A0WZ-01	High	1.32493	0.357045
TCGA-B6-A0X0-01	Low	0.987295	0.336855
TCGA-B6-A0X1-01	High	1.46029	0.377068
TCGA-B6-A0X4-01	High	1.31637	0.34551
TCGA-B6-A0X5-01	Low	0.683888	0.351176
TCGA-B6-A1KC-01	High	1.22603	0.412619
TCGA-B6-A1KF-01	Low	0.753358	0.400319
TCGA-B6-A1KI-01	Low	0.779703	0.400757
TCGA-B6-A1KN-01	High	1.77882	0.412294
TCGA-B6-A2IU-01	High	1.17802	0.382059
TCGA-B6-A3ZX-01	Low	0.566238	0.393636
TCGA-B6-A400-01	High	1.08562	0.418892
TCGA-B6-A401-01	Low	1.05789	0.400101
TCGA-B6-A402-01	Low	0.907767	0.416732
TCGA-B6-A408-01	High	1.34926	0.392977
TCGA-B6-A409-01	Low	0.989504	0.392317
TCGA-B6-A40B-01	High	1.10133	0.372729
TCGA-B6-A40C-01	Low	0.938411	0.375957
TCGA-BH-A0AU-01	High	1.85179	0.360645
TCGA-BH-A0AV-01	Low	0.842596	0.373175
TCGA-BH-A0AW-01	Low	0.530983	0.354339
TCGA-BH-A0AY-01	Low	0.646805	0.336855
TCGA-BH-A0AZ-01	Low	0.916325	0.33514
TCGA-BH-A0B0-01	Low	0.849338	0.361656
TCGA-BH-A0B1-01	High	1.33995	0.341075
TCGA-BH-A0B3-01	Low	0.342016	0.339137
TCGA-BH-A0B4-01	High	1.13389	0.324119
TCGA-BH-A0B5-01	Low	0.767392	0.341758
TCGA-BH-A0B6-01	High	1.20709	0.368712
TCGA-BH-A0B7-01	High	1.14105	0.356482
TCGA-BH-A0B8-01	High	1.28566	0.32964
TCGA-BH-A0B9-01	High	1.45069	0.340733
TCGA-BH-A0BA-01	High	1.3984	0.347439
TCGA-BH-A0BC-01	Low	0.979742	0.323428
TCGA-BH-A0BD-01	High	1.58048	0.359184
TCGA-BH-A0BF-01	Low	1.00844	0.368265
TCGA-BH-A0BG-01	Low	0.768028	0.390778
TCGA-BH-A0BJ-01	Low	1.02859	0.328607
TCGA-BH-A0BL-01	High	1.08917	0.331591
TCGA-BH-A0BM-01	High	1.61161	0.340733
TCGA-BH-A0BO-01	High	1.08019	0.341758
TCGA-BH-A0BP-01	Low	0.988201	0.371057
TCGA-BH-A0BQ-01	Low	0.947807	0.35558
TCGA-BH-A0BR-01	High	1.09935	0.36087
TCGA-BH-A0BT-01	Low	0.914446	0.33308
TCGA-BH-A0BV-01	Low	0.962816	0.321351
TCGA-BH-A0BW-01	High	1.34163	0.370945
TCGA-BH-A0BZ-01	Low	0.963318	0.360083
TCGA-BH-A0C0-01	High	1.38424	0.323082
TCGA-BH-A0C1-01	Low	0.901102	0.379288
TCGA-BH-A0C3-01	Low	0.928855	0.357045
TCGA-BH-A0C7-01	Low	1.03311	0.360308
TCGA-BH-A0DD-01	Low	0.745553	0.355016
TCGA-BH-A0DE-01	High	1.20962	0.355242
TCGA-BH-A0DG-01	High	1.19346	0.343124
TCGA-BH-A0DH-01	Low	1.07916	0.354226
TCGA-BH-A0DI-01	Low	0.997904	0.339594
TCGA-BH-A0DK-01	Low	0.730724	0.314639
TCGA-BH-A0DL-01	High	1.66525	0.374845
TCGA-BH-A0DO-01	Low	0.866401	0.341986
TCGA-BH-A0DP-01	High	1.11858	0.324465
TCGA-BH-A0DQ-01	Low	0.97353	0.368601
TCGA-BH-A0DS-01	High	1.45577	0.357833
TCGA-BH-A0DT-01	High	1.09481	0.347552
TCGA-BH-A0DV-01	High	1.29479	0.337768
TCGA-BH-A0DX-01	Low	0.783608	0.365357
TCGA-BH-A0DZ-01	Low	0.946659	0.332966
TCGA-BH-A0E0-01	High	1.33466	0.358284
TCGA-BH-A0E1-01	Low	1.02711	0.322736
TCGA-BH-A0E2-01	High	1.14112	0.32112
TCGA-BH-A0E7-01	High	1.32271	0.341417
TCGA-BH-A0E9-01	High	1.19201	0.348799
TCGA-BH-A0EA-01	High	1.09911	0.35558
TCGA-BH-A0EB-01	High	1.11833	0.356144
TCGA-BH-A0EE-01	Low	0.57438	0.349705
TCGA-BH-A0EI-01	Low	1.00606	0.347325
TCGA-BH-A0GY-01	Low	0.751907	0.327227
TCGA-BH-A0GZ-01	High	1.28686	0.339822
TCGA-BH-A0H0-01	Low	0.812071	0.31742
TCGA-BH-A0H3-01	High	1.19047	0.322044
TCGA-BH-A0H5-01	Low	0.59277	0.365693
TCGA-BH-A0H6-01	High	1.38353	0.331705
TCGA-BH-A0H7-01	High	1.25387	0.326422
TCGA-BH-A0H9-01	Low	1.03683	0.337426
TCGA-BH-A0HA-01	Low	0.397944	0.478195
TCGA-BH-A0HB-01	High	1.17403	0.348459
TCGA-BH-A0HF-01	Low	0.955368	0.319849
TCGA-BH-A0HI-01	High	1.12696	0.347099
TCGA-BH-A0HK-01	Low	0.874536	0.339023
TCGA-BH-A0HL-01	Low	0.594133	0.375067
TCGA-BH-A0HN-01	High	1.31548	0.351515
TCGA-BH-A0HO-01	High	1.21275	0.335598
TCGA-BH-A0HP-01	High	1.15043	0.330214
TCGA-BH-A0HQ-01	Low	0.669031	0.37529
TCGA-BH-A0HU-01	Low	0.877526	0.354678
TCGA-BH-A0HW-01	High	1.42154	0.343465
TCGA-BH-A0HX-01	High	1.22354	0.36233
TCGA-BH-A0HY-01	High	1.33519	0.356369
TCGA-BH-A0RX-01	Low	0.700151	0.353549
TCGA-BH-A0W3-01	Low	0.612157	0.340163
TCGA-BH-A0W4-01	High	1.40242	0.340505
TCGA-BH-A0W5-01	Low	1.03056	0.354339
TCGA-BH-A0W7-01	Low	0.837105	0.350724
TCGA-BH-A0WA-01	High	1.7919	0.381062
TCGA-BH-A18F-01	High	1.21989	0.349592
TCGA-BH-A18G-01	Low	0.881928	0.826762
TCGA-BH-A18H-01	Low	1.06422	0.324004
TCGA-BH-A18I-01	Low	1.04864	0.325847
TCGA-BH-A18J-01	High	1.37697	0.333653
TCGA-BH-A18K-01	High	1.29157	0.352646
TCGA-BH-A18L-01	Low	0.716262	0.361881
TCGA-BH-A18M-01	Low	0.898626	0.341872
TCGA-BH-A18N-01	Low	0.777418	0.354452
TCGA-BH-A18P-01	High	1.16277	0.326422
TCGA-BH-A18Q-01	High	1.77542	0.346078
TCGA-BH-A18R-01	High	1.19334	0.324119
TCGA-BH-A18S-01	High	1.38267	0.332737
TCGA-BH-A18T-01	High	1.14435	0.347552
TCGA-BH-A18U-01	High	1.43877	0.341872
TCGA-BH-A18V-01	Low	0.836202	0.354452
TCGA-BH-A18V-06	Low	0.944205	0.354452
TCGA-BH-A1EN-01	High	1.66961	0.406646
TCGA-BH-A1EO-01	Low	1.0182	0.338111
TCGA-BH-A1ES-01	Low	0.548112	0.332622
TCGA-BH-A1ES-06	High	1.4078	0.332622
TCGA-BH-A1ET-01	Low	1.02942	0.334111
TCGA-BH-A1EU-01	High	1.10536	0.328032
TCGA-BH-A1EV-01	High	1.13228	0.342441
TCGA-BH-A1EW-01	Low	0.886901	0.339594
TCGA-BH-A1EX-01	Low	0.326309	0.370834
TCGA-BH-A1EY-01	High	1.34881	0.394843
TCGA-BH-A1F0-01	Low	0.903085	0.335255
TCGA-BH-A1F2-01	Low	0.913439	0.414785
TCGA-BH-A1F5-01	High	1.31966	0.402067
TCGA-BH-A1F6-01	High	1.19897	0.38637
TCGA-BH-A1F8-01	High	1.25502	0.399335
TCGA-BH-A1FC-01	Low	0.923909	0.407081
TCGA-BH-A1FD-01	Low	0.811074	0.37729
TCGA-BH-A1FE-01	High	1.27714	0.399663
TCGA-BH-A1FE-06	Low	0.468119	0.399663
TCGA-BH-A1FG-01	High	1.25033	0.38405
TCGA-BH-A1FH-01	High	1.40949	0.41846
TCGA-BH-A1FJ-01	Low	0.640744	0.556111
TCGA-BH-A1FL-01	High	1.26392	0.421802
TCGA-BH-A1FM-01	High	1.26469	0.42707
TCGA-BH-A1FN-01	High	1.48091	0.382723
TCGA-BH-A1FR-01	Low	1.0562	0.400319
TCGA-BH-A1FU-01	High	1.21842	0.367371
TCGA-BH-A201-01	High	1.51176	0.341189
TCGA-BH-A202-01	Low	0.9558	0.349818
TCGA-BH-A203-01	High	1.23481	0.394075
TCGA-BH-A204-01	Low	0.942574	0.379066
TCGA-BH-A208-01	High	1.64301	0.374622
TCGA-BH-A209-01	Low	0.466644	0.455334
TCGA-BH-A28O-01	High	1.68172	0.380397
TCGA-BH-A28Q-01	High	1.57685	0.390668
TCGA-BH-A2L8-01	High	1.3602	0.404031
TCGA-BH-A42T-01	Low	0.968824	0.377624
TCGA-BH-A42U-01	High	1.2074	0.364684
TCGA-BH-A42V-01	Low	0.454556	0.3667
TCGA-BH-A5IZ-01	Low	0.934324	0.377624
TCGA-BH-A5J0-01	Low	1.03297	0.390558
TCGA-BH-A6R8-01	Low	1.05202	0.442121
TCGA-BH-A6R9-01	High	1.13524	0.413594
TCGA-BH-A8FY-01	Low	0.386157	0.406319
TCGA-BH-A8FZ-01	Low	0.951777	0.391438
TCGA-BH-A8G0-01	High	1.13155	0.400757
TCGA-BH-AB28-01	Low	0.793702	0.400429
TCGA-C8-A12K-01	Low	0.803659	0.359971
TCGA-C8-A12L-01	Low	0.713116	0.357721
TCGA-C8-A12M-01	Low	0.88996	0.395392
TCGA-C8-A12N-01	Low	0.889084	0.361432
TCGA-C8-A12O-01	Low	0.788721	0.346872
TCGA-C8-A12P-01	High	1.4356	0.365804
TCGA-C8-A12Q-01	High	1.23035	0.332622
TCGA-C8-A12T-01	High	1.16754	0.365804
TCGA-C8-A12U-01	Low	0.770566	0.35558
TCGA-C8-A12V-01	High	1.12487	0.348912
TCGA-C8-A12W-01	High	1.25778	0.365804
TCGA-C8-A12X-01	Low	0.844502	0.359184
TCGA-C8-A12Y-01	Low	0.164722	0.336398
TCGA-C8-A12Z-01	Low	0.832033	0.358171
TCGA-C8-A130-01	High	1.44691	0.366476
TCGA-C8-A131-01	Low	0.928962	0.349931
TCGA-C8-A132-01	Low	0.723173	0.364012
TCGA-C8-A133-01	Low	0.863539	0.33754
TCGA-C8-A134-01	High	1.10494	0.375401
TCGA-C8-A135-01	High	1.9252	0.370053
TCGA-C8-A137-01	Low	0.877508	0.346418
TCGA-C8-A138-01	Low	0.943241	0.355806
TCGA-C8-A1HE-01	Low	0.541443	0.416624
TCGA-C8-A1HF-01	Low	0.637217	0.355806
TCGA-C8-A1HG-01	Low	0.577831	0.334339
TCGA-C8-A1HI-01	Low	0.649502	0.335369
TCGA-C8-A1HJ-01	Low	0.746521	0.451963
TCGA-C8-A1HK-01	Low	0.917538	0.461214
TCGA-C8-A1HL-01	Low	1.01419	0.338453
TCGA-C8-A1HM-01	High	1.35928	0.351402
TCGA-C8-A1HN-01	Low	1.01341	0.348686
TCGA-C8-A1HO-01	Low	1.04311	0.421587
TCGA-C8-A26V-01	Low	0.866565	0.376068
TCGA-C8-A26W-01	Low	0.48123	0.385818
TCGA-C8-A26X-01	High	1.48446	0.389677
TCGA-C8-A26Y-01	Low	1.06177	0.422556
TCGA-C8-A26Z-01	High	1.43999	0.378512
TCGA-C8-A273-01	Low	0.735483	0.373286
TCGA-C8-A274-01	High	1.68352	0.433387
TCGA-C8-A275-01	Low	1.02874	0.393746
TCGA-C8-A278-01	Low	0.974567	0.390007
TCGA-C8-A27A-01	Low	0.860885	0.406537
TCGA-C8-A27B-01	High	1.96334	0.479231
TCGA-C8-A3M7-01	Low	0.863975	0.393746
TCGA-C8-A3M8-01	High	1.26256	0.366812
TCGA-C8-A8HP-01	Low	0.627507	0.396927
TCGA-C8-A8HQ-01	Low	0.575323	0.391878
TCGA-C8-A8HR-01	Low	0.905391	0.40414
TCGA-D8-A13Y-01	Low	0.885586	0.382059
TCGA-D8-A13Z-01	Low	0.844378	0.375735
TCGA-D8-A140-01	High	1.17779	0.369829
TCGA-D8-A141-01	High	1.38602	0.36042
TCGA-D8-A142-01	High	1.48357	0.364236
TCGA-D8-A143-01	Low	0.841696	0.394514
TCGA-D8-A145-01	Low	0.782506	0.365021
TCGA-D8-A146-01	High	1.16627	0.33674
TCGA-D8-A147-01	High	1.51932	0.371169
TCGA-D8-A1J8-01	Low	0.66919	0.517628
TCGA-D8-A1J9-01	Low	0.863522	0.395721
TCGA-D8-A1JA-01	Low	0.647283	0.389567
TCGA-D8-A1JB-01	Low	0.378834	0.404903
TCGA-D8-A1JC-01	Low	0.774805	0.375957
TCGA-D8-A1JD-01	High	1.18121	0.380397
TCGA-D8-A1JE-01	High	1.19482	0.449746
TCGA-D8-A1JF-01	Low	0.869116	0.382169
TCGA-D8-A1JG-01	High	1.49831	0.43082
TCGA-D8-A1JH-01	Low	1.06391	0.407951
TCGA-D8-A1JI-01	High	1.44629	0.393526
TCGA-D8-A1JJ-01	High	1.77439	0.369829
TCGA-D8-A1JK-01	High	1.13055	0.380951
TCGA-D8-A1JL-01	Low	0.987132	0.380286
TCGA-D8-A1JM-01	High	1.15836	0.435842
TCGA-D8-A1JN-01	Low	0.857976	0.389897
TCGA-D8-A1JP-01	High	1.88017	0.413052
TCGA-D8-A1JS-01	High	1.33093	0.365021
TCGA-D8-A1JT-01	High	1.37244	0.412619
TCGA-D8-A1JU-01	High	1.32611	0.515914
TCGA-D8-A1X5-01	Low	0.825308	0.399882
TCGA-D8-A1X6-01	Low	1.07553	0.360533
TCGA-D8-A1X7-01	Low	0.981837	0.415651
TCGA-D8-A1X8-01	High	1.08959	0.533862
TCGA-D8-A1X9-01	High	1.29582	0.473735
TCGA-D8-A1XA-01	High	1.25756	0.40305
TCGA-D8-A1XB-01	Low	0.776795	0.38405
TCGA-D8-A1XC-01	High	1.14844	0.402613
TCGA-D8-A1XF-01	High	1.14793	0.421587
TCGA-D8-A1XG-01	Low	0.840062	0.408168
TCGA-D8-A1XJ-01	Low	0.717446	0.390778
TCGA-D8-A1XK-01	Low	0.866826	0.699374
TCGA-D8-A1XL-01	Low	0.66562	0.394295
TCGA-D8-A1XM-01	Low	0.270903	0.369383
TCGA-D8-A1XO-01	High	1.21547	0.380175
TCGA-D8-A1XQ-01	High	1.25264	0.707613
TCGA-D8-A1XR-01	Low	1.00117	0.422341
TCGA-D8-A1XS-01	Low	0.972938	0.405775
TCGA-D8-A1XT-01	Low	0.414099	0.362105
TCGA-D8-A1XU-01	High	1.48174	0.380729
TCGA-D8-A1XV-01	High	1.41515	0.361319
TCGA-D8-A1XW-01	Low	0.773957	0.390778
TCGA-D8-A1XY-01	Low	0.641017	0.372952
TCGA-D8-A1XZ-01	High	1.27142	0.373398
TCGA-D8-A1Y0-01	Low	0.980815	0.391768
TCGA-D8-A1Y1-01	Low	0.958455	0.555031
TCGA-D8-A1Y2-01	Low	0.868819	0.444031
TCGA-D8-A1Y3-01	High	1.24793	0.404249
TCGA-D8-A27E-01	Low	0.894597	0.389016
TCGA-D8-A27F-01	Low	0.559549	0.392098
TCGA-D8-A27G-01	Low	0.946957	0.40305
TCGA-D8-A27I-01	High	1.25814	0.438719
TCGA-D8-A27K-01	High	1.46459	0.371392
TCGA-D8-A27L-01	High	1.66874	0.370611
TCGA-D8-A27M-01	High	1.08872	0.404031
TCGA-D8-A27N-01	High	2.16552	0.400647
TCGA-D8-A27P-01	Low	1.01827	0.38637
TCGA-D8-A27R-01	Low	0.966093	0.396379
TCGA-D8-A27T-01	High	1.11586	0.404249
TCGA-D8-A27V-01	Low	0.837643	0.407625
TCGA-D8-A27W-01	High	1.14626	0.389677
TCGA-D8-A3Z5-01	High	1.094	0.399007
TCGA-D8-A3Z6-01	High	1.33058	0.370164
TCGA-D8-A4Z1-01	Low	1.07954	0.364684
TCGA-D8-A73U-01	High	1.2788	0.410233
TCGA-D8-A73W-01	Low	0.65203	0.413594
TCGA-D8-A73X-01	High	1.34819	0.399991
TCGA-E2-A10A-01	High	1.25251	0.347212
TCGA-E2-A10C-01	High	1.12074	0.365804
TCGA-E2-A14N-01	High	1.28627	0.328722
TCGA-E2-A14O-01	High	1.51619	0.348799
TCGA-E2-A14P-01	Low	0.722361	0.368042
TCGA-E2-A14Q-01	Low	1.05798	0.38405
TCGA-E2-A14R-01	High	1.34026	0.370388
TCGA-E2-A14T-01	High	1.26136	0.355693
TCGA-E2-A14U-01	High	1.12409	0.366364
TCGA-E2-A14V-01	High	1.14867	0.370053
TCGA-E2-A14W-01	High	1.36621	0.33308
TCGA-E2-A14X-01	Low	0.739	0.347779
TCGA-E2-A14Y-01	High	2.20407	0.329755
TCGA-E2-A14Z-01	Low	0.79237	0.365581
TCGA-E2-A150-01	Low	0.30112	0.346872
TCGA-E2-A152-01	High	1.19785	0.333767
TCGA-E2-A153-01	High	1.18265	0.325847
TCGA-E2-A154-01	High	1.34106	0.355355
TCGA-E2-A155-01	Low	0.705896	0.35321
TCGA-E2-A156-01	Low	0.906211	0.325386
TCGA-E2-A158-01	High	1.65187	0.344488
TCGA-E2-A159-01	Low	0.811078	0.327802
TCGA-E2-A15A-01	Low	0.923149	0.345396
TCGA-E2-A15A-06	Low	0.876471	0.345396
TCGA-E2-A15C-01	High	1.33767	0.343806
TCGA-E2-A15D-01	High	1.11197	0.342213
TCGA-E2-A15E-01	Low	0.95662	0.350724
TCGA-E2-A15E-06	Low	0.682087	0.350724
TCGA-E2-A15G-01	High	1.33909	0.344488
TCGA-E2-A15H-01	High	1.30755	0.339365
TCGA-E2-A15I-01	High	1.10944	0.339479
TCGA-E2-A15J-01	High	1.15703	0.348572
TCGA-E2-A15K-01	Low	0.951314	0.363227
TCGA-E2-A15K-06	High	1.20566	0.363227
TCGA-E2-A15L-01	High	1.18442	0.347666
TCGA-E2-A15M-01	Low	0.738858	0.352984
TCGA-E2-A15O-01	High	1.15843	0.357946
TCGA-E2-A15P-01	Low	0.614142	0.359858
TCGA-E2-A15R-01	Low	0.599425	0.362442
TCGA-E2-A15S-01	Low	1.04518	0.338453
TCGA-E2-A15T-01	High	1.8211	0.359521
TCGA-E2-A1AZ-01	Low	0.711921	0.351741
TCGA-E2-A1B0-01	High	1.72144	0.359634
TCGA-E2-A1B1-01	High	1.54306	0.346305
TCGA-E2-A1B4-01	Low	1.00478	0.329755
TCGA-E2-A1B5-01	High	1.43303	0.340619
TCGA-E2-A1B6-01	Low	1.07796	0.323543
TCGA-E2-A1BC-01	High	1.31649	0.338567
TCGA-E2-A1BD-01	Low	1.06547	0.36042
TCGA-E2-A1IE-01	High	1.51782	0.404794
TCGA-E2-A1IF-01	High	1.49654	0.41446
TCGA-E2-A1IG-01	High	1.35679	0.392647
TCGA-E2-A1IH-01	High	1.26412	0.403268
TCGA-E2-A1II-01	High	1.25494	0.521553
TCGA-E2-A1IJ-01	Low	0.751837	0.430713
TCGA-E2-A1IK-01	High	1.38416	0.377068
TCGA-E2-A1IL-01	High	1.77984	0.374622
TCGA-E2-A1IN-01	High	1.1494	0.40414
TCGA-E2-A1IO-01	Low	-0.05428	0.417272
TCGA-E2-A1IU-01	Low	0.981407	0.391878
TCGA-E2-A1L6-01	High	1.22165	0.390998
TCGA-E2-A1L7-01	Low	0.998086	0.41846
TCGA-E2-A1L8-01	Low	1.04922	0.410341
TCGA-E2-A1L9-01	High	1.49998	0.421587
TCGA-E2-A1LA-01	High	1.52093	0.411426
TCGA-E2-A1LB-01	High	1.35066	0.410992
TCGA-E2-A1LE-01	Low	0.624207	0.37829
TCGA-E2-A1LG-01	High	1.38583	0.385265
TCGA-E2-A1LH-01	Low	0.746982	0.381948
TCGA-E2-A1LI-01	High	1.41451	0.44074
TCGA-E2-A1LK-01	High	1.80296	0.38659
TCGA-E2-A1LL-01	High	1.35737	0.494774
TCGA-E2-A1LS-01	Low	1.00169	0.412836
TCGA-E2-A2P5-01	Low	1.06721	0.373509
TCGA-E2-A2P6-01	High	1.55081	0.361432
TCGA-E2-A3DX-01	High	1.13017	0.395392
TCGA-E2-A56Z-01	Low	0.638494	0.406319
TCGA-E2-A570-01	High	1.34386	0.415867
TCGA-E2-A572-01	High	1.37319	0.424707
TCGA-E2-A573-01	Low	0.309549	0.404249
TCGA-E2-A574-01	Low	0.918816	0.435629
TCGA-E2-A576-01	High	1.53828	0.420725
TCGA-E2-A9RU-01	High	1.24719	0.422771
TCGA-E9-A1N3-01	High	1.26006	0.451435
TCGA-E9-A1N4-01	High	1.59944	0.359971
TCGA-E9-A1N5-01	Low	0.745806	0.422556
TCGA-E9-A1N8-01	Low	0.925783	0.444667
TCGA-E9-A1N9-01	Low	0.91811	0.436268
TCGA-E9-A1NA-01	High	1.33412	0.448055
TCGA-E9-A1NC-01	High	1.18144	0.403595
TCGA-E9-A1ND-01	Low	0.988681	0.456386
TCGA-E9-A1NE-01	High	1.54464	0.357946
TCGA-E9-A1NF-01	High	1.11277	0.404576
TCGA-E9-A1NG-01	High	1.43561	0.422125
TCGA-E9-A1NH-01	Low	0.692746	0.393416
TCGA-E9-A1NI-01	High	1.11227	0.404358
TCGA-E9-A1QZ-01	High	1.21656	0.398788
TCGA-E9-A1R0-01	High	1.10641	0.356707
TCGA-E9-A1R2-01	High	1.15717	0.397146
TCGA-E9-A1R3-01	High	1.28563	0.364348
TCGA-E9-A1R4-01	Low	0.724847	0.394624
TCGA-E9-A1R5-01	Low	0.471038	0.366476
TCGA-E9-A1R6-01	High	1.30772	0.395173
TCGA-E9-A1R7-01	High	1.12169	0.439676
TCGA-E9-A1RA-01	High	1.22301	0.403486
TCGA-E9-A1RB-01	Low	0.652019	0.395063
TCGA-E9-A1RC-01	Low	0.795002	0.39846
TCGA-E9-A1RD-01	Low	0.986366	0.384381
TCGA-E9-A1RE-01	Low	1.06731	0.397036
TCGA-E9-A1RF-01	High	1.31962	0.368824
TCGA-E9-A1RG-01	High	1.39023	0.429321
TCGA-E9-A1RH-01	High	1.1939	0.397693
TCGA-E9-A1RI-01	Low	0.904482	0.384934
TCGA-E9-A226-01	Low	0.872584	0.401084
TCGA-E9-A227-01	High	1.29089	0.353436
TCGA-E9-A228-01	High	1.20409	0.433494
TCGA-E9-A229-01	Low	0.64936	0.405557
TCGA-E9-A22A-01	High	1.25514	0.414136
TCGA-E9-A22B-01	High	1.26297	0.395831
TCGA-E9-A22D-01	Low	0.986805	0.389126
TCGA-E9-A22E-01	Low	0.589802	0.492827
TCGA-E9-A22G-01	Low	0.865321	0.42191
TCGA-E9-A22H-01	Low	0.434994	0.386701
TCGA-E9-A243-01	High	1.58416	0.385486
TCGA-E9-A244-01	High	1.19474	0.439038
TCGA-E9-A245-01	High	1.09317	0.433494
TCGA-E9-A247-01	Low	0.823605	0.475604
TCGA-E9-A248-01	High	1.41475	0.389567
TCGA-E9-A249-01	High	1.17795	0.421156
TCGA-E9-A24A-01	High	1.19814	0.399226
TCGA-E9-A295-01	High	1.33969	0.402286
TCGA-E9-A2JS-01	Low	0.975958	0.393416
TCGA-E9-A2JT-01	Low	0.87554	0.396269
TCGA-E9-A3HO-01	High	1.08554	0.367707
TCGA-E9-A3Q9-01	High	1.26818	0.399007
TCGA-E9-A3QA-01	High	1.1128	0.378179
TCGA-E9-A3X8-01	High	1.35452	0.374622
TCGA-E9-A54X-01	Low	1.02202	0.361881
TCGA-E9-A54Y-01	High	1.35253	0.38659
TCGA-E9-A5FK-01	High	1.41599	0.373843
TCGA-E9-A5FL-01	High	1.13967	0.383276
TCGA-E9-A5UO-01	High	1.47887	0.369718
TCGA-E9-A5UP-01	High	1.16448	0.378179
TCGA-E9-A6HE-01	Low	0.904645	0.423094
TCGA-EW-A1IW-01	Low	0.976266	0.376735
TCGA-EW-A1IX-01	Low	0.984257	0.462366
TCGA-EW-A1IY-01	High	1.14465	0.414677
TCGA-EW-A1IZ-01	Low	1.00493	0.624522
TCGA-EW-A1J1-01	Low	1.02915	0.414893
TCGA-EW-A1J2-01	Low	0.77344	0.400429
TCGA-EW-A1J3-01	Low	0.975255	0.371838
TCGA-EW-A1J5-01	High	1.41285	0.391768
TCGA-EW-A1J6-01	High	1.1319	0.429964
TCGA-EW-A1OV-01	High	1.08605	0.435202
TCGA-EW-A1OX-01	Low	0.888152	0.429214
TCGA-EW-A1OY-01	High	1.1893	0.425567
TCGA-EW-A1OZ-01	Low	1.06896	0.449746
TCGA-EW-A1P0-01	Low	0.761579	0.40621
TCGA-EW-A1P1-01	Low	1.00703	0.408929
TCGA-EW-A1P3-01	Low	0.795849	0.399116
TCGA-EW-A1P4-01	Low	0.897712	0.456386
TCGA-EW-A1P5-01	Low	0.918589	0.41684
TCGA-EW-A1P6-01	High	1.18751	0.420402
TCGA-EW-A1P7-01	High	1.53592	0.452701
TCGA-EW-A1P8-01	Low	0.534769	0.399335
TCGA-EW-A1PA-01	High	1.30291	0.410233
TCGA-EW-A1PB-01	High	1.51459	0.450274
TCGA-EW-A1PC-01	High	1.16191	0.418352
TCGA-EW-A1PD-01	High	1.19096	0.456386
TCGA-EW-A1PE-01	High	1.61369	0.42417
TCGA-EW-A1PG-01	Low	0.896258	0.435202
TCGA-EW-A1PH-01	Low	0.864493	0.372729
TCGA-EW-A2FR-01	Low	0.813663	0.36793
TCGA-EW-A2FS-01	Low	0.846538	0.434775
TCGA-EW-A2FV-01	Low	0.760365	0.415542
TCGA-EW-A2FW-01	High	1.18001	0.41446
TCGA-EW-A3E8-01	Low	0.954725	0.37829
TCGA-EW-A3U0-01	Low	0.276013	0.402613
TCGA-EW-A423-01	Low	0.683371	0.389236
TCGA-EW-A6S9-01	Low	0.66547	0.428464
TCGA-EW-A6SA-01	Low	0.7056	0.425996
TCGA-EW-A6SB-01	High	1.34809	0.424815
TCGA-EW-A6SC-01	High	1.12321	0.427284
TCGA-EW-A6SD-01	Low	0.821266	0.434775
TCGA-GI-A2C8-01	High	1.47522	0.410233
TCGA-GI-A2C9-01	Low	0.65069	0.406319
TCGA-GM-A2D9-01	High	1.15107	0.390338
TCGA-GM-A2DA-01	Low	0.970307	0.369829
TCGA-GM-A2DB-01	Low	0.203164	0.395392
TCGA-GM-A2DC-01	Low	0.776854	0.399554
TCGA-GM-A2DD-01	Low	0.866628	0.384713
TCGA-GM-A2DF-01	High	1.32429	0.377401
TCGA-GM-A2DH-01	Low	0.72689	0.372061
TCGA-GM-A2DI-01	Low	0.194943	0.393087
TCGA-GM-A2DK-01	High	1.34251	0.368712
TCGA-GM-A2DL-01	Low	1.04961	0.412077
TCGA-GM-A2DM-01	Low	0.748351	0.368936
TCGA-GM-A2DN-01	Low	0.858043	0.374622
TCGA-GM-A2DO-01	Low	0.623116	0.399554
TCGA-GM-A3NW-01	High	1.31185	0.407625
TCGA-GM-A3NY-01	High	1.31691	0.412619
TCGA-GM-A3XG-01	Low	0.979456	0.359409
TCGA-GM-A3XL-01	Low	1.06508	0.374066
TCGA-GM-A3XN-01	High	1.25683	0.379954
TCGA-GM-A4E0-01	Low	1.06489	0.362778
TCGA-GM-A5PV-01	High	1.3421	0.357158
TCGA-GM-A5PX-01	High	1.09908	0.354791
TCGA-HN-A2NL-01	Low	0.929173	0.432532
TCGA-HN-A2OB-01	High	1.30754	0.370945
TCGA-JL-A3YW-01	High	1.25906	0.385707
TCGA-JL-A3YX-01	High	1.53753	0.380619
TCGA-LD-A66U-01	High	1.29673	0.428571
TCGA-LD-A74U-01	Low	0.631541	0.41511
TCGA-LD-A7W6-01	Low	0.983718	0.410341
TCGA-LD-A9QF-01	High	1.18567	0.404031
TCGA-LL-A440-01	Low	1.047	0.382944
TCGA-LL-A441-01	High	1.53532	0.377957
TCGA-LL-A50Y-01	High	1.26233	0.356257
TCGA-LL-A5YL-01	Low	0.611229	0.390998
TCGA-LL-A5YM-01	High	1.29563	0.401412
TCGA-LL-A5YN-01	Low	1.05425	0.38637
TCGA-LL-A5YO-01	Low	0.850366	0.373732
TCGA-LL-A5YP-01	High	1.08278	0.371726
TCGA-LL-A6FP-01	High	1.14367	0.439783
TCGA-LL-A6FQ-01	High	1.78515	0.429643
TCGA-LL-A6FR-01	High	1.20312	0.437121
TCGA-LL-A73Y-01	Low	0.791229	0.441802
TCGA-LL-A73Z-01	High	1.14833	0.427392
TCGA-LL-A740-01	Low	0.932906	0.41846
TCGA-LL-A7SZ-01	Low	0.829467	0.408386
TCGA-LL-A7T0-01	High	1.29903	0.432853
TCGA-LL-A8F5-01	High	1.45307	0.432959
TCGA-LL-A9Q3-01	Low	1.02211	0.402286
TCGA-LQ-A4E4-01	Low	0.990418	0.371503
TCGA-MS-A51U-01	High	1.46104	0.360645
TCGA-OK-A5Q2-01	Low	0.537617	0.364348
TCGA-OL-A5D6-01	High	1.17501	0.362666
TCGA-OL-A5D7-01	Low	1.05944	0.368154
TCGA-OL-A5D8-01	High	1.30219	0.387142
TCGA-OL-A5DA-01	Low	0.728113	0.383055
TCGA-OL-A5RU-01	Low	0.754869	0.382391
TCGA-OL-A5RV-01	Low	0.913793	0.374845
TCGA-OL-A5RW-01	High	1.31498	0.411535
TCGA-OL-A5RX-01	Low	0.719468	0.370164
TCGA-OL-A5RY-01	Low	0.949774	0.362442
TCGA-OL-A5RZ-01	High	1.29358	0.409255
TCGA-OL-A5S0-01	High	1.13688	0.392977
TCGA-OL-A66I-01	Low	0.644031	0.38637
TCGA-OL-A66J-01	Low	0.950953	0.382501
TCGA-OL-A66K-01	Low	0.846615	0.417596
TCGA-OL-A66L-01	High	1.25356	0.430285
TCGA-OL-A66N-01	High	1.14582	0.415975
TCGA-OL-A66O-01	High	1.42245	0.404467
TCGA-OL-A66P-01	High	1.51087	0.436695
TCGA-OL-A6VO-01	Low	0.9967	0.463936
TCGA-OL-A6VQ-01	High	1.10885	0.41792
TCGA-OL-A6VR-01	Low	0.773868	0.42825
TCGA-OL-A97C-01	High	1.55696	0.427928
TCGA-PE-A5DC-01	Low	1.01333	0.396598
TCGA-PE-A5DD-01	High	1.46494	0.367147
TCGA-PE-A5DE-01	Low	0.408264	0.369383
TCGA-PL-A8LV-01	High	1.34365	0.434241
TCGA-PL-A8LX-01	Low	0.670495	0.404903
TCGA-PL-A8LY-01	High	1.74487	0.428786
TCGA-PL-A8LZ-01	Low	0.829881	0.40969
TCGA-S3-A6ZF-01	High	1.20011	0.418028
TCGA-S3-A6ZG-01	High	1.45639	0.413161
TCGA-S3-A6ZH-01	High	1.40749	0.409907
TCGA-S3-AA0Z-01	Low	0.83005	0.436268
TCGA-S3-AA10-01	Low	0.844521	0.415651
TCGA-S3-AA11-01	High	1.10078	0.412619
TCGA-S3-AA12-01	High	1.52688	0.423309
TCGA-S3-AA14-01	High	1.32353	0.415218
TCGA-S3-AA15-01	High	1.34697	0.392207
TCGA-S3-AA17-01	Low	0.885427	0.40969
TCGA-UL-AAZ6-01	Low	0.845317	0.406428
TCGA-UU-A93S-01	Low	0.949785	0.43957
TCGA-V7-A7HQ-01	Low	1.04786	0.426426
TCGA-W8-A86G-01	Low	1.01532	0.384713
TCGA-WT-AB41-01	High	1.19763	0.418568
TCGA-WT-AB44-01	Low	0.959995	0.399007
TCGA-XX-A899-01	High	1.19726	0.389567
TCGA-XX-A89A-01	Low	0.94508	0.382501
TCGA-Z7-A8R5-01	High	1.29491	0.384713
TCGA-Z7-A8R6-01	Low	0.850709	0.425889

## Sheet: TIDE
ID	Risk group	Risk score	Benefits	Responder	TIDE score
TCGA-3C-AAAU-01	High	1.17403	Benefits	Response	-0.15
TCGA-3C-AALI-01	Low	0.468119	Benefits	No response	1.2
TCGA-3C-AALJ-01	Low	0.640744	Benefits	No response	0.95
TCGA-3C-AALK-01	Low	0.962816	Benefits	No response	1.5
TCGA-4H-AAAK-01	Low	0.999545	Benefits	No response	2.01
TCGA-5L-AAT0-01	Low	1.04311	Benefits	No response	0.49
TCGA-5L-AAT1-01	High	1.16089	Benefits	No response	2.17
TCGA-5T-A9QA-01	Low	0.893245	Benefits	Response	-0.87
TCGA-A1-A0SB-01	High	1.11859	No benefits	No response	1.58
TCGA-A1-A0SD-01	High	1.18812	Benefits	No response	0.52
TCGA-A1-A0SE-01	Low	0.949774	Benefits	No response	2.05
TCGA-A1-A0SF-01	Low	0.689922	Benefits	No response	0.08
TCGA-A1-A0SG-01	Low	0.989504	Benefits	No response	0.42
TCGA-A1-A0SH-01	High	1.30214	Benefits	No response	2.36
TCGA-A1-A0SI-01	Low	0.692746	Benefits	No response	0.6
TCGA-A1-A0SJ-01	Low	1.03818	No benefits	No response	1.05
TCGA-A1-A0SK-01	High	1.73659	Benefits	No response	0.6
TCGA-A1-A0SM-01	High	1.18751	No benefits	No response	1.28
TCGA-A1-A0SN-01	Low	0.844502	Benefits	No response	0.19
TCGA-A1-A0SO-01	Low	0.886756	Benefits	No response	0.36
TCGA-A1-A0SP-01	High	1.31409	Benefits	No response	0.27
TCGA-A1-A0SQ-01	Low	0.991057	Benefits	Response	-0.92
TCGA-A2-A04N-01	High	1.22818	Benefits	No response	1.5
TCGA-A2-A04P-01	Low	1.07796	Benefits	Response	-0.58
TCGA-A2-A04Q-01	Low	0.270903	Benefits	No response	1.07
TCGA-A2-A04R-01	High	1.14405	No benefits	No response	1.18
TCGA-A2-A04T-01	Low	0.841696	Benefits	Response	-0.77
TCGA-A2-A04U-01	High	1.14529	Benefits	No response	1.25
TCGA-A2-A04V-01	High	1.12014	Benefits	No response	0.85
TCGA-A2-A04W-01	Low	1.0562	Benefits	No response	1.02
TCGA-A2-A04X-01	Low	0.47836	Benefits	No response	0.8
TCGA-A2-A04Y-01	Low	0.787424	Benefits	No response	0.49
TCGA-A2-A0CK-01	Low	0.612157	Benefits	No response	0.27
TCGA-A2-A0CL-01	Low	1.03817	Benefits	No response	1.86
TCGA-A2-A0CM-01	Low	0.886901	Benefits	Response	-0.3
TCGA-A2-A0CO-01	High	1.25514	Benefits	No response	2.4
TCGA-A2-A0CP-01	Low	0.770566	Benefits	No response	1.68
TCGA-A2-A0CQ-01	Low	0.6365	Benefits	Response	-1.01
TCGA-A2-A0CR-01	Low	0.48123	Benefits	No response	2.72
TCGA-A2-A0CS-01	High	1.08605	Benefits	No response	0.85
TCGA-A2-A0CT-01	High	1.28169	Benefits	No response	0.11
TCGA-A2-A0CU-01	High	1.26148	Benefits	No response	0.35
TCGA-A2-A0CV-01	Low	0.579884	Benefits	No response	0.1
TCGA-A2-A0CW-01	Low	0.968174	Benefits	Response	-0.74
TCGA-A2-A0CX-01	Low	0.727229	Benefits	No response	0.17
TCGA-A2-A0CY-01	Low	0.892147	Benefits	No response	0.08
TCGA-A2-A0CZ-01	Low	0.789992	Benefits	No response	0.92
TCGA-A2-A0D0-01	Low	0.745806	Benefits	Response	-0.58
TCGA-A2-A0D1-01	High	1.45069	Benefits	No response	0.3
TCGA-A2-A0D2-01	Low	1.03817	Benefits	Response	-0.56
TCGA-A2-A0D3-01	Low	0.730724	Benefits	Response	-0.96
TCGA-A2-A0D4-01	High	1.34163	Benefits	No response	0.1
TCGA-A2-A0EM-01	Low	0.990734	Benefits	No response	0.95
TCGA-A2-A0EN-01	Low	0.846538	Benefits	No response	1.58
TCGA-A2-A0EO-01	High	1.16315	Benefits	No response	0.41
TCGA-A2-A0EP-01	High	1.4808	Benefits	No response	2.44
TCGA-A2-A0EQ-01	Low	0.705896	Benefits	No response	1.08
TCGA-A2-A0ER-01	High	1.40949	Benefits	Response	-0.46
TCGA-A2-A0ES-01	Low	1.03297	Benefits	No response	0.16
TCGA-A2-A0ET-01	Low	0.975612	Benefits	Response	-1.54
TCGA-A2-A0EU-01	High	1.18442	Benefits	No response	0.44
TCGA-A2-A0EV-01	High	1.08562	Benefits	No response	0.57
TCGA-A2-A0EW-01	Low	0.944205	Benefits	No response	0.67
TCGA-A2-A0EX-01	High	1.13228	Benefits	No response	1.42
TCGA-A2-A0EY-01	High	1.15843	Benefits	Response	-0.86
TCGA-A2-A0ST-01	Low	0.451379	Benefits	No response	1.63
TCGA-A2-A0SU-01	High	1.1902	Benefits	No response	0.13
TCGA-A2-A0SV-01	High	1.4687	Benefits	No response	0.15
TCGA-A2-A0SW-01	Low	0.65069	Benefits	No response	1.16
TCGA-A2-A0SX-01	Low	1.03969	Benefits	No response	0.48
TCGA-A2-A0SY-01	Low	1.02874	Benefits	No response	0.14
TCGA-A2-A0T0-01	High	1.11586	Benefits	No response	0.7
TCGA-A2-A0T1-01	Low	0.943241	Benefits	No response	1.72
TCGA-A2-A0T2-01	Low	0.928601	Benefits	Response	-0.36
TCGA-A2-A0T3-01	High	1.39023	Benefits	No response	0.97
TCGA-A2-A0T4-01	Low	1.07916	Benefits	No response	0.82
TCGA-A2-A0T5-01	High	1.15717	No benefits	No response	1.5
TCGA-A2-A0T6-01	High	1.16627	Benefits	No response	0.81
TCGA-A2-A0T7-01	High	1.14824	Benefits	No response	1.15
TCGA-A2-A0YC-01	High	1.27454	Benefits	Response	-0.45
TCGA-A2-A0YD-01	Low	0.744011	Benefits	No response	0.64
TCGA-A2-A0YE-01	High	1.43303	Benefits	No response	1.42
TCGA-A2-A0YF-01	High	1.3094	Benefits	Response	-1.3
TCGA-A2-A0YG-01	High	1.38416	Benefits	Response	-0.08
TCGA-A2-A0YH-01	High	1.31498	Benefits	No response	0.75
TCGA-A2-A0YI-01	Low	0.83834	Benefits	No response	0.75
TCGA-A2-A0YJ-01	Low	0.916849	Benefits	No response	0.47
TCGA-A2-A0YK-01	Low	0.885163	Benefits	No response	1.49
TCGA-A2-A0YL-01	Low	0.876471	Benefits	No response	0.2
TCGA-A2-A0YM-01	High	1.19763	Benefits	Response	-0.26
TCGA-A2-A0YT-01	High	1.55696	Benefits	Response	-0.8
TCGA-A2-A1FV-01	High	1.19334	Benefits	No response	0.25
TCGA-A2-A1FW-01	High	1.16448	Benefits	Response	-0.22
TCGA-A2-A1FX-01	Low	1.02942	Benefits	Response	-0.04
TCGA-A2-A1FZ-01	High	1.32353	Benefits	No response	0.25
TCGA-A2-A1G0-01	Low	1.05425	Benefits	No response	0.37
TCGA-A2-A1G1-01	Low	0.953931	Benefits	Response	-0.67
TCGA-A2-A1G4-01	High	1.33519	Benefits	Response	-0.74
TCGA-A2-A1G6-01	High	1.23349	Benefits	No response	0.12
TCGA-A2-A259-01	High	1.44735	Benefits	Response	-0.33
TCGA-A2-A25A-01	Low	0.828715	Benefits	No response	0.53
TCGA-A2-A25B-01	High	1.4314	Benefits	Response	-0.01
TCGA-A2-A25C-01	Low	0.885427	Benefits	Response	-0.11
TCGA-A2-A25D-01	High	1.12321	Benefits	No response	1.05
TCGA-A2-A25E-01	High	1.12169	Benefits	No response	0.47
TCGA-A2-A25F-01	Low	0.765108	Benefits	No response	1.17
TCGA-A2-A3KC-01	High	1.25494	Benefits	No response	0.94
TCGA-A2-A3KD-01	High	1.25483	Benefits	No response	0.12
TCGA-A2-A3XS-01	Low	1.06714	Benefits	No response	0.06
TCGA-A2-A3XT-01	Low	0.816895	Benefits	Response	-1.06
TCGA-A2-A3XU-01	High	1.30912	Benefits	No response	0.53
TCGA-A2-A3XV-01	High	1.26962	Benefits	Response	-0.31
TCGA-A2-A3XW-01	Low	0.276013	Benefits	No response	1.98
TCGA-A2-A3XX-01	Low	1.05798	Benefits	No response	0.13
TCGA-A2-A3XY-01	High	1.10078	Benefits	No response	0.68
TCGA-A2-A3XZ-01	Low	0.780912	Benefits	No response	1.49
TCGA-A2-A3Y0-01	Low	0.682087	Benefits	No response	0.35
TCGA-A2-A4RW-01	High	1.54306	Benefits	No response	0.75
TCGA-A2-A4RX-01	Low	0.900797	Benefits	No response	1.29
TCGA-A2-A4RY-01	Low	0.728113	Benefits	No response	0.3
TCGA-A2-A4S0-01	Low	0.966399	Benefits	Response	-0.85
TCGA-A2-A4S1-01	High	1.33969	Benefits	No response	0.77
TCGA-A2-A4S2-01	High	1.08872	Benefits	No response	1.39
TCGA-A2-A4S3-01	Low	0.918816	Benefits	No response	0.22
TCGA-A7-A0CD-01	Low	0.768028	Benefits	No response	0.25
TCGA-A7-A0CE-01	High	1.31136	Benefits	No response	0.72
TCGA-A7-A0CG-01	Low	0.918589	Benefits	No response	0.54
TCGA-A7-A0CH-01	High	1.15162	Benefits	No response	0.35
TCGA-A7-A0CJ-01	High	1.11197	Benefits	Response	-0.12
TCGA-A7-A0D9-01	High	1.36533	Benefits	No response	0.48
TCGA-A7-A0DA-01	High	1.08031	Benefits	No response	1
TCGA-A7-A0DB-01	High	1.503	Benefits	Response	-0.41
TCGA-A7-A0DC-01	High	1.28357	Benefits	Response	-1.15
TCGA-A7-A13D-01	High	1.26346	Benefits	No response	0.46
TCGA-A7-A13E-01	Low	0.953689	Benefits	Response	-0.26
TCGA-A7-A13F-01	Low	0.832033	Benefits	No response	0.6
TCGA-A7-A13G-01	Low	0.925783	Benefits	Response	-1.36
TCGA-A7-A13H-01	Low	0.701279	Benefits	No response	2
TCGA-A7-A26E-01	High	1.52007	Benefits	Response	-0.45
TCGA-A7-A26F-01	Low	0.791141	Benefits	Response	-1.25
TCGA-A7-A26G-01	Low	0.998086	Benefits	No response	0.52
TCGA-A7-A26H-01	High	1.21547	Benefits	No response	0.09
TCGA-A7-A26I-01	High	1.38731	Benefits	Response	-0.64
TCGA-A7-A26J-01	High	1.34595	Benefits	Response	-0.76
TCGA-A7-A2KD-01	Low	1.02859	Benefits	No response	0.04
TCGA-A7-A3IY-01	High	1.51176	Benefits	Response	-0.22
TCGA-A7-A3IZ-01	High	1.27119	Benefits	Response	-0.49
TCGA-A7-A3J0-01	Low	0.729802	Benefits	Response	-1.16
TCGA-A7-A3J1-01	Low	0.386157	Benefits	No response	1.97
TCGA-A7-A3RF-01	High	1.10641	Benefits	Response	-0.15
TCGA-A7-A425-01	Low	1.04864	Benefits	Response	-0.06
TCGA-A7-A426-01	Low	0.717446	Benefits	No response	0.52
TCGA-A7-A4SA-01	Low	0.813663	Benefits	No response	1.76
TCGA-A7-A4SB-01	Low	0.876813	Benefits	No response	0.26
TCGA-A7-A4SC-01	Low	0.866565	Benefits	No response	0.14
TCGA-A7-A4SD-01	Low	0.508193	Benefits	No response	0.41
TCGA-A7-A4SE-01	High	1.40242	Benefits	No response	1.45
TCGA-A7-A4SF-01	High	1.25264	Benefits	Response	-0.66
TCGA-A7-A56D-01	Low	1.04912	Benefits	No response	0.32
TCGA-A7-A5ZV-01	High	1.20664	Benefits	No response	0.32
TCGA-A7-A5ZW-01	Low	1.06547	Benefits	Response	-0.03
TCGA-A7-A5ZX-01	High	1.26469	No benefits	No response	1.67
TCGA-A7-A6VV-01	High	1.36237	Benefits	No response	1.03
TCGA-A7-A6VW-01	High	1.41515	Benefits	No response	0.11
TCGA-A7-A6VX-01	High	1.41285	Benefits	No response	0.9
TCGA-A7-A6VY-01	Low	0.649502	Benefits	No response	0.34
TCGA-A8-A06N-01	High	1.25925	Benefits	Response	-1.71
TCGA-A8-A06O-01	High	1.29479	Benefits	Response	-0.53
TCGA-A8-A06P-01	High	1.23041	No benefits	No response	1.07
TCGA-A8-A06Q-01	High	1.35928	Benefits	Response	-0.89
TCGA-A8-A06R-01	High	1.74487	Benefits	No response	0.31
TCGA-A8-A06T-01	High	1.1807	Benefits	Response	-0.4
TCGA-A8-A06U-01	High	1.43024	Benefits	Response	-0.12
TCGA-A8-A06X-01	High	1.34819	Benefits	Response	-0.16
TCGA-A8-A06Y-01	High	1.29157	Benefits	Response	-0.33
TCGA-A8-A06Z-01	High	1.47527	Benefits	Response	-0.9
TCGA-A8-A075-01	High	1.23501	Benefits	No response	0.22
TCGA-A8-A076-01	High	1.60021	Benefits	No response	0.02
TCGA-A8-A079-01	High	1.10081	Benefits	Response	-0.11
TCGA-A8-A07B-01	High	1.80296	Benefits	No response	0.29
TCGA-A8-A07C-01	High	1.27343	Benefits	Response	-1.54
TCGA-A8-A07E-01	High	1.11706	Benefits	No response	0.42
TCGA-A8-A07F-01	High	1.40749	Benefits	No response	0.11
TCGA-A8-A07G-01	High	1.53753	Benefits	No response	1.43
TCGA-A8-A07I-01	High	1.62385	Benefits	Response	-0.3
TCGA-A8-A07J-01	High	1.10944	Benefits	Response	-0.15
TCGA-A8-A07L-01	High	1.45459	No benefits	No response	1.52
TCGA-A8-A07O-01	High	1.34386	Benefits	Response	-0.07
TCGA-A8-A07P-01	High	1.19785	Benefits	Response	-0.1
TCGA-A8-A07R-01	High	1.14793	Benefits	No response	0.4
TCGA-A8-A07S-01	High	1.20873	Benefits	Response	-0.03
TCGA-A8-A07U-01	Low	0.825308	Benefits	No response	0.97
TCGA-A8-A07W-01	High	1.49831	Benefits	No response	0.41
TCGA-A8-A07Z-01	Low	0.874536	Benefits	Response	-0.64
TCGA-A8-A081-01	Low	0.654881	Benefits	Response	-0.04
TCGA-A8-A082-01	High	1.54641	Benefits	No response	0.19
TCGA-A8-A083-01	High	1.1893	Benefits	Response	-1.05
TCGA-A8-A084-01	High	1.38596	Benefits	Response	-0.01
TCGA-A8-A085-01	High	1.15043	Benefits	No response	0.86
TCGA-A8-A086-01	High	1.32886	Benefits	No response	1.77
TCGA-A8-A08A-01	Low	0.995595	Benefits	Response	-0.31
TCGA-A8-A08B-01	High	1.5195	Benefits	Response	-0.81
TCGA-A8-A08C-01	Low	0.906211	Benefits	Response	-0.21
TCGA-A8-A08F-01	High	1.2507	Benefits	No response	0.64
TCGA-A8-A08G-01	High	1.47887	Benefits	Response	-0.74
TCGA-A8-A08H-01	High	1.69829	Benefits	No response	1.25
TCGA-A8-A08I-01	Low	0.524957	Benefits	No response	0.89
TCGA-A8-A08J-01	High	1.40573	Benefits	No response	0.05
TCGA-A8-A08L-01	High	1.35737	Benefits	No response	0.12
TCGA-A8-A08O-01	High	1.41451	No benefits	No response	1.93
TCGA-A8-A08P-01	High	1.41475	Benefits	No response	0.38
TCGA-A8-A08R-01	High	1.13688	Benefits	Response	-0.28
TCGA-A8-A08S-01	High	1.50604	Benefits	Response	-0.42
TCGA-A8-A08T-01	High	1.21275	Benefits	No response	0.31
TCGA-A8-A08X-01	Low	0.958611	Benefits	No response	0.93
TCGA-A8-A08Z-01	High	1.66647	Benefits	No response	0.63
TCGA-A8-A090-01	High	1.11833	Benefits	Response	-0.53
TCGA-A8-A091-01	High	1.19897	Benefits	Response	-0.33
TCGA-A8-A092-01	High	1.8211	Benefits	No response	0.38
TCGA-A8-A093-01	High	1.163	No benefits	No response	1.46
TCGA-A8-A094-01	Low	0.860458	Benefits	Response	-0.03
TCGA-A8-A095-01	High	1.17795	Benefits	No response	0.8
TCGA-A8-A096-01	Low	0.842596	Benefits	No response	0.95
TCGA-A8-A097-01	High	1.26136	Benefits	No response	1.18
TCGA-A8-A099-01	Low	0.947029	Benefits	Response	-0.36
TCGA-A8-A09A-01	High	1.34926	Benefits	No response	0.5
TCGA-A8-A09B-01	Low	1.02376	Benefits	No response	0.46
TCGA-A8-A09D-01	High	1.3984	Benefits	Response	-0.03
TCGA-A8-A09E-01	High	1.31185	Benefits	No response	0.12
TCGA-A8-A09G-01	Low	1.00384	Benefits	No response	0.14
TCGA-A8-A09I-01	Low	0.987986	Benefits	Response	-0.25
TCGA-A8-A09K-01	Low	0.577831	Benefits	No response	0.06
TCGA-A8-A09M-01	Low	1.01756	Benefits	No response	0.53
TCGA-A8-A09N-01	High	1.33852	Benefits	No response	0.12
TCGA-A8-A09Q-01	Low	1.05944	Benefits	Response	-0.02
TCGA-A8-A09R-01	Low	0.837455	Benefits	No response	0.55
TCGA-A8-A09T-01	High	1.19096	Benefits	No response	0.87
TCGA-A8-A09V-01	High	1.17234	Benefits	No response	0.75
TCGA-A8-A09W-01	Low	1.00606	Benefits	Response	-0.04
TCGA-A8-A09X-01	Low	0.925121	Benefits	No response	0.61
TCGA-A8-A09Z-01	High	1.21012	Benefits	No response	0.6
TCGA-A8-A0A1-01	Low	1.00185	Benefits	Response	-1.7
TCGA-A8-A0A2-01	High	1.11277	Benefits	Response	-0.49
TCGA-A8-A0A4-01	High	1.22301	Benefits	No response	1.02
TCGA-A8-A0A6-01	Low	0.641017	Benefits	No response	0.53
TCGA-A8-A0A7-01	Low	0.864493	Benefits	No response	1.83
TCGA-A8-A0A9-01	High	1.26297	Benefits	No response	0.21
TCGA-A8-A0AB-01	High	1.33093	No benefits	No response	1.28
TCGA-A8-A0AD-01	High	1.25906	Benefits	No response	0.12
TCGA-AC-A23C-01	High	1.25683	Benefits	Response	-0.77
TCGA-AC-A23E-01	High	1.31637	Benefits	No response	1.67
TCGA-AC-A23G-01	Low	0.898626	Benefits	No response	1.75
TCGA-AC-A23H-01	High	1.35253	Benefits	No response	0.57
TCGA-AC-A2B8-01	Low	0.836174	Benefits	Response	-0.04
TCGA-AC-A2BK-01	High	1.094	Benefits	No response	0.93
TCGA-AC-A2BM-01	High	1.14844	Benefits	Response	-0.79
TCGA-AC-A2FB-01	Low	1.04786	Benefits	No response	1.65
TCGA-AC-A2FE-01	Low	0.980101	Benefits	No response	1.7
TCGA-AC-A2FF-01	Low	0.833278	Benefits	No response	0.93
TCGA-AC-A2FG-01	Low	0.917623	Benefits	No response	0.15
TCGA-AC-A2FK-01	Low	0.966093	Benefits	Response	-0.49
TCGA-AC-A2FM-01	High	1.33412	Benefits	Response	-0.06
TCGA-AC-A2FO-01	Low	1.07631	Benefits	No response	1.39
TCGA-AC-A2QH-01	High	1.47909	No benefits	No response	1.02
TCGA-AC-A2QI-01	Low	0.91811	Benefits	No response	0.02
TCGA-AC-A2QJ-01	High	1.48446	Benefits	No response	0.68
TCGA-AC-A3BB-01	Low	0.646805	Benefits	No response	2.13
TCGA-AC-A3EH-01	High	1.20409	Benefits	No response	0.59
TCGA-AC-A3HN-01	Low	0.964815	Benefits	No response	1.66
TCGA-AC-A3OD-01	Low	0.746982	Benefits	No response	1.03
TCGA-AC-A3QP-01	Low	0.968609	Benefits	No response	1.25
TCGA-AC-A3QQ-01	Low	0.791447	Benefits	Response	-1.33
TCGA-AC-A3TM-01	Low	0.863522	Benefits	No response	1.22
TCGA-AC-A3TN-01	Low	0.774805	Benefits	No response	0.08
TCGA-AC-A3W5-01	Low	0.809457	Benefits	No response	1.77
TCGA-AC-A3W6-01	Low	0.793702	Benefits	No response	0.4
TCGA-AC-A3W7-01	Low	0.65203	Benefits	No response	0.79
TCGA-AC-A3YI-01	High	1.68352	Benefits	No response	0.83
TCGA-AC-A3YJ-01	Low	0.784662	Benefits	Response	-0.92
TCGA-AC-A4ZE-01	Low	0.850366	Benefits	Response	-0.67
TCGA-AC-A5EH-01	Low	0.951777	Benefits	No response	1.01
TCGA-AC-A5XS-01	Low	0.803671	Benefits	No response	1.17
TCGA-AC-A5XU-01	High	1.40836	Benefits	No response	0.82
TCGA-AC-A62V-01	High	1.58416	Benefits	No response	0.86
TCGA-AC-A62X-01	High	1.10722	Benefits	No response	0.02
TCGA-AC-A62Y-01	High	1.52629	Benefits	Response	-1.17
TCGA-AC-A6IV-01	High	1.09908	Benefits	No response	1.76
TCGA-AC-A6IW-01	Low	1.07767	Benefits	No response	0.37
TCGA-AC-A6IX-01	High	1.17501	Benefits	No response	0.3
TCGA-AC-A6IX-06	Low	0.946469	Benefits	No response	0.99
TCGA-AC-A6NO-01	Low	0.716736	Benefits	No response	0.7
TCGA-AC-A7VB-01	Low	1.01532	Benefits	Response	-0.08
TCGA-AC-A7VC-01	High	1.25756	No benefits	No response	2.23
TCGA-AC-A8OP-01	Low	1.06154	Benefits	Response	-0.19
TCGA-AC-A8OQ-01	Low	0.760365	Benefits	No response	1.17
TCGA-AC-A8OR-01	Low	0.986712	Benefits	Response	-0.68
TCGA-AC-A8OS-01	Low	0.66562	Benefits	Response	-0.73
TCGA-AN-A03X-01	Low	1.06177	Benefits	No response	1.71
TCGA-AN-A03Y-01	High	1.1074	Benefits	Response	-0.47
TCGA-AN-A041-01	High	1.14112	Benefits	No response	0.77
TCGA-AN-A046-01	Low	0.631541	Benefits	No response	1.04
TCGA-AN-A049-01	High	1.37697	Benefits	No response	0.05
TCGA-AN-A04A-01	High	1.31195	Benefits	No response	1.88
TCGA-AN-A04C-01	Low	0.869959	Benefits	Response	-0.52
TCGA-AN-A04D-01	High	1.37319	Benefits	No response	0.46
TCGA-AN-A0AJ-01	High	1.45639	Benefits	Response	-0.57
TCGA-AN-A0AK-01	High	1.53828	Benefits	Response	-0.36
TCGA-AN-A0AL-01	High	1.30219	Benefits	No response	0.25
TCGA-AN-A0AM-01	Low	1.02915	Benefits	Response	-0.01
TCGA-AN-A0AR-01	Low	0.746726	Benefits	No response	0.61
TCGA-AN-A0AS-01	High	1.54464	Benefits	No response	0.88
TCGA-AN-A0AT-01	Low	0.856841	Benefits	Response	-1.07
TCGA-AN-A0FD-01	Low	0.803659	Benefits	No response	1.38
TCGA-AN-A0FF-01	Low	0.722361	Benefits	Response	-0.75
TCGA-AN-A0FJ-01	Low	0.910391	Benefits	No response	1.06
TCGA-AN-A0FK-01	High	1.19047	Benefits	No response	0.03
TCGA-AN-A0FL-01	High	1.43999	Benefits	Response	-0.36
TCGA-AN-A0FN-01	Low	0.706141	Benefits	No response	1.42
TCGA-AN-A0FS-01	High	1.25801	No benefits	No response	1.57
TCGA-AN-A0FT-01	Low	1.03741	Benefits	No response	0.59
TCGA-AN-A0FV-01	High	1.26256	Benefits	No response	0.9
TCGA-AN-A0FW-01	High	1.33329	Benefits	Response	-0.45
TCGA-AN-A0FX-01	Low	0.997904	Benefits	No response	1.65
TCGA-AN-A0FY-01	High	1.34251	Benefits	No response	1.32
TCGA-AN-A0FZ-01	High	1.33909	Benefits	No response	0.65
TCGA-AN-A0G0-01	High	1.32429	Benefits	No response	0.72
TCGA-AN-A0XL-01	High	1.22752	No benefits	No response	1.38
TCGA-AN-A0XN-01	High	1.30354	Benefits	No response	1.14
TCGA-AN-A0XO-01	High	1.48983	No benefits	No response	2.16
TCGA-AN-A0XP-01	High	1.103	Benefits	Response	-0.28
TCGA-AN-A0XR-01	Low	0.845317	Benefits	No response	0.18
TCGA-AN-A0XS-01	Low	0.897712	Benefits	No response	1.25
TCGA-AN-A0XT-01	High	1.27495	Benefits	Response	-0.49
TCGA-AN-A0XU-01	Low	0.917268	Benefits	Response	-0.87
TCGA-AN-A0XV-01	High	1.13967	Benefits	No response	0.41
TCGA-AN-A0XW-01	Low	0.907767	Benefits	No response	0.74
TCGA-AO-A03L-01	High	1.08917	Benefits	No response	0.55
TCGA-AO-A03M-01	High	1.3533	Benefits	No response	0.75
TCGA-AO-A03N-01	High	1.36768	Benefits	No response	0.29
TCGA-AO-A03O-01	High	1.77984	Benefits	Response	-0.67
TCGA-AO-A03P-01	High	1.19126	Benefits	Response	-0.08
TCGA-AO-A03R-01	Low	0.681507	Benefits	No response	0.52
TCGA-AO-A03T-01	Low	0.575323	Benefits	No response	1.13
TCGA-AO-A03U-01	High	1.10081	Benefits	Response	-0.74
TCGA-AO-A03V-01	High	1.14626	Benefits	No response	0.14
TCGA-AO-A0J2-01	Low	0.572558	Benefits	Response	-0.17
TCGA-AO-A0J3-01	Low	0.784492	Benefits	Response	-0.68
TCGA-AO-A0J4-01	Low	0.783608	Benefits	Response	0
TCGA-AO-A0J5-01	High	1.27142	Benefits	No response	1.61
TCGA-AO-A0J6-01	Low	0.10125	Benefits	Response	-0.46
TCGA-AO-A0J7-01	High	1.26412	Benefits	No response	0.44
TCGA-AO-A0J8-01	Low	0.888679	Benefits	Response	-0.55
TCGA-AO-A0J9-01	Low	0.614941	Benefits	No response	1.37
TCGA-AO-A0JA-01	High	1.22354	Benefits	No response	0.65
TCGA-AO-A0JB-01	Low	0.685448	Benefits	Response	-0.95
TCGA-AO-A0JC-01	Low	0.541443	Benefits	No response	2.09
TCGA-AO-A0JD-01	High	1.51812	Benefits	Response	-1.32
TCGA-AO-A0JE-01	High	1.09481	Benefits	No response	0.94
TCGA-AO-A0JF-01	High	1.18121	Benefits	No response	0.62
TCGA-AO-A0JG-01	Low	0.72689	Benefits	No response	0.61
TCGA-AO-A0JI-01	Low	1.00493	Benefits	Response	-0.26
TCGA-AO-A0JJ-01	Low	0.614142	Benefits	Response	-0.38
TCGA-AO-A0JL-01	Low	0.856463	Benefits	No response	0.33
TCGA-AO-A0JM-01	High	1.49998	Benefits	No response	1.25
TCGA-AO-A124-01	High	1.17779	Benefits	No response	0.22
TCGA-AO-A125-01	Low	0.698077	Benefits	Response	-1.07
TCGA-AO-A126-01	Low	0.785432	Benefits	No response	1.26
TCGA-AO-A128-01	Low	0.77344	Benefits	No response	1.03
TCGA-AO-A129-01	Low	0.494136	Benefits	Response	-0.1
TCGA-AO-A12A-01	Low	0.768251	Benefits	No response	0.38
TCGA-AO-A12B-01	Low	1.03112	Benefits	Response	-0.68
TCGA-AO-A12C-01	High	1.26755	Benefits	No response	1.86
TCGA-AO-A12D-01	Low	0.885586	Benefits	No response	0.67
TCGA-AO-A12E-01	High	1.31243	Benefits	Response	-0.85
TCGA-AO-A12F-01	High	1.30772	No benefits	No response	1.61
TCGA-AO-A12G-01	High	1.32475	Benefits	No response	0.15
TCGA-AO-A12H-01	Low	0.980815	Benefits	Response	-0.83
TCGA-AO-A1KO-01	High	1.24719	Benefits	Response	-0.39
TCGA-AO-A1KP-01	High	1.20011	Benefits	No response	0.54
TCGA-AO-A1KQ-01	Low	0.921547	Benefits	No response	0.34
TCGA-AO-A1KR-01	Low	0.557843	Benefits	Response	-0.3
TCGA-AO-A1KS-01	High	1.66874	Benefits	Response	-0.32
TCGA-AO-A1KT-01	High	1.58809	Benefits	No response	0.96
TCGA-AQ-A04H-01	Low	1.06422	Benefits	Response	-0.04
TCGA-AQ-A04J-01	Low	0.979456	Benefits	No response	0.22
TCGA-AQ-A04L-01	Low	1.05497	Benefits	No response	0.45
TCGA-AQ-A0Y5-01	High	2.20407	Benefits	No response	1.11
TCGA-AQ-A1H2-01	Low	0.979742	Benefits	Response	-0.8
TCGA-AQ-A1H3-01	Low	0.849338	Benefits	No response	0.28
TCGA-AQ-A54N-01	Low	0.858043	Benefits	Response	-0.33
TCGA-AQ-A54O-01	Low	0.589802	Benefits	Response	-0.63
TCGA-AQ-A7U7-01	Low	0.408264	Benefits	No response	2.57
TCGA-AR-A0TP-01	High	1.64301	No benefits	No response	1.16
TCGA-AR-A0TQ-01	High	1.28686	Benefits	No response	0.67
TCGA-AR-A0TR-01	Low	0.855304	Benefits	Response	-1.62
TCGA-AR-A0TS-01	High	1.37244	Benefits	No response	0.49
TCGA-AR-A0TT-01	Low	0.925698	Benefits	No response	1.59
TCGA-AR-A0TU-01	Low	0.212949	Benefits	Response	-1.2
TCGA-AR-A0TV-01	Low	0.844521	Benefits	No response	0.08
TCGA-AR-A0TW-01	High	1.18265	Benefits	No response	0.08
TCGA-AR-A0TX-01	High	1.31691	Benefits	No response	1.16
TCGA-AR-A0TY-01	High	1.26559	Benefits	No response	0.2
TCGA-AR-A0TZ-01	High	1.57685	Benefits	No response	0.5
TCGA-AR-A0U0-01	Low	0.325145	Benefits	Response	-0.07
TCGA-AR-A0U2-01	Low	0.923909	Benefits	Response	-0.59
TCGA-AR-A0U3-01	Low	0.975958	Benefits	Response	-0.68
TCGA-AR-A0U4-01	High	1.22315	Benefits	Response	-1.17
TCGA-AR-A1AH-01	High	1.11105	Benefits	No response	0.76
TCGA-AR-A1AI-01	Low	0.530983	Benefits	Response	-0.39
TCGA-AR-A1AJ-01	Low	1.06926	Benefits	No response	0.69
TCGA-AR-A1AK-01	Low	0.94433	Benefits	No response	1.42
TCGA-AR-A1AL-01	Low	1.0182	Benefits	No response	0.52
TCGA-AR-A1AM-01	Low	0.899674	Benefits	Response	-0.11
TCGA-AR-A1AN-01	High	1.29358	Benefits	No response	1.03
TCGA-AR-A1AO-01	High	1.42245	Benefits	No response	1.46
TCGA-AR-A1AP-01	Low	0.920792	Benefits	Response	-0.07
TCGA-AR-A1AQ-01	Low	0.611229	Benefits	No response	0.24
TCGA-AR-A1AR-01	High	1.32493	Benefits	Response	-0.77
TCGA-AR-A1AS-01	High	1.33109	Benefits	No response	0.62
TCGA-AR-A1AT-01	Low	0.829881	Benefits	No response	0.72
TCGA-AR-A1AU-01	High	1.34945	No benefits	No response	1.15
TCGA-AR-A1AV-01	High	1.59944	Benefits	No response	0.15
TCGA-AR-A1AW-01	Low	0.739	Benefits	No response	1.8
TCGA-AR-A1AX-01	Low	0.52258	Benefits	No response	1.6
TCGA-AR-A1AY-01	High	1.18668	Benefits	No response	1.31
TCGA-AR-A24H-01	High	1.29903	Benefits	Response	-1.2
TCGA-AR-A24K-01	High	1.4356	Benefits	No response	0.81
TCGA-AR-A24L-01	High	1.13389	Benefits	No response	1.3
TCGA-AR-A24M-01	High	1.36582	Benefits	No response	0.7
TCGA-AR-A24N-01	High	1.25356	Benefits	No response	0.7
TCGA-AR-A24O-01	High	1.08278	Benefits	No response	0.54
TCGA-AR-A24P-01	High	1.13913	Benefits	No response	1.27
TCGA-AR-A24Q-01	Low	0.929954	Benefits	Response	-0.6
TCGA-AR-A24R-01	High	1.11858	Benefits	Response	-0.31
TCGA-AR-A24S-01	High	1.73399	Benefits	Response	-0.56
TCGA-AR-A24T-01	High	1.51459	Benefits	No response	1.1
TCGA-AR-A24U-01	Low	0.988201	Benefits	No response	0.19
TCGA-AR-A24V-01	High	1.55081	Benefits	No response	1.25
TCGA-AR-A24W-01	High	1.14881	Benefits	No response	0.63
TCGA-AR-A24X-01	Low	0.901102	Benefits	No response	0.91
TCGA-AR-A24Z-01	High	1.1419	Benefits	Response	-0.64
TCGA-AR-A250-01	High	1.26765	Benefits	No response	0.48
TCGA-AR-A251-01	High	1.63883	Benefits	Response	-0.03
TCGA-AR-A252-01	Low	0.94508	Benefits	No response	0.87
TCGA-AR-A254-01	High	1.33058	Benefits	Response	-0.22
TCGA-AR-A255-01	High	1.25251	Benefits	Response	-0.22
TCGA-AR-A256-01	High	1.31506	Benefits	No response	0.17
TCGA-AR-A2LE-01	Low	0.716262	Benefits	Response	-0.92
TCGA-AR-A2LH-01	High	1.14582	Benefits	No response	1.54
TCGA-AR-A2LJ-01	Low	1.06508	Benefits	No response	1.98
TCGA-AR-A2LK-01	High	2.12677	Benefits	No response	0.7
TCGA-AR-A2LL-01	High	1.20096	Benefits	Response	-0.76
TCGA-AR-A2LM-01	Low	0.894597	Benefits	No response	1.12
TCGA-AR-A2LN-01	High	1.15372	Benefits	Response	-0.06
TCGA-AR-A2LO-01	Low	0.950953	Benefits	No response	1.16
TCGA-AR-A2LQ-01	High	1.34881	No benefits	No response	1.34
TCGA-AR-A2LR-01	High	1.61161	No benefits	No response	1.75
TCGA-AR-A5QM-01	High	1.35679	Benefits	Response	-0.3
TCGA-AR-A5QN-01	High	1.15081	Benefits	Response	-0.14
TCGA-AR-A5QP-01	High	1.28931	Benefits	No response	1.37
TCGA-AR-A5QQ-01	Low	0.754869	Benefits	No response	1.04
TCGA-B6-A0I1-01	High	1.137	Benefits	Response	-0.03
TCGA-B6-A0I2-01	Low	-0.05428	Benefits	No response	0.23
TCGA-B6-A0I5-01	Low	0.764571	Benefits	No response	0.15
TCGA-B6-A0I6-01	High	1.31911	Benefits	No response	1.47
TCGA-B6-A0I8-01	High	1.46459	Benefits	No response	0.17
TCGA-B6-A0I9-01	High	1.39521	Benefits	Response	-0.78
TCGA-B6-A0IA-01	Low	0.776854	Benefits	Response	-0.52
TCGA-B6-A0IB-01	Low	1.01419	Benefits	No response	0.44
TCGA-B6-A0IC-01	Low	1.00703	Benefits	Response	-1.14
TCGA-B6-A0IE-01	High	1.28389	Benefits	No response	0.55
TCGA-B6-A0IG-01	Low	1.05872	Benefits	No response	0.18
TCGA-B6-A0IH-01	Low	0.738858	Benefits	No response	0.79
TCGA-B6-A0IJ-01	Low	0.388091	Benefits	Response	-0.09
TCGA-B6-A0IK-01	Low	0.932906	Benefits	No response	0.04
TCGA-B6-A0IM-01	High	1.14833	Benefits	No response	0.61
TCGA-B6-A0IN-01	Low	1.01333	Benefits	No response	1.43
TCGA-B6-A0IO-01	Low	0.700612	Benefits	Response	-0.65
TCGA-B6-A0IP-01	Low	0.804673	Benefits	No response	0.09
TCGA-B6-A0IQ-01	Low	0.654822	Benefits	Response	-0.83
TCGA-B6-A0RE-01	Low	0.738619	Benefits	No response	1.09
TCGA-B6-A0RG-01	High	1.38583	Benefits	No response	0.89
TCGA-B6-A0RH-01	Low	0.807537	Benefits	No response	0.92
TCGA-B6-A0RI-01	High	1.12822	No benefits	No response	1.33
TCGA-B6-A0RL-01	High	1.20312	Benefits	Response	-0.94
TCGA-B6-A0RM-01	High	1.53179	Benefits	Response	-0.22
TCGA-B6-A0RN-01	Low	0.949785	No benefits	No response	1.88
TCGA-B6-A0RO-01	High	1.11338	Benefits	Response	-0.36
TCGA-B6-A0RP-01	Low	0.812071	Benefits	No response	0.19
TCGA-B6-A0RQ-01	Low	1.0707	Benefits	No response	0.27
TCGA-B6-A0RS-01	High	1.25778	Benefits	Response	-0.16
TCGA-B6-A0RT-01	Low	0.375526	Benefits	No response	1.52
TCGA-B6-A0RU-01	High	1.12487	Benefits	No response	1.97
TCGA-B6-A0RV-01	Low	0.872584	Benefits	No response	0.12
TCGA-B6-A0WS-01	Low	0.811078	Benefits	No response	1.1
TCGA-B6-A0WT-01	High	1.33466	Benefits	No response	1.2
TCGA-B6-A0WV-01	Low	1.04922	No benefits	No response	1.04
TCGA-B6-A0WW-01	High	1.61369	Benefits	No response	0.56
TCGA-B6-A0WX-01	Low	0.829467	Benefits	No response	1.52
TCGA-B6-A0WY-01	Low	0.9282	Benefits	No response	1.04
TCGA-B6-A0WZ-01	Low	0.526283	Benefits	No response	0.34
TCGA-B6-A0X0-01	Low	0.627507	Benefits	No response	0.42
TCGA-B6-A0X1-01	Low	1.0426	Benefits	Response	-0.5
TCGA-B6-A0X4-01	High	1.12767	Benefits	Response	-0.53
TCGA-B6-A0X5-01	High	1.18144	Benefits	No response	0.27
TCGA-B6-A0X7-01	Low	0.873076	Benefits	No response	1.11
TCGA-B6-A1KC-01	Low	0.951314	Benefits	Response	-0.74
TCGA-B6-A1KF-01	High	1.15334	Benefits	No response	0.94
TCGA-B6-A1KI-01	High	1.09911	Benefits	No response	0.42
TCGA-B6-A1KN-01	High	1.6499	Benefits	No response	0.21
TCGA-B6-A2IU-01	Low	0.970307	Benefits	Response	-0.24
TCGA-B6-A3ZX-01	Low	0.719468	Benefits	No response	1.32
TCGA-B6-A400-01	High	1.18567	Benefits	No response	1.02
TCGA-B6-A401-01	Low	0.795849	Benefits	Response	-0.09
TCGA-B6-A402-01	High	1.33767	Benefits	No response	0.38
TCGA-B6-A408-01	Low	0.913323	Benefits	No response	1.83
TCGA-B6-A409-01	High	1.15567	Benefits	No response	0.1
TCGA-B6-A40B-01	High	1.19201	Benefits	No response	0.87
TCGA-B6-A40C-01	Low	0.712567	Benefits	No response	0.5
TCGA-BH-A0AU-01	High	1.38267	Benefits	No response	0.09
TCGA-BH-A0AV-01	High	1.14367	Benefits	No response	1.72
TCGA-BH-A0AW-01	Low	0.840062	Benefits	No response	1.06
TCGA-BH-A0AY-01	Low	1.01754	Benefits	No response	0.8
TCGA-BH-A0AZ-01	High	1.16126	Benefits	No response	1.99
TCGA-BH-A0B0-01	Low	0.837105	Benefits	No response	1.58
TCGA-BH-A0B1-01	High	1.44629	Benefits	No response	0.74
TCGA-BH-A0B3-01	Low	0.927579	Benefits	No response	0.17
TCGA-BH-A0B4-01	Low	0.971888	Benefits	No response	0.95
TCGA-BH-A0B5-01	Low	0.869116	Benefits	No response	0.33
TCGA-BH-A0B6-01	Low	0.57438	Benefits	No response	2.28
TCGA-BH-A0B7-01	Low	0.773957	Benefits	No response	0.81
TCGA-BH-A0B8-01	Low	1.06391	Benefits	No response	0.14
TCGA-BH-A0B9-01	Low	0.56529	Benefits	Response	-0.46
TCGA-BH-A0BA-01	High	1.10494	Benefits	Response	-0.51
TCGA-BH-A0BC-01	Low	1.02202	Benefits	Response	-0.36
TCGA-BH-A0BD-01	Low	0.846615	Benefits	No response	0.38
TCGA-BH-A0BF-01	Low	0.594133	Benefits	No response	1.59
TCGA-BH-A0BG-01	Low	0.753358	Benefits	Response	-0.39
TCGA-BH-A0BJ-01	Low	0.807479	Benefits	No response	0.74
TCGA-BH-A0BL-01	Low	0.777418	Benefits	No response	0.5
TCGA-BH-A0BM-01	Low	0.713116	Benefits	No response	0.13
TCGA-BH-A0BO-01	High	1.64148	Benefits	Response	-0.22
TCGA-BH-A0BP-01	High	1.1905	Benefits	No response	0.78
TCGA-BH-A0BQ-01	Low	0.723173	Benefits	No response	1
TCGA-BH-A0BR-01	High	1.33475	Benefits	No response	0.7
TCGA-BH-A0BT-01	Low	0.602881	Benefits	No response	0.09
TCGA-BH-A0BV-01	Low	0.986366	Benefits	Response	-0.53
TCGA-BH-A0BW-01	High	1.28465	Benefits	Response	-1.14
TCGA-BH-A0BZ-01	Low	0.732321	Benefits	No response	1.28
TCGA-BH-A0C0-01	Low	0.974841	Benefits	No response	0.98
TCGA-BH-A0C1-01	Low	1.04999	Benefits	Response	-0.41
TCGA-BH-A0C3-01	High	1.17529	Benefits	No response	0.76
TCGA-BH-A0C7-01	High	1.20962	Benefits	No response	0.7
TCGA-BH-A0DD-01	High	1.52688	Benefits	No response	0.09
TCGA-BH-A0DE-01	Low	0.860721	Benefits	Response	-0.57
TCGA-BH-A0DG-01	Low	1.07598	Benefits	No response	0.6
TCGA-BH-A0DH-01	Low	0.683888	Benefits	Response	-0.64
TCGA-BH-A0DI-01	High	1.2217	Benefits	No response	1.2
TCGA-BH-A0DK-01	Low	0.844378	Benefits	No response	1.9
TCGA-BH-A0DL-01	Low	0.847841	Benefits	No response	0.48
TCGA-BH-A0DO-01	Low	1.05111	Benefits	Response	-0.18
TCGA-BH-A0DP-01	Low	0.683371	Benefits	No response	0.52
TCGA-BH-A0DQ-01	High	1.30755	Benefits	No response	1.46
TCGA-BH-A0DS-01	Low	1.03161	Benefits	No response	0.54
TCGA-BH-A0DT-01	Low	0.761388	Benefits	No response	0.57
TCGA-BH-A0DV-01	Low	0.969683	No benefits	No response	1.48
TCGA-BH-A0DX-01	High	1.16528	Benefits	Response	-0.16
TCGA-BH-A0DZ-01	High	1.12074	Benefits	No response	1.21
TCGA-BH-A0E0-01	High	1.28566	Benefits	Response	-0.68
TCGA-BH-A0E1-01	High	1.12409	No benefits	No response	1.11
TCGA-BH-A0E2-01	High	1.13282	Benefits	No response	1.43
TCGA-BH-A0E6-01	Low	0.260718	Benefits	No response	0.16
TCGA-BH-A0E7-01	High	1.33995	Benefits	No response	0.28
TCGA-BH-A0E9-01	Low	0.857028	Benefits	Response	-0.15
TCGA-BH-A0EA-01	Low	0.863539	Benefits	No response	0.39
TCGA-BH-A0EB-01	Low	0.87554	Benefits	Response	-0.65
TCGA-BH-A0EE-01	Low	0.914446	Benefits	Response	-1.35
TCGA-BH-A0EI-01	Low	1.05789	Benefits	No response	1.91
TCGA-BH-A0GY-01	High	1.81057	Benefits	Response	-0.04
TCGA-BH-A0GZ-01	High	1.21926	Benefits	No response	0.88
TCGA-BH-A0H0-01	High	1.16191	Benefits	Response	-0.75
TCGA-BH-A0H3-01	Low	0.969478	Benefits	No response	0.98
TCGA-BH-A0H5-01	Low	0.571427	Benefits	No response	2.44
TCGA-BH-A0H6-01	High	1.40628	No benefits	No response	1.29
TCGA-BH-A0H7-01	High	1.2785	Benefits	No response	1.76
TCGA-BH-A0H9-01	High	1.32611	Benefits	No response	0.8
TCGA-BH-A0HA-01	Low	0.74268	Benefits	No response	1.36
TCGA-BH-A0HB-01	High	1.13276	Benefits	No response	0.56
TCGA-BH-A0HF-01	High	1.14867	Benefits	No response	0.18
TCGA-BH-A0HI-01	Low	1.02845	Benefits	No response	0.16
TCGA-BH-A0HK-01	High	1.08472	Benefits	Response	-0.18
TCGA-BH-A0HL-01	High	1.08395	Benefits	No response	0.5
TCGA-BH-A0HN-01	Low	0.863975	Benefits	Response	-1.07
TCGA-BH-A0HO-01	Low	0.913439	Benefits	Response	-0.85
TCGA-BH-A0HP-01	Low	0.942574	Benefits	No response	0.09
TCGA-BH-A0HQ-01	Low	1.06721	No benefits	No response	1.17
TCGA-BH-A0HU-01	Low	0.957022	Benefits	No response	0.48
TCGA-BH-A0HW-01	High	1.11404	Benefits	Response	-0.18
TCGA-BH-A0HX-01	High	1.0913	Benefits	No response	0.92
TCGA-BH-A0HY-01	High	1.13553	Benefits	No response	1.23
TCGA-BH-A0RX-01	Low	0.342016	Benefits	No response	0.65
TCGA-BH-A0W3-01	Low	0.9967	Benefits	Response	-0.93
TCGA-BH-A0W4-01	Low	1.03311	No benefits	No response	2.01
TCGA-BH-A0W5-01	Low	0.748351	Benefits	No response	1.99
TCGA-BH-A0W7-01	Low	0.811074	Benefits	No response	1.72
TCGA-BH-A0WA-01	Low	0.916325	Benefits	No response	1.18
TCGA-BH-A18F-01	Low	0.857976	Benefits	No response	0.31
TCGA-BH-A18G-01	High	1.29491	Benefits	No response	0.46
TCGA-BH-A18H-01	Low	0.779703	Benefits	No response	1.37
TCGA-BH-A18I-01	High	1.1323	Benefits	No response	0.5
TCGA-BH-A18J-01	High	1.44359	Benefits	No response	1.43
TCGA-BH-A18K-01	High	1.20566	Benefits	No response	1.54
TCGA-BH-A18L-01	High	1.38353	Benefits	Response	-0.99
TCGA-BH-A18M-01	High	1.30879	Benefits	No response	1.34
TCGA-BH-A18N-01	High	1.2074	Benefits	Response	-0.08
TCGA-BH-A18P-01	Low	0.735483	Benefits	No response	0.32
TCGA-BH-A18Q-01	Low	1.04518	Benefits	Response	-0.84
TCGA-BH-A18R-01	High	1.46764	Benefits	Response	-0.07
TCGA-BH-A18S-01	High	1.09317	Benefits	Response	-1.24
TCGA-BH-A18T-01	High	1.2531	Benefits	No response	0.32
TCGA-BH-A18U-01	High	1.16088	Benefits	No response	0.19
TCGA-BH-A18V-01	High	1.36713	Benefits	Response	-0.15
TCGA-BH-A18V-06	Low	0.628292	Benefits	No response	1.1
TCGA-BH-A1EN-01	High	1.26233	Benefits	Response	-0.08
TCGA-BH-A1EO-01	High	1.72144	Benefits	No response	0.87
TCGA-BH-A1ES-01	High	1.58136	No benefits	No response	1.7
TCGA-BH-A1ES-06	High	1.26006	Benefits	Response	-0.39
TCGA-BH-A1ET-01	Low	0.745553	Benefits	Response	-0.49
TCGA-BH-A1EU-01	High	1.34106	Benefits	No response	0.52
TCGA-BH-A1EV-01	High	1.7465	Benefits	No response	0.93
TCGA-BH-A1EW-01	High	1.51087	Benefits	Response	-0.35
TCGA-BH-A1EX-01	High	1.30491	Benefits	Response	-0.42
TCGA-BH-A1EY-01	High	1.7919	Benefits	No response	0.6
TCGA-BH-A1F0-01	High	1.60487	Benefits	No response	0.53
TCGA-BH-A1F2-01	High	1.85179	Benefits	No response	0.9
TCGA-BH-A1F5-01	High	1.28563	Benefits	Response	-0.23
TCGA-BH-A1F6-01	High	1.10133	Benefits	Response	-0.23
TCGA-BH-A1F8-01	High	1.57632	Benefits	Response	-0.06
TCGA-BH-A1FB-01	High	1.40679	Benefits	No response	0.89
TCGA-BH-A1FC-01	Low	0.685026	Benefits	Response	-0.4
TCGA-BH-A1FD-01	High	1.74238	Benefits	No response	0.17
TCGA-BH-A1FE-01	Low	1.04232	Benefits	No response	0.09
TCGA-BH-A1FE-06	High	2.21292	No benefits	No response	1.39
TCGA-BH-A1FG-01	High	1.34809	Benefits	Response	-1.08
TCGA-BH-A1FH-01	High	1.2193	No benefits	No response	1.3
TCGA-BH-A1FJ-01	High	1.10536	Benefits	No response	0.38
TCGA-BH-A1FL-01	High	1.08959	Benefits	No response	0.32
TCGA-BH-A1FM-01	High	1.96334	Benefits	No response	0.9
TCGA-BH-A1FN-01	High	1.77439	Benefits	No response	0.88
TCGA-BH-A1FR-01	High	1.15624	Benefits	Response	-1.15
TCGA-BH-A1FU-01	High	1.31966	Benefits	No response	1.28
TCGA-BH-A201-01	High	1.48091	No benefits	No response	1.56
TCGA-BH-A202-01	High	1.14906	Benefits	Response	-1.05
TCGA-BH-A203-01	High	1.14564	Benefits	Response	-0.67
TCGA-BH-A204-01	High	1.2218	Benefits	No response	0.1
TCGA-BH-A208-01	High	1.50047	Benefits	No response	1.94
TCGA-BH-A209-01	Low	0.680567	Benefits	No response	0.33
TCGA-BH-A28O-01	Low	0.761579	Benefits	No response	0.71
TCGA-BH-A28Q-01	Low	0.947807	Benefits	No response	0.89
TCGA-BH-A2L8-01	Low	0.97353	Benefits	No response	1.5
TCGA-BH-A42T-01	High	1.42796	Benefits	No response	0.32
TCGA-BH-A42U-01	Low	0.881928	Benefits	No response	1.7
TCGA-BH-A42V-01	Low	0.923149	Benefits	No response	0.36
TCGA-BH-A5IZ-01	High	1.23155	Benefits	No response	0.4
TCGA-BH-A5J0-01	High	1.11227	Benefits	No response	1.97
TCGA-BH-A6R8-01	Low	0.866826	Benefits	Response	-1.35
TCGA-BH-A6R9-01	High	2.16552	Benefits	No response	1.08
TCGA-BH-A8FY-01	Low	1.07954	Benefits	Response	-1.05
TCGA-BH-A8FZ-01	Low	1.01827	Benefits	No response	1.49
TCGA-BH-A8G0-01	Low	0.954725	Benefits	No response	1.96
TCGA-BH-AB28-01	Low	0.958738	Benefits	Response	-0.09
TCGA-C8-A12K-01	Low	0.700151	Benefits	No response	0.16
TCGA-C8-A12L-01	Low	0.988681	Benefits	Response	-0.11
TCGA-C8-A12M-01	Low	0.781606	Benefits	Response	-0.64
TCGA-C8-A12N-01	Low	0.975255	Benefits	No response	1.26
TCGA-C8-A12O-01	High	1.21989	Benefits	No response	0.79
TCGA-C8-A12P-01	High	1.36873	Benefits	No response	0.13
TCGA-C8-A12Q-01	Low	1.01663	Benefits	Response	-0.27
TCGA-C8-A12T-01	High	1.28627	Benefits	No response	1.9
TCGA-C8-A12U-01	Low	0.532472	Benefits	Response	-0.19
TCGA-C8-A12V-01	Low	0.526322	Benefits	No response	1.28
TCGA-C8-A12W-01	High	1.29582	Benefits	No response	0.8
TCGA-C8-A12X-01	Low	0.466644	Benefits	Response	-0.65
TCGA-C8-A12Y-01	High	1.22603	Benefits	No response	0.64
TCGA-C8-A12Z-01	High	1.36529	Benefits	No response	0.77
TCGA-C8-A130-01	High	1.29673	Benefits	No response	0.55
TCGA-C8-A131-01	Low	0.981837	Benefits	No response	0.78
TCGA-C8-A132-01	High	1.1608	Benefits	No response	1.09
TCGA-C8-A133-01	High	1.1319	Benefits	Response	-1.4
TCGA-C8-A134-01	Low	0.645834	Benefits	Response	-0.53
TCGA-C8-A135-01	High	1.20229	Benefits	No response	0.47
TCGA-C8-A137-01	High	1.78515	Benefits	No response	1.31
TCGA-C8-A138-01	Low	0.866401	Benefits	No response	1.4
TCGA-C8-A1HE-01	High	1.14965	Benefits	Response	-0.94
TCGA-C8-A1HF-01	Low	0.986805	Benefits	No response	0.03
TCGA-C8-A1HG-01	Low	0.748712	Benefits	No response	0.12
TCGA-C8-A1HI-01	High	1.48174	Benefits	No response	0.36
TCGA-C8-A1HJ-01	High	1.46494	Benefits	Response	-1.5
TCGA-C8-A1HK-01	High	1.65448	Benefits	Response	-0.63
TCGA-C8-A1HL-01	High	1.20071	Benefits	No response	0.18
TCGA-C8-A1HM-01	Low	0.928959	Benefits	Response	-0.12
TCGA-C8-A1HN-01	High	1.13816	Benefits	No response	0.16
TCGA-C8-A1HO-01	Low	1.05202	Benefits	Response	-0.79
TCGA-C8-A26V-01	High	1.22403	Benefits	No response	0.01
TCGA-C8-A26W-01	Low	1.02711	Benefits	No response	0.4
TCGA-C8-A26X-01	Low	0.599425	Benefits	No response	1.18
TCGA-C8-A26Y-01	Low	0.866628	Benefits	Response	-1.29
TCGA-C8-A26Z-01	High	1.75807	Benefits	No response	0.66
TCGA-C8-A273-01	High	1.37937	Benefits	No response	0.71
TCGA-C8-A274-01	Low	1.03056	Benefits	Response	-0.5
TCGA-C8-A275-01	Low	1.02211	Benefits	No response	0.21
TCGA-C8-A278-01	Low	0.992885	Benefits	No response	0.2
TCGA-C8-A27A-01	Low	0.811126	Benefits	No response	0.17
TCGA-C8-A27B-01	Low	0.880334	Benefits	Response	-0.95
TCGA-C8-A3M7-01	High	1.09935	Benefits	Response	-0.14
TCGA-C8-A3M8-01	High	1.35066	Benefits	No response	0.3
TCGA-C8-A8HP-01	Low	0.820874	Benefits	No response	1.44
TCGA-C8-A8HQ-01	High	1.17789	Benefits	No response	1.07
TCGA-C8-A8HR-01	Low	0.795002	Benefits	No response	1.7
TCGA-D8-A13Y-01	High	1.47382	Benefits	No response	0.75
TCGA-D8-A13Z-01	High	1.34697	Benefits	Response	-0.14
TCGA-D8-A140-01	Low	0.913793	Benefits	No response	0.35
TCGA-D8-A141-01	Low	1.0751	Benefits	No response	1.65
TCGA-D8-A142-01	Low	1.00478	Benefits	No response	0.91
TCGA-D8-A143-01	High	1.2788	Benefits	Response	-0.74
TCGA-D8-A145-01	High	1.23525	Benefits	Response	-0.02
TCGA-D8-A146-01	Low	1.03683	Benefits	No response	0.57
TCGA-D8-A147-01	High	1.13055	Benefits	No response	0.07
TCGA-D8-A1J8-01	High	1.12882	Benefits	Response	-0.79
TCGA-D8-A1J9-01	High	1.64382	Benefits	No response	0.07
TCGA-D8-A1JA-01	High	1.34226	Benefits	Response	-0.06
TCGA-D8-A1JB-01	Low	0.84909	Benefits	No response	1.03
TCGA-D8-A1JC-01	High	1.43877	Benefits	Response	-0.23
TCGA-D8-A1JD-01	High	1.77882	Benefits	No response	1.14
TCGA-D8-A1JE-01	High	1.46104	Benefits	No response	0.36
TCGA-D8-A1JF-01	High	1.46029	Benefits	Response	-0.49
TCGA-D8-A1JG-01	High	1.22263	Benefits	Response	-1.43
TCGA-D8-A1JH-01	High	1.58048	Benefits	No response	0.23
TCGA-D8-A1JI-01	High	1.34365	Benefits	Response	-0.81
TCGA-D8-A1JJ-01	High	1.39345	Benefits	No response	1.02
TCGA-D8-A1JK-01	Low	0.793382	Benefits	No response	0.59
TCGA-D8-A1JL-01	High	1.15114	Benefits	Response	-0.3
TCGA-D8-A1JM-01	Low	0.928962	Benefits	Response	-1.08
TCGA-D8-A1JN-01	Low	0.781492	Benefits	Response	-1.66
TCGA-D8-A1JP-01	High	1.25651	Benefits	No response	0.75
TCGA-D8-A1JS-01	Low	0.824578	Benefits	Response	-0.9
TCGA-D8-A1JT-01	High	1.44691	Benefits	Response	-1.03
TCGA-D8-A1JU-01	Low	0.971724	Benefits	No response	0.5
TCGA-D8-A1X5-01	High	1.87311	Benefits	Response	-0.51
TCGA-D8-A1X6-01	High	1.30754	Benefits	Response	-1.29
TCGA-D8-A1X7-01	High	1.52093	Benefits	No response	0.28
TCGA-D8-A1X8-01	High	1.29131	Benefits	Response	-0.33
TCGA-D8-A1X9-01	High	1.40285	Benefits	Response	-0.05
TCGA-D8-A1XA-01	Low	1.05149	Benefits	Response	-0.34
TCGA-D8-A1XB-01	High	1.19082	No benefits	No response	2.45
TCGA-D8-A1XC-01	High	1.41599	Benefits	Response	-1.17
TCGA-D8-A1XD-01	High	1.63496	No benefits	No response	1.82
TCGA-D8-A1XF-01	Low	0.860885	Benefits	Response	-0.5
TCGA-D8-A1XG-01	High	1.489	Benefits	No response	0.19
TCGA-D8-A1XJ-01	High	1.68172	Benefits	No response	0.66
TCGA-D8-A1XK-01	High	1.19346	Benefits	Response	-1.26
TCGA-D8-A1XL-01	High	1.19726	Benefits	No response	0.32
TCGA-D8-A1XM-01	Low	1.07452	Benefits	No response	0.56
TCGA-D8-A1XO-01	Low	0.781997	Benefits	No response	0.42
TCGA-D8-A1XQ-01	Low	1.06489	Benefits	Response	-0.38
TCGA-D8-A1XR-01	Low	0.934324	Benefits	No response	0.21
TCGA-D8-A1XS-01	High	1.66525	Benefits	No response	0.65
TCGA-D8-A1XT-01	High	1.53731	Benefits	No response	0.51
TCGA-D8-A1XU-01	High	1.26818	Benefits	No response	0.16
TCGA-D8-A1XV-01	High	1.28274	Benefits	Response	-1.1
TCGA-D8-A1XW-01	High	1.15107	Benefits	Response	-1.1
TCGA-D8-A1XY-01	High	1.61879	Benefits	No response	0.99
TCGA-D8-A1XZ-01	High	1.37419	Benefits	No response	0.16
TCGA-D8-A1Y0-01	Low	1.02667	Benefits	No response	0.18
TCGA-D8-A1Y1-01	High	1.48357	Benefits	No response	1.55
TCGA-D8-A1Y2-01	High	1.21656	Benefits	No response	1.34
TCGA-D8-A1Y3-01	High	1.32271	Benefits	Response	-0.3
TCGA-D8-A27E-01	High	1.18001	Benefits	Response	-1.38
TCGA-D8-A27F-01	High	1.88017	Benefits	No response	1.12
TCGA-D8-A27G-01	Low	1.03829	Benefits	No response	0.3
TCGA-D8-A27H-01	High	1.23896	Benefits	No response	1.45
TCGA-D8-A27I-01	High	1.18864	Benefits	No response	1.05
TCGA-D8-A27K-01	Low	0.918641	Benefits	Response	-0.24
TCGA-D8-A27L-01	High	1.2221	Benefits	No response	0.53
TCGA-D8-A27M-01	Low	1.00117	Benefits	No response	0.52
TCGA-D8-A27N-01	High	1.45307	Benefits	No response	0.08
TCGA-D8-A27P-01	Low	0.946957	Benefits	No response	0.76
TCGA-D8-A27R-01	High	1.53592	Benefits	No response	0.27
TCGA-D8-A27T-01	Low	1.06731	Benefits	No response	0.91
TCGA-D8-A27V-01	High	1.11415	Benefits	No response	0.45
TCGA-D8-A27W-01	High	1.52761	Benefits	No response	0.07
TCGA-D8-A3Z5-01	Low	0.667384	Benefits	Response	-0.32
TCGA-D8-A3Z6-01	High	1.25369	Benefits	No response	0.5
TCGA-D8-A4Z1-01	Low	0.809264	Benefits	No response	0.09
TCGA-D8-A73U-01	Low	0.378834	Benefits	No response	2.82
TCGA-D8-A73W-01	High	1.21842	Benefits	Response	-1.09
TCGA-D8-A73X-01	Low	0.928855	Benefits	No response	0.84
TCGA-E2-A105-01	High	1.25221	Benefits	No response	0.11
TCGA-E2-A106-01	Low	1.00469	Benefits	Response	-0.22
TCGA-E2-A107-01	Low	0.937392	Benefits	Response	-0.43
TCGA-E2-A108-01	Low	0.909183	Benefits	No response	1.94
TCGA-E2-A109-01	Low	1.05098	Benefits	No response	0.5
TCGA-E2-A10A-01	High	1.39515	Benefits	No response	0.23
TCGA-E2-A10B-01	High	1.09818	Benefits	No response	0.1
TCGA-E2-A10C-01	Low	0.633017	Benefits	Response	-1.2
TCGA-E2-A10E-01	High	1.11609	Benefits	No response	0.05
TCGA-E2-A10F-01	Low	0.957955	Benefits	No response	0.45
TCGA-E2-A14N-01	Low	0.596282	Benefits	Response	-1.62
TCGA-E2-A14O-01	High	1.47231	Benefits	Response	-0.14
TCGA-E2-A14P-01	High	1.37822	Benefits	No response	0.12
TCGA-E2-A14Q-01	Low	0.746521	Benefits	No response	0.21
TCGA-E2-A14R-01	Low	0.721663	Benefits	Response	-0.44
TCGA-E2-A14T-01	High	1.08019	Benefits	Response	-0.69
TCGA-E2-A14U-01	Low	0.953863	Benefits	Response	-0.47
TCGA-E2-A14V-01	High	1.45577	Benefits	No response	1.1
TCGA-E2-A14W-01	Low	0.915778	Benefits	No response	0.76
TCGA-E2-A14X-01	Low	1.07553	Benefits	Response	-0.28
TCGA-E2-A14Y-01	Low	0.860689	Benefits	No response	0.17
TCGA-E2-A14Z-01	Low	0.794311	Benefits	No response	0.99
TCGA-E2-A150-01	High	1.20709	Benefits	Response	-0.25
TCGA-E2-A152-01	High	1.51366	Benefits	No response	1.04
TCGA-E2-A153-01	High	1.19482	No benefits	No response	1.52
TCGA-E2-A154-01	High	1.31548	No benefits	No response	1.19
TCGA-E2-A155-01	High	1.53532	Benefits	Response	-0.04
TCGA-E2-A156-01	High	1.3421	Benefits	Response	-0.53
TCGA-E2-A158-01	High	1.14087	Benefits	Response	-0.03
TCGA-E2-A159-01	Low	0.934848	Benefits	No response	0.27
TCGA-E2-A15A-01	Low	0.99728	Benefits	Response	-0.01
TCGA-E2-A15A-06	Low	0.917538	Benefits	No response	0.36
TCGA-E2-A15C-01	Low	0.980676	Benefits	No response	0.29
TCGA-E2-A15D-01	Low	0.751837	Benefits	No response	0.35
TCGA-E2-A15E-01	High	1.1939	No benefits	No response	1.18
TCGA-E2-A15E-06	Low	0.929173	Benefits	Response	-1.59
TCGA-E2-A15F-01	Low	1.00285	Benefits	Response	-0.3
TCGA-E2-A15G-01	Low	0.958455	Benefits	Response	-0.63
TCGA-E2-A15H-01	High	1.14105	Benefits	No response	1.2
TCGA-E2-A15I-01	Low	1.00169	Benefits	Response	-1.03
TCGA-E2-A15J-01	High	1.12696	Benefits	No response	0.14
TCGA-E2-A15K-01	Low	0.888152	Benefits	No response	0.85
TCGA-E2-A15K-06	High	1.14465	Benefits	Response	-1.5
TCGA-E2-A15L-01	High	1.51619	No benefits	No response	1.9
TCGA-E2-A15M-01	High	1.2955	Benefits	No response	0.21
TCGA-E2-A15O-01	High	1.13155	Benefits	Response	-0.45
TCGA-E2-A15P-01	High	1.29089	Benefits	No response	0.12
TCGA-E2-A15R-01	High	1.38602	Benefits	No response	0.37
TCGA-E2-A15S-01	Low	0.956329	Benefits	No response	0.06
TCGA-E2-A15T-01	High	1.47526	Benefits	Response	-0.3
TCGA-E2-A1AZ-01	Low	0.983718	Benefits	Response	-0.59
TCGA-E2-A1B0-01	Low	0.753293	Benefits	Response	-0.74
TCGA-E2-A1B1-01	Low	1.07056	Benefits	No response	0.31
TCGA-E2-A1B4-01	Low	0.836202	Benefits	No response	0.25
TCGA-E2-A1B5-01	Low	0.706778	Benefits	No response	1.67
TCGA-E2-A1B6-01	Low	0.30112	Benefits	No response	0.93
TCGA-E2-A1BC-01	High	1.24355	Benefits	No response	0.87
TCGA-E2-A1BD-01	Low	0.756163	Benefits	No response	0.79
TCGA-E2-A1IE-01	High	1.12937	Benefits	No response	0.55
TCGA-E2-A1IF-01	Low	1.01967	Benefits	No response	1.38
TCGA-E2-A1IG-01	Low	1.06882	Benefits	No response	1.35
TCGA-E2-A1IH-01	Low	0.983663	Benefits	No response	0.56
TCGA-E2-A1II-01	Low	0.559549	Benefits	Response	-0.07
TCGA-E2-A1IJ-01	Low	0.767392	Benefits	No response	0.58
TCGA-E2-A1IK-01	Low	0.793148	Benefits	No response	0.77
TCGA-E2-A1IL-01	Low	0.674669	Benefits	No response	0.44
TCGA-E2-A1IN-01	High	1.51782	Benefits	No response	2.35
TCGA-E2-A1IO-01	Low	1.03506	Benefits	No response	1.04
TCGA-E2-A1IU-01	Low	0.96671	Benefits	Response	-1.02
TCGA-E2-A1L6-01	Low	0.751907	Benefits	No response	0.25
TCGA-E2-A1L7-01	Low	0.971762	Benefits	No response	0.45
TCGA-E2-A1L8-01	Low	0.569797	Benefits	No response	0.06
TCGA-E2-A1L9-01	Low	1.04961	Benefits	No response	0.95
TCGA-E2-A1LA-01	Low	0.565846	Benefits	No response	0.96
TCGA-E2-A1LB-01	High	1.41229	Benefits	No response	0.08
TCGA-E2-A1LE-01	Low	0.537617	Benefits	No response	0.96
TCGA-E2-A1LG-01	High	1.10579	Benefits	Response	-0.68
TCGA-E2-A1LH-01	Low	0.194943	Benefits	No response	0.94
TCGA-E2-A1LI-01	Low	0.776795	Benefits	Response	-0.88
TCGA-E2-A1LK-01	Low	0.717713	Benefits	Response	-0.01
TCGA-E2-A1LL-01	High	1.22892	Benefits	No response	1.5
TCGA-E2-A1LS-01	Low	1.02265	Benefits	Response	-0.51
TCGA-E2-A2P5-01	Low	1.01929	Benefits	No response	0.75
TCGA-E2-A2P6-01	Low	0.842728	Benefits	Response	-1.15
TCGA-E2-A3DX-01	Low	0.814972	Benefits	No response	1.9
TCGA-E2-A56Z-01	Low	0.909004	Benefits	Response	-0.24
TCGA-E2-A570-01	Low	1.00827	No benefits	No response	1.78
TCGA-E2-A572-01	Low	0.981407	Benefits	Response	-0.73
TCGA-E2-A573-01	Low	0.414099	Benefits	Response	-0.07
TCGA-E2-A574-01	High	1.29563	No benefits	No response	1.25
TCGA-E2-A576-01	High	1.5188	Benefits	No response	0.06
TCGA-E2-A9RU-01	High	1.60234	Benefits	No response	0.63
TCGA-E9-A1N3-01	High	1.25502	Benefits	Response	-0.8
TCGA-E9-A1N4-01	High	1.15836	Benefits	Response	-1.05
TCGA-E9-A1N5-01	Low	0.904482	Benefits	No response	1.16
TCGA-E9-A1N6-01	High	1.78432	Benefits	No response	1.74
TCGA-E9-A1N8-01	High	1.35856	Benefits	No response	0.99
TCGA-E9-A1N9-01	High	1.2546	Benefits	No response	0.67
TCGA-E9-A1NA-01	High	1.8792	Benefits	No response	0.29
TCGA-E9-A1NC-01	Low	0.66919	Benefits	No response	0.7
TCGA-E9-A1ND-01	Low	0.454556	Benefits	No response	0.75
TCGA-E9-A1NE-01	Low	0.972938	Benefits	No response	0.89
TCGA-E9-A1NF-01	High	1.62963	Benefits	No response	1.64
TCGA-E9-A1NG-01	High	1.66961	Benefits	No response	1.35
TCGA-E9-A1NH-01	Low	0.782531	Benefits	No response	1.26
TCGA-E9-A1NI-01	High	1.57728	Benefits	No response	1.39
TCGA-E9-A1QZ-01	Low	0.647283	Benefits	No response	0.67
TCGA-E9-A1R0-01	Low	0.598019	Benefits	No response	0.83
TCGA-E9-A1R2-01	Low	0.595439	Benefits	No response	0.09
TCGA-E9-A1R3-01	High	1.33533	Benefits	Response	-0.13
TCGA-E9-A1R4-01	Low	0.938133	Benefits	No response	1.32
TCGA-E9-A1R5-01	High	1.27714	Benefits	No response	1.24
TCGA-E9-A1R6-01	High	1.23846	Benefits	No response	0.57
TCGA-E9-A1R7-01	High	1.42154	Benefits	No response	0.01
TCGA-E9-A1RA-01	Low	0.963318	Benefits	No response	0.49
TCGA-E9-A1RB-01	High	1.31649	Benefits	No response	1.06
TCGA-E9-A1RC-01	High	1.77542	Benefits	No response	0.92
TCGA-E9-A1RD-01	High	1.08052	Benefits	Response	-0.21
TCGA-E9-A1RE-01	High	1.31962	Benefits	No response	0.24
TCGA-E9-A1RF-01	Low	0.976266	Benefits	No response	0.65
TCGA-E9-A1RG-01	High	1.25387	Benefits	No response	0.45
TCGA-E9-A1RH-01	High	1.31373	Benefits	No response	0.86
TCGA-E9-A1RI-01	High	1.25033	Benefits	No response	1.25
TCGA-E9-A226-01	High	1.80646	Benefits	No response	1.46
TCGA-E9-A227-01	Low	0.634457	Benefits	No response	0.64
TCGA-E9-A228-01	High	1.17802	Benefits	Response	-0.36
TCGA-E9-A229-01	High	1.22467	Benefits	No response	0.98
TCGA-E9-A22A-01	Low	0.773868	Benefits	No response	0.74
TCGA-E9-A22B-01	High	1.19925	Benefits	No response	0.42
TCGA-E9-A22D-01	Low	0.59277	Benefits	No response	1.38
TCGA-E9-A22E-01	Low	0.95662	Benefits	No response	0.5
TCGA-E9-A22G-01	Low	0.7723	Benefits	No response	0.23
TCGA-E9-A22H-01	Low	0.88996	Benefits	Response	-1.08
TCGA-E9-A243-01	Low	0.990418	Benefits	No response	0.31
TCGA-E9-A244-01	High	1.23033	Benefits	No response	1.11
TCGA-E9-A245-01	High	1.19756	Benefits	Response	-0.45
TCGA-E9-A247-01	High	1.29463	Benefits	No response	0.79
TCGA-E9-A248-01	High	1.11826	Benefits	No response	0.29
TCGA-E9-A249-01	Low	0.938411	Benefits	Response	-0.39
TCGA-E9-A24A-01	High	1.24793	Benefits	Response	-0.86
TCGA-E9-A295-01	High	1.36721	Benefits	No response	0.91
TCGA-E9-A2JS-01	High	1.34895	Benefits	No response	0.42
TCGA-E9-A2JT-01	Low	0.309549	Benefits	No response	2.48
TCGA-E9-A3HO-01	Low	0.566238	Benefits	No response	0.62
TCGA-E9-A3Q9-01	Low	0.928206	Benefits	Response	-1.92
TCGA-E9-A3QA-01	Low	0.471038	Benefits	No response	0.87
TCGA-E9-A3X8-01	Low	0.788721	Benefits	No response	1.52
TCGA-E9-A54X-01	High	1.15703	Benefits	Response	-0.27
TCGA-E9-A54Y-01	High	1.08554	Benefits	Response	-1.05
TCGA-E9-A5FK-01	Low	0.64936	Benefits	No response	2.44
TCGA-E9-A5FL-01	High	1.36621	Benefits	No response	0.71
TCGA-E9-A5UO-01	Low	0.858165	Benefits	Response	-0.6
TCGA-E9-A5UP-01	High	1.36903	Benefits	Response	-2.14
TCGA-E9-A6HE-01	High	1.26392	Benefits	No response	0.66
TCGA-EW-A1IW-01	High	1.51932	Benefits	No response	0.74
TCGA-EW-A1IX-01	Low	0.638176	Benefits	No response	0.92
TCGA-EW-A1IY-01	Low	0.889084	Benefits	Response	-0.58
TCGA-EW-A1IZ-01	Low	0.164722	Benefits	No response	1.96
TCGA-EW-A1J1-01	Low	0.877526	Benefits	No response	0.18
TCGA-EW-A1J2-01	Low	0.998568	Benefits	No response	0.06
TCGA-EW-A1J3-01	High	1.25814	Benefits	Response	-0.31
TCGA-EW-A1J5-01	Low	0.886777	Benefits	No response	0.62
TCGA-EW-A1J6-01	Low	0.652019	Benefits	Response	-1.79
TCGA-EW-A1OV-01	Low	0.657902	Benefits	No response	1.47
TCGA-EW-A1OW-01	Low	1.0155	Benefits	No response	1.61
TCGA-EW-A1OX-01	Low	0.964668	Benefits	Response	-0.57
TCGA-EW-A1OY-01	High	1.3602	Benefits	No response	0.25
TCGA-EW-A1OZ-01	High	1.31308	Benefits	No response	0.29
TCGA-EW-A1P0-01	High	1.19814	Benefits	Response	-0.3
TCGA-EW-A1P1-01	High	1.13017	Benefits	No response	0.87
TCGA-EW-A1P3-01	Low	0.946659	Benefits	No response	0.23
TCGA-EW-A1P4-01	Low	0.669031	Benefits	Response	-0.1
TCGA-EW-A1P5-01	High	1.41494	Benefits	Response	-1.08
TCGA-EW-A1P6-01	High	1.28417	Benefits	No response	0.95
TCGA-EW-A1P7-01	Low	0.823605	Benefits	No response	1.71
TCGA-EW-A1P8-01	High	1.34026	Benefits	Response	-0.08
TCGA-EW-A1PA-01	High	1.16277	Benefits	Response	-0.48
TCGA-EW-A1PB-01	Low	0.558489	Benefits	No response	0.54
TCGA-EW-A1PC-01	High	1.69099	Benefits	No response	1.09
TCGA-EW-A1PD-01	High	1.35452	No benefits	No response	1.35
TCGA-EW-A1PE-01	Low	0.86728	Benefits	No response	1.18
TCGA-EW-A1PF-01	Low	0.871597	Benefits	No response	0.4
TCGA-EW-A1PG-01	High	1.22165	No benefits	No response	1.36
TCGA-EW-A1PH-01	High	1.24358	Benefits	Response	-1.01
TCGA-EW-A2FR-01	High	1.23481	Benefits	No response	2.06
TCGA-EW-A2FS-01	Low	0.637217	Benefits	No response	0.5
TCGA-EW-A2FV-01	Low	0.745394	Benefits	No response	0.49
TCGA-EW-A2FW-01	High	1.16072	Benefits	No response	0.54
TCGA-EW-A3E8-01	Low	0.638494	Benefits	No response	1.95
TCGA-EW-A3U0-01	Low	0.840173	Benefits	No response	1.25
TCGA-EW-A423-01	Low	0.865473	Benefits	No response	0.79
TCGA-EW-A424-01	Low	0.868085	No benefits	No response	1.87
TCGA-EW-A6S9-01	High	1.49654	Benefits	No response	1.26
TCGA-EW-A6SA-01	High	1.16754	Benefits	No response	0.17
TCGA-EW-A6SB-01	Low	0.397944	Benefits	No response	0.55
TCGA-EW-A6SC-01	High	1.9252	Benefits	No response	0.96
TCGA-EW-A6SD-01	Low	0.653298	Benefits	No response	0.54
TCGA-GI-A2C8-01	High	1.19474	Benefits	Response	-0.77
TCGA-GI-A2C9-01	High	1.49489	Benefits	No response	0.88
TCGA-GM-A2D9-01	Low	0.670495	Benefits	Response	-0.04
TCGA-GM-A2DA-01	Low	0.326309	Benefits	Response	-0.5
TCGA-GM-A2DB-01	High	1.11405	Benefits	No response	0.51
TCGA-GM-A2DC-01	Low	0.968824	Benefits	Response	-0.81
TCGA-GM-A2DD-01	Low	0.534769	Benefits	No response	1.45
TCGA-GM-A2DF-01	Low	0.955368	Benefits	No response	0.65
TCGA-GM-A2DH-01	Low	1.0411	Benefits	No response	0.24
TCGA-GM-A2DI-01	Low	0.837643	Benefits	No response	2.25
TCGA-GM-A2DK-01	Low	1.01341	Benefits	No response	1.01
TCGA-GM-A2DL-01	Low	1.02541	Benefits	No response	1.3
TCGA-GM-A2DM-01	Low	0.974567	Benefits	Response	-1.16
TCGA-GM-A2DN-01	Low	0.485044	Benefits	No response	1.01
TCGA-GM-A2DO-01	Low	0.203164	Benefits	No response	2
TCGA-GM-A3NW-01	Low	1.00844	Benefits	Response	-0.45
TCGA-GM-A3NY-01	Low	0.623116	Benefits	Response	-0.08
TCGA-GM-A3XG-01	Low	0.83005	Benefits	No response	0.7
TCGA-GM-A3XL-01	Low	0.518574	Benefits	Response	-0.27
TCGA-GM-A3XN-01	Low	0.746218	Benefits	No response	1.72
TCGA-GM-A4E0-01	Low	0.33438	Benefits	No response	1.77
TCGA-GM-A5PV-01	Low	0.868819	Benefits	Response	-1.11
TCGA-GM-A5PX-01	Low	1.05542	Benefits	No response	1.07
TCGA-HN-A2NL-01	Low	0.987505	Benefits	Response	-0.66
TCGA-HN-A2OB-01	Low	0.946738	No benefits	No response	1.67
TCGA-JL-A3YW-01	High	1.4078	Benefits	No response	1.31
TCGA-JL-A3YX-01	High	1.26175	No benefits	No response	1.19
TCGA-LD-A66U-01	Low	0.724847	Benefits	No response	1.66
TCGA-LD-A74U-01	High	1.17761	Benefits	No response	0.35
TCGA-LD-A7W6-01	Low	0.548112	Benefits	Response	-0.29
TCGA-LD-A9QF-01	Low	0.512304	Benefits	No response	2.31
TCGA-LL-A440-01	High	1.47522	Benefits	No response	0.06
TCGA-LL-A441-01	Low	0.737625	Benefits	No response	1.22
TCGA-LL-A442-01	High	1.12559	Benefits	Response	-1.76
TCGA-LL-A50Y-01	Low	0.80498	Benefits	Response	-0.61
TCGA-LL-A5YL-01	High	1.14303	Benefits	No response	0.58
TCGA-LL-A5YM-01	High	1.09236	Benefits	No response	0.06
TCGA-LL-A5YN-01	Low	0.624207	Benefits	No response	1.92
TCGA-LL-A5YO-01	Low	0.904645	Benefits	No response	1.69
TCGA-LL-A5YP-01	High	1.3279	Benefits	No response	1.51
TCGA-LL-A6FP-01	High	1.63279	Benefits	Response	-0.65
TCGA-LL-A6FQ-01	High	1.33684	Benefits	Response	-0.32
TCGA-LL-A6FR-01	High	1.54239	No benefits	No response	1.11
TCGA-LL-A73Y-01	High	1.14435	Benefits	No response	0.57
TCGA-LL-A73Z-01	High	1.11117	Benefits	No response	1.02
TCGA-LL-A740-01	High	1.30291	Benefits	No response	0.52
TCGA-LL-A7SZ-01	High	1.19159	Benefits	No response	1.67
TCGA-LL-A7T0-01	High	1.32892	Benefits	No response	0.48
TCGA-LL-A8F5-01	High	1.19226	Benefits	No response	0.48
TCGA-LL-A9Q3-01	High	1.13524	Benefits	No response	1.01
TCGA-LQ-A4E4-01	High	1.43561	Benefits	No response	0.24
TCGA-MS-A51U-01	Low	0.434994	Benefits	No response	0.55
TCGA-OK-A5Q2-01	Low	0.79237	Benefits	No response	1.54
TCGA-OL-A5D6-01	Low	0.850709	Benefits	No response	0.28
TCGA-OL-A5D7-01	Low	0.629791	Benefits	No response	0.38
TCGA-OL-A5D8-01	Low	0.959995	Benefits	Response	-0.45
TCGA-OL-A5DA-01	Low	0.877508	Benefits	No response	0.09
TCGA-OL-A5RU-01	Low	1.03522	Benefits	No response	1.47
TCGA-OL-A5RV-01	Low	0.791229	Benefits	No response	0.28
TCGA-OL-A5RW-01	High	1.65187	Benefits	Response	-0.09
TCGA-OL-A5RX-01	Low	0.644031	Benefits	No response	0.24
TCGA-OL-A5RY-01	Low	0.838612	Benefits	No response	1.47
TCGA-OL-A5RZ-01	High	1.18179	Benefits	No response	0.19
TCGA-OL-A5S0-01	High	1.26738	Benefits	No response	0.84
TCGA-OL-A66I-01	Low	0.334648	Benefits	No response	0.74
TCGA-OL-A66J-01	High	1.1128	Benefits	No response	0.56
TCGA-OL-A66K-01	Low	0.7056	Benefits	No response	0.97
TCGA-OL-A66L-01	Low	0.896258	Benefits	No response	1.52
TCGA-OL-A66N-01	High	1.1494	No benefits	No response	1.17
TCGA-OL-A66O-01	Low	0.960813	Benefits	No response	0.71
TCGA-OL-A66P-01	Low	0.612704	Benefits	No response	1.88
TCGA-OL-A6VO-01	High	1.22273	Benefits	Response	-0.22
TCGA-OL-A6VQ-01	Low	0.922421	Benefits	No response	0.78
TCGA-OL-A6VR-01	Low	0.9558	Benefits	Response	-0.13
TCGA-OL-A97C-01	High	2.50528	Benefits	No response	0.64
TCGA-PE-A5DC-01	Low	0.934993	Benefits	No response	0.21
TCGA-PE-A5DD-01	Low	0.66547	Benefits	No response	1.51
TCGA-PE-A5DE-01	Low	0.393212	Benefits	No response	2.17
TCGA-PL-A8LV-01	Low	0.987295	Benefits	No response	0.39
TCGA-PL-A8LX-01	Low	0.987132	Benefits	Response	-1.2
TCGA-PL-A8LY-01	Low	0.904523	Benefits	No response	0.13
TCGA-PL-A8LZ-01	Low	0.74529	Benefits	No response	0.51
TCGA-S3-A6ZF-01	Low	0.710227	Benefits	Response	-0.1
TCGA-S3-A6ZG-01	High	1.10885	Benefits	Response	-0.69
TCGA-S3-A6ZH-01	High	1.49951	Benefits	Response	-0.72
TCGA-S3-AA0Z-01	Low	0.815533	Benefits	Response	-0.49
TCGA-S3-AA10-01	Low	0.709331	Benefits	No response	0.69
TCGA-S3-AA11-01	High	1.23035	Benefits	No response	0.49
TCGA-S3-AA12-01	Low	0.711921	Benefits	Response	-0.23
TCGA-S3-AA14-01	Low	0.821266	Benefits	No response	1.13
TCGA-S3-AA15-01	Low	0.905391	Benefits	No response	1.83
TCGA-S3-AA17-01	Low	0.865321	Benefits	No response	1.95
TCGA-UL-AAZ6-01	High	1.1774	Benefits	Response	-0.6
TCGA-UU-A93S-01	Low	0.782506	Benefits	Response	-0.74
TCGA-V7-A7HQ-01	High	1.38424	Benefits	No response	0.4
TCGA-W8-A86G-01	Low	0.903085	Benefits	No response	0.78
TCGA-WT-AB41-01	Low	0.33724	Benefits	No response	1.53
TCGA-WT-AB44-01	Low	1.02771	Benefits	No response	0.06
TCGA-XX-A899-01	Low	0.984257	Benefits	No response	1.61
TCGA-XX-A89A-01	Low	1.06896	Benefits	No response	0.15
TCGA-Z7-A8R5-01	Low	1.047	No benefits	No response	1.26
TCGA-Z7-A8R6-01	High	1.19937	Benefits	No response	0.74
