# Supplementary material for: Identification of tumor antigens and immunogenic cell death-related subtypes for the improvement of immunotherapy of breast cancer
Source: Front Cell Dev Biol. 2022 Oct 25;10:962389. doi: 10.3389/fcell.2022.962389 (PMC9641162; doi:10.3389/fcell.2022.962389)
Supplement: Supplementary file 4 [file Table6.XLSX]

## Sheet: Sheet1
Genes	p.value	HR	Low 95%CI	High 95%CI
IFNG	0.00144257	0.590067	0.426545	0.816279
CD8B	0.00592796	0.635496	0.460126	0.877705
PRF1	0.0087227	0.642915	0.462155	0.894376
HSP90AA1	0.0120831	1.50318	1.09339	2.06657
CASP1	0.0159392	0.673029	0.487751	0.928688
CXCR3	0.0242337	0.687659	0.496505	0.952407
CD8A	0.0568667	0.730932	0.529392	1.0092
CD4	0.0943266	0.75902	0.549499	1.04843
EIF2AK3	0.0955168	1.3111	0.95351	1.8028
IL10	0.105695	1.30434	0.945365	1.79961
ATG5	0.138975	1.2723	0.924796	1.75038
IL1R1	0.163599	1.2562	0.911357	1.73154
PIK3CA	0.166181	1.25306	0.910513	1.72448
NT5E	0.199154	1.23132	0.896234	1.69168
CASP8	0.200514	0.81226	0.590783	1.11677
NLRP3	0.365709	0.860288	0.620911	1.19195
LY96	0.40187	1.1467	0.832632	1.57923
TLR4	0.506634	1.11659	0.806385	1.54613
PDIA3	0.59713	1.0896	0.792618	1.49787
TNF	0.636611	0.926164	0.673737	1.27317
BAX	0.641467	0.926919	0.673469	1.27575
P2RX7	0.642029	1.0789	0.783289	1.48608
FOXP3	0.647018	0.928634	0.676412	1.27491
IL1B	0.666093	0.932191	0.677631	1.28238
CALR	0.66892	1.07153	0.780691	1.47073
IL17RA	0.672631	0.933891	0.680008	1.28256
IL6	0.812968	0.962313	0.700022	1.32288
HMGB1	0.830303	0.966034	0.704273	1.32508
ENTPD1	0.849604	0.969466	0.703609	1.33578
MYD88	0.875571	0.974874	0.708954	1.34054
IFNB1	0.933727	1.01357	0.737642	1.39272
IFNGR1	0.95445	1.00929	0.734891	1.38614
