# Supplementary material for: Identification of tumor antigens and immunogenic cell death-related subtypes for the improvement of immunotherapy of breast cancer
Source: Front Cell Dev Biol. 2022 Oct 25;10:962389. doi: 10.3389/fcell.2022.962389 (PMC9641162; doi:10.3389/fcell.2022.962389)
Supplement: Supplementary file 5 [file Table4.XLSX]

## Sheet: Sheet1
node1	node2	node1_external_id	node2_external_id	neighborhood_on_chromosome	gene_fusion	phylogenetic_cooccurrence	coexpression	experimentally_determined_interaction	database_annotated	automated_textmining	combined_score
IFNG	IFNGR1	ENSP00000229135	ENSP00000356713	0	0	0	0	0.977	0.9	0.977	0.999
IL1B	CASP1	ENSP00000263341	ENSP00000433138	0	0	0	0.287	0.773	0.9	0.948	0.999
IL1B	IL1R1	ENSP00000263341	ENSP00000386380	0	0	0	0.076	0.937	0.9	0.989	0.999
LY96	TLR4	ENSP00000284818	ENSP00000363089	0	0	0	0.176	0.982	0.9	0.994	0.999
PDIA3	CALR	ENSP00000300289	ENSP00000320866	0	0	0	0.928	0.962	0.9	0.995	0.999
IL17RA	IL17A	ENSP00000320936	ENSP00000344192	0	0	0	0	0.924	0.8	0.99	0.999
NLRP3	CASP1	ENSP00000337383	ENSP00000433138	0	0	0	0.155	0	0.9	0.995	0.999
HMGB1	TLR4	ENSP00000345347	ENSP00000363089	0	0	0	0	0.632	0.9	0.989	0.999
IL1R1	MYD88	ENSP00000386380	ENSP00000401399	0	0	0	0.062	0.886	0.9	0.989	0.999
LY96	HMGB1	ENSP00000284818	ENSP00000345347	0	0	0	0	0.417	0.9	0.978	0.998
IL1B	IL6	ENSP00000263341	ENSP00000385675	0	0	0	0.427	0	0.9	0.953	0.997
CD8B	CD8A	ENSP00000331172	ENSP00000386559	0	0	0	0.474	0.85	0.9	0.732	0.997
HSP90AA1	NLRP3	ENSP00000335153	ENSP00000337383	0	0	0	0	0.27	0.8	0.978	0.996
TNF	IL10	ENSP00000398698	ENSP00000412237	0	0	0	0.097	0	0.9	0.959	0.996
NT5E	ENTPD1	ENSP00000257770	ENSP00000360250	0	0	0	0.062	0	0.65	0.985	0.995
IL1B	IL10	ENSP00000263341	ENSP00000412237	0	0	0	0.086	0	0.9	0.959	0.995
TLR4	MYD88	ENSP00000363089	ENSP00000401399	0	0	0	0.065	0.922	0.9	0.992	0.995
CD4	CD8A	ENSP00000011653	ENSP00000386559	0	0	0	0.116	0.369	0.9	0.919	0.994
IL17A	IL6	ENSP00000344192	ENSP00000385675	0	0	0	0.062	0	0.9	0.949	0.994
IL17A	IL10	ENSP00000344192	ENSP00000412237	0	0	0	0.065	0	0.9	0.949	0.994
IL6	TNF	ENSP00000385675	ENSP00000398698	0	0	0	0.125	0	0.9	0.941	0.994
LY96	MYD88	ENSP00000284818	ENSP00000401399	0	0	0	0.088	0	0.9	0.926	0.992
IL1B	MYD88	ENSP00000263341	ENSP00000401399	0	0	0	0.097	0	0.9	0.917	0.991
IFNG	FOXP3	ENSP00000229135	ENSP00000365380	0	0	0	0.06	0.345	0.9	0.853	0.989
IL17A	TNF	ENSP00000344192	ENSP00000398698	0	0	0	0	0	0	0.989	0.989
CASP8	TNF	ENSP00000351273	ENSP00000398698	0	0	0	0.062	0.282	0.9	0.868	0.989
IL1B	NLRP3	ENSP00000263341	ENSP00000337383	0	0	0	0.232	0	0.8	0.92	0.986
IL1B	TNF	ENSP00000263341	ENSP00000398698	0	0	0	0.462	0	0.5	0.942	0.983
IL1B	CASP8	ENSP00000263341	ENSP00000351273	0	0	0	0.063	0.182	0.9	0.715	0.975
HMGB1	MYD88	ENSP00000345347	ENSP00000401399	0	0	0	0.047	0	0.9	0.745	0.973
HSP90AA1	TLR4	ENSP00000335153	ENSP00000363089	0	0	0	0	0.056	0	0.971	0.972
IL6	IL10	ENSP00000385675	ENSP00000412237	0	0	0	0.073	0	0.3	0.96	0.972
IL1B	HMGB1	ENSP00000263341	ENSP00000345347	0	0	0	0	0.27	0	0.956	0.967
IL1R1	IL10	ENSP00000386380	ENSP00000412237	0	0	0	0	0	0.9	0.691	0.967
CD4	CD8B	ENSP00000011653	ENSP00000331172	0	0	0	0.127	0	0.9	0.634	0.965
CASP8	ATG5	ENSP00000351273	ENSP00000358072	0	0	0	0.054	0.372	0	0.945	0.965
IFNG	IL10	ENSP00000229135	ENSP00000412237	0	0	0	0.066	0	0	0.95	0.951
HMGB1	IFNB1	ENSP00000345347	ENSP00000369581	0	0	0	0	0	0.9	0.531	0.951
IL1B	IL17A	ENSP00000263341	ENSP00000344192	0	0	0	0	0	0	0.948	0.949
CD4	IL10	ENSP00000011653	ENSP00000412237	0	0	0	0	0	0	0.948	0.948
TLR4	IFNB1	ENSP00000363089	ENSP00000369581	0	0	0	0	0	0	0.948	0.948
IFNG	CXCR3	ENSP00000229135	ENSP00000362795	0	0	0	0.118	0	0	0.942	0.947
CD4	IL17A	ENSP00000011653	ENSP00000344192	0	0	0	0	0	0	0.946	0.946
IFNG	IL6	ENSP00000229135	ENSP00000385675	0	0	0	0.066	0	0	0.942	0.943
CD8A	PRF1	ENSP00000386559	ENSP00000398568	0	0	0	0.55	0	0	0.88	0.943
CD4	IL6	ENSP00000011653	ENSP00000385675	0	0	0	0	0	0	0.942	0.942
CD4	IFNG	ENSP00000011653	ENSP00000229135	0	0	0	0.075	0	0	0.939	0.941
CD4	TLR4	ENSP00000011653	ENSP00000363089	0	0	0	0.119	0	0	0.934	0.94
TLR4	IL6	ENSP00000363089	ENSP00000385675	0	0	0	0.081	0	0	0.937	0.94
IFNG	TNF	ENSP00000229135	ENSP00000398698	0	0	0	0.152	0.213	0	0.915	0.938
PIK3CA	CD8A	ENSP00000263967	ENSP00000386559	0	0	0	0.062	0	0.9	0.383	0.937
CD4	TNF	ENSP00000011653	ENSP00000398698	0	0	0	0.098	0	0	0.931	0.935
IFNG	HSP90AA1	ENSP00000229135	ENSP00000335153	0	0	0	0	0	0.9	0.338	0.931
TLR4	TNF	ENSP00000363089	ENSP00000398698	0	0	0	0.083	0	0	0.925	0.929
CD4	PIK3CA	ENSP00000011653	ENSP00000263967	0	0	0	0.062	0	0.9	0.293	0.927
IL1B	TLR4	ENSP00000263341	ENSP00000363089	0	0	0	0.16	0	0	0.917	0.927
CD4	FOXP3	ENSP00000011653	ENSP00000365380	0	0	0	0.076	0	0	0.919	0.922
PIK3CA	IFNGR1	ENSP00000263967	ENSP00000356713	0	0	0	0	0	0.9	0.235	0.92
FOXP3	CD8A	ENSP00000365380	ENSP00000386559	0	0	0	0.076	0	0	0.917	0.92
IL1B	PIK3CA	ENSP00000263341	ENSP00000263967	0	0	0	0	0	0.9	0.227	0.919
P2RX7	NLRP3	ENSP00000330696	ENSP00000337383	0	0	0	0.07	0	0	0.915	0.918
CASP8	CASP1	ENSP00000351273	ENSP00000433138	0	0	0	0.125	0.27	0.8	0.947	0.916
FOXP3	IL10	ENSP00000365380	ENSP00000412237	0	0	0	0	0	0	0.916	0.916
NLRP3	CASP8	ENSP00000337383	ENSP00000351273	0	0	0	0.062	0.273	0	0.885	0.915
CD8A	IL10	ENSP00000386559	ENSP00000412237	0	0	0	0.062	0	0	0.914	0.915
IFNG	PIK3CA	ENSP00000229135	ENSP00000263967	0	0	0	0	0	0.9	0.171	0.913
IFNG	IL1B	ENSP00000229135	ENSP00000263341	0	0	0	0.08	0	0	0.903	0.907
PIK3CA	IL1R1	ENSP00000263967	ENSP00000386380	0	0	0	0	0	0.9	0.091	0.905
IL17A	FOXP3	ENSP00000344192	ENSP00000365380	0	0	0	0	0	0	0.905	0.905
PIK3CA	CD8B	ENSP00000263967	ENSP00000331172	0	0	0	0	0	0.9	0.077	0.903
IFNG	CD8A	ENSP00000229135	ENSP00000386559	0	0	0	0.149	0	0	0.889	0.902
IFNG	IL17A	ENSP00000229135	ENSP00000344192	0	0	0	0.099	0	0	0.895	0.902
CALR	HSP90AA1	ENSP00000320866	ENSP00000335153	0	0	0	0.185	0.077	0	0.878	0.9
TLR4	IL10	ENSP00000363089	ENSP00000412237	0	0	0	0	0.121	0	0.889	0.898
TNF	MYD88	ENSP00000398698	ENSP00000401399	0	0	0	0.096	0	0	0.882	0.889
CD8A	TNF	ENSP00000386559	ENSP00000398698	0	0	0	0.06	0	0	0.886	0.888
CALR	CD8A	ENSP00000320866	ENSP00000386559	0	0	0	0	0.682	0	0.651	0.884
PIK3CA	HSP90AA1	ENSP00000263967	ENSP00000335153	0	0	0	0	0.092	0.6	0.695	0.88
CD4	PRF1	ENSP00000011653	ENSP00000398568	0	0	0	0.159	0	0	0.862	0.879
FOXP3	TNF	ENSP00000365380	ENSP00000398698	0	0	0	0	0.27	0	0.839	0.878
IL6	CD8A	ENSP00000385675	ENSP00000386559	0	0	0	0	0	0	0.878	0.878
CD4	IL1B	ENSP00000011653	ENSP00000263341	0	0	0	0.099	0	0	0.868	0.876
TLR4	CASP1	ENSP00000363089	ENSP00000433138	0	0	0	0.23	0.07	0	0.839	0.875
IL17A	CD8A	ENSP00000344192	ENSP00000386559	0	0	0	0.049	0	0	0.873	0.874
IL1R1	TNF	ENSP00000386380	ENSP00000398698	0	0	0	0	0	0	0.871	0.872
PDIA3	HMGB1	ENSP00000300289	ENSP00000345347	0	0	0	0.062	0.833	0	0.24	0.87
FOXP3	IL6	ENSP00000365380	ENSP00000385675	0	0	0	0	0.182	0	0.846	0.868
IL6	MYD88	ENSP00000385675	ENSP00000401399	0	0	0	0.062	0	0	0.861	0.864
CD4	CXCR3	ENSP00000011653	ENSP00000362795	0	0	0	0.118	0.056	0	0.844	0.859
IFNA1	TNF	ENSP00000276927	ENSP00000398698	0	0	0	0	0	0	0.858	0.858
IFNB1	MYD88	ENSP00000369581	ENSP00000401399	0	0	0	0	0	0	0.858	0.858
IFNB1	TNF	ENSP00000369581	ENSP00000398698	0	0	0	0.107	0	0	0.847	0.858
IFNA1	IL6	ENSP00000276927	ENSP00000385675	0	0	0	0	0	0	0.857	0.857
PIK3CA	TLR4	ENSP00000263967	ENSP00000363089	0	0	0	0.062	0.147	0.8	0.21	0.856
TLR4	IL1R1	ENSP00000363089	ENSP00000386380	0	0	0	0.083	0	0	0.845	0.852
IFNB1	IL6	ENSP00000369581	ENSP00000385675	0	0	0	0.101	0	0	0.84	0.85
IFNA1	IFNGR1	ENSP00000276927	ENSP00000356713	0	0	0	0	0	0.6	0.64	0.849
MYD88	IL10	ENSP00000401399	ENSP00000412237	0	0	0	0	0	0	0.849	0.849
CASP8	TLR4	ENSP00000351273	ENSP00000363089	0	0	0	0.062	0.07	0.6	0.612	0.846
CXCR3	CD8A	ENSP00000362795	ENSP00000386559	0	0	0	0.214	0	0	0.81	0.845
NLRP3	TLR4	ENSP00000337383	ENSP00000363089	0	0	0	0.149	0	0	0.822	0.842
IFNGR1	IFNB1	ENSP00000356713	ENSP00000369581	0	0	0	0	0	0.6	0.616	0.84
TNF	CASP1	ENSP00000398698	ENSP00000433138	0	0	0	0.158	0.058	0	0.813	0.838
IFNA1	IL10	ENSP00000276927	ENSP00000412237	0	0	0	0	0	0	0.83	0.83
MYD88	CASP1	ENSP00000401399	ENSP00000433138	0	0	0	0.119	0.115	0	0.798	0.829
CD4	IFNA1	ENSP00000011653	ENSP00000276927	0	0	0	0	0	0	0.825	0.825
IFNA1	CD8A	ENSP00000276927	ENSP00000386559	0	0	0	0	0	0	0.825	0.825
IL6	CASP1	ENSP00000385675	ENSP00000433138	0	0	0	0.097	0	0	0.811	0.822
IL1B	IFNB1	ENSP00000263341	ENSP00000369581	0	0	0	0.084	0	0	0.807	0.816
IL1B	CD8A	ENSP00000263341	ENSP00000386559	0	0	0	0.064	0	0	0.812	0.816
IFNGR1	IL10	ENSP00000356713	ENSP00000412237	0	0	0	0	0	0.6	0.549	0.811
IFNG	PRF1	ENSP00000229135	ENSP00000398568	0	0	0	0.162	0	0	0.779	0.807
IFNG	IFNB1	ENSP00000229135	ENSP00000369581	0	0	0	0.083	0	0	0.796	0.806
IFNA1	TLR4	ENSP00000276927	ENSP00000363089	0	0	0	0	0	0	0.806	0.806
IFNB1	IL10	ENSP00000369581	ENSP00000412237	0	0	0	0.062	0	0	0.802	0.806
IL1B	IFNA1	ENSP00000263341	ENSP00000276927	0	0	0	0	0	0	0.803	0.803
P2RX7	CASP1	ENSP00000330696	ENSP00000433138	0	0	0	0.08	0	0	0.795	0.803
NLRP3	TNF	ENSP00000337383	ENSP00000398698	0	0	0	0.146	0	0	0.778	0.803
IFNGR1	IL6	ENSP00000356713	ENSP00000385675	0	0	0	0	0	0.6	0.525	0.801
IFNG	TLR4	ENSP00000229135	ENSP00000363089	0	0	0	0	0	0	0.798	0.798
PRF1	TNF	ENSP00000398568	ENSP00000398698	0	0	0	0.098	0	0	0.785	0.798
BAX	CASP8	ENSP00000293288	ENSP00000351273	0	0	0	0	0.374	0	0.688	0.796
EIF2AK3	HSP90AA1	ENSP00000307235	ENSP00000335153	0	0	0	0	0.27	0	0.724	0.79
TLR4	CD8A	ENSP00000363089	ENSP00000386559	0	0	0	0.062	0	0	0.784	0.79
ENTPD1	FOXP3	ENSP00000360250	ENSP00000365380	0	0	0	0.062	0	0	0.783	0.788
NLRP3	IL6	ENSP00000337383	ENSP00000385675	0	0	0	0.062	0	0	0.78	0.785
CALR	PRF1	ENSP00000320866	ENSP00000398568	0	0	0	0	0.27	0	0.712	0.781
HSP90AA1	IL6	ENSP00000335153	ENSP00000385675	0	0	0	0	0	0	0.776	0.776
IL17A	TLR4	ENSP00000344192	ENSP00000363089	0	0	0	0.062	0	0	0.769	0.774
IL1R1	CASP1	ENSP00000386380	ENSP00000433138	0	0	0	0.097	0	0	0.756	0.77
IL6	IL1R1	ENSP00000385675	ENSP00000386380	0	0	0	0.098	0	0	0.754	0.769
CD4	MYD88	ENSP00000011653	ENSP00000401399	0	0	0	0.069	0	0	0.76	0.767
CXCR3	TNF	ENSP00000362795	ENSP00000398698	0	0	0	0.128	0	0	0.736	0.761
IL1B	P2RX7	ENSP00000263341	ENSP00000330696	0	0	0	0	0	0	0.76	0.76
HMGB1	IL6	ENSP00000345347	ENSP00000385675	0	0	0	0	0	0	0.756	0.756
HMGB1	TNF	ENSP00000345347	ENSP00000398698	0	0	0	0	0	0	0.755	0.755
CXCR3	FOXP3	ENSP00000362795	ENSP00000365380	0	0	0	0.089	0.057	0	0.736	0.753
CALR	TLR4	ENSP00000320866	ENSP00000363089	0	0	0	0	0.071	0	0.744	0.752
CD4	ENTPD1	ENSP00000011653	ENSP00000360250	0	0	0	0.069	0	0	0.742	0.75
IFNGR1	MYD88	ENSP00000356713	ENSP00000401399	0	0	0	0.062	0	0	0.74	0.746
NLRP3	MYD88	ENSP00000337383	ENSP00000401399	0	0	0	0.062	0	0	0.737	0.743
FOXP3	PRF1	ENSP00000365380	ENSP00000398568	0	0	0	0.077	0	0	0.732	0.742
CD4	IFNB1	ENSP00000011653	ENSP00000369581	0	0	0	0	0	0	0.74	0.74
IFNA1	MYD88	ENSP00000276927	ENSP00000401399	0	0	0	0	0	0	0.74	0.74
IL1B	FOXP3	ENSP00000263341	ENSP00000365380	0	0	0	0	0	0	0.739	0.739
P2RX7	TLR4	ENSP00000330696	ENSP00000363089	0	0	0	0.083	0	0	0.727	0.739
IFNB1	CD8A	ENSP00000369581	ENSP00000386559	0	0	0	0	0	0	0.739	0.739
PRF1	IL10	ENSP00000398568	ENSP00000412237	0	0	0	0	0	0	0.738	0.738
CD4	IL17RA	ENSP00000011653	ENSP00000320936	0	0	0	0.076	0	0	0.725	0.736
IFNG	MYD88	ENSP00000229135	ENSP00000401399	0	0	0	0	0	0	0.736	0.736
CXCR3	PRF1	ENSP00000362795	ENSP00000398568	0	0	0	0.23	0	0	0.667	0.733
LY96	TNF	ENSP00000284818	ENSP00000398698	0	0	0	0.098	0	0	0.702	0.72
IL1B	LY96	ENSP00000263341	ENSP00000284818	0	0	0	0.152	0	0	0.683	0.719
IFNA1	IL17A	ENSP00000276927	ENSP00000344192	0	0	0	0	0	0	0.719	0.719
CALR	HMGB1	ENSP00000320866	ENSP00000345347	0	0	0	0	0	0	0.716	0.716
IL10	CASP1	ENSP00000412237	ENSP00000433138	0	0	0	0.062	0	0	0.708	0.714
CD8A	MYD88	ENSP00000386559	ENSP00000401399	0	0	0	0	0	0	0.709	0.71
IL17A	CXCR3	ENSP00000344192	ENSP00000362795	0	0	0	0	0	0	0.709	0.709
TLR4	PRF1	ENSP00000363089	ENSP00000398568	0	0	0	0.07	0	0	0.698	0.708
CASP8	IL6	ENSP00000351273	ENSP00000385675	0	0	0	0.062	0	0	0.699	0.706
NLRP3	IL17A	ENSP00000337383	ENSP00000344192	0	0	0	0	0	0	0.705	0.705
CD4	CASP1	ENSP00000011653	ENSP00000433138	0	0	0	0.16	0	0	0.662	0.704
CXCR3	IL10	ENSP00000362795	ENSP00000412237	0	0	0	0.062	0	0	0.696	0.703
LY96	IL6	ENSP00000284818	ENSP00000385675	0	0	0	0.087	0	0	0.685	0.7
ENTPD1	CD8A	ENSP00000360250	ENSP00000386559	0	0	0	0.077	0	0	0.689	0.7
IFNB1	CASP1	ENSP00000369581	ENSP00000433138	0	0	0	0	0	0	0.698	0.698
HMGB1	CASP1	ENSP00000345347	ENSP00000433138	0	0	0	0	0	0	0.697	0.697
IL17A	MYD88	ENSP00000344192	ENSP00000401399	0	0	0	0	0	0	0.696	0.696
NLRP3	IL1R1	ENSP00000337383	ENSP00000386380	0	0	0	0.062	0	0	0.688	0.694
NT5E	FOXP3	ENSP00000257770	ENSP00000365380	0	0	0	0	0.07	0	0.682	0.692
ENTPD1	IL10	ENSP00000360250	ENSP00000412237	0	0	0	0.058	0	0	0.687	0.692
IL17A	IL1R1	ENSP00000344192	ENSP00000386380	0	0	0	0	0	0	0.69	0.69
ATG5	CASP1	ENSP00000358072	ENSP00000433138	0	0	0	0	0.159	0	0.647	0.69
NLRP3	IL10	ENSP00000337383	ENSP00000412237	0	0	0	0.09	0	0	0.67	0.687
IL17A	IFNB1	ENSP00000344192	ENSP00000369581	0	0	0	0.062	0	0	0.681	0.687
TLR4	FOXP3	ENSP00000363089	ENSP00000365380	0	0	0	0	0.058	0	0.682	0.687
IL17A	PRF1	ENSP00000344192	ENSP00000398568	0	0	0	0	0	0	0.686	0.686
IFNG	IFNA1	ENSP00000229135	ENSP00000276927	0	0	0	0	0	0	0.681	0.681
CD4	NT5E	ENSP00000011653	ENSP00000257770	0	0	0	0.053	0	0	0.671	0.675
LY96	CASP8	ENSP00000284818	ENSP00000351273	0	0	0	0.062	0	0.6	0.203	0.674
IL17RA	IL6	ENSP00000320936	ENSP00000385675	0	0	0	0	0	0	0.674	0.674
NLRP3	HMGB1	ENSP00000337383	ENSP00000345347	0	0	0	0	0	0	0.672	0.672
HMGB1	IL10	ENSP00000345347	ENSP00000412237	0	0	0	0	0	0	0.669	0.669
NLRP3	IFNB1	ENSP00000337383	ENSP00000369581	0	0	0	0.062	0	0	0.658	0.665
CXCR3	IL6	ENSP00000362795	ENSP00000385675	0	0	0	0.062	0	0	0.656	0.664
IFNB1	IL1R1	ENSP00000369581	ENSP00000386380	0	0	0	0	0	0	0.661	0.661
IL6	PRF1	ENSP00000385675	ENSP00000398568	0	0	0	0	0	0	0.661	0.661
NT5E	IL10	ENSP00000257770	ENSP00000412237	0	0	0	0	0	0	0.66	0.66
CXCR3	MYD88	ENSP00000362795	ENSP00000401399	0	0	0	0.076	0	0	0.647	0.66
P2RX7	ENTPD1	ENSP00000330696	ENSP00000360250	0	0	0	0.089	0	0	0.641	0.659
IL17RA	IL1R1	ENSP00000320936	ENSP00000386380	0	0	0	0	0	0	0.657	0.657
PDIA3	HSP90AA1	ENSP00000300289	ENSP00000335153	0	0	0	0.066	0.152	0	0.6	0.656
CD4	NLRP3	ENSP00000011653	ENSP00000337383	0	0	0	0.141	0	0	0.609	0.65
IL17RA	TNF	ENSP00000320936	ENSP00000398698	0	0	0	0.085	0	0	0.631	0.648
CD4	IL1R1	ENSP00000011653	ENSP00000386380	0	0	0	0.062	0	0	0.639	0.646
LY96	CASP1	ENSP00000284818	ENSP00000433138	0	0	0	0.33	0	0	0.485	0.641
LY96	IFNB1	ENSP00000284818	ENSP00000369581	0	0	0	0	0	0	0.636	0.636
IFNA1	PRF1	ENSP00000276927	ENSP00000398568	0	0	0	0	0	0	0.632	0.632
IL17A	CASP1	ENSP00000344192	ENSP00000433138	0	0	0	0	0	0	0.632	0.632
IL1B	IL17RA	ENSP00000263341	ENSP00000320936	0	0	0	0.09	0	0	0.611	0.631
IFNA1	FOXP3	ENSP00000276927	ENSP00000365380	0	0	0	0	0	0	0.631	0.631
IL1B	CXCR3	ENSP00000263341	ENSP00000362795	0	0	0	0.085	0	0	0.608	0.626
ATG5	MYD88	ENSP00000358072	ENSP00000401399	0	0	0	0	0.27	0	0.509	0.626
NT5E	IL6	ENSP00000257770	ENSP00000385675	0	0	0	0.097	0	0	0.602	0.625
CASP8	MYD88	ENSP00000351273	ENSP00000401399	0	0	0	0.064	0.115	0	0.581	0.624
IL1B	PRF1	ENSP00000263341	ENSP00000398568	0	0	0	0.09	0	0	0.602	0.622
NT5E	CD8A	ENSP00000257770	ENSP00000386559	0	0	0	0	0	0	0.619	0.619
IFNG	CASP1	ENSP00000229135	ENSP00000433138	0	0	0	0.076	0	0	0.601	0.616
P2RX7	MYD88	ENSP00000330696	ENSP00000401399	0	0	0	0	0	0	0.611	0.612
IL1B	HSP90AA1	ENSP00000263341	ENSP00000335153	0	0	0	0	0	0	0.611	0.611
IL17A	ENTPD1	ENSP00000344192	ENSP00000360250	0	0	0	0	0	0	0.611	0.611
CD8A	CASP1	ENSP00000386559	ENSP00000433138	0	0	0	0.069	0	0	0.599	0.611
EIF2AK3	TNF	ENSP00000307235	ENSP00000398698	0	0	0	0	0	0	0.61	0.61
CD4	IFNGR1	ENSP00000011653	ENSP00000356713	0	0	0	0.062	0	0	0.6	0.609
FOXP3	MYD88	ENSP00000365380	ENSP00000401399	0	0	0	0	0	0	0.606	0.606
EIF2AK3	IL6	ENSP00000307235	ENSP00000385675	0	0	0	0.051	0	0	0.601	0.605
EIF2AK3	CASP8	ENSP00000307235	ENSP00000351273	0	0	0	0.062	0	0	0.594	0.602
IFNA1	CXCR3	ENSP00000276927	ENSP00000362795	0	0	0	0	0	0	0.601	0.601
HMGB1	CD8A	ENSP00000345347	ENSP00000386559	0	0	0	0	0	0	0.601	0.601
LY96	IL10	ENSP00000284818	ENSP00000412237	0	0	0	0	0	0	0.594	0.594
IL17RA	MYD88	ENSP00000320936	ENSP00000401399	0	0	0	0.063	0	0	0.582	0.592
P2RX7	TNF	ENSP00000330696	ENSP00000398698	0	0	0	0	0	0	0.592	0.592
NLRP3	CD8A	ENSP00000337383	ENSP00000386559	0	0	0	0.102	0	0	0.561	0.588
HMGB1	IL1R1	ENSP00000345347	ENSP00000386380	0	0	0	0	0	0	0.586	0.586
ENTPD1	PRF1	ENSP00000360250	ENSP00000398568	0	0	0	0.076	0	0	0.571	0.586
CD4	CASP8	ENSP00000011653	ENSP00000351273	0	0	0	0.062	0	0	0.575	0.584
NT5E	TNF	ENSP00000257770	ENSP00000398698	0	0	0	0	0	0	0.579	0.579
HSP90AA1	ATG5	ENSP00000335153	ENSP00000358072	0	0	0	0	0	0	0.577	0.577
ENTPD1	TNF	ENSP00000360250	ENSP00000398698	0	0	0	0.076	0	0	0.561	0.577
EIF2AK3	CALR	ENSP00000307235	ENSP00000320866	0	0	0	0.063	0	0	0.566	0.576
CD4	HMGB1	ENSP00000011653	ENSP00000345347	0	0	0	0	0	0	0.573	0.573
HSP90AA1	TNF	ENSP00000335153	ENSP00000398698	0	0	0	0	0	0	0.572	0.572
IFNG	HMGB1	ENSP00000229135	ENSP00000345347	0	0	0	0	0	0	0.571	0.571
EIF2AK3	ATG5	ENSP00000307235	ENSP00000358072	0	0	0	0.062	0	0	0.558	0.568
P2RX7	IL6	ENSP00000330696	ENSP00000385675	0	0	0	0	0	0	0.568	0.568
IFNG	NLRP3	ENSP00000229135	ENSP00000337383	0	0	0	0.058	0	0	0.558	0.566
FOXP3	IFNB1	ENSP00000365380	ENSP00000369581	0	0	0	0	0	0	0.566	0.566
IL1R1	CD8A	ENSP00000386380	ENSP00000386559	0	0	0	0	0	0	0.564	0.564
IL1B	EIF2AK3	ENSP00000263341	ENSP00000307235	0	0	0	0	0	0	0.561	0.561
IFNGR1	TNF	ENSP00000356713	ENSP00000398698	0	0	0	0.062	0	0	0.551	0.561
IL1B	ATG5	ENSP00000263341	ENSP00000358072	0	0	0	0	0	0	0.56	0.56
IFNA1	CASP1	ENSP00000276927	ENSP00000433138	0	0	0	0	0	0	0.56	0.56
IL17A	HMGB1	ENSP00000344192	ENSP00000345347	0	0	0	0	0	0	0.56	0.56
CD4	CALR	ENSP00000011653	ENSP00000320866	0	0	0	0	0	0	0.559	0.559
CASP8	CD8A	ENSP00000351273	ENSP00000386559	0	0	0	0	0	0	0.558	0.558
ENTPD1	IL6	ENSP00000360250	ENSP00000385675	0	0	0	0	0	0	0.558	0.558
IL17RA	CD8A	ENSP00000320936	ENSP00000386559	0	0	0	0	0	0	0.557	0.557
P2RX7	HMGB1	ENSP00000330696	ENSP00000345347	0	0	0	0	0	0	0.556	0.556
IL17RA	FOXP3	ENSP00000320936	ENSP00000365380	0	0	0	0	0.182	0	0.477	0.554
CD4	P2RX7	ENSP00000011653	ENSP00000330696	0	0	0	0.227	0	0	0.443	0.551
IL17RA	IL10	ENSP00000320936	ENSP00000412237	0	0	0	0	0	0	0.549	0.549
NT5E	IL1B	ENSP00000257770	ENSP00000263341	0	0	0	0	0	0	0.545	0.545
HSP90AA1	CASP8	ENSP00000335153	ENSP00000351273	0	0	0	0	0.075	0	0.528	0.544
IFNG	ENTPD1	ENSP00000229135	ENSP00000360250	0	0	0	0.076	0	0	0.526	0.543
PDIA3	EIF2AK3	ENSP00000300289	ENSP00000307235	0	0	0	0.065	0	0	0.529	0.541
CASP8	IL10	ENSP00000351273	ENSP00000412237	0	0	0	0	0	0	0.54	0.54
LY96	IL1R1	ENSP00000284818	ENSP00000386380	0	0	0	0.076	0	0	0.519	0.536
HSP90AA1	HMGB1	ENSP00000335153	ENSP00000345347	0	0	0	0.124	0.064	0	0.479	0.536
CASP8	IFNB1	ENSP00000351273	ENSP00000369581	0	0	0	0	0	0	0.533	0.533
ENTPD1	CXCR3	ENSP00000360250	ENSP00000362795	0	0	0	0.061	0	0	0.521	0.531
CXCR3	IFNB1	ENSP00000362795	ENSP00000369581	0	0	0	0	0	0	0.522	0.522
NT5E	IL17A	ENSP00000257770	ENSP00000344192	0	0	0	0	0	0	0.521	0.521
ATG5	TNF	ENSP00000358072	ENSP00000398698	0	0	0	0	0	0	0.521	0.521
IFNA1	IL1R1	ENSP00000276927	ENSP00000386380	0	0	0	0	0	0	0.52	0.52
IFNG	CASP8	ENSP00000229135	ENSP00000351273	0	0	0	0.062	0	0	0.508	0.519
IL1B	ENTPD1	ENSP00000263341	ENSP00000360250	0	0	0	0.062	0	0	0.508	0.519
IFNA1	NLRP3	ENSP00000276927	ENSP00000337383	0	0	0	0	0	0	0.518	0.518
FOXP3	IL1R1	ENSP00000365380	ENSP00000386380	0	0	0	0	0	0	0.518	0.518
IFNGR1	CD8A	ENSP00000356713	ENSP00000386559	0	0	0	0	0	0	0.517	0.517
IFNG	IL1R1	ENSP00000229135	ENSP00000386380	0	0	0	0.062	0	0	0.504	0.515
HSP90AA1	CASP1	ENSP00000335153	ENSP00000433138	0	0	0	0	0.075	0	0.493	0.512
IFNG	NT5E	ENSP00000229135	ENSP00000257770	0	0	0	0	0	0	0.511	0.511
IFNGR1	TLR4	ENSP00000356713	ENSP00000363089	0	0	0	0.105	0	0	0.47	0.506
NLRP3	ATG5	ENSP00000337383	ENSP00000358072	0	0	0	0	0	0	0.505	0.505
IFNB1	PRF1	ENSP00000369581	ENSP00000398568	0	0	0	0	0	0	0.501	0.501
IFNG	IL17RA	ENSP00000229135	ENSP00000320936	0	0	0	0	0	0	0.498	0.498
NT5E	P2RX7	ENSP00000257770	ENSP00000330696	0	0	0	0	0	0	0.495	0.495
P2RX7	IL10	ENSP00000330696	ENSP00000412237	0	0	0	0.066	0	0	0.481	0.494
PIK3CA	EIF2AK3	ENSP00000263967	ENSP00000307235	0	0	0	0.084	0	0	0.469	0.493
CALR	TNF	ENSP00000320866	ENSP00000398698	0	0	0	0	0	0	0.493	0.493
IL17A	IFNGR1	ENSP00000344192	ENSP00000356713	0	0	0	0	0	0	0.493	0.493
CD4	LY96	ENSP00000011653	ENSP00000284818	0	0	0	0.101	0	0	0.458	0.492
CASP8	PRF1	ENSP00000351273	ENSP00000398568	0	0	0	0.085	0	0	0.467	0.492
IL1B	IFNGR1	ENSP00000263341	ENSP00000356713	0	0	0	0.062	0	0	0.476	0.487
LY96	NLRP3	ENSP00000284818	ENSP00000337383	0	0	0	0.077	0	0	0.468	0.487
CD8B	FOXP3	ENSP00000331172	ENSP00000365380	0	0	0	0.065	0	0	0.471	0.485
CD4	HSP90AA1	ENSP00000011653	ENSP00000335153	0	0	0	0	0.075	0	0.466	0.484
PRF1	CASP1	ENSP00000398568	ENSP00000433138	0	0	0	0.13	0	0	0.431	0.484
CXCR3	TLR4	ENSP00000362795	ENSP00000363089	0	0	0	0.062	0	0	0.469	0.48
ATG5	IL6	ENSP00000358072	ENSP00000385675	0	0	0	0	0	0	0.479	0.479
PIK3CA	CASP8	ENSP00000263967	ENSP00000351273	0	0	0	0	0.075	0	0.459	0.478
EIF2AK3	TLR4	ENSP00000307235	ENSP00000363089	0	0	0	0	0.076	0	0.459	0.478
PRF1	MYD88	ENSP00000398568	ENSP00000401399	0	0	0	0.059	0	0	0.464	0.474
IL1B	BAX	ENSP00000263341	ENSP00000293288	0	0	0	0.049	0	0	0.465	0.469
HSP90AA1	CD8A	ENSP00000335153	ENSP00000386559	0	0	0	0	0	0	0.469	0.469
IFNA1	CASP8	ENSP00000276927	ENSP00000351273	0	0	0	0	0	0	0.468	0.468
BAX	TNF	ENSP00000293288	ENSP00000398698	0	0	0	0	0.059	0	0.457	0.467
IFNGR1	IL1R1	ENSP00000356713	ENSP00000386380	0	0	0	0.062	0	0	0.456	0.467
CALR	IL6	ENSP00000320866	ENSP00000385675	0	0	0	0	0	0	0.465	0.465
NT5E	PRF1	ENSP00000257770	ENSP00000398568	0	0	0	0	0	0	0.463	0.463
CD4	ATG5	ENSP00000011653	ENSP00000358072	0	0	0	0	0	0	0.459	0.459
IL1B	CALR	ENSP00000263341	ENSP00000320866	0	0	0	0	0	0	0.459	0.459
IFNA1	HMGB1	ENSP00000276927	ENSP00000345347	0	0	0	0	0	0	0.46	0.459
BAX	IL6	ENSP00000293288	ENSP00000385675	0	0	0	0	0	0	0.459	0.459
CALR	IL10	ENSP00000320866	ENSP00000412237	0	0	0	0	0	0	0.459	0.459
CALR	P2RX7	ENSP00000320866	ENSP00000330696	0	0	0	0	0	0	0.454	0.454
ATG5	IFNB1	ENSP00000358072	ENSP00000369581	0	0	0	0	0	0	0.45	0.45
CALR	ATG5	ENSP00000320866	ENSP00000358072	0	0	0	0	0	0	0.444	0.444
HMGB1	FOXP3	ENSP00000345347	ENSP00000365380	0	0	0	0	0.056	0	0.434	0.443
CD8B	PRF1	ENSP00000331172	ENSP00000398568	0	0	0	0.15	0	0	0.371	0.442
IFNG	LY96	ENSP00000229135	ENSP00000284818	0	0	0	0	0	0	0.441	0.441
ATG5	TLR4	ENSP00000358072	ENSP00000363089	0	0	0	0	0	0	0.431	0.431
HMGB1	ATG5	ENSP00000345347	ENSP00000358072	0	0	0	0	0	0	0.43	0.43
IFNG	P2RX7	ENSP00000229135	ENSP00000330696	0	0	0	0.062	0	0	0.413	0.426
IFNG	CALR	ENSP00000229135	ENSP00000320866	0	0	0	0	0	0	0.421	0.421
IFNA1	LY96	ENSP00000276927	ENSP00000284818	0	0	0	0	0	0	0.421	0.42
P2RX7	CD8A	ENSP00000330696	ENSP00000386559	0	0	0	0.063	0	0	0.407	0.42
HSP90AA1	IL10	ENSP00000335153	ENSP00000412237	0	0	0	0	0	0	0.42	0.42
NLRP3	FOXP3	ENSP00000337383	ENSP00000365380	0	0	0	0	0	0	0.42	0.42
CALR	CASP8	ENSP00000320866	ENSP00000351273	0	0	0	0	0.076	0	0.395	0.417
IFNGR1	FOXP3	ENSP00000356713	ENSP00000365380	0	0	0	0	0	0	0.417	0.417
BAX	CASP1	ENSP00000293288	ENSP00000433138	0	0	0	0	0.178	0	0.318	0.416
HMGB1	CASP8	ENSP00000345347	ENSP00000351273	0	0	0	0	0	0	0.416	0.416
BAX	EIF2AK3	ENSP00000293288	ENSP00000307235	0	0	0	0	0	0	0.415	0.414
CXCR3	IL1R1	ENSP00000362795	ENSP00000386380	0	0	0	0	0	0	0.414	0.414
PDIA3	CD8A	ENSP00000300289	ENSP00000386559	0	0	0	0	0	0	0.413	0.412
ATG5	CD8A	ENSP00000358072	ENSP00000386559	0	0	0	0	0	0	0.413	0.412
FOXP3	CASP1	ENSP00000365380	ENSP00000433138	0	0	0	0	0	0	0.411	0.411
IL17RA	TLR4	ENSP00000320936	ENSP00000363089	0	0	0	0.069	0	0	0.393	0.41
ENTPD1	TLR4	ENSP00000360250	ENSP00000363089	0	0	0	0.137	0	0	0.339	0.405
CASP8	IL1R1	ENSP00000351273	ENSP00000386380	0	0	0	0.062	0	0	0.391	0.404
IFNGR1	CXCR3	ENSP00000356713	ENSP00000362795	0	0	0	0	0	0	0.4	0.4
