# Supplementary material for: Identification of tumor antigens and immunogenic cell death-related subtypes for the improvement of immunotherapy of breast cancer
Source: Front Cell Dev Biol. 2022 Oct 25;10:962389. doi: 10.3389/fcell.2022.962389 (PMC9641162; doi:10.3389/fcell.2022.962389)
Supplement: Supplementary file 6 [file Table1.XLSX]

## Sheet: Over-expressed
Gene Symbol	Gene ID	Median (Tumor)	Median (Normal)	Log2(Fold Change)	adjp
COL10A1	ENSG00000123500.9	67.461	0.12	5.934	6.52e-208
TFF1	ENSG00000160182.2	133.796	1.27	5.892	2.02e-24
RP11-40C6.2	ENSG00000219928.2	278.049	4.59	5.642	1.98e-85
MMP11	ENSG00000099953.9	167.729	2.56	5.567	9.5e-231
COL11A1	ENSG00000060718.18	37.131	0.5	4.668	1.96e-137
AP000349.2	ENSG00000280178.1	26.15	0.15	4.561	3.61e-121
UBE2C	ENSG00000175063.16	54.579	1.41	4.527	1.12e-227
RP5-940J5.9	ENSG00000269968.1	17.259	0	4.191	1.29e-25
AGR3	ENSG00000173467.8	232.904	11.82	4.189	2.97e-24
S100P	ENSG00000163993.6	48.839	1.88	4.113	1.81e-72
AGR2	ENSG00000106541.11	376.524	21.23	4.086	8.56e-34
CST1	ENSG00000170373.8	15.49	0	4.044	5.97e-80
MTND4P12	ENSG00000247627.2	23.56	0.53	4.005	1.63e-10
KIAA0101	ENSG00000166803.10	35.419	1.38	3.936	1.4e-260
TOP2A	ENSG00000131747.14	31.71	1.18	3.907	5.24e-210
CENPF	ENSG00000117724.12	33.4	1.35	3.872	5.47e-214
RRM2	ENSG00000171848.13	22.98	0.77	3.76	4.62e-189
LRRC15	ENSG00000172061.8	20.659	0.61	3.75	1.43e-117
NEK2	ENSG00000117650.12	15.87	0.26	3.743	8.56e-235
AP003391.1	ENSG00000281272.1	12.26	0	3.729	6.09e-24
IGHG4	ENSG00000211892.3	68.071	4.39	3.68	1.78e-49
NAT1	ENSG00000171428.13	49.549	3.34	3.542	8.7e-41
MYBL2	ENSG00000101057.15	17.2	0.57	3.535	4.62e-150
TPX2	ENSG00000088325.15	22.62	1.05	3.526	1.46e-209
PITX1	ENSG00000069011.15	14.73	0.4	3.49	5.14e-119
PKMYT1	ENSG00000127564.16	20.97	1.06	3.415	1.15e-205
BIRC5	ENSG00000089685.14	17.17	0.71	3.409	1.26e-186
MISP	ENSG00000099812.8	16.21	0.63	3.4	4.58e-94
COMP	ENSG00000105664.10	44.47	3.32	3.396	9.99e-109
GJB2	ENSG00000165474.5	16.05	0.63	3.387	4.88e-120
CXCL10	ENSG00000169245.5	25.419	1.53	3.384	2.08e-93
CDC20	ENSG00000117399.13	25.351	1.54	3.375	2.37e-173
HSPB1P1	ENSG00000236060.2	17.15	0.79	3.342	1.54e-56
S100A14	ENSG00000189334.8	241.821	23.429	3.313	3.97e-73
TNNT1	ENSG00000105048.16	20.629	1.18	3.311	5.15e-50
UBE2T	ENSG00000077152.9	31.639	2.32	3.297	3.15e-228
PTTG1	ENSG00000164611.12	40.229	3.32	3.255	3.08e-208
TK1	ENSG00000167900.11	44.721	3.82	3.246	6.45e-223
RP11-667K14.4	ENSG00000262533.1	8.4	0	3.233	1.27e-36
NUSAP1	ENSG00000137804.12	25.72	1.89	3.209	1.58e-197
MMP9	ENSG00000100985.7	29.67	2.34	3.199	7.79e-75
GPRC5A	ENSG00000013588.5	86.707	8.67	3.181	6.6e-85
ASF1B	ENSG00000105011.8	15.62	0.91	3.121	9.93e-232
CCNB2	ENSG00000157456.7	16.61	1.03	3.117	5.52e-185
CEACAM6	ENSG00000086548.8	11.94	0.5	3.109	3.23e-41
ZACN	ENSG00000186919.12	10.18	0.3	3.104	3.41e-63
SLC44A4	ENSG00000204385.10	59.9	6.15	3.09	1.31e-40
MKI67	ENSG00000148773.12	11.25	0.44	3.089	1.75e-176
HMGN1P37	ENSG00000229237.2	7.43	0	3.076	1.88e-133
EEF1A2	ENSG00000101210.10	31.28	2.84	3.071	8.27e-42
TUBB3	ENSG00000258947.6	17.59	1.23	3.059	5.02e-101
U91328.1	ENSG00000281052.1	7.33	0	3.058	2.09e-06
ZWINT	ENSG00000122952.16	34.489	3.27	3.055	3.18e-208
CKS2	ENSG00000123975.4	85.129	9.38	3.053	7.87e-239
NKAIN1	ENSG00000084628.9	9.03	0.21	3.051	2.85e-66
AC093850.2	ENSG00000230838.1	7.45	0.03	3.036	2.65e-135
KIF20A	ENSG00000112984.11	10.86	0.45	3.032	4.59e-185
UHRF1	ENSG00000276043.4	11.23	0.52	3.008	2.56e-203
FN1	ENSG00000115414.18	1215.89	151.166	2.999	7.96e-142
CCNB1	ENSG00000134057.14	44.581	4.77	2.982	9.81e-209
IGHGP	ENSG00000253755.1	11.68	0.61	2.977	5.66e-37
RNU4-1	ENSG00000200795.1	6.75	0	2.954	1.33e-09
RP11-316M1.12	ENSG00000259357.2	10.53	0.49	2.952	1.17e-40
FOXA1	ENSG00000129514.5	158.253	19.84	2.934	1.03e-31
PYCR1	ENSG00000183010.16	82.321	9.91	2.933	4.58e-220
PPAPDC1A	ENSG00000203805.10	7.33	0.1	2.921	4e-129
EIF5AP4	ENSG00000234743.1	10.16	0.48	2.915	5.29e-90
HOXC10	ENSG00000180818.4	28.24	2.9	2.906	1.01e-35
FOXM1	ENSG00000111206.12	17.09	1.42	2.902	1.34e-160
C15orf48	ENSG00000166920.10	31.169	3.36	2.883	6.01e-65
CYP2B7P	ENSG00000256612.7	12.13	0.78	2.883	1.18e-25
INHBA	ENSG00000122641.9	13.53	0.97	2.883	9.14e-139
EPCAM	ENSG00000119888.10	217.307	28.839	2.871	2.35e-113
AC066694.1	ENSG00000281204.1	6.29	0	2.866	2.01e-07
PBK	ENSG00000168078.9	8.04	0.25	2.854	1.29e-169
HN1	ENSG00000189159.15	178.02	23.769	2.853	6.05e-209
LMNB1	ENSG00000113368.11	30.439	3.37	2.847	1.54e-170
COL1A1	ENSG00000108821.13	1055.93	146.017	2.846	3e-80
CDK1	ENSG00000170312.15	27.889	3.03	2.842	2.82e-184
PRR15	ENSG00000176532.3	28.719	3.17	2.833	1.73e-50
IGHG1	ENSG00000211896.6	626.381	89.077	2.8	2.36e-19
ANLN	ENSG00000011426.10	11.03	0.74	2.79	1.39e-162
UBE2SP2	ENSG00000224126.2	8.33	0.35	2.789	1.14e-176
CEP55	ENSG00000138180.15	8.66	0.4	2.787	3.17e-172
MELK	ENSG00000165304.7	8.43	0.37	2.783	8.33e-161
AURKA	ENSG00000087586.17	13.75	1.15	2.778	7.11e-174
NUF2	ENSG00000143228.12	9.76	0.57	2.777	1.01e-166
CXCL9	ENSG00000138755.5	16.63	1.58	2.773	7.17e-54
MAL2	ENSG00000147676.13	124.189	17.34	2.771	5.84e-115
DEGS2	ENSG00000168350.7	58.432	7.74	2.766	8.86e-42
KIF4A	ENSG00000090889.11	6.96	0.18	2.754	3.41e-184
TROAP	ENSG00000135451.12	12.04	0.94	2.749	2.77e-162
KIFC1	ENSG00000237649.7	15.24	1.42	2.746	3.59e-170
CRABP2	ENSG00000143320.8	604.29	89.541	2.741	2.73e-59
TFF3	ENSG00000160180.15	297.737	43.949	2.733	6.97e-11
TSPAN1	ENSG00000117472.9	52.639	7.11	2.725	4.81e-35
AC239868.2	ENSG00000280874.1	60.3	8.3	2.721	1.4e-80
MMP13	ENSG00000137745.11	5.71	0.02	2.718	2.78e-79
AC239868.3	ENSG00000281134.1	59.979	8.3	2.713	1.4e-78
TPD52	ENSG00000076554.15	178.675	26.62	2.702	1.36e-117
LAMP5	ENSG00000125869.9	8.02	0.39	2.698	2.54e-97
SDC1	ENSG00000115884.10	128.141	19.061	2.687	5.36e-100
CDCA5	ENSG00000146670.9	11.36	0.92	2.686	1.33e-166
AURKB	ENSG00000178999.12	11.92	1.03	2.67	5.92e-145
IGHG3	ENSG00000211897.7	79.781	11.69	2.67	3.88e-21
CDKN3	ENSG00000100526.19	17.99	2	2.662	2.62e-177
DTL	ENSG00000143476.17	9.5	0.66	2.661	6.66e-163
CACNG4	ENSG00000075461.5	23.55	2.9	2.654	6.93e-46
BUB1	ENSG00000169679.14	8.1	0.45	2.65	1.11e-163
FAM111B	ENSG00000189057.10	6.97	0.27	2.65	1.76e-134
PAFAH1B3	ENSG00000079462.7	101.061	15.27	2.649	2.07e-234
PLK1	ENSG00000166851.14	14.59	1.5	2.641	7.23e-158
RMI2	ENSG00000175643.8	14.19	1.44	2.638	2.11e-178
ESR1	ENSG00000091831.21	70.238	10.46	2.636	7.79e-13
POSTN	ENSG00000133110.14	404.921	65.48	2.61	2e-71
KIF2C	ENSG00000142945.12	9.85	0.78	2.608	5.37e-157
SMIM22	ENSG00000267795.5	263.707	42.78	2.596	1.87e-68
KIF11	ENSG00000138160.5	8.96	0.65	2.594	9.39e-170
ANXA9	ENSG00000143412.9	21.621	2.75	2.593	1.63e-47
CTD-2224J9.4	ENSG00000241434.1	4.93	0	2.568	4.31e-10
CRIP1	ENSG00000213145.9	888.42	149.178	2.566	2.19e-51
IFI6	ENSG00000126709.14	302.312	50.348	2.562	5.28e-67
CXCL13	ENSG00000156234.7	6.93	0.35	2.554	6.88e-25
DLGAP5	ENSG00000126787.12	6.21	0.23	2.551	6.31e-164
HMMR	ENSG00000072571.19	6.63	0.31	2.542	3.48e-161
IQGAP3	ENSG00000183856.10	6.63	0.31	2.542	2.58e-164
ZG16B	ENSG00000162078.11	123.348	20.5	2.532	5.69e-41
CENPM	ENSG00000100162.14	11.53	1.17	2.53	6.78e-181
HIST1H2BD	ENSG00000158373.8	59.97	9.77	2.501	8.16e-86
CTXN1	ENSG00000178531.5	21.04	2.91	2.495	3.41e-131
RP11-498C9.13	ENSG00000263585.1	5.02	0.07	2.492	4.59e-28
HMGN1P36	ENSG00000235734.4	4.61	0	2.488	3.66e-85
STARD10	ENSG00000214530.7	412.942	73.16	2.481	2.21e-84
CDC6	ENSG00000094804.9	8.14	0.64	2.478	6.9e-112
DLEU2_6	ENSG00000275559.1	4.57	0	2.478	1.24e-16
HMGB3	ENSG00000029993.14	57.019	9.47	2.47	6.65e-126
RP11-649E7.5	ENSG00000258377.1	10.57	1.09	2.469	1.47e-24
CDCA8	ENSG00000134690.10	9.78	0.97	2.452	2.04e-164
NDC80	ENSG00000080986.12	7.5	0.56	2.446	3.19e-157
MUC1	ENSG00000185499.16	419.666	76.372	2.443	3.48e-46
RP11-70C1.3	ENSG00000235288.3	8.57	0.78	2.427	0.00335
RNU1-106P	ENSG00000207110.1	4.35	0	2.42	1.49e-18
ZMYND10	ENSG00000004838.13	11.83	1.41	2.412	3.17e-55
SPP1	ENSG00000118785.13	135.918	24.781	2.409	1.81e-45
CDCA3	ENSG00000111665.11	14.85	2	2.401	9.77e-146
GATA3	ENSG00000107485.15	251.793	46.921	2.399	3.75e-31
NCAPG	ENSG00000109805.9	6.41	0.41	2.394	7.79e-150
NCAPH	ENSG00000121152.9	8.64	0.84	2.389	2.22e-153
ASPM	ENSG00000066279.16	4.96	0.14	2.386	5.61e-154
FAM83D	ENSG00000101447.13	7.34	0.6	2.382	9.86e-120
CENPU	ENSG00000151725.11	17.701	2.62	2.369	6.41e-156
HNRNPCP2	ENSG00000204253.4	15.21	2.14	2.368	2.37e-156
SLC39A6	ENSG00000141424.12	254.901	48.711	2.364	1.18e-30
EXO1	ENSG00000174371.16	5.69	0.3	2.364	3.38e-144
SUSD3	ENSG00000157303.10	46.141	8.24	2.351	1.2e-28
APOBEC3B	ENSG00000179750.15	7.78	0.73	2.344	2.37e-80
GRP	ENSG00000134443.9	6.04	0.39	2.341	3.96e-14
ISG15	ENSG00000187608.8	110.629	21.029	2.341	1.12e-71
FNDC1	ENSG00000164694.16	10.73	1.32	2.338	4.25e-59
TTC39A	ENSG00000085831.15	72.892	13.62	2.337	5.07e-54
HOXC13	ENSG00000123364.4	4.86	0.16	2.337	1.08e-72
KPNA2	ENSG00000182481.8	82.733	15.6	2.335	1.29e-164
SPC25	ENSG00000152253.8	7.13	0.62	2.327	3.08e-179
AC005943.6	ENSG00000279009.1	4.01	0	2.325	1.17e-08
PAQR4	ENSG00000162073.13	26.62	4.54	2.318	3.75e-160
PKIB	ENSG00000135549.14	36.081	6.45	2.315	1.5e-47
HJURP	ENSG00000123485.11	5.85	0.38	2.311	6.03e-157
PRC1	ENSG00000198901.13	37.569	6.82	2.302	1.91e-151
COL3A1	ENSG00000168542.12	822.23	167.648	2.287	2.75e-48
SQLE	ENSG00000104549.11	41.81	7.77	2.287	1.05e-133
UBD	ENSG00000213886.3	23.88	4.11	2.284	5.96e-21
CXCL11	ENSG00000169248.12	5.15	0.27	2.276	1.53e-65
CCDC64	ENSG00000135127.11	11.72	1.63	2.274	6.9e-147
FAM83H-AS1	ENSG00000203499.10	25.74	4.53	2.274	1.77e-136
CFB	ENSG00000243649.8	220.433	44.901	2.27	5.07e-27
MAD2L1	ENSG00000164109.13	15.97	2.52	2.269	7.75e-140
HIST1H4H	ENSG00000158406.3	10.41	1.37	2.267	1.53e-63
CTHRC1	ENSG00000164932.12	97.727	19.601	2.261	4.19e-88
FCGR1A	ENSG00000150337.13	18.72	3.14	2.252	4.48e-102
RET	ENSG00000165731.17	8.1	0.91	2.252	1.44e-41
GALNT6	ENSG00000139629.15	59.792	11.81	2.247	3.52e-40
SLC9A3R1	ENSG00000109062.9	267.871	55.931	2.24	1.34e-85
BUB1B	ENSG00000156970.12	7.12	0.72	2.239	1.74e-150
SBK1	ENSG00000188322.4	8.86	1.09	2.238	5.53e-136
PRSS8	ENSG00000052344.15	148.992	30.849	2.236	9.71e-79
PPIAP22	ENSG00000198618.5	307.682	64.569	2.235	4.4e-167
RAD51	ENSG00000051180.16	7.78	0.87	2.231	6.27e-152
OLR1	ENSG00000173391.8	8.93	1.12	2.228	4.82e-85
CA12	ENSG00000074410.13	97.153	19.96	2.227	5.67e-19
WISP1	ENSG00000104415.13	6.44	0.59	2.226	4.72e-107
TYMS	ENSG00000176890.15	32.199	6.11	2.223	1.1e-125
TMEM132A	ENSG00000006118.14	41.36	8.15	2.211	1.6e-109
KIF23	ENSG00000137807.13	11.41	1.69	2.206	6.61e-142
AP1M2	ENSG00000129354.11	93.759	19.61	2.201	4.05e-118
BCAS4	ENSG00000124243.17	19.69	3.5	2.201	3.14e-108
RAB25	ENSG00000132698.13	160.819	34.189	2.201	1.37e-111
KRT18	ENSG00000111057.10	791.419	171.527	2.199	7.51e-83
SDS	ENSG00000135094.10	8.35	1.04	2.196	1.46e-104
ASPN	ENSG00000106819.11	34.789	6.85	2.189	4.16e-39
MXRA5	ENSG00000101825.7	41.271	8.32	2.181	9.48e-56
RACGAP1	ENSG00000161800.12	21.769	4.03	2.179	2.79e-130
CDC45	ENSG00000093009.9	6.37	0.63	2.177	7.45e-134
ARAP1-AS1	ENSG00000256007.1	5.4	0.42	2.172	2.75e-07
HIST1H3H	ENSG00000278828.1	4.95	0.32	2.172	2.73e-76
SORD2P	ENSG00000259479.6	14.99	2.55	2.171	6.33e-83
TLCD1	ENSG00000160606.10	18.911	3.43	2.168	5.89e-140
SRP9P1	ENSG00000180581.7	58.241	12.18	2.168	1.3e-25
FAM64A	ENSG00000129195.15	5.06	0.35	2.166	3.42e-127
METRN	ENSG00000103260.8	66.972	14.16	2.165	5.98e-62
CENPA	ENSG00000115163.14	6.98	0.78	2.164	3.4e-109
HPN	ENSG00000105707.13	29.331	5.78	2.161	2.1e-37
SPDEF	ENSG00000124664.10	124.292	27.07	2.158	5.09e-27
MMP1	ENSG00000196611.4	3.73	0.06	2.158	7.1e-55
BGN	ENSG00000182492.15	372.939	83.089	2.153	1.31e-117
APOC4-APOC2	ENSG00000224916.8	8.22	1.08	2.148	1.33e-69
NUP210	ENSG00000132182.11	21.711	4.14	2.144	4.15e-140
ESRP1	ENSG00000104413.15	63.39	13.63	2.138	7.63e-135
ESM1	ENSG00000164283.12	5.11	0.39	2.136	7e-119
SORD	ENSG00000140263.13	34.719	7.15	2.132	5.85e-73
RP11-10G12.1	ENSG00000244538.1	5.03	0.4	2.107	6.48e-40
SPC24	ENSG00000161888.11	6.27	0.69	2.105	1.97e-156
EPN3	ENSG00000049283.17	21.55	4.25	2.103	2.62e-92
CCNA2	ENSG00000145386.9	9.01	1.34	2.097	2.48e-130
RP11-386G11.10	ENSG00000258017.1	174.199	39.99	2.096	3.52e-60
GINS1	ENSG00000101003.9	6.07	0.66	2.091	1.73e-148
UBE2S	ENSG00000108106.13	44.622	9.72	2.089	1.71e-161
TRIP13	ENSG00000071539.13	8.72	1.31	2.073	1.66e-119
F12	ENSG00000131187.9	7.65	1.06	2.07	3.01e-90
RP11-161H23.5	ENSG00000258232.2	99.318	22.93	2.068	3.24e-102
PRLR	ENSG00000113494.16	25.06	5.22	2.067	3.42e-49
C19orf33	ENSG00000167644.11	47.149	10.58	2.056	4.32e-20
EZR	ENSG00000092820.17	159.608	37.621	2.056	2.17e-136
CELSR1	ENSG00000075275.16	40.09	8.89	2.055	4.39e-55
AKR7A3	ENSG00000162482.4	13.2	2.42	2.054	3.26e-26
KRT8	ENSG00000170421.11	859.467	206.185	2.054	4.31e-88
CDT1	ENSG00000167513.8	6.54	0.82	2.051	3.29e-113
E2F1	ENSG00000101412.12	9.09	1.44	2.048	9.15e-130
DBNDD1	ENSG00000003249.13	22.43	4.67	2.047	2.21e-116
TTK	ENSG00000112742.9	4.91	0.43	2.047	5.94e-118
APOC2	ENSG00000234906.8	5.4	0.55	2.046	2.05e-63
CD24	ENSG00000272398.5	632.665	152.471	2.046	9.73e-34
C9orf116	ENSG00000160345.12	18.51	3.74	2.041	1.35e-69
HN1L	ENSG00000206053.12	91.448	21.54	2.036	4.72e-147
HIST1H2BK	ENSG00000197903.7	131.954	31.471	2.034	1.66e-81
MCM4	ENSG00000104738.16	50.289	11.55	2.031	8.19e-101
SPAG5	ENSG00000076382.16	16.03	3.17	2.03	1.4e-130
FAM83H	ENSG00000180921.6	29.29	6.47	2.02	2.23e-141
RP11-442H21.2	ENSG00000269926.1	3.04	0	2.014	2.78e-05
LOXL1	ENSG00000129038.15	82.059	19.77	2	2.11e-76
MARCKSL1	ENSG00000175130.6	274.906	68.27	1.994	2.84e-152
PRR11	ENSG00000068489.12	5.96	0.75	1.992	1.95e-95
RP5-890E16.4	ENSG00000266341.1	2.97	0	1.989	5.15e-11
ARNT2	ENSG00000172379.18	9.23	1.59	1.982	2.14e-52
C1orf233	ENSG00000228594.3	9.5	1.66	1.981	4.03e-103
ATAD2	ENSG00000156802.12	16.429	3.42	1.979	2.06e-96
GINS2	ENSG00000131153.8	8.41	1.4	1.971	5.88e-126
CAPN13	ENSG00000162949.16	17.73	3.78	1.97	9.65e-33
IFI30	ENSG00000216490.3	202.123	50.86	1.97	2.8e-103
CDC25C	ENSG00000158402.18	3.45	0.14	1.965	2.91e-161
SEZ6L2	ENSG00000174938.14	23.63	5.31	1.965	8.58e-29
MCM2	ENSG00000073111.13	19.8	4.33	1.964	9.79e-128
HOXC11	ENSG00000123388.4	3.28	0.1	1.96	1.39e-54
STMN1	ENSG00000117632.20	220.861	56.148	1.957	6.58e-120
RND1	ENSG00000172602.9	12.71	2.53	1.957	8.36e-37
SKA3	ENSG00000165480.15	3.85	0.25	1.956	5.17e-139
NPNT	ENSG00000168743.12	58.419	14.32	1.955	1.38e-37
CLGN	ENSG00000153132.12	4.89	0.52	1.954	1.42e-43
MARVELD2	ENSG00000152939.14	11.48	2.23	1.95	6.43e-67
COX6C	ENSG00000164919.10	1032.48	267.074	1.947	9.09e-80
CTD-3141N22.1	ENSG00000241069.1	4.01	0.3	1.946	1.48e-07
UNC5B	ENSG00000107731.12	13.17	2.68	1.945	9.83e-100
HIST1H2BC	ENSG00000180596.7	10.9	2.11	1.936	8.27e-48
MANEAL	ENSG00000185090.14	12.73	2.59	1.935	1.05e-80
MND1	ENSG00000121211.7	4.65	0.48	1.933	1.2e-118
RECQL4	ENSG00000160957.12	14.26	3.01	1.928	7.04e-120
SAPCD2	ENSG00000186193.8	6.98	1.1	1.926	1.02e-109
TACC3	ENSG00000013810.18	22.49	5.21	1.919	2.29e-151
SPINT2	ENSG00000167642.12	617.287	162.657	1.918	9.85e-99
SULF1	ENSG00000137573.13	71.52	18.32	1.908	1.81e-67
GPR160	ENSG00000173890.16	36.161	8.92	1.905	9.39e-41
HIST1H2AC	ENSG00000180573.9	68.96	17.71	1.903	9.43e-54
AC005255.3	ENSG00000256210.3	7.47	1.27	1.9	2.79e-57
LYZ	ENSG00000090382.6	87.492	22.74	1.898	1.75e-28
CCL4L2	ENSG00000276070.4	8.08	1.44	1.896	5.49e-23
RSPH1	ENSG00000160188.9	7.11	1.18	1.895	1.76e-49
VAV3	ENSG00000134215.15	63.399	16.46	1.883	1.02e-31
ERP27	ENSG00000139055.6	11.82	2.48	1.881	4.95e-31
CST2	ENSG00000170369.3	2.68	0	1.88	5.46e-60
ANKRD22	ENSG00000152766.5	3.95	0.35	1.874	8.95e-81
FSIP1	ENSG00000150667.6	4.39	0.47	1.874	6.99e-38
SSX2IP	ENSG00000117155.16	10.14	2.05	1.869	3.66e-96
BCAS1	ENSG00000064787.12	8.74	1.67	1.867	2.99e-31
GTSE1	ENSG00000075218.18	4.54	0.52	1.866	3.09e-124
MEX3A	ENSG00000254726.2	6.46	1.05	1.864	1.42e-62
CNTNAP2	ENSG00000174469.17	2.82	0.05	1.863	1.2e-49
FBXL16	ENSG00000127585.11	18.17	4.27	1.863	5.47e-35
CERS6	ENSG00000172292.14	29.681	7.44	1.862	4.58e-51
HIST2H2AA4	ENSG00000272196.2	50.899	13.29	1.861	4.19e-42
COL1A2	ENSG00000164692.17	1190.46	327.669	1.858	2.18e-38
OIP5	ENSG00000104147.8	4.22	0.44	1.858	2.76e-144
HSH2D	ENSG00000196684.12	9.24	1.83	1.855	2.42e-51
CKAP2L	ENSG00000169607.12	3.26	0.18	1.852	5.13e-127
CLPSL2	ENSG00000196748.9	3.43	0.23	1.849	1.91e-53
RN7SL1	ENSG00000276168.1	274.392	75.63	1.846	2.64e-80
ECT2	ENSG00000114346.13	19.32	4.66	1.844	8.16e-123
RAD51AP1	ENSG00000111247.14	7.83	1.46	1.844	5.03e-107
PPP2R2C	ENSG00000074211.13	3.7	0.31	1.843	1.7e-38
FXYD3	ENSG00000089356.16	440.164	122.513	1.837	5.5e-59
MTL5	ENSG00000132749.10	21.07	5.18	1.836	7.4e-80
BMPR1B	ENSG00000138696.10	4.21	0.46	1.835	3.47e-28
SMKR1	ENSG00000240204.2	5.85	0.92	1.835	3.91e-72
DSP	ENSG00000096696.13	95.457	26.051	1.834	1.74e-27
BIK	ENSG00000100290.2	17.34	4.15	1.832	2.8e-62
FEN1	ENSG00000168496.3	22.43	5.59	1.83	1.53e-152
SYT13	ENSG00000019505.7	2.8	0.07	1.828	8.76e-35
DNAJC12	ENSG00000108176.14	29.699	7.65	1.827	2.46e-22
SLC50A1	ENSG00000169241.17	110.269	30.359	1.827	4.07e-175
IL4I1	ENSG00000104951.15	5.62	0.87	1.824	2.52e-76
ABCC11	ENSG00000121270.15	5.9	0.95	1.823	3.97e-09
CANT1	ENSG00000171302.16	73.17	19.96	1.823	1.09e-90
HSD17B6	ENSG00000025423.11	4.52	0.56	1.823	5.07e-135
ARFGEF3	ENSG00000112379.8	11.06	2.41	1.822	5.97e-38
CRB3	ENSG00000130545.15	23.169	5.85	1.819	5.1e-133
HACD3	ENSG00000074696.12	90.653	25.01	1.817	6e-64
LAGE3	ENSG00000196976.6	59.808	16.27	1.816	1.92e-145
CREB3L4	ENSG00000143578.15	108.811	30.199	1.815	9.01e-69
CTD-2396E7.11	ENSG00000275234.1	21.55	5.41	1.815	1.79e-107
BPIFB1	ENSG00000125999.10	4.38	0.53	1.814	4.99e-24
PRR15L	ENSG00000167183.2	39.799	10.67	1.806	2.12e-52
ARHGAP11A	ENSG00000198826.10	5.91	0.98	1.803	2.97e-91
C16orf59	ENSG00000162062.14	5.63	0.9	1.803	1.15e-138
SGOL1	ENSG00000129810.14	3.15	0.19	1.802	1.66e-121
MYB	ENSG00000118513.18	34.451	9.17	1.801	2e-28
TUBA1C	ENSG00000167553.14	257.244	73.231	1.799	5.88e-132
CREB3L1	ENSG00000157613.10	29.26	7.71	1.797	2.17e-53
CCDC167	ENSG00000198937.8	41.541	11.26	1.795	4.63e-180
C4A	ENSG00000244731.7	282.752	80.828	1.794	6.74e-14
POC1A	ENSG00000164087.7	7.86	1.56	1.791	1.07e-183
CTD-3193O13.11	ENSG00000268120.1	9.86	2.14	1.79	1.07e-45
GOLM1	ENSG00000135052.16	100.53	28.369	1.79	2.79e-55
H3F3AP4	ENSG00000235655.3	511.538	147.42	1.788	1.37e-57
STMND1	ENSG00000230873.8	4.97	0.73	1.787	4.64e-27
KCNK1	ENSG00000135750.14	15.64	3.83	1.785	1.03e-26
SLC1A4	ENSG00000115902.10	26.48	6.98	1.784	4.28e-59
LRG1	ENSG00000171236.9	12.08	2.8	1.783	2.29e-17
FKBP4	ENSG00000004478.7	142.27	40.72	1.78	1.04e-101
XBP1	ENSG00000100219.16	1408.55	409.863	1.779	1.01e-28
HIST1H2AE	ENSG00000277075.1	8.61	1.81	1.774	1.88e-36
HIST2H2AA3	ENSG00000203812.2	79.34	22.55	1.77	4.3e-48
KIF15	ENSG00000163808.16	4.01	0.47	1.769	5.06e-121
COL8A1	ENSG00000144810.15	20.75	5.39	1.767	1e-34
HIST1H4J	ENSG00000197238.4	14.18	3.46	1.767	5.42e-63
MB	ENSG00000198125.12	30.99	8.4	1.767	7.86e-56
RAB26	ENSG00000167964.12	6.85	1.31	1.765	6.09e-61
CCNF	ENSG00000162063.12	8.4	1.77	1.763	6.78e-149
PMAIP1	ENSG00000141682.11	9.42	2.07	1.763	4.18e-60
SLC12A8	ENSG00000221955.10	11.11	2.57	1.762	1.66e-117
CCNE2	ENSG00000175305.16	5.27	0.85	1.761	6.76e-87
KRT19	ENSG00000171345.13	1447.15	427.831	1.756	4.54e-54
TJP3	ENSG00000105289.14	32.789	9.03	1.752	4.41e-68
LAD1	ENSG00000159166.13	27.57	7.48	1.752	3.44e-23
F2RL2	ENSG00000164220.6	8.24	1.75	1.748	1.32e-34
CTC-510F12.6	ENSG00000267576.1	25.181	6.81	1.745	1.78e-56
TMEM63C	ENSG00000165548.10	7.68	1.59	1.745	1.77e-37
HIST2H4A	ENSG00000270882.2	19.01	4.98	1.743	1.11e-50
SLC7A5	ENSG00000103257.8	21.14	5.62	1.742	2.53e-50
BAMBI	ENSG00000095739.10	37.17	10.42	1.741	9.53e-20
CKAP2	ENSG00000136108.14	13.85	3.45	1.739	1.13e-102
RP11-379F12.3	ENSG00000243350.1	5.31	0.89	1.739	3.48e-26
TRIM59	ENSG00000213186.7	5.39	0.92	1.735	9.62e-140
HIST1H1PS1	ENSG00000216331.1	2.33	0	1.735	5.97e-46
RP4-800G7.1	ENSG00000239719.1	2.33	0	1.735	0.00293
AP000275.65	ENSG00000265590.9	8.25	1.78	1.734	5.25e-48
KIF18B	ENSG00000186185.13	2.86	0.16	1.734	6.1e-117
RAB3D	ENSG00000105514.7	23.62	6.41	1.732	5.75e-72
IGSF9	ENSG00000085552.16	14.34	3.62	1.731	2.28e-79
KIF26B	ENSG00000162849.15	3.25	0.28	1.731	1.86e-96
CDH1	ENSG00000039068.18	121.996	36.091	1.729	1.42e-27
SDR16C5	ENSG00000170786.12	5.73	1.03	1.729	1.73e-22
PTK6	ENSG00000101213.6	8.41	1.84	1.728	2.23e-62
TMEM97	ENSG00000109084.13	18.53	4.91	1.725	7.2e-82
DEPDC1	ENSG00000024526.16	2.8	0.15	1.724	5.21e-106
MLPH	ENSG00000115648.13	241.653	72.488	1.723	6.23e-10
AC005943.2	ENSG00000267059.2	2.96	0.2	1.722	1.86e-09
SKA1	ENSG00000154839.9	2.86	0.17	1.722	9.79e-122
TREM2	ENSG00000095970.16	22.63	6.17	1.721	8.86e-49
OVOL1	ENSG00000172818.9	5.43	0.95	1.721	1.92e-69
RP11-5P18.5	ENSG00000233078.1	8.32	1.83	1.72	5.66e-10
C4B	ENSG00000224389.8	275.688	83.031	1.719	3.5e-13
PRR36	ENSG00000183248.11	10.36	2.45	1.719	4.93e-67
TMCO1	ENSG00000143183.16	175.898	52.859	1.716	1.66e-121
FBP1	ENSG00000165140.9	74.578	22.011	1.716	1.39e-24
FANCI	ENSG00000140525.17	14.27	3.66	1.712	5.72e-125
WNT7B	ENSG00000188064.9	5.52	0.99	1.712	2.35e-50
PCNA	ENSG00000132646.10	117.27	35.131	1.711	1.97e-143
PLEK2	ENSG00000100558.8	7.83	1.7	1.709	3.1e-98
TSPAN13	ENSG00000106537.7	165.845	50.101	1.707	3.25e-61
PARD6B	ENSG00000124171.8	7.23	1.52	1.707	2e-51
HMGN1P30	ENSG00000235028.3	2.26	0	1.705	3.03e-24
CDS1	ENSG00000163624.5	15.85	4.18	1.702	8.61e-76
CH507-513H4.5	ENSG00000281383.1	4.71	0.76	1.698	9.64e-17
EEF1A1P12	ENSG00000214199.3	3.51	0.39	1.698	7.12e-14
IDH2	ENSG00000182054.9	154.278	46.941	1.696	3.35e-107
BRI3BP	ENSG00000184992.10	8.25	1.86	1.693	8.53e-94
CERS6-AS1	ENSG00000227617.8	28.699	8.19	1.692	1.5e-40
RAB11FIP4	ENSG00000131242.15	12.25	3.1	1.692	1.51e-67
IGHG2	ENSG00000211893.3	141.033	42.961	1.692	5.45e-11
RP11-334C17.6	ENSG00000275479.1	2.23	0	1.692	6.92e-08
LSR	ENSG00000105699.16	98.831	29.97	1.689	1.78e-121
COL5A2	ENSG00000204262.11	77.181	23.39	1.681	3.11e-47
RNASEH2A	ENSG00000104889.4	36.279	10.65	1.678	5.23e-179
MFAP2	ENSG00000117122.13	64.65	19.521	1.678	1.67e-59
HIST1H2BH	ENSG00000275713.1	3.44	0.39	1.675	6.61e-53
FPR3	ENSG00000187474.4	11.49	2.92	1.672	8.68e-37
FADS2	ENSG00000134824.13	40.961	12.18	1.671	9.55e-26
LRRC8E	ENSG00000171017.10	9.3	2.24	1.669	1.47e-86
CORO2A	ENSG00000106789.12	11.36	2.89	1.668	4.61e-69
ILDR1	ENSG00000145103.12	6.85	1.47	1.668	3.57e-74
SPATA17	ENSG00000162814.10	4.97	0.88	1.667	6.91e-79
B4GALNT4	ENSG00000182272.11	18.04	5	1.666	8.66e-49
MAGED2	ENSG00000102316.16	476.026	149.385	1.665	9.98e-50
HIST1H3D	ENSG00000197409.7	3.25	0.34	1.665	1.04e-45
H2BFS	ENSG00000234289.5	7.68	1.74	1.664	4.58e-79
MYO5B	ENSG00000167306.18	27.31	7.94	1.663	5.89e-72
DNAJC22	ENSG00000178401.14	4.79	0.83	1.662	4.02e-37
AC234582.1	ENSG00000279487.1	8.23	1.92	1.66	1.14e-19
C1QTNF6	ENSG00000133466.13	17.45	4.84	1.66	2.59e-89
CTD-2015H6.3	ENSG00000249042.5	14.45	3.89	1.66	1.48e-75
APOC1	ENSG00000130208.9	188.745	59.169	1.657	3.86e-38
DEPDC1B	ENSG00000035499.12	2.87	0.23	1.654	1.14e-116
ESCO2	ENSG00000171320.14	2.87	0.23	1.654	8.67e-95
NREP	ENSG00000134986.13	51.732	15.77	1.653	1.77e-88
COL5A1	ENSG00000130635.15	75.311	23.33	1.649	7.38e-45
DOPEY2	ENSG00000142197.12	13.82	3.73	1.648	1.15e-67
CCT3	ENSG00000163468.14	298.109	94.509	1.647	4.47e-181
DHCR24	ENSG00000116133.11	214.955	68.01	1.646	6.91e-42
HIST1H2AD	ENSG00000196866.2	2.87	0.24	1.642	7.8e-46
P4HA3	ENSG00000149380.11	5.02	0.93	1.641	5.7e-85
SHCBP1	ENSG00000171241.8	4.14	0.65	1.639	4.85e-107
PODXL2	ENSG00000114631.10	21.891	6.36	1.637	2.13e-54
SOX12	ENSG00000177732.7	13.54	3.68	1.635	2.13e-116
FCGR3A	ENSG00000203747.9	45.069	13.85	1.633	3.83e-47
OCLN	ENSG00000197822.10	19.22	5.53	1.631	6.23e-47
NME1	ENSG00000239672.7	136.446	43.389	1.631	1.5e-129
SLC38A1	ENSG00000111371.15	56.779	17.67	1.63	5.63e-31
OCIAD2	ENSG00000145247.11	85.781	27.04	1.63	6.37e-127
ZNF552	ENSG00000178935.5	36.849	11.24	1.629	4.92e-31
TRIB3	ENSG00000101255.10	23.079	6.79	1.628	1.35e-95
BOLA2B	ENSG00000169627.7	116.686	37.09	1.627	2.59e-143
CDCA2	ENSG00000184661.13	2.76	0.22	1.624	1.84e-96
ORC6	ENSG00000091651.8	4.95	0.93	1.624	4.18e-87
SNRPEP2	ENSG00000256968.1	13.64	3.75	1.624	1.83e-116
TMED3	ENSG00000166557.12	167.892	53.85	1.623	1.32e-137
PARP1	ENSG00000143799.12	96.388	30.651	1.622	7.23e-144
POLR3K	ENSG00000161980.5	25.53	7.62	1.622	1.41e-156
RABIF	ENSG00000183155.4	13.04	3.56	1.622	1.21e-184
ALDH18A1	ENSG00000059573.8	52.859	16.52	1.62	2.48e-134
RAD54L	ENSG00000085999.11	3.95	0.61	1.62	1.3e-112
CILP2	ENSG00000160161.9	3.27	0.39	1.619	9.71e-81
TPRN	ENSG00000176058.11	21.17	6.22	1.619	2.72e-77
IER3	ENSG00000137331.11	112.571	36.001	1.618	1.73e-39
FOXD3-AS1	ENSG00000230798.5	2.65	0.19	1.617	2.08e-48
PAK6	ENSG00000259288.5	2.8	0.24	1.616	4.4e-71
SLC16A6	ENSG00000108932.11	6.87	1.57	1.615	4.04e-39
OASL	ENSG00000135114.12	6.28	1.38	1.613	4.28e-45
MAZ	ENSG00000103495.13	260.023	84.442	1.611	7.77e-197
MAPK8IP2	ENSG00000008735.13	7.25	1.71	1.606	1.05e-51
SIAH2	ENSG00000181788.3	42.961	13.45	1.605	8.89e-73
RP11-544M22.13	ENSG00000270149.5	3.68	0.54	1.604	1.07e-21
ERBB3	ENSG00000065361.14	115.567	37.439	1.601	9.1e-66
YWHAZP5	ENSG00000213260.3	3.4	0.45	1.601	2.55e-47
TGIF2-C20orf24	ENSG00000259399.1	3.81	0.59	1.597	1.03e-26
IGSF3	ENSG00000143061.17	16.01	4.63	1.595	2.32e-51
ERMP1	ENSG00000099219.13	27.441	8.44	1.591	4.34e-65
STRBP	ENSG00000165209.18	29.009	8.96	1.591	1.7e-118
OAS2	ENSG00000111335.12	24.11	7.35	1.588	4.26e-42
H2AFX	ENSG00000188486.3	29.08	9.05	1.582	1.23e-140
EZH2	ENSG00000106462.10	10.19	2.74	1.581	7.83e-120
PSENEN	ENSG00000205155.7	178.749	59.091	1.581	2.03e-172
HIST3H2A	ENSG00000181218.5	22.32	6.8	1.58	3.49e-28
HIST1H2BG	ENSG00000273802.1	6.98	1.67	1.58	5.06e-24
MATN3	ENSG00000132031.12	9.24	2.43	1.578	1.74e-50
CEACAM5	ENSG00000105388.14	2.4	0.14	1.576	3.75e-32
HOTAIR	ENSG00000228630.5	2.34	0.12	1.576	5.93e-33
ABHD17C	ENSG00000136379.11	16.31	4.83	1.57	3.92e-76
INTS7	ENSG00000143493.12	18.34	5.52	1.569	3.91e-146
SLC39A11	ENSG00000133195.11	43.299	13.98	1.564	3.66e-88
ADM2	ENSG00000128165.8	3.64	0.57	1.563	1.63e-89
C3orf14	ENSG00000114405.10	52.182	17.03	1.561	1.14e-38
RAB27B	ENSG00000041353.9	10.24	2.81	1.561	5.63e-22
Metazoa_SRP	ENSG00000274012.1	349.197	117.718	1.561	3.52e-49
HIST2H4B	ENSG00000270276.2	12.03	3.42	1.56	2.98e-54
ABRACL	ENSG00000146386.7	61.031	20.05	1.559	9.18e-91
NACC1	ENSG00000160877.5	34.08	10.91	1.558	3.4e-157
YWHAZP4	ENSG00000213131.3	2.77	0.28	1.558	1.53e-54
PIK3R2	ENSG00000105647.14	38.3	12.36	1.557	1.13e-126
SNRPGP2	ENSG00000264350.1	18.181	5.52	1.557	1.08e-82
CHEK1	ENSG00000149554.12	7.41	1.86	1.556	3.67e-98
B4GALNT3	ENSG00000139044.10	6.52	1.56	1.555	2.7e-30
RP11-417E7.2	ENSG00000261039.2	2.2	0.09	1.554	7.21e-80
RP11-334E6.12	ENSG00000263873.1	33.21	10.66	1.553	2.6e-37
CDKN2A	ENSG00000147889.16	10.83	3.04	1.55	6.7e-38
SIX1	ENSG00000126778.8	8.31	2.18	1.55	5.08e-18
AL158801.1	ENSG00000279392.1	4.18	0.77	1.549	2.09e-51
MICAL2	ENSG00000133816.13	21.891	6.83	1.548	3.76e-68
ESPL1	ENSG00000135476.11	3.44	0.52	1.546	1.37e-108
CDH11	ENSG00000140937.13	41.969	13.73	1.545	1.64e-30
TNFRSF18	ENSG00000186891.13	7.23	1.82	1.545	5.09e-50
SIX4	ENSG00000100625.8	4.33	0.83	1.542	3.97e-65
PLEKHF2	ENSG00000175895.3	36.339	11.82	1.542	1.36e-48
MAFG-AS1	ENSG00000265688.1	6.27	1.5	1.54	9.44e-108
ADAMDEC1	ENSG00000134028.14	2.72	0.28	1.539	6.44e-43
KIAA1324	ENSG00000116299.16	129.921	44.059	1.539	1.64e-21
RP11-138I1.4	ENSG00000265401.1	164.084	55.85	1.538	5.56e-66
RGS4	ENSG00000117152.13	5.32	1.18	1.536	2.35e-43
RAB11FIP1	ENSG00000156675.15	23.64	7.51	1.534	1.75e-21
LTB	ENSG00000227507.2	6.64	1.64	1.533	3.52e-30
RP6-65G23.3	ENSG00000259153.1	3.94	0.71	1.531	8.44e-92
PYCARD	ENSG00000103490.13	63.289	21.28	1.529	4.49e-46
GOLT1A	ENSG00000174567.7	9.33	2.58	1.529	3.26e-57
SMPDL3B	ENSG00000130768.14	11.36	3.29	1.527	9.94e-61
SKAP1	ENSG00000141293.15	14.11	4.25	1.525	2.87e-28
VANGL1	ENSG00000173218.14	8.58	2.33	1.524	6.12e-69
SERINC2	ENSG00000168528.11	114.737	39.27	1.523	2.07e-60
EFNA3	ENSG00000143590.13	14.03	4.24	1.52	6.19e-57
KDELR3	ENSG00000100196.10	29.019	9.48	1.518	6.1e-52
CKMT1A	ENSG00000223572.9	11.22	3.27	1.517	1.08e-21
GRHL2	ENSG00000083307.10	24.08	7.77	1.516	2.52e-68
SMIM14	ENSG00000163683.11	65.821	22.371	1.516	1.11e-30
HIST1H2AI	ENSG00000196747.4	1.86	0	1.516	8.05e-59
ARMT1	ENSG00000146476.10	38.22	12.72	1.515	4.69e-25
CTB-191K22.5	ENSG00000267815.1	12.84	3.85	1.513	4.18e-20
H3F3A	ENSG00000163041.9	1042.4	364.682	1.513	2.95e-161
SRP9	ENSG00000143742.12	335.669	117.14	1.511	7.85e-131
HMGA1	ENSG00000137309.19	77.648	26.629	1.509	9.25e-95
HMGN2P5	ENSG00000234664.1	186.534	64.87	1.509	1.13e-49
CD2	ENSG00000116824.4	8.72	2.42	1.507	8.67e-19
MBOAT7	ENSG00000125505.16	81.182	27.92	1.507	1.24e-118
PAICS	ENSG00000128050.8	71.828	24.65	1.506	2.47e-92
CERS2	ENSG00000143418.19	331.254	116.033	1.505	3.19e-87
SUSD4	ENSG00000143502.14	13.5	4.11	1.505	4.86e-31
VCAN	ENSG00000038427.15	74.899	25.81	1.501	1.11e-33
CLSPN	ENSG00000092853.13	2.45	0.22	1.5	3.35e-97
ADAM12	ENSG00000148848.14	14.4	4.45	1.499	1.68e-29
TBC1D9	ENSG00000109436.7	84.132	29.171	1.497	4.63e-10
SNORA73A	ENSG00000274266.1	1.82	0	1.496	1.74e-10
EIF1AXP1	ENSG00000236698.1	12.36	3.74	1.495	1.03e-18
TRPM2-AS	ENSG00000230061.2	4.29	0.88	1.493	8.96e-19
RP11-452I5.2	ENSG00000266036.1	5.92	1.46	1.492	9.59e-38
CENPN	ENSG00000166451.13	10.41	3.06	1.491	3.83e-77
NAPSB	ENSG00000131401.11	9.76	2.83	1.49	9.83e-29
EVPL	ENSG00000167880.7	10.34	3.04	1.489	2.69e-92
TUFT1	ENSG00000143367.15	25.37	8.41	1.487	4.32e-74
CMBL	ENSG00000164237.8	43.501	14.89	1.486	6.03e-16
ZNF281	ENSG00000162702.7	12.8	3.93	1.485	7.64e-57
KIF18A	ENSG00000121621.6	2.55	0.27	1.483	1.55e-104
DNAAF3	ENSG00000167646.13	4.49	0.97	1.479	5.08e-45
RBM47	ENSG00000163694.14	39.21	13.44	1.477	1.08e-44
RMI1	ENSG00000178966.15	8.63	2.46	1.477	1.02e-76
MAGED1	ENSG00000179222.17	140.088	49.669	1.477	3.94e-84
RP11-468E2.1	ENSG00000254692.1	19.14	6.24	1.476	8.35e-22
CDK5	ENSG00000164885.12	19.35	6.32	1.475	2.42e-164
HIST1H1C	ENSG00000187837.3	92.629	32.69	1.475	1.84e-32
ENTPD7	ENSG00000198018.6	5.7	1.41	1.475	2.08e-80
RARRES3	ENSG00000133321.10	193.085	69.041	1.47	1.18e-22
P3H4	ENSG00000141696.12	20.831	6.88	1.47	1.87e-100
OAS3	ENSG00000111331.12	19.7	6.49	1.467	1.01e-46
CCND1	ENSG00000110092.3	121.136	43.239	1.465	4.53e-26
SLC39A4	ENSG00000147804.9	46.051	16.06	1.464	7.73e-50
CD48	ENSG00000117091.9	15.29	4.91	1.463	9.64e-20
MSMB	ENSG00000263639.5	3.52	0.64	1.463	5.43e-21
LEF1	ENSG00000138795.9	15.64	5.04	1.462	1.01e-64
TDO2	ENSG00000151790.8	2.11	0.13	1.461	1.01e-68
CENPE	ENSG00000138778.11	2.66	0.33	1.46	3.07e-101
DCTPP1	ENSG00000179958.8	72.348	25.66	1.46	1.71e-128
RAMP1	ENSG00000132329.10	12.92	4.06	1.46	3.19e-39
FGD3	ENSG00000127084.17	12.8	4.02	1.459	1.31e-34
HIST2H2BE	ENSG00000184678.9	32.869	11.32	1.459	4.33e-30
UQCC2	ENSG00000137288.9	100.572	35.981	1.458	5.18e-139
PRRT3	ENSG00000163704.11	5.78	1.47	1.457	1.93e-53
NME2	ENSG00000011052.21	27.789	9.49	1.456	3.99e-63
SYNDIG1	ENSG00000101463.5	2.59	0.31	1.454	3.29e-60
APOA1BP	ENSG00000163382.11	147.226	53.16	1.452	2.53e-160
CNIH2	ENSG00000174871.10	3.65	0.7	1.452	2.41e-87
PLK4	ENSG00000142731.10	5.95	1.54	1.452	5.12e-94
SIPA1L3	ENSG00000105738.10	20.21	6.76	1.451	5.01e-56
HES6	ENSG00000144485.10	6.3	1.67	1.451	3.88e-69
TOX3	ENSG00000103460.16	7.73	2.2	1.448	1.37e-21
TRPM2	ENSG00000142185.16	10.54	3.23	1.448	2.43e-44
RIBC2	ENSG00000128408.8	3.2	0.54	1.447	2.7e-85
HELLS	ENSG00000119969.14	6.22	1.65	1.446	1.11e-94
SDSL	ENSG00000139410.14	15.73	5.15	1.444	1.04e-80
KMO	ENSG00000117009.11	3.27	0.57	1.443	1.1e-34
FAM103A2P	ENSG00000235272.1	12.62	4.01	1.443	3.62e-28
CACFD1	ENSG00000160325.14	23.14	7.9	1.44	1.06e-87
DIAPH3	ENSG00000139734.17	2.31	0.22	1.44	1.39e-87
F11R	ENSG00000158769.17	87.407	31.631	1.438	1.7e-70
MAP7	ENSG00000135525.18	20.93	7.1	1.437	8.2e-55
C3orf52	ENSG00000114529.12	6.44	1.75	1.436	2.85e-38
ENAH	ENSG00000154380.16	86.258	31.299	1.434	2.34e-36
STAT1	ENSG00000115415.18	89.902	32.651	1.434	2.55e-45
DPP3	ENSG00000254986.7	41.351	14.68	1.433	3.2e-138
BATF	ENSG00000156127.6	16.939	5.65	1.432	7.37e-36
CASC5	ENSG00000137812.19	2.32	0.23	1.432	5.45e-117
PLAUR	ENSG00000011422.11	31.55	11.06	1.432	2.24e-63
CAPN9	ENSG00000135773.12	2.37	0.25	1.431	1.28e-40
LILRB4	ENSG00000186818.12	13.86	4.51	1.431	1.37e-40
DLG3	ENSG00000082458.11	29.65	10.38	1.429	9.8e-87
AC144530.1	ENSG00000234742.1	3.52	0.68	1.428	2.16e-18
ENPP5	ENSG00000112796.9	14.47	4.75	1.428	3.28e-20
ST14	ENSG00000149418.10	52.72	18.98	1.427	2.25e-63
RPLP0P2	ENSG00000243742.5	2.63	0.35	1.427	3.75e-96
C9orf152	ENSG00000188959.9	12.37	3.98	1.425	5.02e-13
SMYD3	ENSG00000185420.18	30.95	10.9	1.425	7.33e-89
CDCP1	ENSG00000163814.7	11.82	3.78	1.423	5.96e-44
ARL6IP1	ENSG00000170540.14	217.684	80.682	1.421	2.62e-90
STIL	ENSG00000123473.15	3.74	0.77	1.421	1.5e-93
MREG	ENSG00000118242.15	23.25	8.07	1.419	9.15e-40
CAPG	ENSG00000042493.15	267.296	99.401	1.418	1.64e-71
FUT8	ENSG00000033170.16	36.201	12.96	1.414	5.6e-35
C2orf15	ENSG00000273045.5	5.25	1.35	1.411	1.67e-65
GALNT7	ENSG00000109586.11	33.011	11.79	1.411	3.54e-32
CENPK	ENSG00000123219.12	5.1	1.3	1.407	4.48e-87
CCL5	ENSG00000271503.5	25.751	9.1	1.405	7.37e-16
CKAP4	ENSG00000136026.13	59.581	21.891	1.404	1e-104
SLC27A2	ENSG00000140284.10	3.89	0.85	1.402	6.09e-19
BLNK	ENSG00000095585.16	14.16	4.74	1.401	5.7e-51
AARD	ENSG00000205002.3	10.68	3.43	1.399	3.11e-19
SMS	ENSG00000102172.15	95.398	35.569	1.398	2.57e-116
TSTA3	ENSG00000104522.15	111.152	41.61	1.396	7.84e-122
OLA1	ENSG00000138430.15	117.587	44.08	1.395	1.88e-72
SMC4	ENSG00000113810.15	29.161	10.48	1.394	1.53e-82
TCEA1P2	ENSG00000230409.3	6.38	1.81	1.393	4.44e-17
PAX9	ENSG00000198807.12	2.7	0.41	1.392	4.71e-39
ECE2	ENSG00000145194.17	7.6	2.28	1.391	3.71e-116
SERPINA3	ENSG00000273259.2	365.669	138.774	1.391	8.62e-09
ZBTB42	ENSG00000179627.9	11.47	3.76	1.389	1.15e-48
LY86	ENSG00000112799.8	8.97	2.81	1.388	2.26e-43
NUAK2	ENSG00000163545.8	3.84	0.85	1.388	8.26e-101
SEPHS2	ENSG00000179918.16	67.808	25.291	1.388	4.42e-97
KCNK6	ENSG00000099337.4	11.4	3.74	1.387	3.18e-50
PDIA4	ENSG00000155660.10	107.142	40.38	1.386	6e-112
ATP6AP1	ENSG00000071553.16	179.096	67.949	1.385	2.7e-124
GGH	ENSG00000137563.11	23.95	8.55	1.385	4.04e-38
PDIA3	ENSG00000167004.12	484.011	184.912	1.383	4.89e-124
CLDN7	ENSG00000181885.18	104.372	39.45	1.381	7.36e-66
KIAA1467	ENSG00000084444.13	15.2	5.22	1.381	1.1e-24
RHNO1	ENSG00000171792.10	28.249	10.23	1.381	2.14e-106
SPTSSB	ENSG00000196542.8	6	1.69	1.38	2.36e-14
PIGY	ENSG00000255072.1	18.96	6.67	1.38	7.32e-10
C2orf54	ENSG00000172478.17	2.25	0.25	1.379	2.35e-27
EIF2AK1	ENSG00000086232.12	91.81	34.731	1.377	1.36e-123
KNOP1	ENSG00000103550.13	34.139	12.54	1.376	2.55e-127
VAMP8	ENSG00000118640.10	254.619	97.517	1.376	5.66e-133
CCDC78	ENSG00000162004.16	4.37	1.07	1.375	6.89e-43
TPM3	ENSG00000143549.19	383.344	147.277	1.374	1.31e-154
DNALI1	ENSG00000163879.10	32.54	11.95	1.373	2.02e-05
RSAD2	ENSG00000134321.11	8.92	2.83	1.373	2.26e-29
THY1	ENSG00000154096.13	118.348	45.129	1.371	1.22e-40
H2AFZ	ENSG00000164032.11	275.001	105.741	1.371	1.86e-149
DARS2	ENSG00000117593.9	17.74	6.25	1.37	5.32e-84
ADGRB2	ENSG00000121753.12	7.81	2.41	1.369	4.89e-29
THOC3	ENSG00000051596.9	45.79	17.12	1.369	5.02e-89
CLPSL1	ENSG00000204140.9	2.33	0.29	1.368	6.78e-29
RP11-78A19.3	ENSG00000267165.1	21.459	7.7	1.368	5.23e-29
LAMTOR2	ENSG00000116586.11	147.789	56.7	1.367	6e-137
SCCPDH	ENSG00000143653.9	52.819	19.88	1.366	5.07e-38
FAM46C	ENSG00000183508.4	8.66	2.75	1.365	1.15e-17
AC009005.2	ENSG00000267751.5	3.3	0.67	1.364	5.71e-61
IGHV4-31	ENSG00000231475.3	3.94	0.92	1.363	0.0062
CHPF	ENSG00000123989.13	61.01	23.119	1.362	3.76e-95
WDR62	ENSG00000075702.16	2.88	0.51	1.362	1.92e-116
SRD5A3	ENSG00000128039.10	37.901	14.14	1.361	6.84e-83
RASL11B	ENSG00000128045.6	4.65	1.2	1.361	5.63e-56
UBE2MP1	ENSG00000261461.1	2.98	0.55	1.361	2.83e-67
MSR1	ENSG00000038945.14	17.2	6.09	1.36	5.21e-36
LDLRAD4	ENSG00000168675.18	32.801	12.17	1.36	1.89e-29
SHTN1	ENSG00000187164.17	30.21	11.17	1.359	2.29e-62
CTA-384D8.35	ENSG00000272666.1	2.64	0.42	1.358	4.3e-41
RP11-204C16.4	ENSG00000217624.2	2.38	0.32	1.357	1.45e-42
TSTD1	ENSG00000215845.10	184.349	71.53	1.354	2.37e-70
ROGDI	ENSG00000067836.12	44.08	16.65	1.353	5.2e-72
RP11-347C12.10	ENSG00000260219.2	4.62	1.2	1.353	7.7e-64
ALCAM	ENSG00000170017.12	55.008	20.949	1.351	6.87e-17
BCL9	ENSG00000116128.9	16.57	5.89	1.351	8.05e-60
TMEM265	ENSG00000281991.1	24.21	8.88	1.351	3.99e-58
PPAP2C	ENSG00000141934.9	90.993	35.089	1.35	1.2e-44
SNRNP25	ENSG00000161981.10	49.47	18.8	1.35	5e-137
CCR5	ENSG00000160791.13	3.2	0.65	1.348	3.36e-32
RP11-379F12.4	ENSG00000232638.1	2.59	0.41	1.348	6.97e-25
E2F8	ENSG00000129173.12	1.85	0.12	1.347	2.71e-86
GPRIN1	ENSG00000169258.6	2.33	0.31	1.346	1.63e-110
TDRKH	ENSG00000182134.15	12.74	4.41	1.345	6.93e-68
RP11-388M20.2	ENSG00000261385.1	1.54	0	1.345	3.36e-17
HIST1H2AM	ENSG00000278677.1	1.54	0	1.345	6.63e-68
RALGPS2	ENSG00000116191.17	14.03	4.92	1.344	2.36e-30
SEC23B	ENSG00000101310.14	59.688	22.92	1.343	1.08e-73
BLM	ENSG00000197299.10	4.02	0.98	1.342	1.69e-97
TMEM254	ENSG00000133678.13	52.811	20.22	1.342	2.4e-65
BPNT1	ENSG00000162813.17	33.721	12.71	1.341	6.79e-67
SYAP1	ENSG00000169895.5	27.27	10.16	1.341	5.3e-78
PP14571	ENSG00000218416.4	2.42	0.35	1.341	1.02e-33
TOM1L1	ENSG00000141198.13	42.349	16.12	1.34	1.17e-36
PPP2R4	ENSG00000119383.19	159.133	62.318	1.339	7.67e-105
RP11-805J14.5	ENSG00000254721.1	14.36	5.07	1.339	4.48e-69
TNFRSF12A	ENSG00000006327.13	57.992	22.33	1.338	1.15e-38
RP11-265D17.2	ENSG00000254680.1	4.99	1.37	1.338	5.9e-43
PRRG4	ENSG00000135378.3	8.07	2.59	1.337	8.82e-48
GREM1	ENSG00000166923.10	9.68	3.23	1.336	5.69e-13
MRPL14	ENSG00000180992.6	65.848	25.479	1.336	1.12e-146
CYB561	ENSG00000008283.15	80.32	31.241	1.335	9.17e-89
ELOVL2	ENSG00000197977.3	4.35	1.12	1.335	1.73e-12
OAS1	ENSG00000089127.12	37.33	14.19	1.335	2.87e-32
DERL3	ENSG00000099958.14	15.54	5.56	1.334	8.81e-16
DIO2	ENSG00000211448.11	4.9	1.34	1.334	2.71e-18
RP11-321G12.1	ENSG00000259459.5	5.83	1.71	1.334	4.87e-11
MINOS1-NBL1	ENSG00000270136.5	5.73	1.67	1.334	1.56e-83
MRPS34	ENSG00000074071.13	125.304	49.148	1.333	3.95e-128
SOX4	ENSG00000124766.5	40.89	15.63	1.333	1.4e-54
PPT1	ENSG00000131238.16	137.253	53.88	1.333	4e-57
RP11-651P23.4	ENSG00000224831.3	8.75	2.87	1.333	7.99e-52
RP4-568C11.4	ENSG00000274173.1	27.219	10.2	1.333	1.63e-27
APOO	ENSG00000184831.13	28.359	10.66	1.332	4.18e-130
GNPNAT1	ENSG00000100522.8	22.09	8.17	1.332	2.03e-58
CXCR3	ENSG00000186810.7	2.14	0.25	1.329	4.93e-37
KCNK15	ENSG00000124249.6	6.1	1.83	1.327	4.97e-26
SYNE4	ENSG00000181392.14	21.11	7.81	1.327	1.12e-65
GGCT	ENSG00000006625.17	121.591	47.91	1.326	2.17e-93
SERTAD4	ENSG00000082497.11	14.88	5.34	1.325	1.09e-26
PYCRL	ENSG00000104524.13	15.15	5.45	1.324	3.15e-100
TTC9	ENSG00000133985.2	8.83	2.93	1.323	1.28e-41
CENPI	ENSG00000102384.13	2.6	0.44	1.322	1.16e-90
SFXN2	ENSG00000156398.12	14.97	5.39	1.321	2.83e-42
SLC52A3	ENSG00000101276.14	10.36	3.55	1.32	5.88e-49
RP11-483P21.2	ENSG00000260228.5	3.87	0.95	1.32	7.54e-29
RP11-480I12.5	ENSG00000214796.8	2.94	0.58	1.318	1.72e-63
TINCR	ENSG00000223573.6	3.14	0.66	1.318	5.13e-34
OPN3	ENSG00000054277.12	15.34	5.56	1.317	3.03e-38
RP11-459E5.1	ENSG00000253125.1	1.89	0.16	1.317	4.05e-35
CTD-2510F5.4	ENSG00000265415.1	2.11	0.25	1.315	4.42e-66
FAP	ENSG00000078098.13	30.399	11.62	1.315	2.45e-37
MCM10	ENSG00000065328.16	2.95	0.59	1.313	6.01e-68
RPL39L	ENSG00000163923.9	28.271	10.78	1.313	1.46e-40
FOXP3	ENSG00000049768.14	2.55	0.43	1.312	2.86e-77
SMIM15	ENSG00000188725.7	44.019	17.14	1.311	3.4e-45
PVRL2	ENSG00000130202.9	162.59	64.96	1.31	3.46e-95
ZBTB9	ENSG00000213588.5	9.44	3.21	1.31	8.7e-87
EFNA4	ENSG00000243364.7	25.539	9.72	1.308	1.36e-57
PPM1H	ENSG00000111110.11	8.53	2.85	1.308	1.6e-37
ZNF28	ENSG00000198538.10	13.73	4.95	1.308	5.3e-72
DCAF13	ENSG00000164934.13	42.279	16.49	1.307	1.63e-95
AP1S1	ENSG00000106367.13	64.888	25.679	1.304	3.21e-127
NUCB2	ENSG00000070081.15	146.027	58.549	1.304	3.16e-47
EPRS	ENSG00000136628.17	77.632	30.86	1.303	1.97e-136
PCSK6	ENSG00000140479.16	15.63	5.74	1.303	4.83e-15
ESPN	ENSG00000187017.14	16.72	6.18	1.303	4.69e-21
ENC1	ENSG00000171617.13	16.56	6.12	1.302	1.39e-41
TMED2	ENSG00000086598.10	202.91	81.718	1.302	7.54e-73
TRBV25-1	ENSG00000211751.7	13.62	4.93	1.302	1.98e-13
ELL3	ENSG00000128886.11	13.37	4.83	1.301	4.59e-51
UGDH	ENSG00000109814.11	49.381	19.46	1.3	3.95e-23
RASEF	ENSG00000165105.9	14.19	5.17	1.3	1.42e-24
NIPSNAP1	ENSG00000184117.11	50.801	20.04	1.3	3.46e-97
BZW1P2	ENSG00000198406.7	27.38	10.53	1.299	2.8e-11
SPA17	ENSG00000064199.6	12.82	4.62	1.298	1.31e-37
TIMELESS	ENSG00000111602.11	14.82	5.44	1.297	1.38e-113
LRRN2	ENSG00000170382.11	9.31	3.2	1.296	1.8e-29
FBXO45	ENSG00000174013.7	10.05	3.5	1.296	1.41e-83
RPN2	ENSG00000118705.16	276.607	112.103	1.295	3.19e-113
WDR34	ENSG00000119333.11	65.412	26.06	1.295	9.87e-117
GBP5	ENSG00000154451.14	5.6	1.69	1.295	1.07e-28
H2AFV	ENSG00000105968.18	164.141	66.348	1.294	6.81e-171
MRPL17	ENSG00000158042.8	73.322	29.339	1.293	3.84e-167
PIGM	ENSG00000143315.6	9.97	3.48	1.292	8.58e-80
CKMT1B	ENSG00000237289.9	11.06	3.93	1.291	5.02e-16
MTFR2	ENSG00000146410.11	2.67	0.5	1.291	1.61e-94
TRAC	ENSG00000277734.4	29.8	11.6	1.289	5.57e-14
ACOT7	ENSG00000097021.19	26.379	10.21	1.288	4.96e-87
RGS16	ENSG00000143333.6	13.91	5.11	1.287	6.01e-28
FAM174B	ENSG00000185442.12	37.54	14.79	1.287	1.23e-33
TMEM141	ENSG00000244187.7	117.701	47.659	1.287	2.08e-82
IL1RN	ENSG00000136689.18	8.44	2.87	1.286	9.09e-23
ISG20L2	ENSG00000143319.16	39.769	15.72	1.286	1.72e-67
RCC2	ENSG00000179051.13	69.772	28.031	1.286	4.12e-129
LAPTM4B	ENSG00000104341.16	72.72	29.26	1.285	1.63e-32
TRBC2	ENSG00000211772.8	25.61	9.92	1.285	1.49e-10
SLC39A9	ENSG00000029364.11	43.919	17.45	1.284	3.65e-47
HLA-DQA2	ENSG00000237541.3	9.73	3.41	1.283	3.36e-17
LLGL2	ENSG00000073350.13	48.462	19.36	1.281	1.79e-86
NAT14	ENSG00000090971.4	23.801	9.21	1.28	1.63e-86
TMC5	ENSG00000103534.16	14.96	5.57	1.28	1.02e-07
LRRC59	ENSG00000108829.9	79.192	32.019	1.28	1.33e-94
RPS10-NUDT3	ENSG00000270800.1	14.27	5.29	1.28	2.34e-69
TXNDC17	ENSG00000129235.10	137.51	56.11	1.278	6.67e-145
FAM102A	ENSG00000167106.11	67.648	27.31	1.278	4.01e-68
HSPA4	ENSG00000170606.13	100.12	40.709	1.278	4.48e-109
MYCBP	ENSG00000214114.8	32.59	12.85	1.278	2.05e-85
RP11-867G23.4	ENSG00000254452.1	15.18	5.67	1.278	4.03e-17
RNFT2	ENSG00000135119.14	3.31	0.78	1.276	1.28e-90
HAGHL	ENSG00000103253.17	10.52	3.76	1.275	2.78e-56
TMEM241	ENSG00000134490.13	19.569	7.5	1.275	1.17e-67
SLAMF8	ENSG00000158714.10	7.52	2.52	1.275	1.17e-38
LRRC46	ENSG00000141294.9	3.4	0.82	1.274	2.93e-46
FANCF	ENSG00000183161.4	8.36	2.87	1.274	7.71e-100
REEP6	ENSG00000115255.10	39.151	15.62	1.273	6.2e-09
PPM1J	ENSG00000155367.15	7.02	2.32	1.272	6.36e-42
RP11-1143G9.4	ENSG00000257764.2	4.99	1.48	1.272	3.85e-11
NEURL1	ENSG00000107954.10	2.21	0.33	1.271	1.13e-36
SGOL2	ENSG00000163535.17	4.02	1.08	1.271	2.63e-90
MST1R	ENSG00000164078.12	12.1	4.43	1.271	3.99e-29
GALE	ENSG00000117308.14	35.471	14.12	1.27	2.26e-89
ZP3	ENSG00000188372.14	11.73	4.28	1.27	1.22e-29
AUNIP	ENSG00000127423.10	2.18	0.32	1.269	1.7e-102
MYO6	ENSG00000196586.13	52.639	21.259	1.269	6.01e-34
COA6	ENSG00000168275.14	50.681	20.48	1.267	2.64e-139
PRPS2	ENSG00000101911.12	28.849	11.41	1.266	7.59e-60
ERCC6L	ENSG00000186871.6	1.79	0.16	1.266	4.82e-112
ATP6V0E2	ENSG00000171130.17	54.108	21.93	1.265	3.02e-50
TMEM9	ENSG00000116857.16	130.607	53.779	1.265	1.54e-104
KLHDC9	ENSG00000162755.13	16.45	6.26	1.265	8.2e-29
DHCR7	ENSG00000172893.15	38.419	15.41	1.264	8.79e-51
KIF14	ENSG00000118193.11	1.57	0.07	1.264	1.36e-92
COPA	ENSG00000122218.14	124.94	51.47	1.263	1.31e-63
DNAH14	ENSG00000185842.14	10.16	3.65	1.263	2.51e-104
FGFR3	ENSG00000068078.17	5.28	1.62	1.261	2.76e-28
NLN	ENSG00000123213.22	13.5	5.05	1.261	8.65e-48
RP11-345J4.5	ENSG00000261740.5	37.09	14.89	1.261	4.52e-101
FAM3C2	ENSG00000174028.6	20.579	8.01	1.26	5.18e-13
RP11-579D7.2	ENSG00000257653.1	1.92	0.22	1.259	6.71e-07
CCDC160	ENSG00000203952.9	3.11	0.72	1.257	5.59e-17
TRIM14	ENSG00000106785.14	18.72	7.25	1.257	4e-53
PLS1	ENSG00000120756.12	5.5	1.72	1.257	5.16e-27
HIST1H2BJ	ENSG00000124635.8	4.14	1.15	1.257	1.4e-40
FAM110A	ENSG00000125898.12	24.33	9.6	1.257	1.09e-83
TCEA3	ENSG00000204219.9	60.69	24.81	1.257	1.28e-32
YWHAZ	ENSG00000164924.17	495.107	206.7	1.256	6.84e-62
CTD-2033D15.1	ENSG00000259279.1	2.58	0.5	1.255	7.39e-24
KCNJ11	ENSG00000187486.5	7.4	2.52	1.255	3.32e-26
LRBA	ENSG00000198589.10	41.729	16.9	1.255	9.41e-42
MRPL13	ENSG00000172172.7	59.071	24.19	1.254	2.14e-102
LINC00504	ENSG00000248360.7	3.27	0.79	1.254	4.5e-19
RGS10	ENSG00000148908.14	75.18	30.96	1.253	1.43e-76
SFN	ENSG00000175793.11	43.191	17.54	1.253	8.86e-24
TCTEX1D2	ENSG00000213123.10	22.62	8.91	1.253	4.43e-85
FTH1P20	ENSG00000226564.1	16.39	6.3	1.252	3.68e-27
EDN2	ENSG00000127129.9	4.07	1.13	1.251	1.39e-17
MAPK13	ENSG00000156711.16	42.47	17.27	1.251	8.82e-85
RPL37P6	ENSG00000241431.1	2.38	0.42	1.251	1.97e-20
SUCO	ENSG00000094975.13	26.04	10.37	1.25	1.35e-53
TMEM33	ENSG00000109133.12	24.289	9.64	1.249	4.21e-50
LYPLA1	ENSG00000120992.17	58.989	24.24	1.249	2.01e-47
S100A11	ENSG00000163191.5	1302.89	547.531	1.249	1.42e-62
SLC52A2	ENSG00000185803.8	52.841	21.651	1.249	1.54e-110
CNTD2	ENSG00000105219.8	3.06	0.71	1.247	2.18e-39
NELL2	ENSG00000184613.10	4.91	1.49	1.247	4.67e-25
DDIAS	ENSG00000165490.12	2.89	0.64	1.246	5.81e-68
LSM12P1	ENSG00000232024.2	15.89	6.12	1.246	4.52e-25
RHPN1-AS1	ENSG00000254389.3	2.89	0.64	1.246	9.15e-98
AMACR	ENSG00000242110.7	12.76	4.81	1.244	1.48e-53
CALR	ENSG00000179218.13	634.202	267.111	1.244	1.53e-126
GPR143	ENSG00000101850.12	3.78	1.02	1.243	4.44e-46
ACP5	ENSG00000102575.10	59.059	24.39	1.242	2.42e-30
TMC4	ENSG00000167608.11	66.201	27.42	1.242	6.26e-39
FUT2	ENSG00000176920.11	4.89	1.49	1.242	1.59e-33
LAMP3	ENSG00000078081.7	2.31	0.4	1.241	5.01e-26
REPS2	ENSG00000169891.17	8.88	3.18	1.241	2.13e-38
SET	ENSG00000119335.16	284.443	119.809	1.24	1.13e-61
LSM4	ENSG00000130520.10	136.106	57.059	1.24	1.56e-160
MSI2	ENSG00000153944.10	37.34	15.23	1.24	1.2e-49
GLO1	ENSG00000124767.6	113.542	47.53	1.239	1.47e-81
TPMT	ENSG00000137364.4	14.15	5.42	1.239	2.12e-79
GGPS1	ENSG00000152904.11	56.48	23.369	1.238	1.89e-85
TMEM206	ENSG00000065600.12	8.92	3.21	1.237	2.59e-117
WNT2	ENSG00000105989.8	4.61	1.38	1.237	5.65e-25
GINS4	ENSG00000147536.11	3.83	1.05	1.236	8.53e-55
SERPINA11	ENSG00000186910.3	4.44	1.31	1.236	2.33e-11
CTSD	ENSG00000117984.12	680.098	288.414	1.235	7.93e-45
EEF1A1P9	ENSG00000249264.1	2.2	0.36	1.234	7.87e-08
C16orf71	ENSG00000166246.13	3.42	0.88	1.233	7.32e-53
CD24P4	ENSG00000185275.6	1.35	0	1.233	3.25e-16
FANCA	ENSG00000187741.14	7.91	2.79	1.233	1.13e-66
C3orf80	ENSG00000180044.4	2.43	0.46	1.232	4.28e-82
HLA-DQA1	ENSG00000196735.11	76.792	32.11	1.232	1.17e-21
RP11-289I10.2	ENSG00000223612.3	6.21	2.07	1.232	1.55e-50
RPS2P55	ENSG00000216866.5	3.86	1.07	1.231	4.4e-58
SHROOM2	ENSG00000146950.12	4.49	1.34	1.23	2.04e-62
E2F2	ENSG00000007968.6	1.79	0.19	1.229	2.38e-86
KIF22	ENSG00000079616.12	55.741	23.209	1.229	5.29e-117
QPRT	ENSG00000103485.17	11.75	4.44	1.229	1.88e-23
TUBB4B	ENSG00000188229.5	236.09	100.169	1.229	2.22e-97
ADAM8	ENSG00000151651.15	7.97	2.83	1.228	1.07e-49
TMEM54	ENSG00000121900.18	72.67	30.45	1.228	7.07e-92
PSRC1	ENSG00000134222.16	7.62	2.68	1.228	4.86e-90
TMEM125	ENSG00000179178.10	19.08	7.57	1.228	1.1e-63
CENPL	ENSG00000120334.15	6.76	2.32	1.225	1.09e-97
CYP51A1	ENSG00000001630.15	35.439	14.6	1.224	4.61e-51
NCAPG2	ENSG00000146918.19	11.45	4.33	1.224	7.85e-68
HSPA8	ENSG00000109971.13	878.804	375.95	1.223	2.01e-45
CSE1L	ENSG00000124207.16	56.79	23.779	1.222	4.06e-88
NEIL3	ENSG00000109674.3	1.45	0.05	1.222	1.5e-105
IGKV1D-33	ENSG00000239975.2	1.73	0.17	1.222	0.000241
LINC01094	ENSG00000251442.5	2.85	0.65	1.222	3.1e-58
MLF1	ENSG00000178053.17	22.45	9.06	1.221	4.82e-33
RNF187	ENSG00000168159.10	90.999	38.499	1.22	6.74e-143
NTM	ENSG00000182667.14	7.83	2.79	1.22	2.97e-19
DTX3L	ENSG00000163840.9	23.3	9.44	1.219	2.7e-54
RAB8A	ENSG00000167461.11	51.66	21.63	1.218	3.89e-79
FAM84B	ENSG00000168672.3	51.118	21.41	1.218	3.68e-52
CCDC125	ENSG00000183323.12	12.36	4.75	1.216	1.67e-29
BSCL2	ENSG00000168000.14	95.127	40.399	1.215	5.36e-63
C5AR2	ENSG00000134830.5	5.2	1.67	1.215	1.37e-19
CDC25A	ENSG00000164045.11	2.18	0.37	1.215	4.85e-77
CLEC5A	ENSG00000258227.6	2.04	0.31	1.215	2.45e-56
DNAJC19P9	ENSG00000258608.1	3.11	0.77	1.215	8.27e-33
TNFSF4	ENSG00000117586.10	2.46	0.49	1.215	5.82e-74
ATP6V0B	ENSG00000117410.13	196.066	83.951	1.214	1.36e-144
FOXRED2	ENSG00000100350.14	11.6	4.43	1.214	5.48e-60
AP000439.3	ENSG00000255774.1	1.55	0.1	1.213	1.43e-29
HLA-DQB2	ENSG00000232629.8	7.51	2.67	1.213	7.95e-22
ERBB2	ENSG00000141736.13	112.539	48.06	1.211	2.82e-32
PRR19	ENSG00000188368.9	2.68	0.59	1.211	7.53e-137
DOK7	ENSG00000175920.15	2.4	0.47	1.21	5.23e-25
MDK	ENSG00000110492.15	246.987	106.218	1.21	5.07e-36
STYXL1	ENSG00000127952.16	58.1	24.55	1.21	4.13e-102
RP11-49K24.6	ENSG00000267228.6	4.57	1.41	1.209	1.55e-10
GSR	ENSG00000104687.12	27.689	11.42	1.208	9.48e-38
SAC3D1	ENSG00000168061.13	14.76	5.82	1.208	2.01e-109
NRAV	ENSG00000248008.2	12.19	4.71	1.208	2.98e-63
RP1-241P17.4	ENSG00000228532.4	10.63	4.04	1.206	6.37e-14
ALG1	ENSG00000033011.11	28.561	11.83	1.204	2.79e-113
LYPD3	ENSG00000124466.8	29.57	12.27	1.204	5.03e-36
HPRT1	ENSG00000165704.14	38.62	16.2	1.204	7.09e-95
SLC2A10	ENSG00000197496.5	28.401	11.76	1.204	2.03e-26
MIF	ENSG00000240972.1	463.138	200.435	1.204	2.05e-72
ANKEF1	ENSG00000132623.15	5.49	1.82	1.203	3.71e-47
PCCB	ENSG00000114054.13	42.039	17.701	1.203	1.28e-71
PPIL1	ENSG00000137168.7	27.751	11.49	1.203	5.87e-90
VOPP1	ENSG00000154978.12	56.641	24.04	1.203	2.66e-76
PPAT	ENSG00000128059.8	8.87	3.29	1.202	3.22e-59
MARVELD3	ENSG00000140832.9	12.1	4.7	1.201	8.72e-52
PIGX	ENSG00000163964.13	24.22	9.97	1.201	9.43e-80
KLK4	ENSG00000167749.11	2.77	0.64	1.201	2.4e-26
GPSM2	ENSG00000121957.12	11.61	4.49	1.2	3.39e-65
TONSL	ENSG00000160949.16	4.88	1.56	1.2	3.33e-84
WDR76	ENSG00000092470.11	6.76	2.38	1.199	1.54e-86
RP11-303E16.2	ENSG00000261061.1	4.74	1.5	1.199	7.84e-70
AAGAB	ENSG00000103591.12	44.099	18.661	1.198	1.78e-72
AC005786.7	ENSG00000267436.1	3.13	0.8	1.198	5.14e-10
GATA3-AS1	ENSG00000197308.8	4.39	1.35	1.198	6.41e-11
AP1S3	ENSG00000152056.16	3.33	0.89	1.196	2.05e-40
CXXC5	ENSG00000171604.11	61.982	26.489	1.196	7.55e-28
SNRPD1	ENSG00000167088.10	90.352	38.861	1.196	9.27e-110
TMEM19	ENSG00000139291.13	18.25	7.41	1.195	2.3e-27
COPB2	ENSG00000184432.9	126.167	54.59	1.194	2.41e-73
TRPS1	ENSG00000104447.11	63.968	27.389	1.194	3.91e-24
GAPT	ENSG00000175857.8	2.89	0.7	1.194	3.3e-36
HYLS1	ENSG00000198331.10	6.8	2.41	1.194	8.27e-92
NLRP2	ENSG00000022556.15	6.43	2.25	1.193	0.000416
NANS	ENSG00000095380.10	86.437	37.26	1.192	2.36e-105
ZNF367	ENSG00000165244.6	3.25	0.86	1.192	3.58e-87
DDAH1	ENSG00000153904.18	22.92	9.48	1.191	1.19e-35
CCDC85C	ENSG00000205476.8	11.5	4.48	1.19	2.41e-38
WDHD1	ENSG00000198554.11	5.09	1.67	1.19	3.63e-97
CLDN3	ENSG00000165215.6	63.201	27.161	1.189	2.43e-31
ARV1	ENSG00000173409.13	31.871	13.43	1.188	1.86e-78
GZMK	ENSG00000113088.5	3.74	1.08	1.188	9.48e-19
CBX4	ENSG00000141582.14	22.239	9.21	1.187	7.77e-76
GABRD	ENSG00000187730.7	2.05	0.34	1.187	4.63e-102
APITD1	ENSG00000175279.21	20.959	8.65	1.186	3.37e-99
CBLC	ENSG00000142273.10	14.88	5.98	1.186	2.77e-36
ZNF93	ENSG00000184635.13	6.94	2.49	1.186	3.58e-56
DAP3	ENSG00000132676.15	158.682	69.209	1.185	2.95e-146
MIS18A	ENSG00000159055.3	13.01	5.16	1.185	1.75e-102
GBA	ENSG00000177628.15	69.252	29.9	1.185	1.42e-93
ARF3	ENSG00000134287.9	109.911	47.831	1.184	5.14e-69
ETV7	ENSG00000010030.13	3.59	1.02	1.184	8.67e-44
PAK4	ENSG00000130669.17	54.921	23.62	1.184	1.73e-75
GOLPH3L	ENSG00000143457.10	36.9	15.68	1.184	6.41e-40
ALDH3B2	ENSG00000132746.14	30.25	12.76	1.183	3.3e-09
CKAP5	ENSG00000175216.14	50.751	21.8	1.183	1.72e-50
SNRPE	ENSG00000182004.12	229.443	100.488	1.183	6.63e-127
KDM5B	ENSG00000117139.16	37.139	15.81	1.182	6.86e-61
LYPD6B	ENSG00000150556.16	14.56	5.86	1.182	4.57e-08
RP11-20B24.4	ENSG00000266642.2	9.44	3.6	1.182	1.25e-60
RPL26L1	ENSG00000037241.7	56.379	24.309	1.181	8.53e-144
RP11-215A21.2	ENSG00000236058.3	2.65	0.61	1.181	1.56e-26
KNSTRN	ENSG00000128944.13	16.13	6.56	1.18	9.77e-80
SFXN1	ENSG00000164466.12	18.731	7.71	1.18	6.4e-53
PPP4C	ENSG00000149923.13	124.094	54.251	1.179	6.88e-150
KIAA1524	ENSG00000163507.13	4.05	1.23	1.179	3.29e-66
POLE2	ENSG00000100479.12	6.06	2.12	1.178	4.32e-97
ARMC9	ENSG00000135931.17	11.31	4.45	1.176	2.94e-72
COPZ1	ENSG00000111481.9	189.203	83.193	1.176	2.51e-92
ZBTB41	ENSG00000177888.7	8.92	3.39	1.176	1.14e-42
RRM1	ENSG00000167325.14	44.029	18.939	1.175	1.01e-59
RP11-1100L3.7	ENSG00000257663.1	20.18	8.38	1.175	1.84e-41
CTD-2231E14.8	ENSG00000269243.1	45.851	19.77	1.174	1.79e-156
EVL	ENSG00000196405.12	181.006	79.66	1.174	5.08e-20
CLTC	ENSG00000141367.11	193.326	85.171	1.173	1.44e-68
TMEM229B	ENSG00000198133.8	6.01	2.11	1.173	1.99e-29
SYNGR2	ENSG00000108639.7	245.315	108.352	1.172	1.89e-102
AHCY	ENSG00000101444.12	122.972	54.071	1.171	1.75e-90
U47924.27	ENSG00000257084.1	17.73	7.32	1.171	1.46e-40
LMX1B	ENSG00000136944.17	14.08	5.7	1.17	3.17e-18
MAPT	ENSG00000186868.15	25.41	10.74	1.17	1.4e-05
PGAM5	ENSG00000247077.6	24.49	10.33	1.17	5.9e-97
BOLA2	ENSG00000183336.7	11.91	4.74	1.169	5.93e-58
SELPLG	ENSG00000110876.9	14.52	5.9	1.169	3.43e-21
SRMS	ENSG00000125508.3	1.63	0.17	1.169	9.31e-60
RBBP8NL	ENSG00000130701.3	3.52	1.01	1.169	3.4e-62
CD52	ENSG00000169442.8	50.38	21.86	1.168	3.25e-12
RNASET2	ENSG00000026297.15	98.291	43.2	1.168	5.09e-58
HDGF	ENSG00000143321.18	265.339	117.652	1.167	5e-125
THSD4	ENSG00000187720.14	23.95	10.11	1.167	3.41e-08
C6orf99	ENSG00000203711.11	1.76	0.23	1.166	2.29e-94
SSR1	ENSG00000124783.12	80.811	35.471	1.166	1.08e-37
HRASLS2	ENSG00000133328.3	4.25	1.34	1.166	5.3e-20
OAZ3	ENSG00000143450.14	7.37	2.73	1.166	6.98e-57
TMEM79	ENSG00000163472.18	14.55	5.93	1.166	1.72e-69
EXOSC4	ENSG00000178896.6	37.689	16.24	1.166	1.71e-80
IKBKE	ENSG00000263528.7	7.73	2.89	1.166	2.27e-70
ATIC	ENSG00000138363.14	119.917	52.928	1.165	5.26e-138
CHAF1B	ENSG00000159259.7	5.57	1.93	1.165	5.32e-81
RP11-676M6.1	ENSG00000254612.2	5.03	1.69	1.164	1.79e-20
CENPH	ENSG00000153044.9	10.58	4.17	1.163	4.69e-76
IL1B	ENSG00000125538.11	2.74	0.67	1.163	0.000206
NUPR1L	ENSG00000185290.3	6.84	2.5	1.163	1.63e-18
SRPRB	ENSG00000144867.11	55.699	24.34	1.162	6.92e-89
PYGO2	ENSG00000163348.3	41.53	18	1.162	3.11e-122
PXMP4	ENSG00000101417.11	14	5.71	1.161	1.06e-14
GEMIN6	ENSG00000152147.10	15.39	6.33	1.161	2.48e-138
TUBB	ENSG00000196230.12	483.743	215.851	1.161	1.87e-95
NDUFAF6	ENSG00000156170.12	30.819	13.24	1.16	9.81e-78
DNASE2	ENSG00000105612.8	63.14	27.729	1.159	1.18e-115
NDC1	ENSG00000058804.11	11.95	4.8	1.159	4.94e-53
SPCS2P4	ENSG00000228589.3	39.76	17.25	1.159	3.93e-53
DENND1C	ENSG00000205744.9	12.5	5.05	1.158	3.61e-65
PRDX1	ENSG00000117450.13	619.301	276.953	1.158	1.24e-106
TTC39A-AS1	ENSG00000261664.5	3.33	0.94	1.158	9.14e-22
PARP9	ENSG00000138496.16	43.26	18.85	1.157	7.9e-52
CD3EAP	ENSG00000117877.10	6.02	2.15	1.156	5.87e-87
MAGOHB	ENSG00000111196.9	32.251	13.92	1.156	6.77e-111
HMGN1	ENSG00000205581.10	270.371	120.776	1.156	1.32e-103
RPL35P5	ENSG00000225573.4	10.48	4.15	1.156	3.24e-17
KLHL35	ENSG00000149243.15	4.34	1.4	1.154	4.64e-48
HSPA1A	ENSG00000204389.9	246.765	110.376	1.154	4.02e-28
SAMD9	ENSG00000205413.7	5.92	2.11	1.154	5.32e-24
RP4-706A16.3	ENSG00000226084.5	87.881	38.95	1.154	7.6e-08
HAMP	ENSG00000105697.7	3.18	0.88	1.153	1.18e-14
PPP1CA	ENSG00000172531.14	161.847	72.228	1.153	5.65e-137
PKM	ENSG00000067225.17	601.032	270.052	1.151	6.77e-89
TMEM63B	ENSG00000137216.18	33.07	14.34	1.151	2.52e-95
AZIN1	ENSG00000155096.13	84.091	37.34	1.15	2.5e-34
TMEM30B	ENSG00000182107.6	17.421	7.3	1.15	1.36e-25
IGHV1-69-2	ENSG00000280411.1	12.29	4.99	1.15	0.00347
EFCAB11	ENSG00000140025.15	13.92	5.73	1.149	2.92e-51
GPR68	ENSG00000119714.10	5.1	1.75	1.149	7.66e-62
UHMK1	ENSG00000152332.15	32.45	14.08	1.149	3.04e-42
SLITRK6	ENSG00000184564.8	3.19	0.89	1.149	4.13e-11
PARPBP	ENSG00000185480.11	4.21	1.35	1.149	1.06e-82
ORC1	ENSG00000085840.12	2.08	0.39	1.148	8.88e-80
TMEM238	ENSG00000233493.3	4.52	1.49	1.148	4.28e-46
C1orf43	ENSG00000143612.18	271.535	122.097	1.147	6.58e-113
E2F5	ENSG00000133740.10	10.46	4.18	1.146	2.23e-53
CCL3L3	ENSG00000276085.1	3.08	0.85	1.141	8.36e-13
IFT22	ENSG00000128581.15	42.399	18.68	1.141	8.78e-76
RBBP4	ENSG00000162521.18	145.562	65.439	1.141	3.05e-38
HNRNPA1P10	ENSG00000214223.4	10.25	4.1	1.141	2.68e-28
BSPRY	ENSG00000119411.10	26.299	11.39	1.14	6.06e-47
LEO1	ENSG00000166477.12	25.321	10.94	1.14	3.59e-57
ACTR2	ENSG00000138071.13	111.329	50.001	1.139	6.49e-54
ZNF468	ENSG00000204604.9	9.26	3.66	1.139	3.17e-39
C10orf35	ENSG00000171224.8	14.71	6.14	1.138	2.4e-55
ELOVL6	ENSG00000170522.9	7.91	3.05	1.138	4.24e-17
GAPDH	ENSG00000111640.14	2525.76	1147.44	1.138	5.79e-85
LCP1	ENSG00000136167.13	45.711	20.23	1.138	8.92e-19
N4BP3	ENSG00000145911.5	6.04	2.2	1.137	1.38e-52
FLVCR1	ENSG00000162769.12	8.04	3.11	1.137	7.36e-84
SLC25A10	ENSG00000183048.11	39.549	17.44	1.137	1.21e-63
GSPT1	ENSG00000103342.12	100.071	44.979	1.136	9.21e-70
ZDHHC12	ENSG00000160446.18	44.001	19.48	1.136	1.59e-107
IDO1	ENSG00000131203.12	4.03	1.29	1.135	2.73e-12
CXCR4	ENSG00000121966.6	59.128	26.39	1.134	2.78e-28
HSPE1	ENSG00000115541.10	225.908	102.401	1.134	5.38e-112
RAB10	ENSG00000084733.10	87.117	39.17	1.133	5.3e-50
GSKIP	ENSG00000100744.14	17.84	7.59	1.133	1.05e-49
PPP1R14B	ENSG00000173457.10	124.551	56.23	1.133	8.86e-80
BRIP1	ENSG00000136492.8	1.98	0.36	1.132	4.87e-77
ACSL3	ENSG00000123983.13	81.148	36.511	1.131	1.06e-27
CCNO	ENSG00000152669.8	3.97	1.27	1.131	5.37e-14
CD9	ENSG00000010278.11	488.867	222.597	1.131	6.74e-65
CST6	ENSG00000175315.2	3.25	0.94	1.131	8.25e-27
RHOH	ENSG00000168421.12	12.86	5.33	1.131	5.14e-22
UBE2SP1	ENSG00000233966.1	2.11	0.42	1.131	4.81e-66
FHDC1	ENSG00000137460.8	4.12	1.34	1.13	7.46e-54
GMPS	ENSG00000163655.15	48.67	21.7	1.13	1.76e-67
RAB31	ENSG00000168461.12	46.349	20.639	1.13	2.12e-40
HDAC11	ENSG00000163517.14	25.569	11.15	1.129	9.27e-41
CD3D	ENSG00000167286.9	7.96	3.1	1.128	3.16e-13
BRCC3	ENSG00000185515.14	19.929	8.58	1.127	3.63e-54
SYT7	ENSG00000011347.9	22.79	9.89	1.127	8.06e-28
NETO2	ENSG00000171208.9	6.36	2.37	1.127	2.25e-22
SLC35A2	ENSG00000102100.14	35.331	15.65	1.126	6.96e-142
GLYATL1	ENSG00000166840.13	3.08	0.87	1.126	1.47e-15
BZW2	ENSG00000136261.14	80.32	36.319	1.124	5.25e-76
PLAU	ENSG00000122861.15	40.29	17.95	1.124	7.53e-34
POGK	ENSG00000143157.11	25.109	10.98	1.124	2.59e-72
HGH1	ENSG00000235173.6	26.359	11.55	1.124	1.19e-108
RPA3	ENSG00000106399.11	43.251	19.32	1.123	1.14e-99
SF3B4	ENSG00000143368.9	77.637	35.099	1.123	9.14e-111
RP11-424C20.2	ENSG00000256663.1	1.33	0.07	1.123	9.73e-89
DNAJC1	ENSG00000136770.10	41.24	18.41	1.122	1.75e-58
ITGA11	ENSG00000137809.16	10.82	4.43	1.122	2.39e-16
MRPL24	ENSG00000143314.12	142.044	64.722	1.122	5.28e-91
ILF2	ENSG00000143621.16	210.59	96.241	1.122	2.32e-102
MBOAT2	ENSG00000143797.11	23.18	10.11	1.122	1.27e-42
FAHD1	ENSG00000180185.11	23.74	10.37	1.122	2.3e-88
RTKN2	ENSG00000182010.10	1.87	0.32	1.121	3.59e-88
CDCA4	ENSG00000170779.10	11.3	4.66	1.12	4.48e-101
CETN2	ENSG00000147400.8	74.202	33.611	1.12	3.7e-92
BMPR1APS2	ENSG00000232460.4	1.78	0.28	1.119	0.00278
IGSF6	ENSG00000140749.8	5.04	1.78	1.119	4.23e-27
SLC2A1	ENSG00000117394.19	61.571	27.82	1.118	1.95e-47
PDIK1L	ENSG00000175087.9	7.68	3	1.118	6.33e-48
C1orf64	ENSG00000183888.4	4.53	1.55	1.117	6.36e-08
STRA6	ENSG00000137868.18	4.27	1.43	1.117	4.82e-24
RPN1	ENSG00000163902.11	202.924	92.989	1.117	9.09e-132
ZMPSTE24	ENSG00000084073.8	43.73	19.631	1.116	6.3e-58
RP11-295G20.2	ENSG00000233461.5	15.97	6.83	1.116	2.36e-64
ABAT	ENSG00000183044.11	12.67	5.31	1.115	5.81e-12
AR	ENSG00000169083.15	20.79	9.06	1.115	0.000429
RAN	ENSG00000132341.11	481.802	221.904	1.115	1.41e-109
ETNK2	ENSG00000143845.14	26.31	11.61	1.115	1.82e-24
YIPF6	ENSG00000181704.11	27.149	12	1.115	2.93e-30
SLMO2	ENSG00000101166.15	52.222	23.581	1.114	9.43e-54
ZNF695	ENSG00000197472.14	1.51	0.16	1.114	1.15e-62
AC104667.3	ENSG00000234949.2	1.92	0.35	1.113	1.28e-63
ADIPOR1	ENSG00000159346.12	118.578	54.288	1.113	8.87e-93
BRCA1	ENSG00000012048.19	5.64	2.07	1.113	1.75e-50
BROX	ENSG00000162819.11	33.55	14.97	1.113	7.67e-49
RP11-783K16.5	ENSG00000256940.1	4.06	1.34	1.113	2.39e-47
CACYBP	ENSG00000116161.17	99.181	45.37	1.111	7.51e-88
CD3E	ENSG00000198851.9	10.46	4.31	1.11	3.84e-08
DHRS2	ENSG00000100867.14	5.95	2.22	1.11	4.34e-11
F7	ENSG00000057593.13	1.87	0.33	1.11	2.23e-25
APOBR	ENSG00000184730.10	4.35	1.48	1.109	2.69e-42
2022-09-03	ENSG00000100167.19	2.86	0.79	1.109	4.48e-23
UCP2	ENSG00000175567.8	132.853	61.04	1.109	8.11e-31
FAM26F	ENSG00000188820.12	10.95	4.54	1.109	1.08e-18
FAM49B	ENSG00000153310.18	59.721	27.191	1.107	1.27e-62
CD86	ENSG00000114013.15	6.04	2.27	1.106	3.08e-33
DBF4	ENSG00000006634.7	9.59	3.92	1.106	8.65e-72
RP11-863P13.3	ENSG00000261327.4	1.54	0.18	1.106	1.97e-67
ERGIC2	ENSG00000087502.17	68.96	31.541	1.104	3.63e-47
SGPL1	ENSG00000166224.16	27.161	12.1	1.104	1.79e-54
MUC5B	ENSG00000117983.17	3.19	0.95	1.103	1.07e-09
RHOD	ENSG00000173156.6	32.57	14.63	1.103	2.46e-52
RCC1	ENSG00000180198.15	30.34	13.59	1.103	7.16e-84
TMBIM6	ENSG00000139644.12	610.691	284.029	1.102	1.06e-34
SELL	ENSG00000188404.8	5.72	2.13	1.102	1.21e-24
EBP	ENSG00000147155.10	60.291	27.58	1.101	1.2e-98
SYT17	ENSG00000103528.16	8.57	3.46	1.101	3.99e-16
RBBP5	ENSG00000117222.13	13.24	5.64	1.101	3.37e-55
ZNF48	ENSG00000180035.10	8.91	3.62	1.101	8.19e-98
LST1	ENSG00000204482.10	20.32	8.94	1.101	1.53e-21
PDCL3	ENSG00000115539.13	34.401	15.51	1.1	1.88e-133
IL21R	ENSG00000103522.15	1.57	0.2	1.099	7.66e-62
KIAA1211	ENSG00000109265.12	1.42	0.13	1.099	1.47e-49
MTDH	ENSG00000147649.9	58.06	26.57	1.099	3.12e-20
ZNF467	ENSG00000181444.12	17.36	7.57	1.099	1.63e-37
C3orf67	ENSG00000163689.18	2.36	0.57	1.098	4.21e-71
SLC25A15	ENSG00000102743.14	6.15	2.34	1.098	1.04e-43
HSPA1B	ENSG00000204388.6	185.374	86.043	1.098	1.3e-39
DCLRE1A	ENSG00000198924.7	5.74	2.15	1.097	2.89e-48
EPT1	ENSG00000138018.17	10.72	4.48	1.097	1.45e-59
IGFL2	ENSG00000204866.8	1.46	0.15	1.097	2.35e-36
DPCD	ENSG00000166171.12	33.07	14.94	1.096	2.92e-77
GTF2IRD1	ENSG00000006704.10	22.36	9.93	1.096	5.08e-95
NVL	ENSG00000143748.17	27.94	12.54	1.096	1.18e-93
ZNRF2	ENSG00000180233.10	13.11	5.6	1.096	3.5e-47
FAM187A	ENSG00000214447.4	2.74	0.75	1.096	3.31e-38
RP4-738P15.6	ENSG00000279322.1	1.95	0.38	1.096	0.000284
CSTF2	ENSG00000101811.13	13.75	5.91	1.094	1.74e-91
SDHC	ENSG00000143252.14	265.928	124.068	1.094	1.7e-81
SLC37A1	ENSG00000160190.13	15.63	6.79	1.094	3.97e-80
CADM4	ENSG00000105767.2	24.849	11.12	1.093	2.46e-32
MRPS35	ENSG00000061794.12	56.001	25.729	1.093	9.64e-68
SYT12	ENSG00000173227.13	8.79	3.59	1.093	3.5e-06
C6orf132	ENSG00000188112.8	17.95	7.89	1.092	3.28e-53
SLC4A8	ENSG00000050438.16	3.88	1.29	1.092	2.77e-22
TMEM191A	ENSG00000226287.7	7.4	2.94	1.092	1.68e-59
CTC-425F1.4	ENSG00000267458.1	5.24	1.93	1.091	2.66e-07
CYB561D2	ENSG00000114395.10	32.11	14.54	1.091	1.34e-63
EPPK1	ENSG00000261150.2	4.09	1.39	1.091	2.18e-28
TIMM17A	ENSG00000134375.10	62.201	28.699	1.09	4.8e-121
PRUNE	ENSG00000143363.15	33.219	15.08	1.09	4.66e-67
TMED10	ENSG00000170348.8	236.746	110.713	1.09	1.55e-43
WFDC21P	ENSG00000261040.6	2.15	0.48	1.09	8.9e-25
GPR137B	ENSG00000077585.13	23.35	10.45	1.089	1.6e-33
TFB2M	ENSG00000162851.7	19.271	8.53	1.089	1.66e-76
CAPS	ENSG00000105519.12	30.61	13.87	1.088	2.4e-33
HM13	ENSG00000101294.16	176.093	82.332	1.088	9.3e-147
NCEH1	ENSG00000144959.9	8.44	3.44	1.088	1.1e-27
UBE2N	ENSG00000177889.9	101.673	47.31	1.088	5.4e-71
RP11-598P20.3	ENSG00000254198.1	3.89	1.3	1.088	7.73e-24
CENPP	ENSG00000188312.13	5.97	2.28	1.087	8.18e-58
FBXO22	ENSG00000167196.13	23.74	10.65	1.087	2.24e-85
STAP2	ENSG00000178078.11	45.091	20.7	1.087	3.55e-57
ATP2C2	ENSG00000064270.12	7.96	3.22	1.086	2.32e-25
HSPH1	ENSG00000120694.19	59.97	27.729	1.086	7e-64
PMVK	ENSG00000163344.5	69.859	32.39	1.086	1.36e-65
ANOS1	ENSG00000011201.10	7.04	2.79	1.085	1.71e-13
ARTN	ENSG00000117407.16	2.84	0.81	1.085	3.29e-40
SPTBN2	ENSG00000173898.11	18.16	8.03	1.085	6.21e-23
RP11-423H2.3	ENSG00000249684.5	2.65	0.72	1.085	3.17e-37
TECRP1	ENSG00000235043.3	9.74	4.07	1.083	2.5e-31
ENSA	ENSG00000143420.17	252.737	118.89	1.082	1.66e-97
PSME2	ENSG00000100911.13	242.408	113.992	1.082	1.47e-86
PKP3	ENSG00000184363.9	37.01	16.959	1.082	7.04e-63
PDZD11	ENSG00000120509.10	61.999	28.779	1.081	9.57e-119
H2AFY	ENSG00000113648.16	192.39	90.553	1.079	2.15e-135
ABCA3	ENSG00000167972.13	17.98	7.99	1.078	3.11e-33
CERS4	ENSG00000090661.11	69.85	32.57	1.078	3.45e-24
EGLN3	ENSG00000129521.13	18.989	8.47	1.078	9.69e-20
TWF1	ENSG00000151239.13	62.5	29.07	1.078	8.6e-30
GPR39	ENSG00000183840.6	3.35	1.06	1.078	1.52e-18
RP11-498C9.2	ENSG00000262831.1	2.61	0.71	1.078	5.04e-17
TNFAIP6	ENSG00000123610.4	10.56	4.48	1.077	3.37e-18
KDF1	ENSG00000175707.8	16.21	7.16	1.077	1.36e-68
PLGRKT	ENSG00000107020.9	45.809	21.201	1.076	2.46e-50
RUVBL1	ENSG00000175792.11	47.811	22.19	1.074	2.33e-105
DHFRP1	ENSG00000188985.6	7.56	3.07	1.073	1.74e-12
LRRCC1	ENSG00000133739.15	12.42	5.38	1.073	2.11e-36
HOOK1	ENSG00000134709.10	10.76	4.59	1.073	2.94e-35
PSMA5	ENSG00000143106.12	75.342	35.321	1.072	9.3e-133
SUGCT	ENSG00000175600.15	7.39	2.99	1.072	1.17e-30
SKA2	ENSG00000182628.12	32.15	14.77	1.072	5.38e-71
ZWILCH	ENSG00000174442.11	9.55	4.02	1.071	4.3e-76
SPINT1	ENSG00000166145.14	122.207	57.699	1.07	7.02e-57
CLCN3	ENSG00000109572.13	28.359	12.99	1.069	3.72e-11
CTB-55O6.8	ENSG00000141854.7	9.34	3.93	1.069	3.16e-30
SERPINA3	ENSG00000196136.16	146.29	69.189	1.069	1.09e-05
CRNKL1	ENSG00000101343.14	33.529	15.47	1.068	4.95e-84
PFN2	ENSG00000070087.13	70.282	32.999	1.068	2.85e-18
MTCH2	ENSG00000109919.9	92.86	43.761	1.068	4.8e-100
HNRNPAB	ENSG00000197451.10	149.966	71.031	1.068	3.78e-144
TUBG1	ENSG00000131462.7	42.34	19.69	1.067	7.14e-91
MRPS23	ENSG00000181610.12	49.852	23.271	1.067	7.51e-88
FAM110C	ENSG00000184731.5	6.44	2.55	1.067	6.15e-12
HOXC-AS3	ENSG00000251151.2	1.41	0.15	1.067	1.79e-32
ARL1	ENSG00000120805.13	72.488	34.12	1.065	3.03e-54
ATP6V1A	ENSG00000114573.9	31.029	14.31	1.065	1.17e-36
MRPS30	ENSG00000112996.9	40.881	19.03	1.064	4.22e-32
LMAN2	ENSG00000169223.14	170.177	80.901	1.064	1.23e-79
C19orf48	ENSG00000167747.13	42.73	19.929	1.063	5.47e-77
FZD2	ENSG00000180340.6	4.18	1.48	1.063	1.02e-53
NEU1	ENSG00000204386.10	62.961	29.611	1.063	1.55e-81
SPARC	ENSG00000113140.10	2099.45	1004.8	1.062	1.3e-20
GAMT	ENSG00000130005.11	36.211	16.829	1.061	1.18e-09
ZNF239	ENSG00000196793.13	8.18	3.4	1.061	1.4e-49
CCNE1	ENSG00000105173.13	2.9	0.87	1.06	5.68e-48
SYCE3	ENSG00000217442.3	2.42	0.64	1.06	1.76e-32
AC007009.1	ENSG00000244239.1	8.77	3.69	1.059	6.59e-28
FANCD2	ENSG00000144554.10	10.31	4.43	1.059	3.18e-70
SRXN1	ENSG00000271303.1	26.58	12.24	1.059	3.51e-70
IRF6	ENSG00000117595.10	45.759	21.45	1.058	1.72e-26
AP004372.1	ENSG00000238117.1	1.08	0	1.057	9.6e-19
PIGU	ENSG00000101464.10	26.82	12.37	1.057	3.14e-112
CABYR	ENSG00000154040.20	9.52	4.06	1.056	8.84e-29
CCDC34	ENSG00000109881.16	13.39	5.92	1.056	2.12e-30
GREB1	ENSG00000196208.13	16.939	7.63	1.056	2.07e-07
LINC00511	ENSG00000227036.6	2.14	0.51	1.056	2.57e-39
ACOT4	ENSG00000177465.4	6.96	2.83	1.055	1.76e-36
SPTY2D1	ENSG00000179119.14	12.57	5.53	1.055	1.56e-24
EFHD1	ENSG00000115468.11	229.602	110.101	1.054	1.62e-10
MRPL42	ENSG00000198015.12	45.641	21.459	1.054	2.76e-78
FBXO6	ENSG00000116663.10	16.53	7.45	1.053	1.27e-78
RAB19	ENSG00000146955.10	1.49	0.2	1.053	9.2e-53
F2R	ENSG00000181104.6	23.569	10.84	1.053	9.12e-25
SIDT1	ENSG00000072858.10	10.86	4.72	1.052	2.21e-09
TOR3A	ENSG00000186283.13	37.309	17.48	1.052	1.4e-125
DSN1	ENSG00000149636.15	15.6	7.01	1.051	8.9e-83
RAC2	ENSG00000128340.14	29.941	13.93	1.051	3.02e-24
UGGT1	ENSG00000136731.12	18.12	8.23	1.051	1.81e-57
NFKBIE	ENSG00000146232.14	14.89	6.67	1.051	3.81e-76
PLD4	ENSG00000166428.12	4.2	1.51	1.051	6.16e-13
CYBB	ENSG00000165168.7	13.12	5.82	1.05	1.78e-07
DHTKD1	ENSG00000181192.11	17.349	7.86	1.05	1.37e-56
SLC16A3	ENSG00000141526.14	22.941	10.56	1.05	1.75e-52
ZNF703	ENSG00000183779.6	51.47	24.34	1.05	1.14e-15
TLR7	ENSG00000196664.4	1.96	0.43	1.05	3.41e-17
RP11-109D20.2	ENSG00000259352.1	1.07	0	1.05	1.08e-24
SULT2B1	ENSG00000088002.11	9.82	4.23	1.049	5.09e-16
RUSC1	ENSG00000160753.15	44.301	20.9	1.049	2.13e-102
BST2	ENSG00000130303.12	245.298	118.159	1.048	7.15e-14
CCL11	ENSG00000172156.3	1.15	0.04	1.048	1.02e-71
VWA2	ENSG00000165816.12	4.17	1.5	1.048	2.46e-10
SHISA2	ENSG00000180730.4	4.31	1.57	1.047	1.57e-07
SERPINA1	ENSG00000197249.12	55.83	26.5	1.047	9.57e-05
ATP8B1	ENSG00000081923.10	19.65	9	1.046	1.55e-23
CFL1	ENSG00000172757.12	1034.41	500.559	1.046	7.84e-143
CISD2	ENSG00000145354.9	22.62	10.44	1.046	1.9e-82
COX20	ENSG00000203667.9	67.512	32.19	1.046	4.96e-85
SMC1A	ENSG00000072501.17	30.96	14.48	1.046	9.27e-19
ERH	ENSG00000100632.10	178.613	85.959	1.046	1.11e-110
NTPCR	ENSG00000135778.11	68.831	32.81	1.046	2.2e-66
RDM1	ENSG00000278023.4	1.23	0.08	1.046	2.58e-89
ABHD2	ENSG00000140526.16	26.67	12.42	1.044	3.75e-21
MSH2	ENSG00000095002.12	19.849	9.11	1.044	1.4e-42
MSH6	ENSG00000116062.14	29.97	14.02	1.044	4.54e-42
TMEM57	ENSG00000204178.9	20.01	9.19	1.044	1.81e-72
ACTR3	ENSG00000115091.11	117.18	56.371	1.043	1.13e-32
TIMP1	ENSG00000102265.11	485.153	234.882	1.043	2.63e-45
SPAG1	ENSG00000104450.12	6.13	2.46	1.043	2.99e-56
MZB1	ENSG00000170476.15	16.87	7.67	1.043	1.03e-05
RP11-428L9.2	ENSG00000223808.1	1.06	0	1.043	5.61e-33
ARSG	ENSG00000141337.12	11.19	4.92	1.042	1.2e-15
BUB3	ENSG00000154473.17	94.601	45.439	1.042	6.08e-79
HID1	ENSG00000167861.15	63.822	30.471	1.042	3.78e-25
FCGR1B	ENSG00000198019.12	3.55	1.21	1.042	3.27e-40
ADCK2	ENSG00000133597.9	29.09	13.63	1.04	2.82e-92
GALNT1	ENSG00000141429.13	48.22	22.941	1.04	2.33e-28
P4HB	ENSG00000185624.14	705.205	342.508	1.04	2.95e-93
ZNF252P	ENSG00000196922.10	14.75	6.66	1.04	3.65e-22
FBXO16	ENSG00000214050.7	4.86	1.85	1.04	6.17e-46
CASK	ENSG00000147044.20	23.1	10.73	1.039	2.43e-32
TMEM106B	ENSG00000106460.18	25.291	11.8	1.038	1.12e-30
IBSP	ENSG00000029559.6	1.05	0	1.036	1.47e-52
TMEM14A	ENSG00000096092.5	43.209	20.579	1.035	3.79e-71
LUM	ENSG00000139329.4	634.114	309.028	1.035	2.07e-09
AC113188.2	ENSG00000279535.1	4.94	1.9	1.034	3.99e-27
CCDC96	ENSG00000173013.5	3.28	1.09	1.034	1.83e-38
GSTO2	ENSG00000065621.14	23.309	10.87	1.034	8.96e-16
DNAJA1	ENSG00000086061.15	127.15	61.631	1.033	3.46e-65
ITGB2	ENSG00000160255.16	37.17	17.65	1.033	1.9e-21
BAK1	ENSG00000030110.12	18.08	8.33	1.032	2.51e-97
CAPRIN1	ENSG00000135387.19	142.014	68.921	1.032	5.74e-51
DYNLT1	ENSG00000146425.10	186.224	90.54	1.032	3.52e-93
PRRC1	ENSG00000164244.20	38.17	18.15	1.032	5e-54
CPSF2	ENSG00000165934.12	22.67	10.58	1.031	1.03e-28
EME1	ENSG00000154920.14	2.9	0.91	1.03	7.65e-70
TNFSF13B	ENSG00000102524.11	5.92	2.39	1.029	1.37e-27
TMED9	ENSG00000184840.11	200.116	97.558	1.029	1.08e-110
LINC00665	ENSG00000232677.6	26.87	12.66	1.029	5.05e-37
NINJ1	ENSG00000131669.9	128.702	62.608	1.028	2.45e-42
ZNF92	ENSG00000146757.13	10.79	4.78	1.028	1.22e-25
TMEM209	ENSG00000146842.16	14.91	6.8	1.028	2.38e-42
LIPH	ENSG00000163898.9	5.01	1.95	1.027	4.71e-14
LMNB2	ENSG00000176619.10	18.65	8.64	1.027	5.56e-88
SNRPD3	ENSG00000100028.11	136.503	66.541	1.026	1.45e-95
PTK7	ENSG00000112655.15	58.282	28.111	1.026	2.05e-28
OVOL2	ENSG00000125850.10	16.511	7.6	1.026	1.51e-50
TIPRL	ENSG00000143155.12	28.13	13.3	1.026	7.72e-70
CENPW	ENSG00000203760.8	15.18	6.95	1.025	2.07e-36
RIIAD1	ENSG00000178796.12	1.34	0.15	1.025	3.57e-36
CCDC47	ENSG00000108588.13	77.858	37.78	1.024	1.49e-23
DRAIC	ENSG00000245750.7	3.31	1.12	1.024	5.95e-14
NQO1	ENSG00000181019.12	146.199	71.401	1.024	5.02e-16
SLC39A7	ENSG00000112473.16	132.614	64.74	1.023	7.57e-89
GZMA	ENSG00000145649.7	6.46	2.67	1.023	1.79e-13
VDAC1	ENSG00000213585.10	177.33	86.762	1.023	1.6e-86
ITGAL	ENSG00000005844.17	8.36	3.61	1.022	1.67e-19
HNRNPF	ENSG00000169813.16	198.996	97.497	1.022	3.94e-66
SAMD12	ENSG00000177570.13	4.3	1.61	1.022	8.34e-37
PSMD14	ENSG00000115233.11	48.519	23.4	1.021	6.04e-111
PAGR1	ENSG00000280789.1	44.169	21.259	1.021	1.82e-89
ATP1B1	ENSG00000143153.12	98.892	48.271	1.02	6.48e-12
SSR2	ENSG00000163479.13	446.494	219.731	1.02	6.16e-100
SLC29A3	ENSG00000198246.7	12.85	5.83	1.02	8.18e-56
ERGIC1	ENSG00000113719.15	156.779	76.872	1.019	1.2e-37
RP11-624G17.3	ENSG00000255301.1	2.87	0.91	1.019	5.3e-54
CCDC117	ENSG00000159873.9	17.06	7.92	1.018	8.61e-33
LIN9	ENSG00000183814.15	4.57	1.75	1.018	1.67e-58
FAM83E	ENSG00000105523.3	5.13	2.03	1.017	9.63e-10
FAM213B	ENSG00000157870.14	27.88	13.27	1.017	2.65e-62
HSP90AA1	ENSG00000080824.18	555.713	274.335	1.016	1.35e-32
STIP1	ENSG00000168439.16	116.339	57.011	1.016	8.13e-80
PCAT6	ENSG00000228288.6	7.9	3.4	1.016	2.38e-49
ARF1	ENSG00000143761.13	506.212	249.932	1.015	6.39e-149
ZNF296	ENSG00000170684.8	3.89	1.42	1.015	2.77e-48
KIF24	ENSG00000186638.15	1.93	0.45	1.015	2.92e-93
FKBPL	ENSG00000204315.3	9.67	4.28	1.015	7.1e-104
EPSTI1	ENSG00000133106.14	10.01	4.45	1.014	9.23e-24
ZNF217	ENSG00000171940.13	30.08	14.39	1.014	3.6e-27
KCNS3	ENSG00000170745.11	15.49	7.17	1.013	6.16e-27
TMEM106C	ENSG00000134291.11	93.59	45.911	1.012	2.87e-45
LINC00467	ENSG00000153363.12	10.17	4.54	1.012	2.7e-62
TTLL12	ENSG00000100304.12	35.299	17.01	1.011	2.68e-58
MRPL47	ENSG00000136522.13	49.7	24.15	1.011	7.72e-121
PDXDC1	ENSG00000179889.18	101.962	50.091	1.011	1.78e-48
FAAP24	ENSG00000131944.9	4.82	1.89	1.01	4.11e-95
TSPAN33	ENSG00000158457.5	12.45	5.68	1.01	2.32e-25
LAPTM5	ENSG00000162511.7	111.94	55.081	1.01	1.27e-26
SEC11C	ENSG00000166562.8	95.338	46.821	1.01	2.89e-48
LSM12	ENSG00000161654.9	39.099	18.92	1.009	1.64e-85
ZNF681	ENSG00000196172.9	2.3	0.64	1.009	2.86e-45
TTC30B	ENSG00000196659.9	5.44	2.2	1.009	4.33e-32
CIB1	ENSG00000185043.10	124.404	61.341	1.008	3.88e-70
MRPL3	ENSG00000114686.8	87.912	43.209	1.008	2.66e-100
GTF3C4	ENSG00000125484.11	9.54	4.24	1.008	3.1e-25
LIG1	ENSG00000105486.13	27.23	13.05	1.007	5.58e-74
KIAA0895	ENSG00000164542.12	5.15	2.06	1.007	6.25e-36
RIPPLY3	ENSG00000183145.8	1.17	0.08	1.007	7.49e-58
RP11-463D19.2	ENSG00000258677.2	1.01	0	1.007	5.97e-12
C5orf30	ENSG00000181751.9	15.911	7.42	1.006	5.86e-22
ST6GALNAC2	ENSG00000070731.9	30.26	14.57	1.006	3.4e-07
PPEF1	ENSG00000086717.18	1.35	0.17	1.006	6.59e-58
TUBA1B	ENSG00000123416.15	799.968	397.909	1.006	2.4e-75
B3GALNT1	ENSG00000169255.13	13.99	6.47	1.005	2.5e-41
CASP6	ENSG00000138794.9	29.709	14.3	1.005	6.38e-51
TRMT12	ENSG00000183665.5	13.89	6.42	1.005	8.04e-59
ERVMER34-1	ENSG00000226887.7	1.73	0.36	1.005	4.71e-25
ARHGAP39	ENSG00000147799.11	6.3	2.64	1.004	3.42e-59
PSPH	ENSG00000146733.13	10.91	4.94	1.004	1.91e-50
RAD21	ENSG00000164754.12	126.772	62.73	1.004	2.56e-39
CBX3	ENSG00000122565.18	181.886	90.302	1.002	5.06e-105
RUVBL2	ENSG00000183207.12	82.19	40.531	1.002	1.05e-101
PREX1	ENSG00000124126.13	35.951	17.46	1.001	3.77e-18

## Sheet: Amplified 
Gene	CNA	Freq
ZDHHC9	AMP	0.006
IGBP1P1	AMP	0.013
LINC02225	AMP	0.004
LINC02901	AMP	0.004
PALM2AKAP2	AMP	0.004
C20ORF27	AMP	0.006
C11ORF53	AMP	0.003
TMEM38A	AMP	0.011
SEMA6D	AMP	0.003
OXR1	AMP	0.111
ZNF883	AMP	0.004
AQP6	AMP	0.002
ZNF862	AMP	0.007
GIMAP2	AMP	0.005
B3GALT6	AMP	0.003
CRLF3	AMP	0.023
BROX	AMP	0.086
SNX25	AMP	0.003
TMEM120B	AMP	0.003
TP53TG3HP	AMP	0.042
ZNF556	AMP	0.004
TSEN34	AMP	0.015
MTERF2	AMP	0.003
LRRC37A4P	AMP	0.016
CNOT6	AMP	0.011
AQP7	AMP	0.009
ANKRD20A19P	AMP	0.007
SRARP	AMP	0.002
MRPS2	AMP	0.005
RSL1D1	AMP	0.038
LINC01494	AMP	0.003
AQP9	AMP	0.004
SYNC	AMP	0.007
GSX2	AMP	0.003
THG1L	AMP	0.004
ZNF512B	AMP	0.047
KRTAP25-1	AMP	0.005
RNF31	AMP	0.008
TRIM64B	AMP	0.009
RMDN1	AMP	0.079
AR	AMP	0.007
CFHR5	AMP	0.067
NOC2L	AMP	0.003
LINC01372	AMP	0.002
CPNE8	AMP	0.013
ZNF490	AMP	0.014
INTS11	AMP	0.003
ADA	AMP	0.014
KRTAP3-1	AMP	0.019
ABCC6	AMP	0.04
SSX8P	AMP	0.006
LINC01954	AMP	0.006
ADAM10	AMP	0.005
UTP11	AMP	0.009
CNGB3	AMP	0.079
ANP32A-IT1	AMP	0.003
NKPD1	AMP	0.009
LINC01882	AMP	0.004
ADAM8	AMP	0.005
CERNA1	AMP	0.008
HMGN4	AMP	0.01
KRTAP1-5	AMP	0.018
ARAF	AMP	0.012
TRIM38	AMP	0.014
ADAR	AMP	0.084
WDR45B	AMP	0.036
PPP1R37	AMP	0.009
COQ4	AMP	0.005
PAN3-AS1	AMP	0.008
APOBR	AMP	0.035
NUPR2	AMP	0.012
TADA3	AMP	0.011
LINC01135	AMP	0.016
HAPLN3	AMP	0.021
PLAAT2	AMP	0.005
SSX6P	AMP	0.01
TTC29	AMP	0.006
CCM2L	AMP	0.012
ADARB1	AMP	0.01
CD99P1	AMP	0.006
NEBL-AS1	AMP	0.01
TMEM45A	AMP	0.008
KCTD15	AMP	0.019
PFDN6	AMP	0.007
LINC01189	AMP	0.004
SLC35F6	AMP	0.004
CUTALP	AMP	0.003
SPATA16	AMP	0.027
RTP2	AMP	0.019
SSX7	AMP	0.006
BRI3BP	AMP	0.005
ADARB2	AMP	0.027
SBDS	AMP	0.002
PHGR1	AMP	0.002
SECISBP2	AMP	0.002
CEP72-DT	AMP	0.022
UACA	AMP	0.004
LRRC47	AMP	0.003
ATP2A1-AS1	AMP	0.035
ZBTB18	AMP	0.097
C12ORF56	AMP	0.01
OR4C16	AMP	0.007
SAMD10	AMP	0.047
DDX39A	AMP	0.014
KNTC1	AMP	0.002
POMP	AMP	0.009
LRTM2	AMP	0.022
INSL3	AMP	0.013
FAM106A	AMP	0.006
BCAS1	AMP	0.063
SLC9A6	AMP	0.006
OR4C11	AMP	0.007
ABHD16B	AMP	0.047
ADCY1	AMP	0.004
KRTAP9-2	AMP	0.018
HDAC9	AMP	0.01
LOXHD1	AMP	0.003
CAMK1	AMP	0.011
API5	AMP	0.004
ATP5PD	AMP	0.037
ATRAID	AMP	0.004
LINC01555	AMP	0.01
ADCY2	AMP	0.016
LTB4R	AMP	0.008
MRPS17	AMP	0.013
FLOT1	AMP	0.008
UBE2E3	AMP	0.003
USP34	AMP	0.007
ADCY3	AMP	0.002
KRTAP3-2	AMP	0.02
TOPORS	AMP	0.005
BARX2	AMP	0.005
TRABD2A	AMP	0.003
ATP6V1FNB	AMP	0.007
PRG4	AMP	0.064
LACTB2	AMP	0.062
C11ORF68	AMP	0.014
SETD1A	AMP	0.041
TMEM132A	AMP	0.008
DET1	AMP	0.019
TMEM201	AMP	0.004
ZNF461	AMP	0.018
ZMIZ2	AMP	0.008
SNX7	AMP	0.007
NKX6-3	AMP	0.077
CCP110	AMP	0.037
PTOV1-AS1	AMP	0.013
ID2-AS1	AMP	0.007
BANP	AMP	0.005
CMKLR1	AMP	0.003
ADTRP	AMP	0.019
CPB2-AS1	AMP	0.002
ANGPT4	AMP	0.002
C19ORF12	AMP	0.031
SSX3	AMP	0.008
TRAPPC12	AMP	0.007
ZNF251	AMP	0.106
UCHL5	AMP	0.063
ZNF585B	AMP	0.018
OLIG2	AMP	0.007
LINC01020	AMP	0.019
DDX12P	AMP	0.012
KMT5B	AMP	0.054
CEMP1	AMP	0.04
ANKRD36BP1	AMP	0.072
LINC00989	AMP	0.008
LINC02171	AMP	0.002
LINC00661	AMP	0.018
TTC39C-AS1	AMP	0.004
INPPL1	AMP	0.037
PAX8-AS1	AMP	0.003
DGCR2	AMP	0.007
SECTM1	AMP	0.041
RPL8	AMP	0.106
PRDM10-DT	AMP	0.005
USPL1	AMP	0.014
ZBTB25	AMP	0.005
LINC01505	AMP	0.002
TRAPPC2	AMP	0.008
KCNE2	AMP	0.006
MEF2B	AMP	0.007
HCG23	AMP	0.011
EIF1	AMP	0.017
ZNF45	AMP	0.009
NME4	AMP	0.037
SPDYE3	AMP	0.007
TRIM13	AMP	0.002
PLD5	AMP	0.098
RPL10	AMP	0.01
UBE2L3	AMP	0.007
MAPK1IP1L	AMP	0.007
NME3	AMP	0.041
YBX3	AMP	0.014
LGALS7B	AMP	0.016
C5ORF52	AMP	0.004
THAP7-AS1	AMP	0.007
ICA1L	AMP	0.004
PATJ	AMP	0.016
VWA8-AS1	AMP	0.003
AFF3	AMP	0.003
INPP5B	AMP	0.009
NME2	AMP	0.06
CASP8AP2	AMP	0.006
IQSEC3	AMP	0.027
CST7	AMP	0.005
SCEL	AMP	0.003
RPL12	AMP	0.007
CCR6	AMP	0.006
NME1	AMP	0.059
LAD1	AMP	0.078
ERVV-2	AMP	0.013
UBE2N	AMP	0.009
SCO2	AMP	0.004
CEP104	AMP	0.003
DMBT1L1	AMP	0.007
INPP5A	AMP	0.007
COPS3	AMP	0.007
PEX11B	AMP	0.093
RPL13	AMP	0.004
CCR7	AMP	0.04
L1CAM	AMP	0.014
UBE2V1	AMP	0.04
INPP4A	AMP	0.003
ZKSCAN5	AMP	0.009
DYRK4	AMP	0.018
LINC00575	AMP	0.004
RPL15	AMP	0.004
SART3	AMP	0.003
GJA1	AMP	0.01
FAM66C	AMP	0.014
HCG25	AMP	0.008
UBE2V2	AMP	0.048
KCNU1	AMP	0.089
CITED4	AMP	0.008
INS	AMP	0.002
CCR4	AMP	0.003
CBX4	AMP	0.042
SPDYE2	AMP	0.004
RPL17	AMP	0.004
PRRC1	AMP	0.002
DOCK4	AMP	0.007
ZNF705A	AMP	0.014
ARMC3	AMP	0.008
UBE3A	AMP	0.007
KTN1	AMP	0.007
CSAD	AMP	0.002
CHST1	AMP	0.009
STON1-GTF2A1L	AMP	0.006
NXT2	AMP	0.003
ATP6V0CP3	AMP	0.012
SPRYD7	AMP	0.002
CEMIP	AMP	0.014
BTN2A3P	AMP	0.011
PEX10	AMP	0.003
LANCL2	AMP	0.016
SDHC	AMP	0.091
THAP11	AMP	0.003
PSG10P	AMP	0.009
LINC00690	AMP	0.009
POTEB	AMP	0.007
PEX12	AMP	0.019
OR52L1	AMP	0.002
C2CD4D	AMP	0.088
ZNF815P	AMP	0.006
IFT172	AMP	0.003
NLRP3	AMP	0.099
CSKMT	AMP	0.007
SNORD114-24	AMP	0.005
SDHD	AMP	0.003
VANGL2	AMP	0.088
PEX13	AMP	0.007
POTEKP	AMP	0.003
GUCY2EP	AMP	0.053
BLNK	AMP	0.002
SNORD114-23	AMP	0.005
RBFOX1	AMP	0.041
ZNF891	AMP	0.003
TTC7A	AMP	0.008
PEX14	AMP	0.004
NOP2	AMP	0.016
EXOSC2	AMP	0.004
LINC00842	AMP	0.007
GPR63	AMP	0.005
RGS22	AMP	0.109
PLEKHH1	AMP	0.003
ZNF283	AMP	0.009
MZF1	AMP	0.018
PTDSS2	AMP	0.002
PF4	AMP	0.021
NODAL	AMP	0.007
HCG14	AMP	0.008
SPATA31A7	AMP	0.004
RSPH6A	AMP	0.009
FBXO46	AMP	0.009
KRTAP1-4	AMP	0.018
KRT24	AMP	0.036
LMOD1	AMP	0.077
SLC45A4	AMP	0.107
OR51F1	AMP	0.002
GRAMD1B	AMP	0.002
LYPD5	AMP	0.009
FPGT	AMP	0.007
GAB3	AMP	0.01
PF4V1	AMP	0.02
ZNF41	AMP	0.013
ARCN1	AMP	0.002
COTL1	AMP	0.004
OR2AG2	AMP	0.004
INSIG1	AMP	0.007
PTBP3	AMP	0.004
MTG2	AMP	0.042
BCL9L	AMP	0.003
HOXA11-AS	AMP	0.008
PTCHD4	AMP	0.013
SNORD114-22	AMP	0.005
SEC13	AMP	0.011
RPL7A	AMP	0.005
AGO3	AMP	0.008
ADGRG6	AMP	0.015
USP31	AMP	0.034
SHROOM4	AMP	0.007
NMT1	AMP	0.007
DICER1	AMP	0.007
SLC12A6	AMP	0.003
CTTNBP2NL	AMP	0.003
SEC14L1	AMP	0.037
SLC39A6	AMP	0.005
CYS1	AMP	0.007
TP73-AS1	AMP	0.003
PRR12	AMP	0.017
ZNF575	AMP	0.009
CFP	AMP	0.011
TNFRSF11A	AMP	0.009
ZNF43	AMP	0.009
AREG	AMP	0.018
NQO2	AMP	0.005
C15ORF32	AMP	0.024
MECR	AMP	0.002
LINC00997	AMP	0.009
GPCPD1	AMP	0.007
BCLAF3	AMP	0.007
TMOD4	AMP	0.091
SIRT5	AMP	0.021
TMEM179	AMP	0.008
BAMBI	AMP	0.004
C1ORF56	AMP	0.092
ALG8	AMP	0.065
EIF2AK1	AMP	0.002
WIPI1	AMP	0.056
ARF1	AMP	0.09
LINC00548	AMP	0.002
POP5	AMP	0.002
GARS1-DT	AMP	0.007
LRRC8A	AMP	0.004
SERP2	AMP	0.002
GGNBP1	AMP	0.007
ZC2HC1A	AMP	0.069
ARF3	AMP	0.003
TMOD3	AMP	0.007
UCKL1	AMP	0.047
CACYBP	AMP	0.066
SUSD4	AMP	0.089
PPM1H	AMP	0.01
STPG3-AS1	AMP	0.005
LINC01126	AMP	0.006
CCDC61	AMP	0.008
SNORD83A	AMP	0.002
SPDEF	AMP	0.01
TMOD2	AMP	0.007
LINGO3	AMP	0.002
SLC25A51P1	AMP	0.008
TIPIN	AMP	0.006
ISY1	AMP	0.003
ADCY5	AMP	0.005
LINC00547	AMP	0.006
NDUFAF1	AMP	0.003
ARL4D	AMP	0.006
PCDHB5	AMP	0.003
ADCY7	AMP	0.003
SNORD83B	AMP	0.002
LSM4	AMP	0.014
SIRT4	AMP	0.003
MYORG	AMP	0.008
SSH3	AMP	0.055
PRRG4	AMP	0.022
SERTM1	AMP	0.008
REREP3	AMP	0.007
USP25	AMP	0.009
ADCY8	AMP	0.116
LINC01349	AMP	0.003
TFB1M	AMP	0.007
SELENOO	AMP	0.004
ZBTB11	AMP	0.009
ZNF302	AMP	0.021
ARRDC2	AMP	0.011
PDPR	AMP	0.003
PRRG3	AMP	0.01
MERTK	AMP	0.002
TMEM70	AMP	0.067
PHF20L1	AMP	0.113
PPM1L	AMP	0.017
ZNF341-AS1	AMP	0.007
ADCY9	AMP	0.042
CXCL17	AMP	0.007
FAM107B	AMP	0.017
SNORD139	AMP	0.002
C16ORF86	AMP	0.003
SLC52A1	AMP	0.003
LRRC37BP1	AMP	0.027
ASPSCR1	AMP	0.038
C4ORF45	AMP	0.006
HCG11	AMP	0.01
NUTM1	AMP	0.003
GRM7-AS3	AMP	0.011
CT55	AMP	0.007
OR10H4	AMP	0.018
RHBDD3	AMP	0.004
MESP2	AMP	0.022
PPP1R3G	AMP	0.01
PACSIN3	AMP	0.006
ADCYAP1	AMP	0.005
RAMAC	AMP	0.012
CLRN1-AS1	AMP	0.018
METTL9	AMP	0.033
OR52R1	AMP	0.002
GPR157	AMP	0.004
KHDRBS2	AMP	0.013
SPATA6L	AMP	0.011
RRN3	AMP	0.04
CSTF3-DT	AMP	0.021
NHLRC3	AMP	0.002
C8ORF44	AMP	0.061
ZNF674-AS1	AMP	0.008
ADCYAP1R1	AMP	0.007
APH1A	AMP	0.097
SRRM2-AS1	AMP	0.038
PIGX	AMP	0.024
OR51F2	AMP	0.002
ZCWPW1	AMP	0.007
TACC3	AMP	0.006
CNOT4	AMP	0.007
MPHOSPH6	AMP	0.002
COG5	AMP	0.007
TMED11P	AMP	0.003
TCAF1	AMP	0.007
ADD1	AMP	0.002
IPP	AMP	0.008
GAGE2A	AMP	0.007
LGR5	AMP	0.022
ZNHIT1	AMP	0.004
LINC01829	AMP	0.003
ADD2	AMP	0.002
CLSTN3	AMP	0.016
LRRC72	AMP	0.007
PDX1	AMP	0.007
BLZF1	AMP	0.069
PRSS35	AMP	0.004
OR5D18	AMP	0.007
CDC40	AMP	0.015
PIBF1	AMP	0.002
DMAC2L	AMP	0.011
PHACTR2	AMP	0.014
LINC00525	AMP	0.002
SLC30A9	AMP	0.002
HOOK1	AMP	0.014
PPIH	AMP	0.011
SLK	AMP	0.002
CCDC3	AMP	0.026
MIR503HG	AMP	0.007
C1ORF100	AMP	0.097
ANKRD26P1	AMP	0.043
MBTPS2	AMP	0.008
HDHD5-AS1	AMP	0.005
NUTF2	AMP	0.003
OR5D14	AMP	0.007
ZNF225-AS1	AMP	0.009
BHLHA15	AMP	0.004
GAS5-AS1	AMP	0.065
GEMIN8	AMP	0.008
OR5L1	AMP	0.007
FAM138B	AMP	0.003
SNHG16	AMP	0.038
CHST15	AMP	0.01
DNAAF3	AMP	0.018
NOC4L	AMP	0.002
HPDL	AMP	0.007
UBR5	AMP	0.109
FST	AMP	0.003
SOGA1	AMP	0.009
DHRS2	AMP	0.012
FAM167A	AMP	0.002
SH3GLB1	AMP	0.008
ANKRD30A	AMP	0.007
ANKLE1	AMP	0.013
MRPL45P2	AMP	0.021
CTAGE7P	AMP	0.003
TIMM44	AMP	0.007
PSMA8	AMP	0.008
TLDC2	AMP	0.008
H3-5	AMP	0.012
CALCRL	AMP	0.006
PLA1A	AMP	0.004
LINC02894	AMP	0.097
RPL21	AMP	0.012
UBP1	AMP	0.004
OR4C6	AMP	0.007
KLHL32	AMP	0.005
RNASEH1-DT	AMP	0.007
PPFIA3	AMP	0.008
RGPD3	AMP	0.003
NOS3	AMP	0.005
FER1L6-AS1	AMP	0.126
A1BG	AMP	0.018
LINC01013	AMP	0.007
UNC5B	AMP	0.008
UBTF	AMP	0.006
TUBGCP5	AMP	0.007
AGPS	AMP	0.005
ZNF530	AMP	0.017
A2M	AMP	0.013
RNF166	AMP	0.004
LINC01254	AMP	0.004
BCL2L2-PABPN1	AMP	0.011
EIF3E	AMP	0.106
RPL22	AMP	0.003
LAPTM4A	AMP	0.005
SPAG17	AMP	0.012
ELFN2	AMP	0.003
LMO4	AMP	0.008
TMEFF2	AMP	0.006
TMEM145	AMP	0.007
A2MP1	AMP	0.012
RPL23A	AMP	0.04
INSRR	AMP	0.079
TEX101	AMP	0.009
UCHL1	AMP	0.002
OR4S2	AMP	0.007
ZNF670	AMP	0.101
FMNL2	AMP	0.003
XAGE1A	AMP	0.006
PRR19	AMP	0.007
EGLN2	AMP	0.011
NOS2	AMP	0.033
APOL1	AMP	0.004
SCGB1C2	AMP	0.002
AKR1B15	AMP	0.007
PVRIG2P	AMP	0.007
IGFL4	AMP	0.007
NOS1	AMP	0.002
ARHGAP32	AMP	0.004
LINC01005	AMP	0.006
ARHGAP5-AS1	AMP	0.015
FAM187B	AMP	0.021
ELFN1	AMP	0.007
CGGBP1	AMP	0.002
TPT1-AS1	AMP	0.004
SMCO3	AMP	0.008
IFT140	AMP	0.04
UCHL3	AMP	0.002
PGAP3	AMP	0.115
ZNF496	AMP	0.099
INSR	AMP	0.007
PIR	AMP	0.007
RAMP2-AS1	AMP	0.009
NUP107-DT	AMP	0.028
SLC25A51	AMP	0.003
SMPX	AMP	0.009
SGSM1	AMP	0.004
SMG1P3	AMP	0.033
UPK1B	AMP	0.004
ZNF536	AMP	0.027
CYP4Z2P	AMP	0.007
RAX2	AMP	0.004
INSM1	AMP	0.004
STK11IP	AMP	0.003
H2AC1	AMP	0.014
AFDN-DT	AMP	0.006
PABPC4L	AMP	0.002
FRK	AMP	0.01
CLVS2	AMP	0.009
UCN	AMP	0.004
ZNF248	AMP	0.007
INSL4	AMP	0.013
LINC00240	AMP	0.012
KMT2E	AMP	0.006
MYO3B-AS1	AMP	0.002
SGK3	AMP	0.062
COMMD3	AMP	0.008
SLC12A5	AMP	0.017
MED12L	AMP	0.019
NAT1	AMP	0.005
LINC01124	AMP	0.004
LINC02483	AMP	0.016
CACNA2D1-AS1	AMP	0.004
BOLA2	AMP	0.039
SIRT1	AMP	0.007
RNF175	AMP	0.006
ESCO1	AMP	0.003
INTS1	AMP	0.007
PNMA8B	AMP	0.006
RDH11	AMP	0.002
SNX29	AMP	0.039
OR51S1	AMP	0.002
SIRT3	AMP	0.002
MYDGF	AMP	0.008
ACSS2	AMP	0.015
ZFPM2	AMP	0.113
ZNF599	AMP	0.022
TMEM248	AMP	0.004
PDP1	AMP	0.094
ENOX1	AMP	0.002
SMG9	AMP	0.009
ARF5	AMP	0.005
NCS1	AMP	0.004
THSD1	AMP	0.002
ATP10D	AMP	0.002
MTHFD2L	AMP	0.021
H3P6	AMP	0.089
ARF6	AMP	0.012
HPF1	AMP	0.005
DIRC1	AMP	0.006
CPXM1	AMP	0.003
MSS51	AMP	0.014
ANGPTL8	AMP	0.011
AMIGO1	AMP	0.003
GPR152	AMP	0.06
EGLN3	AMP	0.013
PSMG3-AS1	AMP	0.007
IFITM10	AMP	0.002
ARG1	AMP	0.007
LINGO1-AS1	AMP	0.012
PLS3-AS1	AMP	0.002
DNTTIP1	AMP	0.015
KCNH4	AMP	0.009
CFAP70	AMP	0.014
CMAS	AMP	0.007
CSMD2-AS1	AMP	0.005
RPL18	AMP	0.006
STRIP2	AMP	0.006
DOC2GP	AMP	0.064
TMEM132B	AMP	0.003
PNCK	AMP	0.012
ARG2	AMP	0.003
CNOT3	AMP	0.016
CRB1	AMP	0.07
KYAT3	AMP	0.01
ZC4H2	AMP	0.007
PACRG-AS1	AMP	0.006
TMEM150C	AMP	0.004
RPL18A	AMP	0.013
BPIFC	AMP	0.002
SLC47A2	AMP	0.013
TBC1D24	AMP	0.04
SLITRK1	AMP	0.005
H1-10-AS1	AMP	0.004
PCED1B-AS1	AMP	0.004
PCNX3	AMP	0.014
CNOT2	AMP	0.029
LINC03016	AMP	0.005
NMRAL2P	AMP	0.018
MLYCD	AMP	0.004
RNF114	AMP	0.036
TMEM251	AMP	0.005
SUMO1	AMP	0.002
RPL19	AMP	0.075
POM121L1P	AMP	0.007
CFAP251	AMP	0.003
SCAF4	AMP	0.006
TRIM16L	AMP	0.006
IRGC	AMP	0.009
RALGAPA1P1	AMP	0.014
RHOB	AMP	0.002
SLC35G5	AMP	0.002
CLEC19A	AMP	0.036
PGAP1	AMP	0.005
TRIM72	AMP	0.038
ATG9A	AMP	0.003
LMCD1	AMP	0.014
VAT1	AMP	0.011
RAD51AP2	AMP	0.004
ADPGK-AS1	AMP	0.009
SRP14-DT	AMP	0.003
RABGAP1	AMP	0.007
C1QTNF9B	AMP	0.007
RHOC	AMP	0.003
TRPC4AP	AMP	0.016
LINC02911	AMP	0.003
TMPRSS11A	AMP	0.006
COMMD8	AMP	0.002
ZNF689	AMP	0.039
TLCD2	AMP	0.002
CNGA2	AMP	0.01
GLIS3-AS1	AMP	0.011
CYP4Z1	AMP	0.007
RASA4CP	AMP	0.007
CYBRD1	AMP	0.004
SNORA70E	AMP	0.014
ADH1A	AMP	0.004
ZNF841	AMP	0.016
LINC01550	AMP	0.005
NOP53	AMP	0.003
XRCC6P5	AMP	0.003
PLIN2	AMP	0.009
TRIM52	AMP	0.01
CRTAP	AMP	0.003
NUP85	AMP	0.041
PURPL	AMP	0.013
SPATA48	AMP	0.005
ADH1B	AMP	0.004
DNAAF11	AMP	0.111
ZNF615	AMP	0.016
BICRA	AMP	0.003
CEBPA-DT	AMP	0.019
FTO	AMP	0.014
SYNCRIP	AMP	0.003
ATP1A1-AS1	AMP	0.007
NAA60	AMP	0.037
LINC00588	AMP	0.05
CARM1	AMP	0.013
LINC01467	AMP	0.005
LINC01446	AMP	0.008
ADH1C	AMP	0.004
HTATSF1	AMP	0.006
RCAN2	AMP	0.012
OBP2A	AMP	0.004
LRRTM4	AMP	0.002
CLRN3	AMP	0.005
PARP16	AMP	0.004
C16ORF87	AMP	0.011
ZBTB20	AMP	0.008
LRRC23	AMP	0.017
UPK3B	AMP	0.003
NCOA2	AMP	0.062
GSDMA	AMP	0.095
ADH4	AMP	0.004
DCANP1	AMP	0.002
C1ORF109	AMP	0.01
EIF3K	AMP	0.019
KCNT2	AMP	0.066
PILRA	AMP	0.007
MSLN	AMP	0.038
CCER2	AMP	0.018
GSX1	AMP	0.007
TES	AMP	0.004
CUEDC1	AMP	0.053
B3GAT1-DT	AMP	0.002
LINC02902	AMP	0.002
ADH5	AMP	0.004
FBXO47	AMP	0.063
TMC7	AMP	0.036
ART5	AMP	0.003
FAM120C	AMP	0.012
P2RY10	AMP	0.003
PACSIN1	AMP	0.009
MRPL20	AMP	0.003
ENOX2	AMP	0.005
SERBP1	AMP	0.008
UNC13B	AMP	0.008
MORN1	AMP	0.003
ODR4	AMP	0.064
NRDE2	AMP	0.004
GOLIM4	AMP	0.02
BAZ2B	AMP	0.002
NBR2	AMP	0.011
DYNLRB1	AMP	0.01
NPAS2	AMP	0.006
IRF6	AMP	0.077
CNP	AMP	0.011
CDH3	AMP	0.002
SLC35B1	AMP	0.064
DYNLRB2	AMP	0.003
NPAS1	AMP	0.004
CNR1	AMP	0.003
FBN1	AMP	0.004
FRMPD4	AMP	0.006
ZNF503	AMP	0.017
CDH4	AMP	0.044
IRF5	AMP	0.007
LINC01117	AMP	0.004
FAM167A-AS1	AMP	0.002
PNP	AMP	0.005
MTIF3	AMP	0.008
LRRC17	AMP	0.005
KIAA1671-AS1	AMP	0.004
LRRC77P	AMP	0.02
PRPF19	AMP	0.008
LRCH3	AMP	0.02
LIX1L	AMP	0.093
TRPV3	AMP	0.002
IRF4	AMP	0.008
LINC00208	AMP	0.002
RASGRP2	AMP	0.006
UBE2S	AMP	0.021
CDH2	AMP	0.011
CNN3	AMP	0.008
IRF3	AMP	0.016
CCDC148-AS1	AMP	0.003
MEG9	AMP	0.005
WT1-AS	AMP	0.02
SHISA2	AMP	0.01
FSCN3	AMP	0.005
LINC02873	AMP	0.004
LINC01192	AMP	0.017
IRF2	AMP	0.003
MIR31HG	AMP	0.008
PLK3	AMP	0.007
ZNF117	AMP	0.005
LIX1	AMP	0.002
SNORD115-20	AMP	0.007
CNN1	AMP	0.008
KRT76	AMP	0.003
DCAF7	AMP	0.066
RTL1	AMP	0.005
PAXIP1-DT	AMP	0.008
NLRP7	AMP	0.016
CNGA3	AMP	0.002
AP3S2	AMP	0.022
SMG1P5	AMP	0.04
TMEM223	AMP	0.007
LINC00839	AMP	0.007
TEKT4P2	AMP	0.007
CNGA4	AMP	0.002
LINC01103	AMP	0.002
SNORD18C	AMP	0.005
SNPH	AMP	0.003
RGSL1	AMP	0.07
RPL30	AMP	0.097
DEPTOR	AMP	0.124
SNORD115-16	AMP	0.007
RASL11B	AMP	0.003
LINC00645	AMP	0.007
BHLHE40	AMP	0.015
NOVA2	AMP	0.009
C17ORF99	AMP	0.04
IRF1	AMP	0.002
RIPOR2	AMP	0.016
RPL27A	AMP	0.004
IQCH	AMP	0.004
NEXN-AS1	AMP	0.013
SLC35A2	AMP	0.008
SNORD115-15	AMP	0.007
B3GAT2	AMP	0.009
CENPBD2P	AMP	0.018
INE1	AMP	0.013
NOVA1	AMP	0.007
IREB2	AMP	0.013
RPL28	AMP	0.021
SNORD115-18	AMP	0.007
SCGB1A1	AMP	0.008
ZSCAN12	AMP	0.007
KRTAP5-7	AMP	0.062
LRRC61	AMP	0.005
DACT3-AS1	AMP	0.005
CCN3	AMP	0.124
ARRDC4	AMP	0.031
SNORD115-17	AMP	0.007
PCDHA9	AMP	0.005
UGCG	AMP	0.004
SDHAF4	AMP	0.007
LINC01094	AMP	0.009
ZFTA	AMP	0.005
PIAS1	AMP	0.005
NOTCH4	AMP	0.011
LINC00923	AMP	0.031
SCAMP5	AMP	0.009
IRAK2	AMP	0.011
CNGA1	AMP	0.002
TBKBP1	AMP	0.025
NOTCH3	AMP	0.024
TCAP	AMP	0.113
COG7	AMP	0.035
SPDYE7P	AMP	0.002
ITGA6	AMP	0.004
NOTCH2	AMP	0.099
STARD8	AMP	0.005
KRTAP5-11	AMP	0.056
CDC14A	AMP	0.003
MIGA1	AMP	0.013
NPY	AMP	0.008
SLC9A9-AS1	AMP	0.005
KMT2B	AMP	0.019
IRAK1	AMP	0.013
PRPF18	AMP	0.021
LIN54	AMP	0.005
NOTCH1	AMP	0.007
RBM33	AMP	0.007
LINC01304	AMP	0.007
IPW	AMP	0.007
TMC8	AMP	0.039
CDK10	AMP	0.004
TYW1B	AMP	0.003
TMEM119	AMP	0.003
SNHG1	AMP	0.007
ZCWPW2	AMP	0.004
LINC02087	AMP	0.003
LINC00210	AMP	0.078
SIGLECL1	AMP	0.016
BRWD1-AS2	AMP	0.013
LDOC1	AMP	0.008
RHOG	AMP	0.003
KCNG3	AMP	0.002
UQCRBP1	AMP	0.008
LCORL	AMP	0.004
MAL2	AMP	0.127
BTNL8	AMP	0.01
SUMO4	AMP	0.008
LRRC10B	AMP	0.014
HSPBP1	AMP	0.02
ODAM	AMP	0.007
CTNNBL1	AMP	0.014
ARHGAP1	AMP	0.007
C1QTNF3-AMACR	AMP	0.017
EDC4	AMP	0.003
ANTKMT	AMP	0.037
MRPL23	AMP	0.003
SMG1P7	AMP	0.003
TMCC3	AMP	0.006
PFN1P2	AMP	0.093
GABPB1-IT1	AMP	0.007
SIGLEC17P	AMP	0.015
DRAIC	AMP	0.005
ARHGAP4	AMP	0.015
TMEM160	AMP	0.004
LY96	AMP	0.067
TUSC8	AMP	0.002
GATAD2B	AMP	0.085
WDR17	AMP	0.003
ZWILCH	AMP	0.005
YWHAEP7	AMP	0.046
KLK9	AMP	0.013
LINC00945	AMP	0.007
ARHGAP5	AMP	0.015
IFT22	AMP	0.004
TXNL4B	AMP	0.004
PLD3	AMP	0.014
DDX31	AMP	0.005
UCP1	AMP	0.004
RPL24	AMP	0.009
TRIML1	AMP	0.006
TENM2	AMP	0.005
MRPS34	AMP	0.041
SLC12A2-DT	AMP	0.002
LINC00380	AMP	0.009
ARHGAP6	AMP	0.005
AGBL1-AS1	AMP	0.02
RPL36A-HNRNPH2	AMP	0.002
RMND5A	AMP	0.002
TM4SF19-DYNLT2B	AMP	0.021
UCP2	AMP	0.037
PPP1R15A	AMP	0.007
FUNDC2	AMP	0.01
KRTAP2-2	AMP	0.017
MROH6	AMP	0.105
ADH6	AMP	0.004
CISD3	AMP	0.053
DDRGK1	AMP	0.005
OR10V1	AMP	0.007
DNAH10	AMP	0.007
GRID2IP	AMP	0.005
ARHGDIA	AMP	0.036
VTI1B	AMP	0.003
GNA15-DT	AMP	0.002
LINC00367	AMP	0.005
TMX4	AMP	0.004
LRRIQ4	AMP	0.031
SSBP3	AMP	0.011
UCP3	AMP	0.037
ZFP90	AMP	0.003
MCHR2-AS1	AMP	0.008
TTLL3	AMP	0.011
DSCAML1	AMP	0.002
ADH7	AMP	0.004
INE2	AMP	0.007
ARHGDIB	AMP	0.009
POC1B	AMP	0.013
LINC00397	AMP	0.007
ARFIP2	AMP	0.004
PIK3IP1-DT	AMP	0.003
SERTAD4	AMP	0.076
SAMD7	AMP	0.031
RPL27	AMP	0.01
UFD1	AMP	0.007
LRRC66	AMP	0.003
RILPL2	AMP	0.005
ADK	AMP	0.022
ARHGDIG	AMP	0.037
MEPCE	AMP	0.007
EMC10	AMP	0.01
CARMN	AMP	0.003
DCTPP1	AMP	0.04
DCAF17	AMP	0.004
OCIAD1	AMP	0.004
PCSK1N	AMP	0.008
ADM	AMP	0.004
CNTFR	AMP	0.009
KLHL22	AMP	0.007
HOXB13	AMP	0.049
LDLRAD3	AMP	0.017
HMGA1P7	AMP	0.012
POLA2	AMP	0.014
PYROXD1	AMP	0.009
ATP2B1-AS1	AMP	0.01
SBF1P1	AMP	0.052
IRF2BP1	AMP	0.009
FZR1	AMP	0.005
ADORA2A	AMP	0.007
MS4A8	AMP	0.008
POLL	AMP	0.002
FAM157A	AMP	0.02
ADORA1	AMP	0.082
C1ORF50	AMP	0.011
NXF1	AMP	0.007
CNTN1	AMP	0.011
SNHG5	AMP	0.003
ACTR5	AMP	0.01
LINC02150	AMP	0.021
ADORA2B	AMP	0.003
TLN2	AMP	0.004
AKNAD1	AMP	0.003
RABGEF1	AMP	0.005
C15ORF61	AMP	0.004
CNTF	AMP	0.007
RIOX2	AMP	0.011
EIF3M	AMP	0.02
TMEM61	AMP	0.012
PARP9	AMP	0.003
CAP2	AMP	0.018
KLRF1	AMP	0.013
ATAD5	AMP	0.024
TOR1B	AMP	0.004
LINC01869	AMP	0.01
MIR9-1HG	AMP	0.079
SPACA5B	AMP	0.01
ZNF658	AMP	0.004
TAOK3	AMP	0.003
CAP1	AMP	0.008
STK39	AMP	0.004
DNAJC28	AMP	0.008
PLEKHB2	AMP	0.002
KIFC2	AMP	0.106
KIRREL3-AS3	AMP	0.005
LINC02101	AMP	0.003
MAGIX	AMP	0.009
RPL39	AMP	0.004
ABITRAM	AMP	0.003
TMEM97	AMP	0.034
EPN3	AMP	0.064
SEC23B	AMP	0.005
LINC00574	AMP	0.005
PHF19	AMP	0.003
OSMR-DT	AMP	0.012
RPL41	AMP	0.002
KCNMB4	AMP	0.028
RNF125	AMP	0.006
DPP9-AS1	AMP	0.007
SEC23A	AMP	0.008
ZNF443	AMP	0.013
PPP1R21	AMP	0.005
TM7SF2	AMP	0.014
DYNLT5	AMP	0.009
CBR4	AMP	0.005
CREB3L1	AMP	0.007
CDH15	AMP	0.004
ITGA4	AMP	0.006
PUSL1	AMP	0.003
OR8U1	AMP	0.004
CD96	AMP	0.007
SSX9P	AMP	0.008
FCGR2A	AMP	0.089
LINC00844	AMP	0.01
TRAPPC10	AMP	0.01
CDH16	AMP	0.002
ITGA3	AMP	0.067
ZNF585A	AMP	0.018
POGLUT2	AMP	0.015
KRTAP5-5	AMP	0.003
CREB3	AMP	0.007
BEND4	AMP	0.002
ADAMTS4	AMP	0.093
SERPINA13P	AMP	0.005
TRIB1	AMP	0.129
ITGA2B	AMP	0.006
COL1A1	AMP	0.065
CAPN13	AMP	0.003
ELOVL6	AMP	0.006
LRRC41	AMP	0.006
GPA33	AMP	0.079
LINC00615	AMP	0.007
FCGR1BP	AMP	0.093
PAGE4	AMP	0.007
COL1A2	AMP	0.002
CDH13	AMP	0.004
ITGA2	AMP	0.002
GLYATL1	AMP	0.006
PPIAP30	AMP	0.016
FASTKD3	AMP	0.015
STX6	AMP	0.074
CRNKL1	AMP	0.006
GFY	AMP	0.014
C5ORF58	AMP	0.006
ADAMTS2	AMP	0.011
GAGE10	AMP	0.007
ITGA1	AMP	0.003
TMEM109	AMP	0.008
COQ7	AMP	0.036
WFDC10B	AMP	0.014
TMEM25	AMP	0.002
ADAMTS3	AMP	0.019
C2ORF49	AMP	0.002
TPTE2	AMP	0.003
C19ORF47	AMP	0.014
CDH12	AMP	0.017
ISLR	AMP	0.008
PLIN3	AMP	0.01
LINC01187	AMP	0.006
DSCC1	AMP	0.123
PTPN5	AMP	0.008
SNORD115-14	AMP	0.007
ISL1	AMP	0.003
STT3B	AMP	0.003
SNHG20	AMP	0.037
ZBTB7A	AMP	0.006
ASB10	AMP	0.004
HAVCR2	AMP	0.003
SNORD115-13	AMP	0.007
CDH11	AMP	0.002
RPL37A	AMP	0.005
TLR5	AMP	0.089
TBC1D15	AMP	0.021
PTPRZ1	AMP	0.006
UGT2B15	AMP	0.006
SNORD115-5	AMP	0.007
AACS	AMP	0.005
ZNF649-AS1	AMP	0.016
FCER1G	AMP	0.092
SNORD115-4	AMP	0.007
PRB2	AMP	0.015
YARS1	AMP	0.006
MYBPC1	AMP	0.003
RPL38	AMP	0.043
LZTS3	AMP	0.006
EPS8L2	AMP	0.004
NR2E1	AMP	0.021
UGT2B17	AMP	0.006
CD27-AS1	AMP	0.015
FAM104B	AMP	0.01
FCER2	AMP	0.007
SNORD115-3	AMP	0.007
KMO	AMP	0.096
MYBL1	AMP	0.063
NPM1	AMP	0.009
CDH9	AMP	0.013
LMF1	AMP	0.039
TSPAN7	AMP	0.004
SNORD115-7	AMP	0.007
UGT8	AMP	0.005
VWC2L-IT1	AMP	0.007
PAGE5	AMP	0.01
PTS	AMP	0.002
ODAD1	AMP	0.006
KCTD14	AMP	0.074
FCER1A	AMP	0.082
MYB	AMP	0.018
MADD	AMP	0.007
NPHS1	AMP	0.019
PICALM	AMP	0.015
CDH10	AMP	0.014
ISG20	AMP	0.021
EXO5	AMP	0.006
KRT26	AMP	0.034
LINC00348	AMP	0.003
TSPAN8	AMP	0.025
KIAA0513	AMP	0.003
SNORD115-6	AMP	0.007
PTX3	AMP	0.014
UMOD	AMP	0.034
KLRG1	AMP	0.013
ZBTB10	AMP	0.082
MS4A2	AMP	0.008
NPHP1	AMP	0.005
PDXK	AMP	0.008
PPM1K	AMP	0.006
MX2	AMP	0.011
CDH7	AMP	0.006
RPH3AL	AMP	0.002
MYO16-AS1	AMP	0.018
TM4SF4	AMP	0.014
LINC00572	AMP	0.015
TMPRSS11F	AMP	0.006
BIRC6	AMP	0.004
ENKUR	AMP	0.007
JADE3	AMP	0.012
ENO1-AS1	AMP	0.004
SNN	AMP	0.039
MKNK1	AMP	0.007
DLK2	AMP	0.012
TIMD4	AMP	0.003
MXRA7	AMP	0.039
DTX2P1-UPK3BP1-PMS2P11	AMP	0.003
AGO4	AMP	0.007
LINC01210	AMP	0.005
CDH8	AMP	0.006
IRS1	AMP	0.002
SNORD115-8	AMP	0.007
MAGED1	AMP	0.005
PLEKHG5	AMP	0.007
TSPAN6	AMP	0.003
ZNF747	AMP	0.04
FCAR	AMP	0.017
KLRC4	AMP	0.013
RRP1	AMP	0.008
NPC1	AMP	0.005
FBN2	AMP	0.002
ZNF280A	AMP	0.007
HCG18	AMP	0.007
TSPAN4	AMP	0.004
SNORD115-11	AMP	0.007
ID4	AMP	0.023
CDH5	AMP	0.002
QRFP	AMP	0.004
CDH6	AMP	0.017
NPAT	AMP	0.003
EFEMP1	AMP	0.007
XAGE2	AMP	0.005
HCG17	AMP	0.007
GPR137B	AMP	0.095
PCLAF	AMP	0.005
SNORD115-10	AMP	0.007
CHCHD4	AMP	0.007
IRF7	AMP	0.003
CCDC86	AMP	0.008
KRTAP4-11	AMP	0.017
SPATA18	AMP	0.003
C21ORF62	AMP	0.007
PLXNB2	AMP	0.004
C1QL4	AMP	0.002
CARD17	AMP	0.005
RPL31	AMP	0.005
RBFADN	AMP	0.005
MRPL16	AMP	0.007
MRAP	AMP	0.007
CNIH2	AMP	0.028
RPL32	AMP	0.012
SNORD115-12	AMP	0.007
SPANXN5	AMP	0.006
LINC01191	AMP	0.004
LINC02201	AMP	0.003
LPCAT2	AMP	0.008
UGP2	AMP	0.008
C1ORF127	AMP	0.002
NDRG3	AMP	0.013
IFNG-AS1	AMP	0.021
TPRX1	AMP	0.003
SPATA31A5	AMP	0.004
SLC41A3	AMP	0.002
RAP2C-AS1	AMP	0.008
NDRG2	AMP	0.005
MAGEA9B	AMP	0.009
MYC	AMP	0.15
ADORA3	AMP	0.003
LINC01933	AMP	0.004
MICAL1	AMP	0.019
LSM5	AMP	0.009
DIS3L	AMP	0.006
AEN	AMP	0.021
ABCA12	AMP	0.004
SUSD2	AMP	0.007
NEIL2	AMP	0.002
RPL34	AMP	0.006
BRD9	AMP	0.022
ADPRH	AMP	0.004
CAPRIN2	AMP	0.009
KRT78	AMP	0.003
NBPF13P	AMP	0.093
ATF7IP2	AMP	0.041
CLECL1	AMP	0.013
FAR2P1	AMP	0.002
CERK	AMP	0.002
MYBPH	AMP	0.082
PLEKHH2	AMP	0.005
SLC7A11	AMP	0.002
ZNF253	AMP	0.011
RBM15	AMP	0.002
KIF26A	AMP	0.009
UGT2B4	AMP	0.007
RPL35A	AMP	0.02
PTPRO	AMP	0.01
PARP1	AMP	0.089
DEGS1	AMP	0.09
MYBPC3	AMP	0.007
CLEC12A	AMP	0.014
CRTC3	AMP	0.021
KIAA1217	AMP	0.011
MLEC	AMP	0.002
RPL36AL	AMP	0.009
UGT2B7	AMP	0.006
ZNF337	AMP	0.003
PTPRR	AMP	0.027
REX1BD	AMP	0.013
NAA30	AMP	0.007
FCGR1A	AMP	0.093
IZUMO1	AMP	0.006
LINC01664	AMP	0.005
PARP4	AMP	0.009
THOC5	AMP	0.006
GRAMD2B	AMP	0.005
APOBEC3C	AMP	0.002
LINC03017	AMP	0.004
MYBPC2	AMP	0.012
BTNL2	AMP	0.011
PLA2G15	AMP	0.004
RPL37	AMP	0.008
STPG2	AMP	0.004
TOX	AMP	0.054
PTPRS	AMP	0.009
UGT2B10	AMP	0.006
NAT9	AMP	0.036
VPS37C	AMP	0.011
MAMSTR	AMP	0.006
CCDC158	AMP	0.018
RASGEF1B	AMP	0.006
TRARG1	AMP	0.002
ZSCAN18	AMP	0.019
DENR	AMP	0.003
SDHAF2	AMP	0.014
PRSS40A	AMP	0.003
MYBL2	AMP	0.013
PPY2P	AMP	0.032
NANOG	AMP	0.013
UBE2U	AMP	0.009
SPTBN5	AMP	0.002
ADRA1D	AMP	0.005
KCNJ18	AMP	0.017
TMUB2	AMP	0.006
ADGRG7	AMP	0.008
CADM4	AMP	0.008
EVI5L	AMP	0.008
ZMYND8	AMP	0.019
ADM2	AMP	0.004
SETD4	AMP	0.007
ADRA1B	AMP	0.004
TNRC6C	AMP	0.038
PPP6R3	AMP	0.064
LINC00924	AMP	0.024
ARHGAP33	AMP	0.019
COL4A2	AMP	0.019
ZNF514	AMP	0.005
SPEF2	AMP	0.016
PRR16	AMP	0.002
SH3BP1	AMP	0.003
ADRA1A	AMP	0.006
TEX36	AMP	0.008
COL3A1	AMP	0.006
CBLN2	AMP	0.006
KIAA1586	AMP	0.012
BRF2	AMP	0.113
PARP10	AMP	0.106
ZNF771	AMP	0.04
PYY2	AMP	0.032
OTOA	AMP	0.033
LSR	AMP	0.022
ORAI1	AMP	0.003
A1CF	AMP	0.005
SLC9A4	AMP	0.003
COL4A1	AMP	0.019
PIWIL4	AMP	0.008
LINC01551	AMP	0.007
FAM76B	AMP	0.007
NRSN2-AS1	AMP	0.004
EXD3	AMP	0.005
FBXO34	AMP	0.007
LINC01250	AMP	0.007
NGRN	AMP	0.022
LINC01743	AMP	0.1
LRRC58	AMP	0.003
FAM3B	AMP	0.011
WASH8P	AMP	0.027
TSSK2	AMP	0.007
RPLP2	AMP	0.004
H2BW4P	AMP	0.002
TRMT10C	AMP	0.009
COL2A1	AMP	0.004
NANOS1	AMP	0.003
KLHL26	AMP	0.013
RRH	AMP	0.006
RSPO3	AMP	0.009
LINC00941	AMP	0.009
EXOSC6	AMP	0.003
CCDC69	AMP	0.003
MAP6D1	AMP	0.021
MRPL12	AMP	0.037
MS4A4A	AMP	0.007
ITPRIPL1	AMP	0.005
EMBP1	AMP	0.093
HAUS4	AMP	0.013
FBXW7	AMP	0.007
AGBL4	AMP	0.01
SESN3	AMP	0.007
VGLL2	AMP	0.007
UQCRB	AMP	0.092
ARMS2	AMP	0.007
C10ORF71	AMP	0.003
LRRC69	AMP	0.089
CARD16	AMP	0.005
MRPS12	AMP	0.018
THEM6	AMP	0.103
ZIM2	AMP	0.019
UEVLD	AMP	0.007
SCHIP1	AMP	0.014
WDR90	AMP	0.037
ALPK2	AMP	0.004
ZC3H10	AMP	0.002
FUT9	AMP	0.005
FCRL5	AMP	0.077
ITGB1	AMP	0.006
NPY1R	AMP	0.006
CTAGE4	AMP	0.007
SPTLC2	AMP	0.003
INTS6L	AMP	0.007
IDI1	AMP	0.026
CDK9	AMP	0.008
LBHD1	AMP	0.007
CDKN1A	AMP	0.01
NPTX2	AMP	0.005
FDPS	AMP	0.086
LITAF	AMP	0.04
RBMX	AMP	0.008
PGAP2	AMP	0.003
IDH3G	AMP	0.013
KRTAP4-4	AMP	0.016
ZNF449	AMP	0.007
ITGAX	AMP	0.038
TMEM147	AMP	0.021
WSB1	AMP	0.021
LINC00847	AMP	0.01
CDC45	AMP	0.007
ERCC6-PGBD3	AMP	0.006
NPTX1	AMP	0.037
CLVS1	AMP	0.059
FRZB	AMP	0.007
TEKT3	AMP	0.003
RAB30	AMP	0.017
TBPL1	AMP	0.01
IDH3B	AMP	0.003
TUBB6	AMP	0.004
SYT9-AS1	AMP	0.004
COL5A1	AMP	0.004
CCT6B	AMP	0.015
TANC2	AMP	0.072
LINC02067	AMP	0.018
NPR3	AMP	0.015
CNPY3	AMP	0.011
FSHB	AMP	0.008
FDFT1	AMP	0.002
GDF15	AMP	0.014
NT5C1A	AMP	0.008
BARHL2	AMP	0.011
DUSP26	AMP	0.019
CDK8	AMP	0.011
ITGAV	AMP	0.005
CCT8	AMP	0.008
WDR77	AMP	0.003
NBAS	AMP	0.007
NPR2	AMP	0.006
NKIRAS2	AMP	0.01
LYPLA1	AMP	0.05
LINC00111	AMP	0.01
CRELD1	AMP	0.011
SLC25A23	AMP	0.002
TMEM132E-DT	AMP	0.018
ZNF800	AMP	0.004
COL4A5	AMP	0.005
ITGAM	AMP	0.038
TRMT61A	AMP	0.008
CDK6	AMP	0.006
EOLA1	AMP	0.009
CDC42EP2	AMP	0.014
NPR1	AMP	0.085
NKIRAS1	AMP	0.004
SRRT	AMP	0.007
FCN2	AMP	0.004
MRPL57	AMP	0.006
SMIM7	AMP	0.011
PARD6B	AMP	0.03
TENM3-AS1	AMP	0.004
ZBTB45	AMP	0.018
COL4A6	AMP	0.003
ITGAL	AMP	0.04
TRIM33	AMP	0.007
CUTA	AMP	0.007
CDH19	AMP	0.006
RBM14	AMP	0.044
TNFRSF12A	AMP	0.037
LRRC38	AMP	0.002
FRG1	AMP	0.006
BHLHE22	AMP	0.058
UBQLN2	AMP	0.008
ALG12	AMP	0.004
MFSD2A	AMP	0.008
COLEC11	AMP	0.007
ITGAE	AMP	0.003
COL4A3	AMP	0.003
CORIN	AMP	0.002
DLL1	AMP	0.005
MRM1	AMP	0.022
FCRL4	AMP	0.076
UBQLN1	AMP	0.002
ZNF426	AMP	0.011
ZBTB37	AMP	0.066
CDYL2	AMP	0.003
COL4A4	AMP	0.002
CDK5	AMP	0.004
ITGAD	AMP	0.037
ACY3	AMP	0.064
TUBGCP3	AMP	0.017
TMPO	AMP	0.004
UPP1	AMP	0.002
EIF4A3	AMP	0.037
IDH2	AMP	0.021
FCN1	AMP	0.004
GADD45B	AMP	0.004
SEC24B	AMP	0.006
CSNK2A3	AMP	0.006
OR8H1	AMP	0.005
SLC35G1	AMP	0.002
TMPRSS2	AMP	0.013
TMEM130	AMP	0.008
BCLAF1	AMP	0.01
UPK2	AMP	0.002
IDH1	AMP	0.008
TMEM51-AS1	AMP	0.004
PVALB	AMP	0.002
LRRC46	AMP	0.028
GAGE2D	AMP	0.007
FTHL18P	AMP	0.003
STK16	AMP	0.003
CDK4	AMP	0.013
FAM245A	AMP	0.007
C11ORF1	AMP	0.005
TM9SF4	AMP	0.013
TMSB4X	AMP	0.008
PVR	AMP	0.009
SCRN2	AMP	0.028
STK33	AMP	0.006
FCGRT	AMP	0.016
AXIN2	AMP	0.048
RMND5B	AMP	0.01
SBF2-AS1	AMP	0.006
ATG13	AMP	0.007
ADAMTS1	AMP	0.006
FKTN	AMP	0.002
MYCN	AMP	0.007
SCARF1	AMP	0.002
AXIN1	AMP	0.037
NECTIN2	AMP	0.01
FNDC3B	AMP	0.031
OR52B6	AMP	0.002
OTUB2	AMP	0.004
OR5T2	AMP	0.007
TBC1D5	AMP	0.008
UMODL1	AMP	0.01
PLEKHA3	AMP	0.004
FCGR3B	AMP	0.089
SEPTIN14P20	AMP	0.047
ZNF776	AMP	0.019
LINC01098	AMP	0.003
CDK3	AMP	0.04
PCYOX1L	AMP	0.003
C6ORF141	AMP	0.011
PMPCB	AMP	0.006
MTHFSD	AMP	0.005
NALF1	AMP	0.017
KIAA0232	AMP	0.002
HNRNPLL	AMP	0.007
TRAPPC6A	AMP	0.009
MEIG1	AMP	0.016
LINC01622	AMP	0.008
CDH17	AMP	0.098
ITGA5	AMP	0.003
MYCL	AMP	0.008
FCGR2B	AMP	0.089
YIPF2	AMP	0.013
CFDP1	AMP	0.003
STXBP5L	AMP	0.003
METTL22	AMP	0.038
NKAIN2	AMP	0.012
CDC7	AMP	0.011
LRGUK	AMP	0.007
ZIK1	AMP	0.017
CDH18	AMP	0.015
GOLGA6L9	AMP	0.013
GAL3ST1	AMP	0.004
RSPH1	AMP	0.007
PRR14	AMP	0.039
FCGR3A	AMP	0.089
RNF217	AMP	0.009
ZNF547	AMP	0.019
CARD14	AMP	0.036
OR6C6	AMP	0.002
LINC02370	AMP	0.002
ADAMTS20	AMP	0.011
DOCK9-DT	AMP	0.017
FANCM	AMP	0.004
CFC1B	AMP	0.003
MOCOS	AMP	0.005
SHISAL2A	AMP	0.007
CNPY4	AMP	0.007
ADPRS	AMP	0.007
SMG1P1	AMP	0.033
UCK2	AMP	0.084
CYP3A7-CYP3A51P	AMP	0.007
RPL36A	AMP	0.002
LYPD2	AMP	0.103
DACT1	AMP	0.007
CPNE5	AMP	0.011
FKBP14	AMP	0.007
BRIX1	AMP	0.017
HEXA-AS1	AMP	0.009
DUSP23	AMP	0.086
LINC01089	AMP	0.004
UMPS	AMP	0.004
NTSR2	AMP	0.006
PAX6-AS1	AMP	0.015
SLC35A5	AMP	0.008
ADRA2B	AMP	0.002
RNF121	AMP	0.03
PCCA-AS1	AMP	0.017
GAS2L2	AMP	0.019
ARPIN	AMP	0.021
NOTUM	AMP	0.037
C10ORF143	AMP	0.003
RBM24	AMP	0.017
COL14A1	AMP	0.125
SLX1A	AMP	0.039
RPLP0	AMP	0.003
DNM1P41	AMP	0.015
RHBDL2	AMP	0.009
CCDC91	AMP	0.013
KHSRP	AMP	0.003
STOML2	AMP	0.007
NALCN-AS1	AMP	0.019
RAD1	AMP	0.017
PACRG	AMP	0.006
USP47	AMP	0.007
HERC2P2	AMP	0.007
PGPEP1L	AMP	0.035
CASTOR3	AMP	0.007
EME2	AMP	0.041
RAPGEF5	AMP	0.013
RPLP1	AMP	0.005
IRGM	AMP	0.004
TRMT12	AMP	0.126
LINC-ROR	AMP	0.004
ZNF317	AMP	0.009
SLC66A1L	AMP	0.014
CASK	AMP	0.005
KRT8P41	AMP	0.004
ILRUN	AMP	0.01
NT5C1B-RDH14	AMP	0.003
RASSF2	AMP	0.008
VWA3A	AMP	0.033
CDCA4	AMP	0.01
PDLIM4	AMP	0.003
CNOT6L	AMP	0.012
ADRB2	AMP	0.003
COMMD4	AMP	0.009
CCDC14	AMP	0.005
YY2	AMP	0.007
CBLC	AMP	0.01
ENGASE	AMP	0.036
PURA	AMP	0.004
NR1H2	AMP	0.011
PTCD3	AMP	0.003
NBPF15	AMP	0.093
CYCSP52	AMP	0.079
USP37	AMP	0.004
FRG1JP	AMP	0.004
ADRB3	AMP	0.112
PRKRA	AMP	0.004
SARS2	AMP	0.018
MYF6	AMP	0.007
PCED1A	AMP	0.004
TMEM94	AMP	0.041
DCBLD1	AMP	0.009
GOLGA8N	AMP	0.003
RUSC1	AMP	0.086
PARTICL	AMP	0.003
GRK3	AMP	0.004
LINC00554	AMP	0.02
PURB	AMP	0.008
ATOH7	AMP	0.006
CCDC40	AMP	0.04
IDH3A	AMP	0.014
DDX55	AMP	0.006
NOL8	AMP	0.002
CCBE1	AMP	0.006
GRK2	AMP	0.057
ZNF716	AMP	0.006
TDRD6	AMP	0.01
MYF5	AMP	0.007
SOHLH2	AMP	0.009
C16ORF90	AMP	0.037
CCNP	AMP	0.016
SPO11	AMP	0.05
TSPEAR-AS1	AMP	0.007
MEX3C	AMP	0.002
EPC2	AMP	0.002
MED15	AMP	0.007
REXO1L2P	AMP	0.079
ACSF3	AMP	0.004
CWF19L1	AMP	0.002
EIF6	AMP	0.017
COL8A1	AMP	0.009
ZDHHC12	AMP	0.004
FAM89B	AMP	0.014
PCF11	AMP	0.014
PRPF31	AMP	0.016
CCDC168	AMP	0.015
ADSS2	AMP	0.097
NR5A2	AMP	0.07
RHOD	AMP	0.044
GGN	AMP	0.021
COL8A2	AMP	0.007
C1ORF198	AMP	0.094
CDKN2B	AMP	0.007
ITGB4	AMP	0.043
ST6GAL2	AMP	0.004
WAC	AMP	0.004
CENPI	AMP	0.003
LIPK	AMP	0.002
CPSF2	AMP	0.004
ZNF778	AMP	0.004
PIAS4	AMP	0.005
LINC02328	AMP	0.004
CNTNAP3	AMP	0.004
ITGB3	AMP	0.012
SLC39A3	AMP	0.006
ZNF503-AS1	AMP	0.018
LINC00189	AMP	0.006
PRND	AMP	0.008
AMZ2	AMP	0.061
FSHR	AMP	0.006
SPPL2A	AMP	0.007
SLC39A2	AMP	0.005
CHD8	AMP	0.007
ZNF594	AMP	0.002
UROS	AMP	0.007
SPG21	AMP	0.004
LINC02740	AMP	0.008
SLC35E1	AMP	0.014
C19ORF71	AMP	0.004
TUBB1	AMP	0.047
DUS2	AMP	0.003
COL6A1	AMP	0.009
TOX3	AMP	0.008
PYCARD-AS1	AMP	0.038
UBE2W	AMP	0.066
RPUSD4	AMP	0.003
RNU6-81P	AMP	0.003
USF1	AMP	0.094
ANO4	AMP	0.003
LINC01979	AMP	0.042
BRD7P3	AMP	0.01
RANBP3-DT	AMP	0.007
FOXL3-OT1	AMP	0.007
RPS5	AMP	0.018
COL6A2	AMP	0.011
MCOLN3	AMP	0.011
DONSON	AMP	0.006
LINC01267	AMP	0.009
APCDD1L-DT	AMP	0.05
GJA9	AMP	0.008
CCDC154	AMP	0.04
TSPEAR	AMP	0.009
USF2	AMP	0.022
SMLR1	AMP	0.009
RPS6	AMP	0.007
ARL17A	AMP	0.019
CENPP	AMP	0.002
LRRC36	AMP	0.003
AIFM2	AMP	0.007
LIPN	AMP	0.002
RNU6-83P	AMP	0.064
CYGB	AMP	0.038
COL5A2	AMP	0.006
OR6A2	AMP	0.004
TMEM140	AMP	0.007
NRBF2	AMP	0.011
OTX2-AS1	AMP	0.007
PEX5	AMP	0.014
GNAS-AS1	AMP	0.047
RTCA-AS1	AMP	0.004
MYL1	AMP	0.005
LINC01815	AMP	0.002
FECH	AMP	0.002
INTS4P2	AMP	0.003
ANGPTL3	AMP	0.013
BAG5	AMP	0.008
HROB	AMP	0.006
ZNF469	AMP	0.004
NRDC	AMP	0.007
PELP1-DT	AMP	0.002
DLL3	AMP	0.021
RASEF	AMP	0.002
CCDC175	AMP	0.009
PTENP1-AS	AMP	0.01
CDR1	AMP	0.007
NRCAM	AMP	0.008
CT66	AMP	0.007
TMEM59	AMP	0.01
PCDH11X	AMP	0.003
CYREN	AMP	0.007
NTNG2	AMP	0.007
CHAC1	AMP	0.004
ZNF718	AMP	0.003
WNT5B	AMP	0.023
TNRC6A	AMP	0.036
CPEB1	AMP	0.014
TNRC18	AMP	0.007
OSCP1	AMP	0.008
GDAP1L1	AMP	0.013
ITIH2	AMP	0.027
GNB5	AMP	0.008
BBLN	AMP	0.006
FGFR1OP2	AMP	0.015
DOK3	AMP	0.009
DPH6-DT	AMP	0.005
RHPN1-AS1	AMP	0.103
CSTPP1	AMP	0.007
SP110	AMP	0.002
LEO1	AMP	0.007
EBP	AMP	0.008
KIFBP	AMP	0.003
PRR23D2	AMP	0.005
PSMB8-AS1	AMP	0.011
AZIN1	AMP	0.11
TNIP3	AMP	0.004
UBAC1	AMP	0.005
ITPR1-DT	AMP	0.015
HPS4	AMP	0.004
SPATA8-AS1	AMP	0.027
LRFN4	AMP	0.044
TRIM48	AMP	0.007
KIRREL3	AMP	0.007
IFI35	AMP	0.011
CDKN3	AMP	0.006
ITGB8	AMP	0.013
COL9A3	AMP	0.044
NRAS	AMP	0.007
KIAA0319L	AMP	0.005
CDIPT	AMP	0.039
FTH1P3	AMP	0.004
FDXR	AMP	0.036
LMLN	AMP	0.02
TIMM23B	AMP	0.008
OBP2B	AMP	0.004
SLC2A8	AMP	0.007
C1ORF116	AMP	0.084
FNDC1	AMP	0.004
ITGB7	AMP	0.002
SYNPO2L	AMP	0.016
TESK2	AMP	0.008
CLDN16	AMP	0.017
FTH1	AMP	0.008
C1ORF131	AMP	0.094
COL9A1	AMP	0.006
AADACL3	AMP	0.002
CDKN2C	AMP	0.009
ITGB6	AMP	0.004
SLC11A2	AMP	0.003
COQ8B	AMP	0.011
CCDC28A-AS1	AMP	0.01
CD2BP2	AMP	0.04
PNMA2	AMP	0.004
WNT3A	AMP	0.091
FDX1	AMP	0.003
KRBA1	AMP	0.006
COL9A2	AMP	0.007
HFM1	AMP	0.011
CEP112	AMP	0.064
SOCS4	AMP	0.006
CDKN2D	AMP	0.012
ITGB5	AMP	0.004
GAREM1	AMP	0.004
TNF	AMP	0.011
DLGAP5	AMP	0.007
NSUN5P1	AMP	0.003
EEF1E1	AMP	0.011
MROCKI	AMP	0.012
PXMP2	AMP	0.003
LINC02492	AMP	0.006
C11ORF87	AMP	0.003
AKR7A2P1	AMP	0.003
CCDC167	AMP	0.01
FZD6	AMP	0.109
ZNF574	AMP	0.007
NPEPPS	AMP	0.023
TNNC2	AMP	0.015
KIAA0586	AMP	0.006
PEX2	AMP	0.064
IFI27	AMP	0.004
LINC02880	AMP	0.012
COLCA1	AMP	0.003
KDM1B	AMP	0.017
FZD4	AMP	0.015
MYH9	AMP	0.004
B3GNT2	AMP	0.008
CREB3L2	AMP	0.006
TNFAIP1	AMP	0.033
IFI16	AMP	0.08
PXN	AMP	0.003
SPCS2	AMP	0.042
POTEI	AMP	0.003
FZD8	AMP	0.006
YAP1	AMP	0.003
B4GALNT3	AMP	0.027
FGF7P3	AMP	0.004
OR8U3	AMP	0.003
MTSS1	AMP	0.127
TNFAIP2	AMP	0.008
C17ORF80	AMP	0.044
AGAP7P	AMP	0.007
FZD7	AMP	0.002
TMEM161A	AMP	0.007
MYH7	AMP	0.012
GRID1-AS1	AMP	0.007
POM121L4P	AMP	0.007
CDKN2A	AMP	0.007
S100PBP	AMP	0.005
CFI	AMP	0.006
TNFAIP3	AMP	0.012
SPON1	AMP	0.008
GRM5P1	AMP	0.006
VPS4B	AMP	0.01
ZGPAT	AMP	0.047
CREB3L4	AMP	0.084
SERPINB11	AMP	0.008
MYH6	AMP	0.012
PPIL6	AMP	0.019
TECR	AMP	0.011
OR8J1	AMP	0.004
IDUA	AMP	0.003
C1ORF216	AMP	0.007
PRMT5	AMP	0.012
NPY5R	AMP	0.006
FZD9	AMP	0.01
FER1L6	AMP	0.13
CDKN1B	AMP	0.01
IPPK	AMP	0.002
GOSR1	AMP	0.023
HSD17B7P2	AMP	0.006
HOATZ	AMP	0.003
NPY6R	AMP	0.002
H2AC13	AMP	0.008
CDKN1C	AMP	0.002
ITGB2	AMP	0.01
MEAF6	AMP	0.009
SPON2	AMP	0.005
TRIM51HP	AMP	0.007
AP2A1	AMP	0.014
SERPINB12	AMP	0.011
CD200R1	AMP	0.009
HAPLN4	AMP	0.007
IDS	AMP	0.01
NPY2R	AMP	0.004
GFI1B	AMP	0.005
PRORSD1P	AMP	0.007
KRT79	AMP	0.003
MB21D2	AMP	0.022
ZNF653	AMP	0.009
SLC22A20P	AMP	0.014
RPN1	AMP	0.003
ACOXL	AMP	0.003
LINC01449	AMP	0.005
TMEM239	AMP	0.003
CACHD1	AMP	0.01
AP2A2	AMP	0.004
LY6D	AMP	0.103
RHOT1	AMP	0.02
LINC01226	AMP	0.008
AMN1	AMP	0.015
SNORD11B	AMP	0.002
LINC01186	AMP	0.008
FAAP20	AMP	0.003
NMNAT3	AMP	0.007
LINC00112	AMP	0.009
OR51G2	AMP	0.002
RPN2	AMP	0.014
OR8K3	AMP	0.005
AHSP	AMP	0.038
VAT1L	AMP	0.002
AP1B1	AMP	0.006
TMEM40	AMP	0.012
PVT1	AMP	0.143
NAT8L	AMP	0.005
CISD2	AMP	0.004
SNORD126	AMP	0.005
LIME1	AMP	0.047
DDX11L5	AMP	0.016
[truncated: 18,100 more rows]

## Sheet: Mutated
Gene	# Mut	Freq
FAM200B	5	0.005
STPG2	2	0.002
KRT6C	3	0.003
ASPM	35	0.025
INSIG1	3	0.003
OGN	4	0.004
FOXM1	7	0.007
LAMA1	32	0.027
INPP4A	8	0.008
INPP5A	2	0.002
INPP5B	9	0.008
INPP5D	9	0.008
INPPL1	11	0.01
OGDH	9	0.008
OGG1	2	0.002
PDX1	2	0.002
TNFRSF11B	5	0.005
FLNB	23	0.021
A1BG	3	0.003
FLNA	23	0.02
A2M	13	0.011
FLII	7	0.007
FLI1	4	0.004
FLG	76	0.062
NAT1	2	0.002
OLR1	4	0.004
INSR	12	0.01
OMG	2	0.002
INSRR	12	0.011
OPA1	9	0.008
EIF3E	5	0.004
FLOT2	3	0.003
OPCML	2	0.002
FLNC	26	0.023
SIX6	5	0.005
IRF2	3	0.003
IRF3	5	0.005
IRF4	7	0.007
CDH2	3	0.003
FMOD	3	0.003
FMO5	6	0.006
FMO3	4	0.004
FMO2	8	0.008
FMO1	10	0.009
FLT3LG	3	0.003
WFDC11	2	0.002
FLT3	5	0.004
FLT1	6	0.006
IPP	5	0.004
OPHN1	6	0.006
IRAK1	2	0.002
OPRD1	4	0.004
ITGA6	11	0.008
OPRK1	5	0.005
IRAK2	3	0.003
OPRL1	5	0.005
OPRM1	5	0.005
IREB2	18	0.016
FMO4	6	0.005
IRF1	5	0.005
ISL1	4	0.004
ISLR	6	0.006
ITGA1	14	0.011
ITGA2	8	0.008
FNTB	5	0.005
CDH12	16	0.014
CDH10	14	0.013
CDH9	14	0.012
CDH8	12	0.011
CDH7	11	0.008
CDH6	6	0.006
FN1	16	0.015
AFF2	32	0.025
CDH4	7	0.007
MRGPRX1	7	0.007
CDH3	2	0.002
FMR1	13	0.011
IRF5	5	0.005
OR3A1	5	0.005
IRF6	3	0.003
OR3A2	2	0.002
IRS1	5	0.004
ORC1	11	0.01
ORC2	10	0.009
SH3PXD2B	11	0.009
CDH11	7	0.007
CYP4X1	5	0.005
ITGA9	11	0.007
ITGAD	7	0.007
ITGAE	9	0.007
ITGAL	7	0.007
ITGAM	7	0.007
CDK7	3	0.003
FOS	2	0.002
GPRIN3	5	0.004
CDK6	3	0.003
FOLR3	4	0.004
CDK5	6	0.004
CDK3	2	0.002
CDK2	2	0.002
FOLR1	2	0.002
CDH18	4	0.004
CDH17	8	0.008
FOLH1	10	0.009
CDH16	6	0.006
CDH15	4	0.004
CDH13	6	0.006
ITGA2B	5	0.005
ITGA3	7	0.006
BOD1L2	2	0.002
ITGA4	8	0.008
ITGA5	6	0.005
ITGA7	6	0.005
METTL24	2	0.002
ITGB3	6	0.006
ITGB4	12	0.011
ITGB5	3	0.003
ITGB6	7	0.006
ITGB7	3	0.003
CDKN3	2	0.002
YIPF7	6	0.006
FRYL	17	0.013
FPR3	6	0.006
CDKN1B	12	0.009
FPR2	2	0.002
CDKN1A	2	0.002
FPR1	2	0.002
FPGS	4	0.004
CDK8	2	0.002
FOSL2	2	0.002
FOSB	4	0.004
ITGAV	11	0.009
ITGAX	13	0.011
ITGB1	5	0.005
ITGB2	10	0.009
BOD1L1	25	0.019
CD52	2	0.002
TAS2R43	3	0.003
CDS1	3	0.003
TAS2R40	2	0.002
CDR2	4	0.003
CDR1	2	0.002
CDO1	2	0.002
ITGB8	5	0.005
ITIH1	9	0.008
ITIH2	5	0.003
ITIH3	6	0.006
TAS2R19	5	0.005
TAS2R46	3	0.003
TAS2R31	6	0.006
TAS2R50	2	0.002
CEACAM5	4	0.004
CDX4	4	0.003
RDH8	2	0.002
CES1	3	0.003
CENPF	22	0.018
CENPE	30	0.024
ENPP5	5	0.005
CENPC	11	0.008
PRDM4	6	0.006
PRDM5	6	0.006
CENPB	2	0.002
TXNRD3	2	0.002
CEL	8	0.007
HNRNPUL1	7	0.007
MICALL1	6	0.006
TUBGCP6	9	0.008
RIMBP3	3	0.003
PTCHD1	13	0.011
KATNA1	3	0.003
KRR1	2	0.002
SSC5D	10	0.008
PRDM7	3	0.003
SHC2	3	0.003
UHRF2	5	0.005
CETP	3	0.003
KIAA1549L	20	0.016
BTN3A1	6	0.006
BTN3A2	5	0.005
FRG2B	4	0.004
STRIP1	6	0.006
EMILIN2	4	0.004
MYLK2	7	0.006
OBSCN	53	0.041
CIT	20	0.018
HIBADH	4	0.004
ALG2	2	0.002
MAGEB10	5	0.005
TRIM5	7	0.005
EMILIN1	3	0.003
SYDE1	9	0.007
CEP43	5	0.002
CFTR	22	0.018
MAGT1	3	0.003
DCAF8L1	9	0.008
CEACAM8	4	0.004
CCDC112	4	0.004
UNC13C	27	0.023
CEACAM3	3	0.003
CGA	2	0.002
EIF2AK4	11	0.009
FHIP1B	9	0.008
TEX35	3	0.003
PLEKHN1	2	0.002
RGS8	3	0.003
SLC10A7	2	0.002
KIRREL2	8	0.008
DTNBP1	4	0.003
HDHD2	2	0.002
OR6C65	2	0.002
TEX55	9	0.008
ADGRV1	54	0.037
IGSF11	3	0.003
CEACAM4	2	0.002
KATNAL1	5	0.005
WDR54	2	0.002
MND1	4	0.004
SIGLEC15	2	0.002
NSRP1	3	0.003
ZRANB3	12	0.011
FAM153A	2	0.002
CDNF	3	0.002
ALDH16A1	3	0.003
CPT1C	8	0.008
FBXO30	4	0.004
RAB6C	4	0.004
FAM186B	6	0.006
HORMAD1	8	0.006
ARMC2	5	0.004
PGAM4	4	0.004
KBTBD7	3	0.003
C3ORF20	5	0.005
ANKRD27	8	0.007
QRICH2	14	0.013
MYCBPAP	16	0.012
TKTL2	5	0.005
FSCB	3	0.003
TMEM192	3	0.003
SIGLEC11	3	0.003
SLC2A13	3	0.003
PODN	7	0.007
CCDC18	7	0.007
CNMD	4	0.004
SH2D7	2	0.002
WWP2	15	0.012
SOX30	4	0.003
ZNF704	4	0.004
CNTRL	22	0.016
ANO3	4	0.004
KIF21B	11	0.01
PDS5B	10	0.009
FNBP1	4	0.004
SMG1	32	0.023
OR10J5	5	0.004
MYT1L	16	0.013
MON2	9	0.008
PDXDC1	7	0.007
TNIK	14	0.013
SNRNP35	3	0.003
NEUROG3	2	0.002
RAPGEF4	5	0.005
RALYL	3	0.003
CYB561D2	2	0.002
ADGRG4	28	0.023
CNTN4	12	0.01
TOPBP1	14	0.012
CDC20B	2	0.002
RWDD4	2	0.002
NMNAT2	4	0.004
CLUAP1	3	0.003
LRRN4	4	0.004
ZHX3	5	0.005
HGSNAT	6	0.006
ZSWIM8	14	0.012
NCOA6	20	0.019
TRIOBP	10	0.008
HSF2BP	3	0.003
RER1	2	0.002
SEPTIN10	2	0.002
PIM2	3	0.003
MID2	4	0.004
TMCC1	9	0.008
PDZRN3	9	0.008
BUD23	5	0.005
UNC13A	14	0.013
MYO16	24	0.02
KDM1A	5	0.005
PRIMPOL	4	0.004
SNRNP200	19	0.017
PPIL4	2	0.002
PALLD	10	0.009
UPK1A	2	0.002
TENT4A	4	0.004
SLC35D2	4	0.004
RNF183	2	0.002
OR2T3	5	0.005
OR2T8	3	0.003
OR14K1	2	0.002
CPSF6	4	0.004
SAMD4A	6	0.006
PHLPP2	9	0.007
ZNF292	27	0.02
PDZD2	26	0.023
WDTC1	3	0.003
XPO7	10	0.009
B3GALT5-AS1	3	0.003
KDM4B	4	0.004
MAST3	8	0.006
USP33	7	0.007
FBF1	9	0.008
ZNF813	7	0.007
DOP1A	14	0.013
ATCAY	4	0.004
ZPBP	2	0.002
COL27A1	12	0.01
OR6F1	2	0.002
ABHD2	5	0.005
WWP1	15	0.012
OR5H15	3	0.003
OR5K3	2	0.002
RAB35	2	0.002
WDFY3	25	0.022
GPR160	2	0.002
DAAM1	13	0.009
MAPKBP1	12	0.008
PLCH1	17	0.015
FETUB	2	0.002
KLHDC10	2	0.002
CYFIP2	14	0.011
OR5H14	2	0.002
AKAP8L	4	0.004
TDRKH	6	0.006
TMPRSS13	4	0.003
LILRB3	2	0.002
LILRA1	9	0.008
B3GNT5	4	0.003
LILRA2	4	0.004
LILRA3	3	0.003
DCAF4L2	12	0.011
RAB31	2	0.002
STK38L	5	0.005
SPEN	43	0.03
FBXO21	7	0.007
FAIM2	2	0.002
CNOT1	17	0.015
LGALS12	5	0.004
RAB21	4	0.004
ABCC11	7	0.007
RIPK3	4	0.004
FUNDC1	3	0.003
OR4A47	2	0.002
ZNF440	6	0.006
ZNF285	4	0.004
TTC23L	4	0.004
CHORDC1	4	0.004
PARP15	9	0.008
CCDC159	3	0.003
SWSAP1	2	0.002
IL24	3	0.003
SHANK3	5	0.005
SLC27A2	2	0.002
SLC27A3	2	0.002
SPINK5	12	0.01
KIF2C	4	0.004
SHISAL1	4	0.004
LILRB4	2	0.002
ARSK	7	0.007
GLIPR1	3	0.003
FAM81B	8	0.007
AP3M1	6	0.006
PABPC1	3	0.003
ZNF491	4	0.003
ZNF441	10	0.008
SEC22A	2	0.002
FAM229B	2	0.002
LIAS	4	0.004
TRIM9	2	0.002
KLK11	4	0.003
TLK2	6	0.006
OR2T27	9	0.008
KDELR2	3	0.003
TMSB15A	2	0.002
ATF7	3	0.002
KDELR3	2	0.002
FAM111A	6	0.006
ZNF567	7	0.006
KIAA0825	9	0.008
DTWD2	2	0.002
TTLL9	3	0.002
DUSP21	4	0.004
ZNF114	4	0.004
FAM205A	7	0.007
GPATCH3	6	0.005
IL4I1	3	0.003
ZBED8	6	0.006
TNN	16	0.014
CHTF18	5	0.005
ZNF335	7	0.007
ELMO2	4	0.004
BLOC1S5	3	0.003
GALNT11	7	0.007
FAM174A	2	0.002
UBQLN3	4	0.004
IL21R	2	0.002
GALNT9	4	0.004
ATP6V0A4	6	0.006
IL22	4	0.004
DEF6	4	0.004
ITSN2	15	0.011
STEEP1	3	0.002
MRPS14	2	0.002
ZNF667	5	0.004
PCIF1	4	0.003
ZNF383	3	0.003
ITPK1	5	0.005
ANKEF1	5	0.005
XPNPEP3	8	0.008
ITPKB	9	0.008
CHP2	3	0.003
ITPR1	24	0.018
ITPR2	18	0.015
ITIH4	4	0.004
CUZD1	3	0.003
ITK	11	0.01
CYHR1	3	0.003
GEMIN4	5	0.005
KANSL1L	6	0.004
PEG10	5	0.005
FKBPL	2	0.002
DMRTC2	2	0.002
KDM4C	13	0.01
JAK1	14	0.011
PPRC1	12	0.011
JAK2	6	0.006
JAK3	12	0.011
FAM217B	6	0.006
ERC1	7	0.006
EXPH5	12	0.01
TRIM35	4	0.004
ITPR3	25	0.02
IVD	4	0.004
IVL	2	0.002
JAG2	2	0.002
AVL9	7	0.007
ANO7	3	0.002
FHIP1A	7	0.006
DMRTA1	2	0.002
ARHGAP26	9	0.008
TTLL5	10	0.008
JUP	4	0.004
SIPA1L3	14	0.012
KIF1B	13	0.012
IQSEC2	10	0.008
CDK19	5	0.005
SARM1	3	0.003
PNPLA8	4	0.004
ZBTB43	4	0.004
JARID2	6	0.006
PLB1	9	0.008
ZNF423	8	0.008
JUN	4	0.004
ZC3H13	17	0.01
KERA	4	0.003
DNAJB4	3	0.003
ARHGEF4	8	0.008
DIDO1	20	0.015
ADAM30	6	0.006
ADAM29	12	0.011
SETD1B	5	0.005
ZNF433	4	0.004
CLSPN	9	0.008
KCNA2	5	0.005
KCNA3	2	0.002
ZNF609	8	0.008
KCNA4	12	0.01
TBC1D9B	8	0.007
GGA2	2	0.002
WAPL	5	0.005
SETX	24	0.017
EMC1	7	0.006
SLC45A1	6	0.006
CAND2	8	0.007
ARHGEF3	2	0.002
ANOS1	5	0.005
KARS1	2	0.002
KCNA1	10	0.009
WDR5	2	0.002
ADAMTS13	12	0.011
ADAMTS5	11	0.008
PRSS23	3	0.003
KCND1	9	0.008
NUP42	4	0.003
KIF13A	16	0.014
VWA8	12	0.01
NEUROD6	9	0.007
ZNF791	6	0.005
RGPD2	3	0.003
PRDM16	7	0.006
TMED4	2	0.002
PRDM14	6	0.006
PRDM15	7	0.006
FIGNL1	4	0.004
KCNC3	3	0.003
CMTR1	5	0.004
HECW1	21	0.019
ZNF564	7	0.005
UHRF1BP1L	14	0.013
SWAP70	5	0.004
RRP1B	4	0.004
MYCBP2	43	0.031
KCNA5	9	0.008
PTPN21	8	0.007
KCNA6	6	0.005
KCNA7	3	0.003
KCNA10	4	0.003
KCNB1	7	0.007
KCNC1	3	0.003
KCNC2	9	0.008
RNF180	4	0.004
KCNJ3	3	0.003
ZNF454	8	0.006
KCNJ4	2	0.002
C5ORF60	6	0.006
KCNJ2	6	0.006
TMEM145	7	0.007
PRR19	2	0.002
KCND2	11	0.009
KCND3	7	0.007
KCNF1	5	0.005
KCNG1	2	0.002
KCNH1	11	0.01
KCNH2	8	0.008
KCNJ1	3	0.003
KCNJ14	2	0.002
KCNJ15	10	0.006
CHD3	15	0.012
CHD2	16	0.012
CHD1	13	0.009
RCC1	2	0.002
CHAT	4	0.004
RCBTB2	7	0.005
CHAD	3	0.002
C19ORF54	4	0.004
KCNJ5	2	0.002
KCNJ6	2	0.002
ZNF780A	8	0.008
KCNJ8	4	0.004
KCNJ10	4	0.004
KCNJ11	2	0.002
AKR1C4	4	0.004
KCNJ12	6	0.006
CHD4	29	0.025
KCNJ13	4	0.004
SYCE1L	2	0.002
KCNN2	6	0.006
KCNN3	4	0.004
CHM	7	0.007
CHKB	4	0.004
CHIT1	5	0.005
CHI3L2	3	0.003
CHI3L1	7	0.007
CHGB	9	0.008
FRK	2	0.002
FOXN3	2	0.002
CHEK1	4	0.004
KCNJ16	3	0.003
ZSCAN1	2	0.002
KCNK1	2	0.002
KCNK2	9	0.008
KCNK3	2	0.002
KCNMA1	10	0.008
CHKA	2	0.002
KCNS3	3	0.003
KDR	10	0.008
KEL	5	0.005
CHRM3	3	0.003
LYST	36	0.028
CHRM2	8	0.007
CHRM1	4	0.004
ZNF776	5	0.005
ZIK1	5	0.005
ZNF547	4	0.004
CHN2	5	0.005
CHN1	5	0.005
CHML	6	0.006
KCNQ1	6	0.006
KCNQ2	11	0.01
KCNQ3	12	0.011
KCNS1	2	0.002
KCNS2	6	0.006
ACTL9	5	0.005
CHRNB4	6	0.005
CHRNB3	4	0.004
CHRNB2	10	0.009
RIMOC1	5	0.005
CHRNB1	2	0.002
CHRNA7	2	0.002
CHRNA5	5	0.005
CHRNA4	6	0.005
CHRNA3	4	0.004
CHRNA2	5	0.003
CHRNA1	4	0.004
CHRM5	4	0.004
KHK	2	0.002
KIF2A	7	0.007
KIF3C	7	0.005
KIF5A	8	0.008
KIF5B	12	0.011
ZNF841	12	0.009
ZNF615	4	0.004
SLC36A3	2	0.002
KIF4B	9	0.008
FRG1	4	0.004
CHUK	8	0.006
CHRNG	7	0.005
CHRNE	2	0.002
CHRND	5	0.005
MTOR	21	0.019
KLK9	2	0.002
KCNK4	3	0.003
EMC10	2	0.002
MYEF2	6	0.005
IRX4	2	0.002
AK3	2	0.002
ASAP1	10	0.008
HP1BP3	4	0.004
NR5A2	5	0.004
FSHR	10	0.009
CKMT2	8	0.008
CENPI	6	0.005
CKMT1B	2	0.002
CKM	4	0.004
FRZB	2	0.002
IZUMO1	3	0.003
TPRX1	3	0.003
HDGFL3	2	0.002
NSDHL	4	0.004
AP2S1	2	0.002
AP2M1	4	0.004
ZNF283	6	0.006
LYPD5	3	0.003
CCDC157	3	0.003
ZNF575	2	0.002
CXCL17	2	0.002
PLEKHM2	4	0.004
SYT11	5	0.005
MLC1	4	0.004
OR4C12	6	0.005
OR4C13	3	0.003
M1AP	4	0.004
CLCNKA	6	0.005
USP49	3	0.003
CLCN7	3	0.003
ATP11B	8	0.006
WHRN	2	0.002
CLCN6	10	0.008
CLCN5	5	0.005
CLCN4	7	0.006
PMPCA	4	0.004
CLCN3	6	0.006
PRKD2	10	0.008
CLCN2	8	0.008
ACSBG1	8	0.008
CLCN1	9	0.007
CLCA1	8	0.007
CLC	4	0.004
DUSP10	7	0.007
NLRC5	16	0.013
ANTXR1	3	0.002
MRPL3	3	0.003
C19ORF44	6	0.006
KIAA1109	36	0.028
RPL35	3	0.003
GALNT5	6	0.006
ASCC2	8	0.008
GALNT6	2	0.002
GTF2IRD2	3	0.003
NBEAL2	10	0.008
FBXO28	5	0.005
CLK3	5	0.005
JMJD6	2	0.002
ZC3H4	4	0.004
CLK2	6	0.006
RRS1	2	0.002
LETMD1	2	0.002
CLK1	4	0.003
SULF1	8	0.008
MPC2	2	0.002
XPO6	8	0.008
CLIC2	4	0.004
PRRC2C	19	0.016
CLIC1	4	0.004
TBC1D1	4	0.004
DCAF13	4	0.004
CLU	5	0.005
ZFR2	3	0.003
MXRA5	36	0.028
ARID5B	8	0.007
NEPRO	4	0.003
CLCNKB	6	0.006
SUMF2	3	0.003
TRUB1	4	0.004
POLG2	5	0.004
SEC63	5	0.005
HPS5	6	0.005
MKX	3	0.003
RNF139	4	0.003
PDCD10	3	0.003
CA5B	2	0.002
PSKH2	2	0.002
PPP1R1B	3	0.002
SGMS2	2	0.002
MINDY4	4	0.003
PARM1	2	0.002
CHD6	24	0.022
ZNF831	9	0.008
METTL7A	2	0.002
ASF1A	3	0.003
ABTB2	8	0.008
FAR1	6	0.006
TMEM164	2	0.002
POLI	2	0.002
CHEK2	9	0.008
SLITRK6	11	0.009
KLK8	3	0.003
ZCCHC7	5	0.005
LOXL4	4	0.004
ZNF844	4	0.004
ZNF763	3	0.003
TECPR1	6	0.005
ZNF345	3	0.003
DCAF12	3	0.003
ARMC8	3	0.003
BRMS1	2	0.002
FAM149A	2	0.002
DDX20	6	0.006
TREX2	2	0.002
HDX	14	0.013
PLPBP	2	0.002
SLC49A3	2	0.002
APOOL	4	0.004
FZD10	2	0.002
AKAP13	22	0.017
ELMOD3	3	0.003
IRAK3	6	0.005
POLR1B	4	0.004
AKAP10	3	0.003
AKAP11	17	0.012
SLA2	2	0.002
OR2Z1	5	0.005
FBXL2	4	0.004
PROKR2	2	0.002
TMEM184B	2	0.002
OR4Q3	4	0.004
ZIM3	10	0.008
ARIH1	3	0.003
DNAJB5	4	0.004
MTO1	12	0.009
PRDX5	3	0.003
GBP4	8	0.008
OR4M1	7	0.006
GBP5	6	0.006
MTERF4	3	0.003
PCP2	3	0.003
CIAO2A	4	0.004
NIPBL	31	0.024
METTL25	5	0.005
COG4	2	0.002
SETD3	6	0.004
TRAPPC5	2	0.002
HECTD1	18	0.015
SULT4A1	2	0.002
NBPF14	4	0.004
MGAT4C	5	0.005
FCRL1	5	0.005
FCRL3	10	0.008
LRRC42	10	0.008
POMK	2	0.002
USP48	9	0.007
LSM4	3	0.002
SPDEF	5	0.004
TTLL1	4	0.004
SLC39A6	11	0.009
LMOD1	9	0.008
ATXN10	2	0.002
SPATA48	4	0.004
NOCT	3	0.003
KLK5	4	0.004
CCDC148	8	0.008
NPIPB15	3	0.003
SPRED2	4	0.004
NPIPB4	2	0.002
SAMM50	2	0.002
TBC1D20	2	0.002
WDR6	13	0.012
SLC2A6	4	0.004
TREH	2	0.002
MAP4K1	6	0.006
MAP4K5	3	0.003
INMT	5	0.005
STAB1	21	0.014
EFR3A	6	0.006
RTF1	4	0.004
RBM46	3	0.003
CLEC4F	4	0.004
NKD2	4	0.003
SAMD8	2	0.002
WDR43	4	0.003
SNX13	7	0.007
CCNB3	16	0.014
MAPK8IP3	8	0.007
SLC45A3	6	0.005
GGA3	2	0.002
RHPN2	3	0.003
MPRIP	3	0.003
NUP205	9	0.008
SLC22A16	7	0.007
NISCH	4	0.003
PKP3	4	0.004
CELF3	3	0.003
CEP250	14	0.013
ZBTB34	2	0.002
AADAC	6	0.006
WBP4	2	0.002
AARS1	11	0.01
ABCB8	9	0.008
WIF1	5	0.004
ABAT	5	0.004
SEC23IP	7	0.007
ABCA1	14	0.01
CEP68	7	0.007
PASK	9	0.008
RGL1	3	0.003
LRRIQ3	8	0.008
ERICH3	21	0.014
TYW3	6	0.005
NKD1	3	0.003
RAB42	3	0.003
ABRAXAS2	4	0.004
DNAJC14	7	0.007
METAP1	6	0.003
ZCCHC14	2	0.002
LPIN1	6	0.006
SEPTIN8	4	0.004
ANXA10	4	0.004
SUPT16H	11	0.008
ABCA2	4	0.004
ABCA3	15	0.011
ABCB7	7	0.007
ABCF1	7	0.006
IRX2	2	0.002
ABCA4	16	0.011
ERLIN2	5	0.004
ABL1	8	0.007
AOC1	3	0.003
NUDT6	5	0.002
ZAR1L	2	0.002
ABL2	12	0.01
ABR	10	0.008
ASB17	5	0.005
BTNL9	5	0.005
SSPOP	3	0.003
NACAD	7	0.007
FCHO1	9	0.008
PCGF6	4	0.004
ZIC4	5	0.005
CABS1	3	0.003
QRFPR	2	0.002
STON2	8	0.008
ZZEF1	13	0.011
DDIT4L	4	0.003
ANKLE2	8	0.008
C4ORF17	5	0.005
DCUN1D4	5	0.004
PRAM1	6	0.006
LRCH1	11	0.01
ARL6	2	0.002
PSIP1	11	0.009
FSTL1	2	0.002
WDHD1	5	0.005
ACACA	18	0.016
ACACB	11	0.01
ACADL	4	0.003
MARVELD2	2	0.002
ACADSB	6	0.006
FAM107A	2	0.002
ACADVL	3	0.003
ADAMTS7	13	0.012
OR9K2	2	0.002
ACAT1	4	0.004
INSL6	2	0.002
TTLL13	3	0.003
ADAMTS6	5	0.004
CLCC1	3	0.003
DQX1	5	0.005
SEPTIN6	6	0.006
TBC1D9	7	0.006
TSPAN11	5	0.005
FRMD4B	5	0.005
GRAMD4	5	0.005
CIC	5	0.005
NCDN	5	0.005
BAZ1A	12	0.011
BAZ2A	14	0.012
ZNF277	5	0.005
LZTS1	5	0.005
PIRT	2	0.002
ASIC2	2	0.002
ASIC1	3	0.003
AMER1	18	0.015
ACHE	3	0.003
ACLY	12	0.008
ACO1	2	0.002
CDC37	8	0.007
ACR	4	0.004
PKIG	2	0.002
IL1RAPL1	14	0.009
CLASP2	11	0.009
CAMTA2	5	0.005
POGZ	15	0.014
TMEM59L	7	0.007
COLGALT2	4	0.004
RAD54B	18	0.016
PLXND1	7	0.007
ACAD11	7	0.007
ATRIP	4	0.003
DIXDC1	5	0.005
RASGRP3	4	0.004
LRRIQ1	14	0.013
CEP295	16	0.014
ATP10B	23	0.022
WDR75	4	0.004
TNKS1BP1	14	0.013
RAB3GAP2	13	0.012
DMC1	4	0.004
KAT7	5	0.004
DISP2	8	0.008
GLMN	2	0.002
ZNF394	6	0.006
ACO2	8	0.006
TSPYL5	2	0.002
ACOX1	3	0.003
HHLA2	4	0.004
ITPRIP	3	0.003
UNK	7	0.006
ACP5	4	0.004
BVES	2	0.002
ACP3	9	0.008
MYOM3	14	0.012
ACRV1	2	0.002
ACTA1	2	0.002
ACTA2	5	0.005
TIGD2	6	0.006
FICD	2	0.002
WDR45	2	0.002
DRGX	3	0.003
PHF8	12	0.009
PGLS	4	0.004
KDM6B	4	0.004
EPB41L3	12	0.011
QPCT	2	0.002
SMC5	8	0.008
N4BP3	4	0.004
ZNF324	5	0.005
MAST2	10	0.009
CFAP45	6	0.006
KIAA1755	8	0.007
CIZ1	7	0.005
ATG2A	13	0.01
NGEF	5	0.004
GPATCH8	12	0.009
FSCN2	2	0.002
CNTNAP4	10	0.008
RAD54L2	10	0.008
FBXO7	4	0.004
ZFHX2	4	0.004
LDB3	4	0.004
DCLK3	3	0.003
AP4S1	3	0.003
LRRCC1	9	0.008
ACTB	7	0.007
HELZ2	9	0.008
KNDC1	8	0.008
PWWP3B	8	0.008
RABL2B	5	0.005
DOCK7	18	0.015
OR5B3	3	0.003
BTN2A1	6	0.006
MYBPHL	2	0.002
IQUB	7	0.007
H2AP	2	0.002
MCF2L2	14	0.012
TBC1D2B	7	0.007
FSTL4	10	0.009
PRPF40B	6	0.005
SLC24A2	2	0.002
MRPS27	2	0.002
CLASRP	3	0.003
KAT8	4	0.004
CCDC65	7	0.006
DNAJC5B	2	0.002
PTPRT	13	0.012
SYDE2	6	0.006
GFM1	6	0.006
SCIN	9	0.008
ACTG1	7	0.007
FAF1	4	0.004
ZNF644	11	0.01
ACTG2	7	0.007
FAM161A	8	0.006
POLR3A	10	0.009
ABRAXAS1	2	0.002
KIF3A	6	0.005
FAM199X	3	0.003
HIC2	2	0.002
CAPN11	6	0.006
ZWINT	5	0.005
SPART	5	0.005
TNRC6B	19	0.017
CUL9	12	0.011
CBY1	2	0.002
NFASC	17	0.015
DSTYK	6	0.005
TOGARAM1	13	0.01
SUN2	3	0.003
TAB2	3	0.003
CCDC13	4	0.004
TBC1D22A	4	0.004
SLC7A6OS	5	0.005
KPTN	4	0.002
ZNRF3	5	0.005
SELENOI	4	0.004
ACTN4	12	0.011
CAPN10	5	0.005
USP42	7	0.007
CDC42EP1	4	0.004
UTP15	4	0.004
ZC3H12C	10	0.008
TOMM40L	2	0.002
SSH2	9	0.007
PWP1	4	0.004
TANC1	14	0.012
SLC7A9	7	0.007
FHDC1	11	0.009
ACTL6A	3	0.003
CEP78	5	0.005
ACTN1	4	0.004
TBC1D8	17	0.015
ZNF518B	7	0.007
ACTN2	17	0.016
ACTN3	6	0.006
ACVR1B	11	0.009
ACVR2A	11	0.01
ACVR2B	2	0.002
ACVRL1	4	0.004
RSPH4A	9	0.008
ACYP1	2	0.002
SHISA9	8	0.008
SLC35E2B	2	0.002
DCAF8	8	0.008
NPHP4	15	0.013
KIR2DL3	4	0.004
APCDD1L	2	0.002
KIR2DL4	2	0.002
KIR2DS4	5	0.005
SH3RF3	2	0.002
KIF5C	14	0.012
KIFC3	7	0.007
KIR2DL1	6	0.006
TIPRL	2	0.002
KIT	9	0.008
KLK1	3	0.003
KLK2	4	0.004
STEAP2	5	0.005
KLKB1	4	0.004
KIR3DL1	10	0.008
KIR3DL2	5	0.005
EIF3CL	2	0.002
KNG1	7	0.006
KLRC1	5	0.005
KLRC2	2	0.002
KPNB1	9	0.008
KPNA2	6	0.006
GARIN5B	4	0.004
KPNA3	6	0.006
TMEM150B	2	0.002
VSTM1	2	0.002
DENND10	4	0.004
KLC1	3	0.003
KIF11	9	0.008
KIF25	3	0.003
KIF22	6	0.006
TCP10L	2	0.002
CCDC30	7	0.007
ADAM2	5	0.005
KRT1	5	0.005
KRT2	6	0.006
ZFP82	4	0.004
WDR62	13	0.009
KPNA4	2	0.002
KPNA5	7	0.007
TNPO1	6	0.006
FUCA2	3	0.003
IPO5	5	0.005
FUCA1	2	0.002
KRAS	6	0.006
NR5A1	2	0.002
KRT13	2	0.002
KANK1	10	0.008
FDCSP	2	0.002
KRT10	2	0.002
RFTN1	2	0.002
FUT3	3	0.003
DIP2A	13	0.012
FUS	5	0.005
LARP4B	10	0.008
PHLDB1	10	0.008
KRT3	5	0.005
KRT4	6	0.006
KRT5	5	0.005
KRT6A	5	0.004
KRT6B	5	0.005
KRT7	3	0.003
FUT6	2	0.002
KRT8	2	0.002
FUT5	5	0.005
KRT9	8	0.007
FGD5	11	0.009
CDK11A	7	0.007
ARRDC5	2	0.002
GSE1	9	0.008
MAGI3	9	0.008
RGMB	2	0.002
CYFIP1	12	0.011
RSBN1L	5	0.004
FZD2	3	0.003
GANAB	10	0.009
FYN	3	0.003
FBXL7	4	0.004
FYB1	9	0.008
MDN1	44	0.034
CLN3	4	0.004
ACKR1	3	0.003
FAM120A	9	0.008
TPP1	8	0.007
FAF2	7	0.007
FUT8	4	0.004
PSME4	14	0.009
KRT14	6	0.005
CLPTM1	3	0.003
G6PD	4	0.004
CLNS1A	2	0.002
KRT16	3	0.003
UBXN4	3	0.003
OLFML2B	13	0.009
MTHFD1L	9	0.008
CNOT10	7	0.007
KRT19	7	0.007
KRT31	2	0.002
AHCTF1	34	0.027
IGSF10	23	0.018
KRT32	5	0.005
GABPA	2	0.002
C3ORF33	2	0.002
GABBR1	4	0.004
CCDC28A	2	0.002
IFFO1	5	0.005
GAA	5	0.004
XRCC6	7	0.006
ITPRID1	6	0.006
CLTC	17	0.01
SLC37A4	2	0.002
KRT17	3	0.003
KRT18	3	0.003
GAB1	3	0.003
RTTN	15	0.013
POT1	5	0.005
KRT84	5	0.005
KRT85	5	0.004
KRT86	5	0.005
GABRB3	3	0.003
CCR1	4	0.004
GABRB2	7	0.007
GABRB1	6	0.006
C1ORF43	4	0.004
GABRA6	5	0.004
GABRA5	6	0.006
DBX2	5	0.005
GABRA4	8	0.008
GABRA3	4	0.004
GABRA2	5	0.005
GABRA1	5	0.004
GABPB1	4	0.003
KRT34	6	0.006
KRT81	3	0.003
KRT82	5	0.005
KRT83	4	0.004
CCDC66	7	0.007
SLC9C1	14	0.011
GAD2	5	0.005
CMKLR1	5	0.005
GAD1	4	0.004
GABRR2	3	0.002
ACKR2	2	0.002
GABRR1	4	0.004
GABRP	3	0.003
CCR7	4	0.004
GABRG3	5	0.005
CCR6	2	0.002
GABRG2	7	0.007
CCR5	2	0.002
GABRG1	6	0.006
GABRE	3	0.003
KTN1	7	0.007
ZNF737	6	0.006
L1CAM	10	0.009
AFF3	14	0.012
TCAIM	3	0.003
ILDR1	2	0.002
ZNF660	4	0.002
GALE	2	0.002
GALC	2	0.002
GAK	5	0.005
ABCC2	11	0.008
CNN1	4	0.004
GANC	4	0.004
PLK3	2	0.002
CNGA4	9	0.008
WDR17	18	0.016
CNGA3	7	0.006
CNGA2	8	0.008
GALNT3	3	0.003
GALNT2	4	0.004
CNGA1	4	0.004
CNGB1	8	0.007
GALNT1	5	0.005
GALNS	2	0.002
GALK2	3	0.003
CNTN1	15	0.014
CNTFR	2	0.002
CNR1	3	0.003
LRRC24	2	0.002
CNP	3	0.003
DNAH14	25	0.019
CNN3	2	0.002
GAPDH	2	0.002
GAP43	5	0.005
HEXD	2	0.002
CCDC57	11	0.008
COL4A4	15	0.014
COL4A3	18	0.015
COL4A2	15	0.013
COL4A1	15	0.012
COL3A1	12	0.01
COL2A1	9	0.008
ZNF705A	2	0.002
COL1A2	15	0.013
COL1A1	15	0.011
CDON	5	0.005
IMPG2	7	0.007
COL9A1	7	0.007
MED12L	17	0.016
COL8A2	2	0.002
COL8A1	8	0.008
COL7A1	18	0.015
COL6A3	21	0.02
COL6A2	7	0.007
CARD17	3	0.003
COL6A1	8	0.008
COL5A2	12	0.011
IQSEC3	8	0.008
COL5A1	16	0.014
COL4A6	17	0.015
COL4A5	21	0.018
PDE11A	7	0.007
FOXP3	5	0.005
TBX22	7	0.007
SHANK1	14	0.013
SASH1	9	0.008
BTBD10	6	0.006
ZNF648	12	0.011
TRIM2	2	0.002
NOSTRIN	4	0.004
RPGRIP1L	11	0.009
KRT23	3	0.002
MAN2B2	8	0.008
WASHC4	11	0.009
USP22	4	0.003
ULK3	6	0.006
NEDD4L	10	0.009
SH2B3	4	0.004
BCL2L11	5	0.005
COL9A3	6	0.006
DNAH1	25	0.023
COL9A2	3	0.003
SRA1	2	0.002
RNF13	4	0.004
TANK	4	0.003
HDAC6	14	0.013
TWF2	2	0.002
KANSL1	10	0.009
MGLL	2	0.002
EFCAB2	3	0.003
TANGO2	2	0.002
PDCD6IP	2	0.002
SYNPO	5	0.005
TMEM79	4	0.004
HDAC5	7	0.007
RNF135	4	0.004
PDCD6	3	0.003
VPS39	10	0.008
GNE	5	0.005
TTC28	15	0.011
CLASP1	8	0.008
CGB1	2	0.002
DPY19L1	6	0.006
REXO2	4	0.003
CGB2	2	0.002
MFSD12	2	0.002
SZT2	27	0.018
WDR7	12	0.011
IBTK	9	0.008
SYNM	7	0.007
JADE2	5	0.005
CLIP3	2	0.002
SNED1	8	0.007
INSL5	2	0.002
HCN4	5	0.005
TROAP	4	0.004
MFSD14C	4	0.004
MED16	5	0.005
COQ5	5	0.005
NOA1	9	0.007
FKBP15	12	0.01
CDRT4	2	0.002
ICOSLG	4	0.004
SIN3B	7	0.007
NUDT13	2	0.002
AGAP2	4	0.004
ARAP1	9	0.008
ATMIN	4	0.004
TMEM87A	5	0.005
AGAP3	5	0.005
EHBP1	8	0.008
VIRMA	15	0.012
AGAP1	9	0.008
WSCD1	2	0.002
EFHC1	5	0.005
KIF13B	9	0.008
UBR2	17	0.015
ACSL6	4	0.004
C2CD2	2	0.002
FKBP9	3	0.003
STK38	5	0.005
JSRP1	3	0.002
GPBAR1	3	0.002
MGAT4A	5	0.005
VSIG4	2	0.002
DDX42	10	0.008
DNAJC13	19	0.016
TUT4	16	0.01
DHRS7B	3	0.002
WDR83	2	0.002
UNC50	3	0.003
NCAPD3	7	0.007
MMACHC	2	0.002
DMXL2	30	0.021
PARS2	3	0.003
TIPARP	4	0.004
SATB2	9	0.007
EGFL6	7	0.006
SLC9A8	11	0.01
CUX2	4	0.004
NECAP1	4	0.004
U2AF2	2	0.002
ZBTB33	2	0.002
SH2B1	11	0.009
ARAP2	9	0.007
OR2B11	3	0.003
KIR3DL3	2	0.002
ACAP3	4	0.004
FAHD2B	2	0.002
AKT3	8	0.008
CTRC	3	0.003
GAB4	4	0.004
PDAP1	2	0.002
MED6	2	0.002
ACOT7	3	0.002
MIEN1	2	0.002
NAALADL1	7	0.005
CBX3	3	0.003
NAALAD2	7	0.007
ABI1	4	0.004
GABARAP	2	0.002
GINS4	3	0.003
ACOT8	3	0.003
EXOC3	4	0.004
PHF6	3	0.003
OR1I1	2	0.002
ZNF385A	4	0.003
SYF2	2	0.002
KBTBD2	4	0.004
MAGEB16	6	0.006
TPGS2	3	0.003
FAM98A	8	0.008
ZNF792	4	0.004
DNAAF9	9	0.008
WTIP	4	0.004
SIN3A	13	0.012
NECTIN3	6	0.006
SLCO2B1	3	0.003
C17ORF78	2	0.002
PIGW	6	0.006
PNISR	7	0.006
KANK2	7	0.007
RPUSD3	4	0.004
PRRT3	3	0.003
PNKD	3	0.003
SEC31B	11	0.008
RBPJL	6	0.006
COPE	3	0.003
ECD	5	0.005
GPR182	2	0.002
VPS45	4	0.003
CD300A	6	0.006
NEK8	8	0.008
ZNF521	4	0.004
MYRIP	8	0.008
CNRIP1	2	0.002
NOL11	7	0.006
FOXR2	2	0.002
GEMIN5	7	0.007
ZDHHC5	6	0.006
NELFB	2	0.002
ATL3	6	0.005
ZFP28	6	0.005
DPH3	2	0.002
TTLL6	9	0.008
C3ORF70	3	0.003
RNF168	7	0.005
NSL1	4	0.004
HEATR5A	9	0.007
XIRP1	13	0.012
TPRG1	2	0.002
WWTR1	3	0.003
MEIOC	6	0.006
SAMHD1	11	0.008
PTPN23	11	0.009
CLIC4	2	0.002
DIPK1B	2	0.002
ACTRT2	3	0.003
AGTPBP1	13	0.01
IQCE	3	0.003
MTUS2	12	0.011
CSTF2T	9	0.007
TXNDC2	3	0.003
ADGRL3	19	0.017
KIAA1107	11	0.008
TCEAL2	3	0.003
SCFD2	7	0.007
WWC1	12	0.011
SGO2	6	0.006
ZNF100	3	0.003
ZNF676	5	0.005
SMG6	8	0.006
ANKS1A	7	0.007
MGRN1	2	0.002
SLC38A11	5	0.005
C2CD6	13	0.008
POU6F2	5	0.005
SCN11A	19	0.017
MGAT4B	4	0.004
B4GALT7	2	0.002
DENND2C	6	0.006
PNKP	6	0.006
EXOC7	8	0.007
VWA3B	12	0.01
ADGRL2	12	0.01
ZNF540	12	0.011
DNMBP	11	0.01
MGA	21	0.017
NPIPB8	2	0.002
DRC7	8	0.008
LACTB	3	0.003
CCDC116	2	0.002
CAMTA1	7	0.007
HIVEP3	19	0.015
ZMYND15	4	0.004
PPIP5K2	11	0.008
NBPF3	5	0.004
MCF2L	8	0.008
ZC3H7B	6	0.006
C2ORF16	22	0.018
IQCG	6	0.005
KLHL18	2	0.002
CLUH	9	0.008
NUP160	20	0.016
NTN4	4	0.003
ACE2	3	0.003
EVA1C	3	0.003
ZMYND12	3	0.003
TSPYL4	4	0.004
CAMSAP2	21	0.015
WDR24	3	0.003
TASOR	11	0.01
CLEC16A	10	0.008
TMEM117	5	0.005
TMIGD2	2	0.002
POFUT2	2	0.002
ZNF541	13	0.01
CHP1	2	0.002
TMEM200C	4	0.004
XPOT	12	0.01
SP140	6	0.006
ANKRD28	15	0.012
PDS5A	7	0.007
TET3	13	0.011
ASTN2	11	0.01
KATNIP	10	0.009
CACNG8	2	0.002
RPRD2	2	0.002
CACNG6	2	0.002
CACNG7	4	0.004
RTL6	2	0.002
TMEM131L	11	0.009
PACS2	7	0.006
PSD2	8	0.008
COBL	7	0.007
ZDHHC18	2	0.002
PXMP4	2	0.002
SNF8	5	0.005
MRI1	3	0.003
DDX19B	2	0.002
C9ORF85	2	0.002
PRR4	2	0.002
ATXN2L	6	0.006
KAZN	5	0.005
MTCL1	7	0.007
SCFD1	7	0.007
DENND5A	7	0.007
DDHD2	4	0.004
ATP13A4	13	0.012
ATP11A	13	0.012
MINAR1	5	0.005
OTUD3	2	0.002
ANKRD12	22	0.019
SYNRG	4	0.003
TRAF7	7	0.007
KLF12	3	0.003
CRNN	7	0.007
CFAP95	2	0.002
LRRC8C	10	0.009
ARHGEF9	7	0.007
WRAP73	3	0.003
SCAPER	15	0.012
ZBTB21	3	0.003
PADI2	6	0.006
RHOBTB2	6	0.005
RRP12	5	0.005
SYNE2	58	0.043
POLR1A	15	0.013
NUP210	10	0.008
ZNF473	7	0.007
PLCL2	15	0.013
SLC10A4	2	0.002
PAQR3	4	0.003
RPAIN	2	0.002
DTX4	4	0.004
POLR3GL	4	0.004
MAGEE2	7	0.007
HAGHL	2	0.002
C9ORF64	2	0.002
ZHX1	8	0.008
ALKBH7	2	0.002
FBXW9	2	0.002
TCHP	3	0.003
UPRT	7	0.007
NXPH2	2	0.002
HSDL2	5	0.005
PLCXD3	8	0.006
GPR45	2	0.002
PACSIN2	8	0.007
TBC1D12	5	0.005
EEF1AKMT3	4	0.004
EXOC6B	8	0.007
PLEKHG4	3	0.003
DNAJC9	7	0.007
RNF19A	9	0.008
SIK2	4	0.004
INTS7	7	0.007
PLCB1	17	0.012
ARC	2	0.002
RCHY1	2	0.002
PHLPP1	8	0.008
LAG3	2	0.002
LAIR1	3	0.003
LAIR2	3	0.003
PAMR1	7	0.007
SYT3	2	0.002
ABI3BP	15	0.013
LAMA2	24	0.022
VPS13A	23	0.019
TRIM58	4	0.004
LAMA3	22	0.018
SEL1L3	8	0.008
SLC6A14	7	0.007
CAMKK1	3	0.003
MAN1B1	6	0.006
GARNL3	8	0.007
FLYWCH1	6	0.006
HRH3	4	0.004
SLC37A3	3	0.003
SLF1	4	0.004
KLHL23	2	0.002
FILIP1L	6	0.006
SGIP1	13	0.011
LAMB2	12	0.011
LAMB3	13	0.012
LAMC1	14	0.013
LAMC2	7	0.007
TAS2R3	3	0.003
TAS2R16	6	0.006
LAMA4	19	0.015
LAMA5	10	0.008
TAS2R9	2	0.002
LAMB1	16	0.013
TAS2R1	6	0.006
TAS2R7	2	0.002
TAS2R10	5	0.005
TAS2R13	2	0.002
ANKDD1B	3	0.002
LASP1	4	0.004
LBP	4	0.004
TAS2R14	3	0.003
LAMP2	5	0.004
F11R	5	0.005
LCP1	6	0.006
LCP2	4	0.004
LCT	24	0.021
LDHA	3	0.003
VILL	7	0.007
LBR	6	0.006
TRAT1	4	0.004
LCAT	2	0.002
LCK	3	0.003
LCN1	2	0.002
CLEC4A	3	0.003
SPOCK3	3	0.002
SEMA3D	17	0.016
LDHC	6	0.006
LDLR	4	0.004
NTM	3	0.003
GART	4	0.003
GARS1	4	0.004
LRRC32	7	0.007
LDHB	2	0.002
GATA3	130	0.119
LGALS2	2	0.002
GATA2	3	0.003
GATA1	2	0.002
GAS8	4	0.004
GAS6	6	0.006
GAS2	5	0.004
TTC21A	14	0.012
C4ORF51	3	0.003
DZIP1L	6	0.006
GBA	3	0.003
LEPR	11	0.01
GATM	4	0.004
LETM1	11	0.009
LGALS1	3	0.003
ANKRD20A4P	2	0.002
COL13A1	7	0.006
GBP3	5	0.005
COL12A1	28	0.024
GBP2	2	0.002
COL11A2	5	0.004
GBP1	4	0.004
COL11A1	18	0.016
GBE1	11	0.01
COL10A1	6	0.006
LGALS4	4	0.004
LGALS8	3	0.003
COL17A1	12	0.011
GCDH	2	0.002
COL16A1	11	0.008
GC	3	0.003
SLC23A3	5	0.005
COL15A1	7	0.007
LIG3	10	0.008
LIG4	3	0.003
MBD3L1	2	0.002
BLOC1S1	3	0.003
COPB1	4	0.004
GCKR	3	0.003
COPA	12	0.01
GCK	5	0.005
GCH1	2	0.002
COMP	10	0.008
GCGR	5	0.005
COL19A1	16	0.015
UGT2A2	8	0.007
LHCGR	11	0.01
LHX1	4	0.004
LIF	3	0.003
NR6A1	4	0.004
LIFR	11	0.01
SLC31A1	3	0.003
KAT2A	5	0.005
LIG1	5	0.004
LIPC	4	0.004
LIPE	5	0.004
FADS1	4	0.004
GDF9	8	0.007
MSTN	5	0.005
GDF2	6	0.004
MAP3K8	4	0.004
CORT	2	0.002
ABLIM1	6	0.006
LIMK1	6	0.006
LIMK2	4	0.004
LIMS1	2	0.002
LIPA	4	0.004
LRRC70	4	0.003
GFAP	3	0.003
GDI2	3	0.002
GDI1	6	0.006
LLGL2	5	0.005
LLGL1	2	0.002
LMAN1	3	0.003
CYP4V2	3	0.002
COX10	5	0.005
B4GALT1	3	0.003
COX7B	2	0.002
GGT1	3	0.003
GGCX	2	0.002
GFRA3	3	0.003
GFRA2	4	0.004
GFRA1	4	0.003
GFPT1	5	0.005
CPE	5	0.005
CBLIF	4	0.004
CPD	8	0.004
GHSR	3	0.003
CPB2	3	0.003
GHRHR	4	0.004
CPB1	4	0.002
GHRH	2	0.002
GHR	6	0.005
CPA2	4	0.004
GH2	3	0.003
CPA1	7	0.007
GH1	3	0.003
CP	11	0.009
GGT5	2	0.002
COX15	3	0.003
GGT7	3	0.003
CPT1A	8	0.008
CPS1	18	0.016
CPN2	5	0.004
CPN1	4	0.004
CPM	4	0.004
GJA1	6	0.005
GIPR	3	0.003
GIP	4	0.004
SLC18B1	3	0.003
CRAT	8	0.007
LRG1	5	0.004
CRABP1	2	0.002
CR2	8	0.008
CR1L	7	0.007
CR1	17	0.013
CPT2	6	0.006
CPT1B	2	0.002
ENDOV	2	0.002
ZNF689	7	0.007
CRHR2	3	0.003
CRHR1	3	0.003
CRHBP	2	0.002
HSPA12B	2	0.002
CREM	2	0.002
CREBL2	2	0.002
ATF6B	3	0.003
SLC26A11	4	0.004
CREBBP	30	0.02
SNAP47	2	0.002
ATF2	6	0.006
CNTROB	7	0.007
STON1-GTF2A1L	10	0.009
CAVIN1	6	0.006
SLC13A5	3	0.003
GSDMA	4	0.004
CCDC88C	12	0.008
CISD3	3	0.003
RNF145	7	0.005
RNF19B	2	0.002
ARHGEF25	5	0.004
HMGB4	4	0.004
SLC44A1	7	0.007
ARFRP1	3	0.003
ZNF501	3	0.003
NLRP5	10	0.009
NLRP8	8	0.008
NLRP13	6	0.005
OTP	2	0.002
GJB4	2	0.002
TRAP1	5	0.005
BCAP31	6	0.006
OPTN	5	0.005
NAMPT	6	0.005
RBM12	13	0.012
BPIFA3	3	0.003
TOB1	8	0.007
NUTM2G	3	0.003
ABCB10	10	0.008
FCHO2	7	0.006
ABCB9	2	0.002
SH3D19	8	0.008
SF3B3	7	0.006
SF3B1	21	0.02
AKAP9	41	0.028
FAM13A	8	0.008
SUGP2	6	0.006
G3BP1	7	0.007
BPIFB6	2	0.002
ADGRG2	11	0.008
SLC7A8	2	0.002
GDPD1	6	0.006
RYBP	4	0.003
DUSP15	2	0.002
NOMO1	13	0.01
ITGB3BP	4	0.004
TDRD7	2	0.002
GRIP1	7	0.006
NIPAL1	4	0.004
ENAM	10	0.009
NFXL1	2	0.002
SGK2	8	0.007
KIF20A	6	0.005
RAD50	10	0.008
HIPK3	5	0.005
PREB	7	0.005
HARS2	2	0.002
GPR156	5	0.005
ATP1B4	6	0.006
AP4E1	8	0.008
GPR161	7	0.007
RHOQ	3	0.003
CELA3B	5	0.005
FRY	14	0.013
OR11H12	2	0.002
LRPPRC	17	0.011
ACTR1A	4	0.004
ACTR1B	2	0.002
RNF32	5	0.005
RASGRP1	5	0.005
OTUD6A	2	0.002
ARL4A	3	0.002
ZNF263	4	0.004
DICER1	12	0.01
COTL1	2	0.002
SIRT5	2	0.002
ATP13A2	2	0.002
FBXO46	2	0.002
WDR88	2	0.002
DCST2	8	0.008
KCNH3	9	0.008
MLYCD	3	0.003
CRB1	15	0.014
SIRT3	2	0.002
SIRT1	4	0.004
ZFPM2	16	0.015
KCNH4	5	0.005
TRIM10	2	0.002
ARPC2	5	0.005
TSPAN2	2	0.002
TSPAN1	4	0.004
TSFM	4	0.003
PPIF	2	0.002
ZNF573	5	0.004
SLC5A11	5	0.005
LGALS9B	5	0.005
PLEKHG7	4	0.004
ANKRD20A2P	2	0.002
TENT5B	3	0.003
FAM83C	3	0.003
UST	7	0.006
ARPC5	3	0.003
ARPC1B	2	0.002
ACTR3	4	0.003
ZNF781	4	0.004
LZIC	3	0.003
PIERCE1	2	0.002
HVCN1	3	0.003
SARNP	2	0.002
ZNF385B	3	0.003
TSPAN5	2	0.002
PRAMEF10	4	0.004
LRRC39	3	0.003
CMSS1	2	0.002
BRMS1L	2	0.002
STX19	2	0.002
PIM3	2	0.002
MRPL45	7	0.007
HNRNPCL1	5	0.005
C7ORF50	2	0.002
MUC12	5	0.005
SNUPN	3	0.003
ERVFRD-1	3	0.003
DPP3	4	0.004
AADACL4	4	0.004
DUOXA2	4	0.004
HUWE1	46	0.037
SIK3	9	0.008
TEX37	2	0.002
MED13L	16	0.014
C12ORF71	5	0.005
ZNF780B	8	0.007
SRGAP2	13	0.012
SMG5	8	0.008
AHCYL2	5	0.005
SPECC1L	8	0.008
NCSTN	6	0.005
TSPAN32	2	0.002
PTPRU	12	0.01
ATP9A	16	0.014
HPS3	9	0.008
AVPI1	2	0.002
GFM2	7	0.007
GPC6	9	0.007
PDCD7	2	0.002
CDKL4	4	0.004
PQBP1	6	0.004
USH1C	6	0.006
HHLA1	9	0.008
EDIL3	3	0.003
FMC1-LUC7L2	10	0.008
NCAPH	6	0.006
PPWD1	3	0.003
NBPF8	2	0.002
ZDHHC17	9	0.008
ECPAS	12	0.01
ADNP	22	0.014
LARS2	3	0.003
ELOF1	3	0.003
PIP5K1C	4	0.004
TMEM101	2	0.002
CERT1	5	0.005
TSKS	3	0.003
ZNF414	2	0.002
PCGF5	2	0.002
KCNK7	2	0.002
DYDC2	2	0.002
ZNF827	9	0.008
CARNMT1	2	0.002
SMC4	10	0.008
SLC17A4	5	0.005
AP1M2	5	0.005
GJC1	3	0.003
ARHGEF12	9	0.007
KIAA0895	4	0.004
LARP1	9	0.008
PPP1R13B	7	0.007
PUM2	11	0.01
FNBP4	9	0.008
ZNF629	5	0.005
PSD3	5	0.004
RNF113B	3	0.003
OBSL1	12	0.009
SAE1	6	0.006
ARFGAP2	5	0.004
UBA2	4	0.004
ABCC5	12	0.01
FARSB	6	0.006
RD3	2	0.002
DNM1L	3	0.003
ABCB6	7	0.006
ABCC9	19	0.017
ABCF2	6	0.006
UFL1	11	0.009
GARIN3	6	0.006
DNAJB8	2	0.002
APLF	8	0.008
ICE1	22	0.017
ARHGEF18	3	0.003
TNS2	4	0.004
SCAMP3	4	0.004
ESYT1	13	0.009
SYNE1	89	0.059
SMCHD1	15	0.013
DOCK9	13	0.012
PHF24	6	0.006
MUC17	50	0.042
DNAJC16	7	0.006
ASB11	6	0.006
ASB5	4	0.004
CHAF1A	7	0.006
PARP3	7	0.006
PARP2	5	0.004
[truncated: 11,408 more rows]
