# Supplementary material for: Identification of tumor antigens and immunogenic cell death-related subtypes for the improvement of immunotherapy of breast cancer
Source: Front Cell Dev Biol. 2022 Oct 25;10:962389. doi: 10.3389/fcell.2022.962389 (PMC9641162; doi:10.3389/fcell.2022.962389)
Supplement: Supplementary file 7 [file Table10.XLSX]

## Sheet: Sheet1
ID	OS (days)	OS Staus	Age	pT_stage	pN_stage	pM_stage	pTNM_stage	Subtype	Risk group	Risk score
TCGA-A1-A0SD-01	437	0	<=60	T2	N0	M0	II	LuminalA	High	1.18812
TCGA-A1-A0SE-01	1321	0	<=60	T1	N0	M0	I	LuminalA	Low	0.949774
TCGA-A1-A0SF-01	1463	0	<=60	T2	N0	M0	II	LuminalA	Low	0.689922
TCGA-A1-A0SG-01	434	0	>60	T2	N1	M0	II	LuminalA	Low	0.989504
TCGA-A1-A0SH-01	1437	0	<=60	T2	N0	M0	II	LuminalA	High	1.30214
TCGA-A1-A0SI-01	635	0	<=60	T2	N1	M0	II	LuminalB	Low	0.692746
TCGA-A1-A0SJ-01	416	0	<=60	T3	N1	M0	III	LuminalA	Low	1.03818
TCGA-A1-A0SK-01	967	1	<=60	T2	N0	M0	II	Basal	High	1.73659
TCGA-A1-A0SM-01	242	0	>60	T2	N0	M0	II	LuminalA	High	1.18751
TCGA-A1-A0SO-01	852	0	>60	T2	N1	M0	II	Basal	Low	0.886756
TCGA-A2-A04N-01	4354	0	>60	T1	N0	M0	I	LuminalA	High	1.22818
TCGA-A2-A04P-01	548	1	<=60	T2	N3	M0	III	Basal	Low	1.07796
TCGA-A2-A04Q-01	2385	0	<=60	T1	N0	M0	I	Basal	Low	0.270903
TCGA-A2-A04R-01	3709	0	<=60	T1	N0	M0	I	LuminalB	High	1.14405
TCGA-A2-A04T-01	2246	0	>60	T2	N0	M0	II	Basal	Low	0.841696
TCGA-A2-A04U-01	2654	0	<=60	T2	N0	M0	II	Basal	High	1.14529
TCGA-A2-A04V-01	1920	1	<=60	T2	N0	M0	II	LuminalA	High	1.12014
TCGA-A2-A04W-01	3102	0	<=60	T2	N1	M0	II	HER2	Low	1.0562
TCGA-A2-A04X-01	1686	0	<=60	T2	N0	M0	II	HER2	Low	0.47836
TCGA-A2-A04Y-01	1099	0	<=60	T2	N1	M0	II	LuminalB	Low	0.787424
TCGA-A2-A0CM-01	754	1	<=60	T2	N0	M0	II	Basal	Low	0.886901
TCGA-A2-A0CP-01	2813	0	<=60	T1	N0	M0	I	LuminalA	Low	0.770566
TCGA-A2-A0CQ-01	2695	0	>60	T1	N0	M0	I	LuminalA	Low	0.6365
TCGA-A2-A0CS-01	2348	1	>60	T4	N3	M1	IV	LuminalA	High	1.08605
TCGA-A2-A0CT-01	2289	0	>60	T2	N0	M0	II	LuminalA	High	1.28169
TCGA-A2-A0CU-01	158	1	>60	T2	N0	M0	II	LuminalA	High	1.26148
TCGA-A2-A0CV-01	3011	0	<=60	T2	N1	M0	II	LuminalA	Low	0.579884
TCGA-A2-A0CW-01	3283	0	>60	T2	N1	M0	II	LuminalB	Low	0.968174
TCGA-A2-A0CX-01	1728	0	<=60	T2	N0	M0	II	HER2	Low	0.727229
TCGA-A2-A0D0-01	2048	0	<=60	T2	N0	M0	II	Basal	Low	0.745806
TCGA-A2-A0D1-01	1051	0	>60	T2	N0	M0	II	HER2	High	1.45069
TCGA-A2-A0D2-01	1027	0	<=60	T2	N0	M0	II	Basal	Low	1.03817
TCGA-A2-A0D3-01	1873	0	<=60	T1	N0	M0	I	LuminalA	Low	0.730724
TCGA-A2-A0D4-01	767	0	<=60	T2	N1	M0	II	LuminalB	High	1.34163
TCGA-A2-A0EM-01	3094	0	>60	T1	N0	M0	I	LuminalA	Low	0.990734
TCGA-A2-A0EN-01	4088	0	>60	T2	N0	M0	II	LuminalA	Low	0.846538
TCGA-A2-A0EO-01	2442	0	<=60	T1	N0	M0	I	LuminalA	High	1.16315
TCGA-A2-A0EQ-01	2426	0	>60	T2	N0	M0	II	HER2	Low	0.705896
TCGA-A2-A0ES-01	2190	0	<=60	T2	N0	M0	II	LuminalA	Low	1.03297
TCGA-A2-A0ET-01	1066	0	<=60	T2	N2	M0	III	LuminalA	Low	0.975612
TCGA-A2-A0EU-01	1043	0	>60	T1	N0	M0	I	LuminalA	High	1.18442
TCGA-A2-A0EV-01	968	0	>60	T1	N0	M0	I	LuminalA	High	1.08562
TCGA-A2-A0EW-01	1884	1	<=60	T1	N3	M0	III	LuminalA	Low	0.944205
TCGA-A2-A0EX-01	752	0	<=60	T3	N0	M0	II	LuminalA	High	1.13228
TCGA-A2-A0EY-01	1925	0	>60	T2	N1	M0	II	LuminalB	High	1.15843
TCGA-A2-A0ST-01	3017	0	>60	T1	N1	M0	II	Basal	Low	0.451379
TCGA-A2-A0SU-01	1662	0	>60	T2	N0	M0	II	LuminalA	High	1.1902
TCGA-A2-A0SV-01	825	1	>60	T2	N2	M1	IV	LuminalB	High	1.4687
TCGA-A2-A0SW-01	1365	1	>60	T2	N2	M1	IV	LuminalB	Low	0.65069
TCGA-A2-A0SX-01	1534	0	<=60	T1	N0	M0	I	Basal	Low	1.03969
TCGA-A2-A0SY-01	1347	0	>60	T3	N1	M0	III	LuminalA	Low	1.02874
TCGA-A2-A0T0-01	533	0	<=60	T2	N1	M0	II	Basal	High	1.11586
TCGA-A2-A0T2-01	255	1	>60	T3	N3	M1	IV	Basal	Low	0.928601
TCGA-A2-A0T4-01	624	0	>60	T2	N0	M0	II	LuminalA	Low	1.07916
TCGA-A2-A0T5-01	531	0	<=60	T2	N0	M0	II	LuminalA	High	1.15717
TCGA-A2-A0T6-01	575	0	<=60	T3	N0	M0	II	LuminalA	High	1.16627
TCGA-A2-A0T7-01	631	0	<=60	T2	N0	M0	II	LuminalA	High	1.14824
TCGA-A2-A0YC-01	990	0	<=60	T2	N1	M0	II	LuminalA	High	1.27454
TCGA-A2-A0YD-01	769	0	>60	T3	N0	M0	II	LuminalA	Low	0.744011
TCGA-A2-A0YE-01	554	0	<=60	T2	N1	M0	II	Basal	High	1.43303
TCGA-A2-A0YF-01	1535	0	>60	T1	N0	M0	I	LuminalA	High	1.3094
TCGA-A2-A0YG-01	666	0	>60	T2	N3	M0	III	LuminalB	High	1.38416
TCGA-A2-A0YH-01	659	0	<=60	T2	N2	M0	III	LuminalB	High	1.31498
TCGA-A2-A0YI-01	1505	0	>60	T1	N0	M0	I	LuminalA	Low	0.83834
TCGA-A2-A0YJ-01	566	0	<=60	T3	N2	M0	III	Basal	Low	0.916849
TCGA-A2-A0YL-01	1474	0	<=60	T3	N2	M0	III	LuminalA	Low	0.876471
TCGA-A2-A0YM-01	965	0	>60	T2	N0	M0	II	Basal	High	1.19763
TCGA-A2-A0YT-01	723	1	<=60	T4	N2	M0	III	LuminalB	High	1.55696
TCGA-A2-A1FV-01	714	0	>60	T3	N0	M0	II	LuminalA	High	1.19334
TCGA-A2-A1FW-01	528	0	>60	T3	N2	M0	III	LuminalB	High	1.16448
TCGA-A2-A1FX-01	1847	0	>60	T3	N2	M0	III	LuminalB	Low	1.02942
TCGA-A2-A1FZ-01	683	0	>60	T2	N0	M0	II	LuminalA	High	1.32353
TCGA-A2-A1G0-01	616	0	<=60	T2	N1	M0	II	LuminalA	Low	1.05425
TCGA-A2-A1G1-01	584	0	>60	T2	N1	M0	II	Basal	Low	0.953931
TCGA-A2-A1G4-01	595	0	>60	T3	N1	M0	III	LuminalB	High	1.33519
TCGA-A2-A259-01	1596	0	>60	T1	N0	M0	I	LuminalA	High	1.44735
TCGA-A2-A25B-01	1291	0	<=60	T2	N1	M0	II	LuminalB	High	1.4314
TCGA-A2-A25C-01	523	0	<=60	T2	N1	M0	II	LuminalB	Low	0.885427
TCGA-A2-A25D-01	552	0	>60	T2	N3	M0	III	LuminalA	High	1.12321
TCGA-A2-A25E-01	3204	0	<=60	T2	N2	M0	III	LuminalB	High	1.12169
TCGA-A2-A25F-01	322	0	>60	T2	N0	M0	II	Basal	Low	0.765108
TCGA-A2-A3KC-01	1102	0	<=60	T2	N1	M0	II	LuminalA	High	1.25494
TCGA-A2-A3KD-01	1206	0	<=60	T3	N1	M0	III	LuminalA	High	1.25483
TCGA-A7-A0CD-01	1165	0	>60	T1	N0	M0	I	LuminalA	Low	0.768028
TCGA-A7-A0CE-01	1074	0	<=60	T2	N0	M0	II	Basal	High	1.31136
TCGA-A7-A0CG-01	1043	0	>60	T2	N0	M0	II	LuminalA	Low	0.918589
TCGA-A7-A0CH-01	1079	0	>60	T2	N0	M0	II	LuminalA	High	1.15162
TCGA-A7-A0CJ-01	931	0	<=60	T2	N0	M0	II	LuminalB	High	1.11197
TCGA-A7-A0D9-01	1139	0	<=60	T2	N0	M0	II	LuminalA	High	1.36533
TCGA-A7-A0DA-01	1085	0	>60	T2	N0	M0	II	Basal	High	1.08031
TCGA-A7-A0DB-01	1007	0	<=60	T2	N0	M0	II	LuminalA	High	1.503
TCGA-A7-A0DC-01	906	0	>60	T1	N0	M0	I	LuminalA	High	1.28357
TCGA-A7-A13D-01	965	0	<=60	T2	N0	M0	II	Basal	High	1.26346
TCGA-A7-A13F-01	765	0	<=60	T3	N1	M0	III	LuminalB	Low	0.832033
TCGA-A7-A26F-01	738	0	<=60	T1	N0	M0	I	Basal	Low	0.791141
TCGA-A7-A26G-01	722	0	<=60	T2	N0	M0	II	Basal	Low	0.998086
TCGA-A7-A26H-01	724	0	>60	T1	N1	M0	II	LuminalA	High	1.21547
TCGA-A7-A26I-01	661	0	>60	T2	N0	M0	II	Basal	High	1.38731
TCGA-A7-A26J-01	627	0	<=60	T2	N0	M0	II	LuminalA	High	1.34595
TCGA-A7-A3IY-01	345	0	>60	T1	N0	M0	I	LuminalA	High	1.51176
TCGA-A7-A3IZ-01	322	0	>60	T2	N0	M0	II	LuminalA	High	1.27119
TCGA-A7-A3J0-01	313	0	>60	T2	N0	M0	II	LuminalA	Low	0.729802
TCGA-AC-A2B8-01	677	0	>60	T3	N0	M0	II	LuminalA	Low	0.836174
TCGA-AN-A03X-01	10	0	>60	T2	N0	M0	II	LuminalA	Low	1.06177
TCGA-AN-A03Y-01	10	0	>60	T2	N0	M0	II	LuminalB	High	1.1074
TCGA-AN-A041-01	7	0	<=60	T2	N1	M0	II	LuminalA	High	1.14112
TCGA-AN-A046-01	10	0	>60	T2	N0	M0	II	LuminalA	Low	0.631541
TCGA-AN-A049-01	19	0	>60	T2	N0	M0	II	LuminalA	High	1.37697
TCGA-AN-A04A-01	90	0	<=60	T2	N2	M0	III	LuminalA	High	1.31195
TCGA-AN-A04C-01	54	0	<=60	T2	N1	M0	II	HER2	Low	0.869959
TCGA-AN-A04D-01	52	0	<=60	T2	N1	M0	II	Basal	High	1.37319
TCGA-AN-A0AJ-01	303	0	>60	T3	N0	M0	II	LuminalB	High	1.45639
TCGA-AN-A0AK-01	224	0	>60	T2	N0	M0	II	LuminalB	High	1.53828
TCGA-AN-A0AL-01	227	0	<=60	T4	N0	M0	III	Basal	High	1.30219
TCGA-AN-A0AM-01	5	0	<=60	T2	N0	M0	II	LuminalB	Low	1.02915
TCGA-AN-A0AS-01	10	0	>60	T2	N2	M0	III	LuminalA	High	1.54464
TCGA-AN-A0AT-01	10	0	>60	T2	N0	M0	II	Basal	Low	0.856841
TCGA-AN-A0FD-01	196	0	>60	T2	N0	M0	II	LuminalA	Low	0.803659
TCGA-AN-A0FF-01	172	0	<=60	T1	N0	M0	I	LuminalB	Low	0.722361
TCGA-AN-A0FJ-01	242	0	<=60	T2	N2	M1	IV	Basal	Low	0.910391
TCGA-AN-A0FK-01	213	0	>60	T4	N0	M0	III	LuminalA	High	1.19047
TCGA-AN-A0FL-01	231	0	>60	T2	N0	M0	II	Basal	High	1.43999
TCGA-AN-A0FN-01	218	0	>60	T1	N0	M0	I	LuminalA	Low	0.706141
TCGA-AN-A0FS-01	210	0	<=60	T1	N0	M0	I	LuminalA	High	1.25801
TCGA-AN-A0FT-01	214	0	>60	T2	N1	M0	II	LuminalA	Low	1.03741
TCGA-AN-A0FV-01	10	0	<=60	T2	N0	M0	II	HER2	High	1.26256
TCGA-AN-A0FW-01	11	0	>60	T2	N2	M0	III	LuminalA	High	1.33329
TCGA-AN-A0FX-01	10	0	<=60	T2	N0	M0	II	Basal	Low	0.997904
TCGA-AN-A0FY-01	10	0	<=60	T1	N0	M0	I	LuminalB	High	1.34251
TCGA-AN-A0FZ-01	10	0	<=60	T2	N2	M0	III	LuminalA	High	1.33909
TCGA-AN-A0G0-01	16	0	<=60	T2	N0	M0	II	Basal	High	1.32429
TCGA-AN-A0XL-01	163	0	>60	T2	N0	M0	II	LuminalA	High	1.22752
TCGA-AN-A0XN-01	10	0	>60	T2	N2	M0	III	LuminalA	High	1.30354
TCGA-AN-A0XO-01	375	0	<=60	T2	N2	M0	III	LuminalA	High	1.48983
TCGA-AN-A0XP-01	9	0	>60	T2	N2	M0	III	LuminalA	High	1.103
TCGA-AN-A0XR-01	10	0	<=60	T2	N2	M0	III	LuminalB	Low	0.845317
TCGA-AN-A0XS-01	10	0	>60	T2	N2	M0	III	LuminalA	Low	0.897712
TCGA-AN-A0XT-01	10	0	<=60	T2	N2	M0	III	LuminalA	High	1.27495
TCGA-AN-A0XU-01	10	0	<=60	T2	N0	M0	II	Basal	Low	0.917268
TCGA-AN-A0XV-01	162	0	>60	T2	N2	M0	III	LuminalA	High	1.13967
TCGA-AN-A0XW-01	170	0	<=60	T2	N2	M0	III	LuminalA	Low	0.907767
TCGA-AO-A03L-01	2442	0	<=60	T3	N2	M0	III	LuminalA	High	1.08917
TCGA-AO-A03M-01	1866	0	<=60	T1	N0	M0	I	LuminalA	High	1.3533
TCGA-AO-A03N-01	2031	0	<=60	T2	N1	M0	II	LuminalB	High	1.36768
TCGA-AO-A03O-01	2483	1	>60	T2	N0	M0	II	LuminalB	High	1.77984
TCGA-AO-A03P-01	2911	1	<=60	T2	N1	M0	II	LuminalB	High	1.19126
TCGA-AO-A03V-01	1351	0	<=60	T1	N0	M0	I	LuminalA	High	1.14626
TCGA-AO-A0J2-01	997	0	<=60	T1	N0	M0	I	HER2	Low	0.572558
TCGA-AO-A0J3-01	651	0	>60	T2	N1	M0	II	LuminalB	Low	0.784492
TCGA-AO-A0J4-01	1587	0	<=60	T1	N0	M0	I	Basal	Low	0.783608
TCGA-AO-A0J5-01	792	1	<=60	T4	N1	M1	IV	LuminalA	High	1.27142
TCGA-AO-A0J6-01	1140	0	>60	T2	N0	M0	II	Basal	Low	0.10125
TCGA-AO-A0J7-01	618	0	>60	T2	N1	M0	II	LuminalB	High	1.26412
TCGA-AO-A0J8-01	680	0	>60	T2	N0	M0	II	LuminalA	Low	0.888679
TCGA-AO-A0J9-01	1613	0	>60	T2	N3	M0	III	LuminalA	Low	0.614941
TCGA-AO-A0JA-01	655	0	<=60	T2	N3	M0	III	LuminalA	High	1.22354
TCGA-AO-A0JC-01	1547	0	>60	T2	N0	M0	II	LuminalA	Low	0.541443
TCGA-AO-A0JD-01	2190	0	<=60	T3	N1	M0	III	LuminalB	High	1.51812
TCGA-AO-A0JE-01	2335	0	<=60	T2	N2	M0	III	HER2	High	1.09481
TCGA-AO-A0JF-01	1980	0	>60	T1	N1	M0	II	LuminalA	High	1.18121
TCGA-AO-A0JG-01	798	0	<=60	T2	N2	M0	III	LuminalA	Low	0.72689
TCGA-AO-A0JI-01	1528	0	<=60	T1	N1	M0	II	LuminalA	Low	1.00493
TCGA-AO-A0JJ-01	1887	0	<=60	T2	N1	M0	II	LuminalA	Low	0.614142
TCGA-AO-A0JL-01	1683	0	<=60	T2	N2	M0	III	Basal	Low	0.856463
TCGA-AO-A124-01	3506	0	<=60	T2	N0	M0	II	Basal	High	1.17779
TCGA-AO-A125-01	3456	0	>60	T2	N0	M0	II	LuminalA	Low	0.698077
TCGA-AO-A126-01	3307	0	<=60	T2	N0	M0	II	LuminalA	Low	0.785432
TCGA-AO-A128-01	3248	0	>60	T2	N0	M0	II	Basal	Low	0.77344
TCGA-AO-A129-01	3286	0	<=60	T2	N1	M0	II	Basal	Low	0.494136
TCGA-AO-A12A-01	3112	0	<=60	T2	N0	M0	II	LuminalA	Low	0.768251
TCGA-AO-A12B-01	2989	0	>60	T2	N0	M0	II	LuminalA	Low	1.03112
TCGA-AO-A12C-01	2372	0	<=60	T2	N1	M0	II	LuminalA	High	1.26755
TCGA-AO-A12D-01	2515	0	<=60	T1	N1	M0	II	HER2	Low	0.885586
TCGA-AO-A12E-01	2142	0	<=60	T3	N0	M0	II	LuminalA	High	1.31243
TCGA-AO-A12F-01	1842	0	<=60	T2	N0	M0	II	Basal	High	1.30772
TCGA-AO-A12G-01	1639	0	>60	T2	N0	M0	II	LuminalA	High	1.32475
TCGA-AO-A12H-01	1234	0	>60	T2	N0	M0	II	LuminalA	Low	0.980815
TCGA-AO-A1KP-01	2953	0	>60	T1	N1	M0	II	LuminalB	High	1.20011
TCGA-AO-A1KQ-01	1882	0	>60	T4	N1	M0	III	LuminalB	Low	0.921547
TCGA-AO-A1KR-01	2513	0	<=60	T2	N0	M0	II	Basal	Low	0.557843
TCGA-AO-A1KS-01	350	0	>60	T2	N0	M0	II	LuminalB	High	1.66874
TCGA-AO-A1KT-01	541	0	>60	T1	N1	M0	II	LuminalB	High	1.58809
TCGA-AQ-A04J-01	819	0	<=60	T2	N0	M0	II	Basal	Low	0.979456
TCGA-AR-A0TP-01	4275	0	<=60	T2	N0	M0	II	Basal	High	1.64301
TCGA-AR-A0TQ-01	2991	0	<=60	T3	N1	M0	III	LuminalB	High	1.28686
TCGA-AR-A0TR-01	160	1	>60	T2	N1	M0	II	LuminalA	Low	0.855304
TCGA-AR-A0TS-01	2558	0	<=60	T2	N1	M0	II	Basal	High	1.37244
TCGA-AR-A0TT-01	3316	0	<=60	T2	N2	M0	III	LuminalB	Low	0.925698
TCGA-AR-A0TW-01	3009	0	<=60	T3	N1	M0	III	LuminalA	High	1.18265
TCGA-AR-A0TY-01	1699	1	<=60	T2	N0	M0	II	LuminalB	High	1.26559
TCGA-AR-A0U0-01	1988	0	>60	T2	N1	M0	II	Basal	Low	0.325145
TCGA-AR-A0U2-01	2551	1	<=60	T2	N2	M0	III	LuminalB	Low	0.923909
TCGA-AR-A0U3-01	4080	0	<=60	T2	N1	M0	II	LuminalA	Low	0.975958
TCGA-AR-A0U4-01	3261	0	<=60	T2	N0	M0	II	Basal	High	1.22315
TCGA-AR-A1AH-01	3807	0	<=60	T2	N1	M0	II	Basal	High	1.11105
TCGA-AR-A1AI-01	3296	0	<=60	T2	N0	M0	II	Basal	Low	0.530983
TCGA-AR-A1AJ-01	3072	0	>60	T1	N0	M0	I	Basal	Low	1.06926
TCGA-AR-A1AK-01	3159	0	>60	T1	N0	M0	I	LuminalA	Low	0.94433
TCGA-AR-A1AL-01	2971	0	<=60	T3	N1	M0	III	LuminalA	Low	1.0182
TCGA-AR-A1AN-01	2920	0	<=60	T2	N0	M0	II	LuminalA	High	1.29358
TCGA-AR-A1AP-01	2856	0	>60	T1	N0	M0	I	LuminalA	Low	0.920792
TCGA-AR-A1AQ-01	3021	0	<=60	T2	N0	M0	II	Basal	Low	0.611229
TCGA-AR-A1AR-01	524	1	<=60	T1	N2	M0	III	Basal	High	1.32493
TCGA-AR-A1AS-01	1150	0	<=60	T2	N1	M0	II	LuminalA	High	1.33109
TCGA-AR-A1AU-01	2868	0	<=60	T2	N2	M0	III	LuminalA	High	1.34945
TCGA-AR-A1AV-01	1864	0	>60	T2	N1	M0	II	LuminalA	High	1.59944
TCGA-AR-A1AW-01	2632	0	>60	T2	N0	M0	II	LuminalB	Low	0.739
TCGA-AR-A1AX-01	2629	0	>60	T1	N0	M0	I	LuminalA	Low	0.52258
TCGA-AR-A1AY-01	1026	0	>60	T1	N0	M0	I	Basal	High	1.18668
TCGA-AR-A24H-01	4894	0	>60	T2	N0	M0	II	LuminalB	High	1.29903
TCGA-AR-A24K-01	1548	0	<=60	T2	N0	M0	II	LuminalB	High	1.4356
TCGA-AR-A24L-01	2866	1	<=60	T2	N1	M0	II	LuminalA	High	1.13389
TCGA-AR-A24M-01	3660	0	<=60	T2	N2	M0	III	LuminalA	High	1.36582
TCGA-AR-A24N-01	3035	0	<=60	T1	N0	M0	I	LuminalB	High	1.25356
TCGA-AR-A24O-01	3607	0	<=60	T3	N2	M0	III	LuminalA	High	1.08278
TCGA-AR-A24P-01	84	0	<=60	T1	N0	M0	I	LuminalA	High	1.13913
TCGA-AR-A24Q-01	3172	0	<=60	T3	N0	M0	II	Basal	Low	0.929954
TCGA-AR-A24R-01	3430	0	<=60	T1	N2	M0	III	LuminalB	High	1.11858
TCGA-AR-A24S-01	2976	0	>60	T1	N0	M0	I	LuminalB	High	1.73399
TCGA-AR-A24T-01	3202	0	<=60	T3	N3	M0	III	LuminalA	High	1.51459
TCGA-AR-A24U-01	3128	0	<=60	T1	N1	M0	II	HER2	Low	0.988201
TCGA-AR-A24V-01	3203	0	<=60	T2	N1	M0	II	LuminalA	High	1.55081
TCGA-AR-A24W-01	1550	0	<=60	T2	N1	M0	II	LuminalA	High	1.14881
TCGA-AR-A24X-01	3004	0	<=60	T2	N0	M0	II	LuminalA	Low	0.901102
TCGA-AR-A24Z-01	3001	0	<=60	T2	N0	M0	II	LuminalB	High	1.1419
TCGA-AR-A250-01	2707	0	<=60	T2	N0	M0	II	LuminalB	High	1.26765
TCGA-AR-A251-01	3030	0	<=60	T2	N2	M0	III	Basal	High	1.63883
TCGA-AR-A252-01	2838	0	<=60	T1	N0	M0	I	LuminalA	Low	0.94508
TCGA-AR-A254-01	2605	0	<=60	T2	N2	M0	III	HER2	High	1.33058
TCGA-AR-A255-01	2161	0	>60	T1	N0	M0	I	LuminalA	High	1.25251
TCGA-AR-A256-01	2854	1	<=60	T2	N0	M0	II	Basal	High	1.31506
TCGA-AR-A2LE-01	5062	0	>60	T1	N0	M0	I	LuminalA	Low	0.716262
TCGA-AR-A2LK-01	1649	1	>60	T3	N2	M0	III	LuminalB	High	2.12677
TCGA-AR-A2LL-01	2012	0	>60	T3	N0	M0	II	LuminalB	High	1.20096
TCGA-AR-A2LM-01	1935	0	<=60	T1	N1	M0	II	LuminalA	Low	0.894597
TCGA-AR-A2LN-01	1161	0	>60	T2	N0	M0	II	LuminalA	High	1.15372
TCGA-AR-A2LO-01	1198	0	<=60	T2	N1	M0	II	LuminalA	Low	0.950953
TCGA-AR-A2LR-01	1742	0	<=60	T1	N0	M0	I	Basal	High	1.61161
TCGA-B6-A0I1-01	2361	1	>60	T2	N0	M0	II	Basal	High	1.137
TCGA-B6-A0I2-01	4361	0	<=60	T1	N0	M0	I	Basal	Low	-0.05428
TCGA-B6-A0I5-01	8556	0	<=60	T2	N1	M0	II	LuminalA	Low	0.764571
TCGA-B6-A0I6-01	991	1	<=60	T1	N1	M0	II	Basal	High	1.31911
TCGA-B6-A0IA-01	8391	0	<=60	T2	N0	M0	II	LuminalA	Low	0.776854
TCGA-B6-A0IB-01	3941	1	>60	T3	N3	M1	IV	LuminalB	Low	1.01419
TCGA-B6-A0IE-01	1993	1	<=60	T3	N1	M0	III	LuminalA	High	1.28389
TCGA-B6-A0IG-01	4456	1	<=60	T2	N1	M0	II	LuminalA	Low	1.05872
TCGA-B6-A0IH-01	3418	1	>60	T3	N1	M0	III	LuminalA	Low	0.738858
TCGA-B6-A0IJ-01	7106	0	<=60	T3	N0	M0	II	Basal	Low	0.388091
TCGA-B6-A0IK-01	571	1	>60	T4	N1	M0	III	HER2	Low	0.932906
TCGA-B6-A0IM-01	3873	1	>60	T3	N0	M0	II	LuminalA	High	1.14833
TCGA-B6-A0IO-01	5042	0	>60	T2	N0	M0	II	LuminalA	Low	0.700612
TCGA-B6-A0IP-01	3926	1	>60	T1	N0	M0	I	LuminalA	Low	0.804673
TCGA-B6-A0IQ-01	4285	0	<=60	T3	N1	M0	III	Basal	Low	0.654822
TCGA-B6-A0RG-01	2082	0	<=60	T3	N0	M0	II	LuminalA	High	1.38583
TCGA-B6-A0RH-01	6456	1	<=60	T2	N0	M0	II	HER2	Low	0.807537
TCGA-B6-A0RI-01	7126	0	<=60	T4	N1	M0	III	LuminalA	High	1.12822
TCGA-B6-A0RL-01	2469	1	<=60	T2	N0	M0	II	LuminalB	High	1.20312
TCGA-B6-A0RN-01	8008	0	<=60	T1	N0	M0	I	LuminalA	Low	0.949785
TCGA-B6-A0RO-01	4929	0	>60	T4	N1	M0	III	LuminalA	High	1.11338
TCGA-B6-A0RS-01	3063	1	<=60	T2	N0	M0	II	HER2	High	1.25778
TCGA-B6-A0RT-01	2721	0	<=60	T3	N1	M0	III	Basal	Low	0.375526
TCGA-B6-A0RU-01	8605	0	<=60	T1	N0	M0	I	Basal	High	1.12487
TCGA-B6-A0RV-01	5156	0	<=60	T3	N2	M0	III	LuminalA	Low	0.872584
TCGA-B6-A0WT-01	5739	0	>60	T2	N1	M0	II	LuminalA	High	1.33466
TCGA-B6-A0WV-01	2417	1	>60	T2	N1	M0	II	LuminalB	Low	1.04922
TCGA-B6-A0WX-01	639	1	<=60	T3	N1	M0	III	Basal	Low	0.829467
TCGA-B6-A0WY-01	3461	1	<=60	T3	N1	M0	III	LuminalA	Low	0.9282
TCGA-B6-A0WZ-01	6292	0	<=60	T2	N1	M0	II	LuminalA	Low	0.526283
TCGA-B6-A0X0-01	3945	1	<=60	T1	N0	M0	I	LuminalA	Low	0.627507
TCGA-B6-A0X4-01	860	1	>60	T2	N1	M0	II	LuminalA	High	1.12767
TCGA-B6-A0X5-01	2097	1	>60	T2	N1	M0	II	LuminalB	High	1.18144
TCGA-B6-A1KC-01	1326	0	>60	T2	N1	M0	II	LuminalB	Low	0.951314
TCGA-B6-A1KF-01	3088	0	>60	T2	N1	M0	II	Basal	High	1.15334
TCGA-B6-A1KI-01	2236	0	>60	T1	N0	M0	I	LuminalA	High	1.09911
TCGA-B6-A1KN-01	4233	0	<=60	T4	N1	M0	III	LuminalB	High	1.6499
TCGA-B6-A2IU-01	5176	0	>60	T2	N0	M0	II	LuminalA	Low	0.970307
TCGA-BH-A0AU-01	1914	0	<=60	T2	N0	M0	II	LuminalB	High	1.38267
TCGA-BH-A0AV-01	1820	0	<=60	T1	N0	M0	I	Basal	High	1.14367
TCGA-BH-A0AW-01	622	0	<=60	T1	N1	M0	II	HER2	Low	0.840062
TCGA-BH-A0AY-01	777	0	>60	T2	N0	M0	II	LuminalA	Low	1.01754
TCGA-BH-A0B0-01	2477	0	<=60	T1	N0	M0	I	LuminalA	Low	0.837105
TCGA-BH-A0B1-01	1148	0	>60	T2	N1	M0	II	LuminalA	High	1.44629
TCGA-BH-A0B3-01	1203	0	<=60	T2	N1	M0	II	Basal	Low	0.927579
TCGA-BH-A0B4-01	1191	0	>60	T2	N2	M0	III	LuminalA	Low	0.971888
TCGA-BH-A0B5-01	2136	0	<=60	T2	N2	M0	III	LuminalA	Low	0.869116
TCGA-BH-A0B7-01	2559	0	<=60	T2	N1	M0	II	HER2	Low	0.773957
TCGA-BH-A0B8-01	1569	0	>60	T1	N0	M0	I	LuminalA	Low	1.06391
TCGA-BH-A0BA-01	1132	0	<=60	T3	N3	M0	III	LuminalA	High	1.10494
TCGA-BH-A0BC-01	974	0	<=60	T2	N3	M0	III	LuminalA	Low	1.02202
TCGA-BH-A0BD-01	554	0	<=60	T1	N1	M0	II	LuminalB	Low	0.846615
TCGA-BH-A0BF-01	1324	1	<=60	T2	N1	M0	II	LuminalB	Low	0.594133
TCGA-BH-A0BG-01	1871	0	>60	T1	N0	M0	I	Basal	Low	0.753358
TCGA-BH-A0BJ-01	660	0	<=60	T2	N1	M0	II	LuminalA	Low	0.807479
TCGA-BH-A0BL-01	2278	0	<=60	T1	N0	M0	I	Basal	Low	0.777418
TCGA-BH-A0BM-01	1876	0	<=60	T2	N1	M0	II	LuminalA	Low	0.713116
TCGA-BH-A0BO-01	2197	0	<=60	T1	N0	M0	I	LuminalA	High	1.64148
TCGA-BH-A0BP-01	2296	1	>60	T1	N0	M0	I	LuminalA	High	1.1905
TCGA-BH-A0BQ-01	2255	0	<=60	T1	N0	M0	I	LuminalA	Low	0.723173
TCGA-BH-A0BR-01	2330	0	<=60	T1	N0	M0	I	LuminalA	High	1.33475
TCGA-BH-A0BT-01	2365	0	<=60	T1	N1	M0	II	LuminalA	Low	0.602881
TCGA-BH-A0BV-01	1519	0	>60	T2	N1	M0	II	LuminalA	Low	0.986366
TCGA-BH-A0BW-01	2371	0	>60	T1	N0	M0	I	Basal	High	1.28465
TCGA-BH-A0BZ-01	2255	0	<=60	T3	N1	M0	III	LuminalB	Low	0.732321
TCGA-BH-A0C0-01	1270	0	>60	T1	N1	M0	II	LuminalB	Low	0.974841
TCGA-BH-A0C1-01	1411	1	>60	T3	N2	M0	III	LuminalA	Low	1.04999
TCGA-BH-A0C3-01	2709	0	<=60	T1	N0	M0	I	LuminalB	High	1.17529
TCGA-BH-A0C7-01	2767	0	<=60	T2	N1	M0	II	LuminalB	High	1.20962
TCGA-BH-A0DD-01	2486	0	<=60	T2	N1	M0	II	LuminalB	High	1.52688
TCGA-BH-A0DE-01	2372	0	>60	T2	N0	M0	II	LuminalA	Low	0.860721
TCGA-BH-A0DG-01	2041	0	<=60	T2	N0	M0	II	LuminalA	Low	1.07598
TCGA-BH-A0DH-01	1156	0	>60	T2	N1	M0	II	LuminalA	Low	0.683888
TCGA-BH-A0DI-01	912	0	>60	T2	N1	M0	II	LuminalA	High	1.2217
TCGA-BH-A0DK-01	423	0	<=60	T2	N0	M0	II	LuminalA	Low	0.844378
TCGA-BH-A0DL-01	2381	0	>60	T2	N0	M0	II	Basal	Low	0.847841
TCGA-BH-A0DO-01	1644	0	>60	T1	N0	M0	I	LuminalA	Low	1.05111
TCGA-BH-A0DP-01	476	0	<=60	T3	N0	M0	II	LuminalA	Low	0.683371
TCGA-BH-A0DQ-01	98	0	<=60	T2	N1	M0	II	LuminalA	High	1.30755
TCGA-BH-A0DS-01	78	0	>60	T2	N2	M0	III	LuminalA	Low	1.03161
TCGA-BH-A0DT-01	2403	0	<=60	T1	N1	M0	II	LuminalA	Low	0.761388
TCGA-BH-A0DV-01	2064	0	<=60	T2	N2	M0	III	LuminalA	Low	0.969683
TCGA-BH-A0DX-01	2156	0	>60	T1	N0	M0	I	LuminalA	High	1.16528
TCGA-BH-A0DZ-01	495	0	<=60	T2	N1	M0	II	LuminalA	High	1.12074
TCGA-BH-A0E0-01	134	0	<=60	T3	N3	M0	III	Basal	High	1.28566
TCGA-BH-A0E1-01	477	0	<=60	T2	N1	M0	II	LuminalA	High	1.12409
TCGA-BH-A0E2-01	435	0	<=60	T2	N2	M0	III	LuminalA	High	1.13282
TCGA-BH-A0E6-01	293	0	>60	T1	N0	M0	I	Basal	Low	0.260718
TCGA-BH-A0E7-01	1363	0	>60	T2	N1	M0	II	LuminalA	High	1.33995
TCGA-BH-A0E9-01	2489	0	<=60	T2	N1	M0	II	LuminalA	Low	0.857028
TCGA-BH-A0EA-01	991	1	>60	T1	N1	M0	II	LuminalA	Low	0.863539
TCGA-BH-A0EB-01	745	0	>60	T1	N0	M0	I	LuminalA	Low	0.87554
TCGA-BH-A0EE-01	943	0	>60	T3	N0	M0	II	HER2	Low	0.914446
TCGA-BH-A0EI-01	1926	0	<=60	T1	N1	M0	II	LuminalA	Low	1.05789
TCGA-BH-A0GY-01	923	0	>60	T2	N1	M0	II	LuminalA	High	1.81057
TCGA-BH-A0GZ-01	328	0	>60	T1	N1	M0	II	LuminalA	High	1.21926
TCGA-BH-A0H0-01	461	0	>60	T1	N0	M0	I	LuminalB	High	1.16191
TCGA-BH-A0H3-01	1928	0	<=60	T1	N0	M0	I	LuminalA	Low	0.969478
TCGA-BH-A0H5-01	1620	0	<=60	T1	N0	M0	I	LuminalA	Low	0.571427
TCGA-BH-A0H7-01	702	0	>60	T1	N2	M0	III	LuminalA	High	1.2785
TCGA-BH-A0H9-01	1247	0	>60	T2	N0	M0	II	LuminalA	High	1.32611
TCGA-BH-A0HA-01	1611	0	<=60	T1	N0	M0	I	LuminalA	Low	0.74268
TCGA-BH-A0HB-01	806	0	<=60	T1	N0	M0	I	LuminalA	High	1.13276
TCGA-BH-A0HF-01	727	0	>60	T1	N0	M0	I	LuminalA	High	1.14867
TCGA-BH-A0HI-01	620	0	>60	T1	N0	M0	I	LuminalA	Low	1.02845
TCGA-BH-A0HK-01	178	0	>60	T2	N1	M0	II	LuminalA	High	1.08472
TCGA-BH-A0HO-01	76	0	<=60	T1	N1	M0	II	LuminalA	Low	0.913439
TCGA-BH-A0HP-01	414	0	>60	T3	N2	M0	III	LuminalA	Low	0.942574
TCGA-BH-A0HQ-01	1121	0	<=60	T2	N0	M0	II	LuminalA	Low	1.06721
TCGA-BH-A0HU-01	392	0	<=60	T1	N0	M0	I	LuminalB	Low	0.957022
TCGA-BH-A0HW-01	1561	0	>60	T1	N0	M0	I	LuminalB	High	1.11404
TCGA-BH-A0HX-01	829	0	<=60	T2	N1	M0	II	LuminalA	High	1.0913
TCGA-BH-A0HY-01	1545	0	<=60	T1	N0	M0	I	LuminalB	High	1.13553
TCGA-BH-A0RX-01	170	0	<=60	T2	N0	M0	II	Basal	Low	0.342016
TCGA-BH-A0W3-01	728	0	<=60	T1	N1	M0	II	LuminalB	Low	0.9967
TCGA-BH-A0W4-01	759	0	<=60	T2	N0	M0	II	LuminalA	Low	1.03311
TCGA-BH-A0W5-01	1288	0	>60	T1	N1	M0	II	LuminalA	Low	0.748351
TCGA-BH-A0W7-01	1363	0	<=60	T1	N0	M0	I	LuminalA	Low	0.811074
TCGA-BH-A0WA-01	701	0	>60	T1	N0	M0	I	Basal	Low	0.916325
TCGA-BH-A18F-01	1001	0	<=60	T2	N0	M0	II	LuminalA	Low	0.857976
TCGA-BH-A18G-01	149	0	>60	T1	N0	M0	I	Basal	High	1.29491
TCGA-BH-A18H-01	652	0	>60	T1	N0	M0	I	LuminalA	Low	0.779703
TCGA-BH-A18J-01	612	1	<=60	T4	N2	M1	IV	LuminalA	High	1.44359
TCGA-BH-A18K-01	2763	1	<=60	T1	N0	M0	I	LuminalA	High	1.20566
TCGA-BH-A18L-01	811	1	<=60	T3	N1	M0	III	LuminalB	High	1.38353
TCGA-BH-A18M-01	2207	1	<=60	T3	N1	M0	III	LuminalA	High	1.30879
TCGA-BH-A18N-01	1148	1	>60	T2	N1	M0	II	LuminalA	High	1.2074
TCGA-BH-A18P-01	921	1	<=60	T1	N0	M0	I	HER2	Low	0.735483
TCGA-BH-A18Q-01	1692	1	<=60	T2	N1	M0	II	Basal	Low	1.04518
TCGA-BH-A18R-01	1142	1	<=60	T2	N1	M0	II	HER2	High	1.46764
TCGA-BH-A18S-01	2009	1	>60	T1	N0	M0	I	LuminalA	High	1.09317
TCGA-BH-A18T-01	224	1	>60	T2	N0	M0	II	Basal	High	1.2531
TCGA-BH-A18U-01	1563	1	>60	T2	N2	M0	III	LuminalB	High	1.16088
TCGA-BH-A18V-01	1556	1	<=60	T2	N1	M0	II	Basal	High	1.36713
TCGA-BH-A18V-06	1556	1	<=60	T2	N1	M0	II	Basal	Low	0.628292
TCGA-BH-A1EO-01	2798	1	>60	T1	N1	M0	II	LuminalA	High	1.72144
TCGA-BH-A1ES-01	3462	1	<=60	T2	N1	M0	II	LuminalA	High	1.58136
TCGA-BH-A1ET-01	2520	1	<=60	T1	N0	M0	I	LuminalA	Low	0.745553
TCGA-BH-A1EU-01	1286	1	>60	T1	N0	M0	I	LuminalA	High	1.34106
TCGA-BH-A1EV-01	365	1	<=60	T3	N1	M0	III	HER2	High	1.7465
TCGA-BH-A1EW-01	1694	1	<=60	T2	N1	M0	II	LuminalA	High	1.51087
TCGA-BH-A1EX-01	1508	1	>60	T2	N1	M0	II	LuminalA	High	1.30491
TCGA-BH-A1EY-01	538	1	>60	T2	N0	M0	II	LuminalA	High	1.7919
TCGA-BH-A1F0-01	785	1	>60	T1	N1	M0	II	Basal	High	1.60487
TCGA-BH-A1F2-01	959	1	<=60	T4	N1	M0	III	LuminalB	High	1.85179
TCGA-BH-A1F5-01	2712	1	>60	T1	N1	M0	II	LuminalA	High	1.28563
TCGA-BH-A1F8-01	763	1	>60	T4	N2	M0	III	LuminalB	High	1.57632
TCGA-BH-A1FB-01	3669	1	<=60	T2	N1	M0	II	LuminalA	High	1.40679
TCGA-BH-A1FC-01	3472	1	>60	T1	N1	M0	II	Basal	Low	0.685026
TCGA-BH-A1FD-01	1009	1	>60	T1	N0	M0	I	LuminalB	High	1.74238
TCGA-BH-A1FE-01	2273	1	<=60	T2	N1	M0	II	LuminalA	Low	1.04232
TCGA-BH-A1FH-01	1034	1	<=60	T2	N1	M1	IV	LuminalA	High	1.2193
TCGA-BH-A1FJ-01	1927	1	>60	T3	N1	M0	III	LuminalB	High	1.10536
TCGA-BH-A1FL-01	1673	1	>60	T2	N1	M0	II	LuminalA	High	1.08959
TCGA-BH-A1FM-01	1388	1	<=60	T2	N2	M0	III	LuminalB	High	1.96334
TCGA-BH-A1FN-01	2192	1	<=60	T2	N0	M0	II	LuminalB	High	1.77439
TCGA-BH-A1FR-01	1642	1	>60	T4	N1	M0	III	LuminalA	High	1.15624
TCGA-BH-A201-01	856	0	>60	T1	N0	M0	I	LuminalA	High	1.48091
TCGA-BH-A202-01	795	0	<=60	T2	N0	M0	II	LuminalB	High	1.14906
TCGA-BH-A203-01	1174	1	>60	T2	N1	M0	II	HER2	High	1.14564
TCGA-BH-A204-01	2534	1	>60	T2	N1	M0	II	LuminalB	High	1.2218
TCGA-BH-A209-01	3959	1	>60	T1	N0	M0	I	LuminalB	Low	0.680567
TCGA-BH-A28Q-01	1119	0	<=60	T2	N1	M0	II	LuminalA	Low	0.947807
TCGA-BH-A2L8-01	612	0	<=60	T2	N0	M0	II	LuminalA	Low	0.97353
TCGA-C8-A12L-01	363	0	>60	T2	N0	M0	II	HER2	Low	0.988681
TCGA-C8-A12M-01	358	0	>60	T2	N0	M0	II	LuminalB	Low	0.781606
TCGA-C8-A12N-01	358	0	<=60	T2	N0	M0	II	LuminalA	Low	0.975255
TCGA-C8-A12O-01	385	0	<=60	T2	N0	M0	II	LuminalA	High	1.21989
TCGA-C8-A12P-01	358	0	<=60	T2	N1	M0	II	HER2	High	1.36873
TCGA-C8-A12Q-01	385	1	>60	T1	N2	M0	III	HER2	Low	1.01663
TCGA-C8-A12U-01	385	0	<=60	T2	N1	M0	II	LuminalB	Low	0.532472
TCGA-C8-A12V-01	385	0	<=60	T2	N0	M0	II	Basal	Low	0.526322
TCGA-C8-A12W-01	385	0	<=60	T4	N1	M0	III	LuminalB	High	1.29582
TCGA-C8-A12X-01	385	0	>60	T2	N1	M0	II	LuminalA	Low	0.466644
TCGA-C8-A12Y-01	1476	0	<=60	T2	N1	M0	II	LuminalA	High	1.22603
TCGA-C8-A12Z-01	382	0	<=60	T2	N1	M0	II	HER2	High	1.36529
TCGA-C8-A130-01	370	0	<=60	T3	N2	M0	III	LuminalB	High	1.29673
TCGA-C8-A131-01	411	0	>60	T2	N2	M0	III	Basal	Low	0.981837
TCGA-C8-A132-01	383	0	<=60	T2	N1	M0	II	LuminalA	High	1.1608
TCGA-C8-A134-01	383	0	<=60	T2	N0	M0	II	Basal	Low	0.645834
TCGA-C8-A135-01	393	0	>60	T2	N1	M0	II	HER2	High	1.20229
TCGA-C8-A137-01	379	0	<=60	T2	N1	M0	II	HER2	High	1.78515
TCGA-C8-A138-01	380	0	<=60	T2	N2	M0	III	HER2	Low	0.866401
TCGA-C8-A1HE-01	375	0	<=60	T2	N0	M0	II	LuminalA	High	1.14965
TCGA-C8-A1HF-01	332	0	<=60	T2	N0	M0	II	HER2	Low	0.986805
TCGA-C8-A1HG-01	345	0	<=60	T2	N0	M0	II	LuminalB	Low	0.748712
TCGA-C8-A1HI-01	343	0	<=60	T2	N2	M0	III	LuminalA	High	1.48174
TCGA-C8-A1HJ-01	5	0	<=60	T2	N0	M0	II	Basal	High	1.46494
TCGA-C8-A1HK-01	366	0	<=60	T2	N1	M0	II	HER2	High	1.65448
TCGA-C8-A1HL-01	317	0	<=60	T3	N1	M0	III	LuminalB	High	1.20071
TCGA-C8-A1HM-01	375	0	>60	T2	N0	M0	II	LuminalB	Low	0.928959
TCGA-C8-A1HN-01	394	0	<=60	T2	N0	M0	II	LuminalB	High	1.13816
TCGA-C8-A1HO-01	375	0	<=60	T3	N3	M0	III	LuminalA	Low	1.05202
TCGA-C8-A26V-01	616	0	<=60	T3	N2	M0	III	LuminalB	High	1.22403
TCGA-C8-A26W-01	381	0	<=60	T2	N1	M0	II	LuminalB	Low	1.02711
TCGA-C8-A26X-01	376	0	<=60	T1	N1	M0	II	HER2	Low	0.599425
TCGA-C8-A26Y-01	394	0	>60	T2	N0	M0	II	HER2	Low	0.866628
TCGA-C8-A26Z-01	470	0	<=60	T2	N0	M0	II	LuminalA	High	1.75807
TCGA-C8-A273-01	513	0	<=60	T2	N1	M0	II	LuminalA	High	1.37937
TCGA-C8-A274-01	508	0	>60	T2	N0	M0	II	LuminalB	Low	1.03056
TCGA-C8-A275-01	1	0	<=60	T1	N1	M0	II	HER2	Low	1.02211
TCGA-C8-A278-01	297	0	>60	T2	N2	M0	III	HER2	Low	0.992885
TCGA-C8-A27A-01	747	0	<=60	T2	N1	M0	II	LuminalB	Low	0.811126
TCGA-C8-A27B-01	439	0	<=60	T3	N0	M0	II	Basal	Low	0.880334
TCGA-C8-A3M7-01	1034	1	<=60	T4	N0	M0	III	LuminalA	High	1.09935
TCGA-C8-A3M8-01	394	0	>60	T1	N0	M0	I	LuminalB	High	1.35066
TCGA-D8-A13Y-01	1728	0	<=60	T1	N0	M0	I	LuminalB	High	1.47382
TCGA-D8-A140-01	403	0	>60	T2	N1	M0	II	LuminalA	Low	0.913793
TCGA-D8-A142-01	425	0	>60	T3	N0	M0	II	Basal	Low	1.00478
TCGA-D8-A143-01	431	0	<=60	T2	N0	M0	II	Basal	High	1.2788
TCGA-D8-A145-01	410	0	>60	T1	N1	M0	II	LuminalA	High	1.23525
TCGA-D8-A1J8-01	431	0	>60	T2	N1	M0	II	LuminalB	High	1.12882
TCGA-D8-A1J9-01	532	0	<=60	T1	N0	M0	I	LuminalB	High	1.64382
TCGA-D8-A1JB-01	1688	0	<=60	T2	N1	M0	II	LuminalA	Low	0.84909
TCGA-D8-A1JC-01	480	0	<=60	T2	N2	M0	III	LuminalB	High	1.43877
TCGA-D8-A1JD-01	552	0	<=60	T2	N1	M0	II	LuminalB	High	1.77882
TCGA-D8-A1JE-01	575	0	>60	T1	N1	M0	II	LuminalB	High	1.46104
TCGA-D8-A1JF-01	366	0	>60	T1	N2	M0	III	HER2	High	1.46029
TCGA-D8-A1JG-01	1612	0	>60	T2	N0	M0	II	HER2	High	1.22263
TCGA-D8-A1JH-01	426	0	<=60	T1	N0	M0	I	LuminalA	High	1.58048
TCGA-D8-A1JJ-01	611	0	<=60	T2	N0	M0	II	LuminalB	High	1.39345
TCGA-D8-A1JK-01	612	0	>60	T2	N0	M0	II	Basal	Low	0.793382
TCGA-D8-A1JL-01	611	0	>60	T2	N0	M0	II	Basal	High	1.15114
TCGA-D8-A1JM-01	590	0	<=60	T2	N1	M0	II	Basal	Low	0.928962
TCGA-D8-A1JP-01	639	0	>60	T1	N0	M0	I	LuminalA	High	1.25651
TCGA-D8-A1JS-01	371	0	>60	T1	N0	M0	I	LuminalA	Low	0.824578
TCGA-D8-A1JT-01	405	0	>60	T2	N0	M0	II	LuminalB	High	1.44691
TCGA-D8-A1JU-01	447	0	<=60	T1	N0	M0	I	LuminalA	Low	0.971724
TCGA-D8-A1X8-01	783	0	>60	T1	N2	M0	III	LuminalA	High	1.29131
TCGA-D8-A1X9-01	727	0	>60	T2	N1	M0	II	LuminalA	High	1.40285
TCGA-D8-A1XA-01	839	0	>60	T1	N0	M0	I	LuminalA	Low	1.05149
TCGA-D8-A1XB-01	552	0	>60	T2	N1	M0	II	LuminalA	High	1.19082
TCGA-D8-A1XC-01	377	1	>60	T4	N1	M0	III	LuminalA	High	1.41599
TCGA-D8-A1XD-01	522	0	<=60	T1	N2	M0	III	LuminalA	High	1.63496
TCGA-D8-A1XF-01	463	0	<=60	T2	N0	M0	II	LuminalB	Low	0.860885
TCGA-D8-A1XG-01	448	0	>60	T4	N1	M0	III	LuminalA	High	1.489
TCGA-D8-A1XM-01	538	0	<=60	T1	N0	M0	I	LuminalA	Low	1.07452
TCGA-D8-A1XO-01	1682	0	<=60	T2	N1	M0	II	LuminalA	Low	0.781997
TCGA-D8-A1XQ-01	499	0	>60	T2	N0	M0	II	Basal	Low	1.06489
TCGA-D8-A1XR-01	482	0	<=60	T2	N1	M0	II	LuminalB	Low	0.934324
TCGA-D8-A1XS-01	496	0	<=60	T2	N3	M0	III	LuminalB	High	1.66525
TCGA-D8-A1XT-01	506	0	>60	T1	N1	M0	II	HER2	High	1.53731
TCGA-D8-A1XU-01	395	0	<=60	T1	N0	M0	I	LuminalA	High	1.26818
TCGA-D8-A1XV-01	461	0	>60	T2	N0	M0	II	LuminalA	High	1.28274
TCGA-D8-A27E-01	530	0	>60	T1	N0	M0	I	LuminalA	High	1.18001
TCGA-D8-A27F-01	488	0	<=60	T2	N0	M0	II	Basal	High	1.88017
TCGA-D8-A27G-01	409	0	>60	T2	N0	M0	II	LuminalA	Low	1.03829
TCGA-D8-A27H-01	397	0	>60	T2	N0	M0	II	Basal	High	1.23896
TCGA-D8-A27I-01	439	0	<=60	T1	N2	M0	III	LuminalA	High	1.18864
TCGA-D8-A27K-01	1461	0	<=60	T2	N1	M0	II	LuminalA	Low	0.918641
TCGA-D8-A27L-01	499	0	<=60	T1	N2	M0	III	LuminalA	High	1.2221
TCGA-D8-A27M-01	410	0	<=60	T1	N0	M0	I	Basal	Low	1.00117
TCGA-D8-A27N-01	519	0	<=60	T2	N2	M0	III	LuminalB	High	1.45307
TCGA-D8-A27P-01	49	0	>60	T1	N0	M0	I	LuminalA	Low	0.946957
TCGA-D8-A27R-01	307	0	<=60	T2	N3	M0	III	LuminalB	High	1.53592
TCGA-D8-A27T-01	398	0	<=60	T2	N3	M0	III	LuminalA	Low	1.06731
TCGA-D8-A27V-01	381	0	>60	T2	N0	M0	II	LuminalA	High	1.11415
TCGA-D8-A27W-01	373	0	<=60	T4	N0	M0	III	LuminalB	High	1.52761
TCGA-E2-A105-01	1308	0	>60	T2	N0	M0	II	LuminalA	High	1.25221
TCGA-E2-A109-01	1417	0	>60	T2	N0	M0	II	LuminalB	Low	1.05098
TCGA-E2-A10A-01	1229	0	<=60	T3	N0	M0	II	LuminalA	High	1.39515
TCGA-E2-A10B-01	1141	0	>60	T2	N1	M0	II	LuminalA	High	1.09818
TCGA-E2-A10C-01	1220	0	<=60	T2	N1	M0	II	LuminalB	Low	0.633017
TCGA-E2-A10E-01	865	0	>60	T1	N1	M0	II	LuminalA	High	1.11609
TCGA-E2-A10F-01	878	0	<=60	T2	N0	M0	II	LuminalA	Low	0.957955
TCGA-E2-A14N-01	1434	0	<=60	T2	N1	M0	II	Basal	Low	0.596282
TCGA-E2-A14O-01	1359	0	>60	T3	N1	M0	III	LuminalB	High	1.47231
TCGA-E2-A14P-01	1246	0	>60	T2	N3	M0	III	HER2	High	1.37822
TCGA-E2-A14Q-01	1163	0	<=60	T2	N1	M0	II	LuminalA	Low	0.746521
TCGA-E2-A14R-01	1174	0	>60	T2	N0	M0	II	Basal	Low	0.721663
TCGA-E2-A14T-01	2311	0	<=60	T2	N0	M0	II	LuminalA	High	1.08019
TCGA-E2-A14V-01	1042	0	<=60	T2	N1	M0	II	HER2	High	1.45577
TCGA-E2-A14W-01	974	0	>60	T2	N0	M0	II	LuminalB	Low	0.915778
TCGA-E2-A14X-01	972	0	<=60	T2	N2	M0	III	Basal	Low	1.07553
TCGA-E2-A14Y-01	2109	0	<=60	T2	N0	M0	II	Basal	Low	0.860689
TCGA-E2-A14Z-01	563	1	>60	T1	N0	M0	I	LuminalA	Low	0.794311
TCGA-E2-A150-01	1935	0	<=60	T2	N0	M0	II	Basal	High	1.20709
TCGA-E2-A152-01	2128	0	<=60	T1	N0	M0	I	HER2	High	1.51366
TCGA-E2-A153-01	707	0	<=60	T2	N1	M0	II	LuminalA	High	1.19482
TCGA-E2-A154-01	591	0	>60	T1	N0	M0	I	LuminalA	High	1.31548
TCGA-E2-A155-01	640	0	<=60	T2	N1	M0	II	LuminalB	High	1.53532
TCGA-E2-A156-01	726	0	>60	T1	N0	M0	I	LuminalA	High	1.3421
TCGA-E2-A158-01	450	0	<=60	T1	N1	M0	II	Basal	High	1.14087
TCGA-E2-A159-01	762	0	<=60	T2	N0	M0	II	Basal	Low	0.934848
TCGA-E2-A15A-01	710	0	<=60	T2	N3	M0	III	LuminalB	Low	0.99728
TCGA-E2-A15A-06	710	0	<=60	T2	N3	M0	III	LuminalB	Low	0.917538
TCGA-E2-A15C-01	694	0	>60	T1	N0	M0	I	LuminalA	Low	0.980676
TCGA-E2-A15D-01	526	0	<=60	T2	N0	M0	II	LuminalA	Low	0.751837
TCGA-E2-A15E-01	630	0	<=60	T1	N1	M0	II	LuminalA	High	1.1939
TCGA-E2-A15E-06	630	0	<=60	T1	N1	M0	II	LuminalA	Low	0.929173
TCGA-E2-A15G-01	554	0	>60	T2	N0	M0	II	LuminalA	Low	0.958455
TCGA-E2-A15H-01	393	0	<=60	T1	N1	M0	II	LuminalA	High	1.14105
TCGA-E2-A15I-01	1692	0	<=60	T2	N0	M0	II	LuminalA	Low	1.00169
TCGA-E2-A15J-01	1640	0	<=60	T1	N0	M0	I	LuminalA	High	1.12696
TCGA-E2-A15K-01	275	0	<=60	T2	N1	M0	II	LuminalB	Low	0.888152
TCGA-E2-A15K-06	275	0	<=60	T2	N1	M0	II	LuminalB	High	1.14465
TCGA-E2-A15L-01	626	0	>60	T2	N0	M0	II	LuminalA	High	1.51619
TCGA-E2-A15M-01	336	1	>60	T2	N0	M0	II	LuminalA	High	1.2955
TCGA-E2-A15P-01	595	0	>60	T1	N0	M0	I	LuminalA	High	1.29089
TCGA-E2-A15R-01	1732	0	>60	T1	N1	M0	II	LuminalA	High	1.38602
TCGA-E2-A15S-01	428	0	<=60	T2	N1	M0	II	LuminalB	Low	0.956329
TCGA-E2-A1AZ-01	2329	0	>60	T2	N1	M0	II	Basal	Low	0.983718
TCGA-E2-A1B0-01	1631	0	<=60	T2	N2	M0	III	HER2	Low	0.753293
TCGA-E2-A1B1-01	2653	0	<=60	T2	N1	M0	II	LuminalA	Low	1.07056
TCGA-E2-A1B4-01	1004	1	>60	T1	N2	M0	III	LuminalA	Low	0.836202
TCGA-E2-A1B5-01	984	0	<=60	T2	N0	M0	II	LuminalA	Low	0.706778
TCGA-E2-A1BD-01	1133	0	<=60	T2	N0	M0	II	LuminalA	Low	0.756163
TCGA-E2-A1IE-01	2362	0	>60	T2	N1	M0	II	LuminalA	High	1.12937
TCGA-E2-A1IF-01	1138	0	>60	T1	N0	M0	I	LuminalA	Low	1.01967
TCGA-E2-A1IG-01	2140	0	<=60	T2	N1	M0	II	LuminalA	Low	1.06882
TCGA-E2-A1IH-01	1026	0	>60	T1	N0	M0	I	LuminalA	Low	0.983663
TCGA-E2-A1II-01	1025	0	<=60	T1	N0	M0	I	Basal	Low	0.559549
TCGA-E2-A1IJ-01	865	0	<=60	T1	N0	M0	I	LuminalA	Low	0.767392
TCGA-E2-A1IK-01	1800	0	>60	T1	N1	M0	II	LuminalA	Low	0.793148
TCGA-E2-A1IL-01	118	0	>60	T1	N1	M0	II	LuminalA	Low	0.674669
TCGA-E2-A1IN-01	675	0	<=60	T1	N0	M0	I	LuminalA	High	1.51782
TCGA-E2-A1IO-01	1855	0	<=60	T1	N0	M0	I	LuminalA	Low	1.03506
TCGA-E2-A1IU-01	337	0	<=60	T1	N0	M0	I	LuminalA	Low	0.96671
TCGA-E2-A1L6-01	1648	0	<=60	T1	N1	M0	II	LuminalA	Low	0.751907
TCGA-E2-A1L7-01	1836	0	<=60	T2	N2	M0	III	LuminalB	Low	0.971762
TCGA-E2-A1L8-01	2240	0	<=60	T2	N1	M0	II	LuminalA	Low	0.569797
TCGA-E2-A1L9-01	598	0	<=60	T1	N1	M0	II	LuminalA	Low	1.04961
TCGA-E2-A1LB-01	2306	0	<=60	T2	N1	M0	II	HER2	High	1.41229
TCGA-E2-A1LG-01	1523	0	<=60	T2	N0	M0	II	Basal	High	1.10579
TCGA-E2-A1LH-01	3247	0	<=60	T1	N0	M0	I	Basal	Low	0.194943
TCGA-E2-A1LI-01	3121	0	<=60	T2	N1	M0	II	Basal	Low	0.776795
TCGA-E2-A1LK-01	266	1	>60	T4	N3	M0	III	Basal	Low	0.717713
TCGA-E2-A1LS-01	1604	0	<=60	T1	N0	M0	I	Basal	Low	1.02265
TCGA-E2-A3DX-01	1325	0	<=60	T2	N3	M0	III	LuminalA	Low	0.814972
TCGA-E9-A1N3-01	1059	0	>60	T1	N2	M0	III	LuminalA	High	1.25502
TCGA-E9-A1N4-01	1000	0	<=60	T2	N2	M0	III	LuminalA	High	1.15836
TCGA-E9-A1N5-01	1120	0	<=60	T2	N1	M0	II	LuminalA	Low	0.904482
TCGA-E9-A1N6-01	678	1	<=60	T2	N1	M0	II	LuminalB	High	1.78432
TCGA-E9-A1N8-01	1039	0	<=60	T2	N0	M0	II	Basal	High	1.35856
TCGA-E9-A1N9-01	1101	0	<=60	T2	N0	M0	II	Basal	High	1.2546
TCGA-E9-A1NA-01	1112	0	<=60	T2	N0	M0	II	LuminalB	High	1.8792
TCGA-E9-A1ND-01	1266	0	>60	T2	N1	M0	II	Basal	Low	0.454556
TCGA-E9-A1NE-01	1088	0	<=60	T2	N1	M0	II	LuminalA	Low	0.972938
TCGA-E9-A1NF-01	1072	1	<=60	T2	N0	M0	II	LuminalB	High	1.62963
TCGA-E9-A1NG-01	786	1	>60	T2	N0	M0	II	LuminalA	High	1.66961
TCGA-E9-A1NH-01	576	0	>60	T2	N1	M0	II	LuminalA	Low	0.782531
TCGA-E9-A1NI-01	300	0	<=60	T2	N0	M0	II	LuminalB	High	1.57728
TCGA-E9-A1QZ-01	755	0	>60	T2	N0	M0	II	LuminalA	Low	0.647283
TCGA-E9-A1R0-01	860	0	<=60	T1	N1	M0	II	LuminalA	Low	0.598019
TCGA-E9-A1R3-01	78	0	>60	T2	N3	M0	III	LuminalA	High	1.33533
TCGA-E9-A1R4-01	186	0	>60	T1	N0	M0	I	LuminalB	Low	0.938133
TCGA-E9-A1R5-01	92	0	>60	T1	N0	M0	I	LuminalA	High	1.27714
TCGA-E9-A1R6-01	339	0	>60	T2	N0	M0	II	LuminalA	High	1.23846
TCGA-E9-A1R7-01	1467	0	>60	T2	N0	M0	II	LuminalB	High	1.42154
TCGA-E9-A1RB-01	976	1	<=60	T2	N0	M0	II	LuminalB	High	1.31649
TCGA-E9-A1RC-01	1224	0	<=60	T4	N3	M0	III	LuminalA	High	1.77542
TCGA-E9-A1RD-01	34	0	>60	T2	N0	M0	II	LuminalA	High	1.08052
TCGA-E9-A1RE-01	1419	0	>60	T2	N2	M0	III	LuminalB	High	1.31962
TCGA-E9-A1RF-01	200	0	>60	T2	N2	M0	III	LuminalA	Low	0.976266
TCGA-E9-A1RH-01	1417	0	>60	T2	N0	M0	II	HER2	High	1.31373
TCGA-E9-A1RI-01	1449	0	<=60	T1	N2	M0	III	LuminalA	High	1.25033
TCGA-E9-A226-01	1048	1	<=60	T2	N2	M0	III	LuminalB	High	1.80646
TCGA-E9-A227-01	975	0	<=60	T2	N1	M0	II	LuminalA	Low	0.634457
TCGA-E9-A228-01	1285	0	<=60	T2	N1	M0	II	LuminalB	High	1.17802
TCGA-E9-A229-01	1148	0	<=60	T1	N0	M0	I	LuminalA	High	1.22467
TCGA-E9-A22A-01	1189	0	>60	T2	N0	M0	II	LuminalB	Low	0.773868
TCGA-E9-A22B-01	1167	0	>60	T1	N0	M0	I	LuminalA	High	1.19925
TCGA-E9-A22D-01	1248	0	<=60	T2	N0	M0	II	LuminalB	Low	0.59277
TCGA-E9-A22E-01	1269	0	<=60	T2	N2	M0	III	LuminalB	Low	0.95662
TCGA-E9-A22G-01	1239	0	<=60	T2	N0	M0	II	Basal	Low	0.7723
TCGA-E9-A22H-01	1232	0	<=60	T2	N1	M0	II	LuminalB	Low	0.88996
TCGA-E9-A243-01	612	0	<=60	T2	N0	M0	II	Basal	Low	0.990418
TCGA-E9-A244-01	21	0	<=60	T2	N0	M0	II	Basal	High	1.23033
TCGA-E9-A245-01	26	0	<=60	T2	N1	M0	II	LuminalA	High	1.19756
TCGA-E9-A247-01	1186	0	<=60	T1	N0	M0	I	LuminalA	High	1.29463
TCGA-E9-A248-01	59	0	<=60	T2	N0	M0	II	HER2	High	1.11826
TCGA-E9-A249-01	217	0	<=60	T2	N0	M0	II	LuminalB	Low	0.938411
TCGA-E9-A24A-01	747	0	>60	T1	N1	M0	II	LuminalA	High	1.24793
TCGA-E9-A295-01	375	0	>60	T2	N0	M0	II	LuminalA	High	1.36721
TCGA-E9-A2JS-01	904	1	>60	T2	N1	M0	II	LuminalB	High	1.34895
TCGA-E9-A2JT-01	288	0	>60	T2	N0	M0	II	LuminalA	Low	0.309549
TCGA-E9-A3HO-01	1158	0	<=60	T2	N0	M0	II	LuminalB	Low	0.566238
TCGA-E9-A3Q9-01	1001	0	>60	T3	N3	M0	III	LuminalA	Low	0.928206
TCGA-EW-A1J1-01	575	0	<=60	T2	N1	M0	II	LuminalA	Low	0.877526
TCGA-EW-A1J3-01	504	0	>60	T1	N0	M0	I	LuminalA	High	1.25814
TCGA-EW-A1J5-01	477	0	<=60	T3	N0	M0	II	LuminalA	Low	0.886777
TCGA-EW-A1J6-01	875	0	>60	T1	N0	M0	I	LuminalB	Low	0.652019
TCGA-EW-A1OZ-01	1229	0	<=60	T2	N0	M0	II	LuminalB	High	1.31308
TCGA-EW-A1P4-01	907	0	<=60	T2	N0	M0	II	Basal	Low	0.669031
TCGA-EW-A1P5-01	703	0	>60	T2	N1	M0	II	LuminalA	High	1.41494
TCGA-EW-A1P6-01	562	0	>60	T2	N1	M0	II	LuminalA	High	1.28417
TCGA-EW-A1P8-01	239	1	<=60	T2	N3	M0	III	Basal	High	1.34026
TCGA-EW-A1PA-01	575	0	<=60	T2	N1	M0	II	LuminalA	High	1.16277
TCGA-EW-A1PD-01	424	0	>60	T1	N1	M0	II	LuminalA	High	1.35452
TCGA-EW-A1PE-01	320	0	<=60	T1	N1	M0	II	LuminalA	Low	0.86728
TCGA-EW-A1PF-01	439	0	<=60	T1	N0	M0	I	LuminalA	Low	0.871597
TCGA-EW-A1PH-01	607	0	<=60	T1	N1	M0	II	Basal	High	1.24358
TCGA-GM-A2D9-01	1812	1	>60	T1	N0	M0	I	LuminalA	Low	0.670495
TCGA-GM-A2DA-01	6593	1	<=60	T2	N1	M0	II	LuminalA	Low	0.326309
TCGA-GM-A2DB-01	2406	0	>60	T2	N0	M0	II	HER2	High	1.11405
TCGA-GM-A2DC-01	2535	0	<=60	T1	N1	M0	II	LuminalA	Low	0.968824
TCGA-GM-A2DF-01	2155	0	<=60	T1	N1	M0	II	Basal	Low	0.955368
TCGA-GM-A2DH-01	2193	0	<=60	T1	N0	M0	I	HER2	Low	1.0411
TCGA-GM-A2DI-01	2590	0	<=60	T1	N0	M0	I	LuminalA	Low	0.837643
TCGA-GM-A2DK-01	2645	0	<=60	T1	N0	M0	I	LuminalA	Low	1.01341
TCGA-GM-A2DL-01	3519	0	<=60	T1	N0	M0	I	LuminalA	Low	1.02541
TCGA-GM-A2DM-01	3226	0	<=60	T2	N0	M0	II	LuminalA	Low	0.974567
TCGA-GM-A2DN-01	3091	0	<=60	T2	N0	M0	II	LuminalA	Low	0.485044
TCGA-GM-A2DO-01	2596	0	<=60	T1	N0	M0	I	LuminalB	Low	0.203164
TCGA-GM-A3NY-01	1162	0	>60	T2	N1	M0	II	LuminalA	Low	0.623116
