# Supplementary material for: Identification of tumor antigens and immunogenic cell death-related subtypes for the improvement of immunotherapy of breast cancer
Source: Front Cell Dev Biol. 2022 Oct 25;10:962389. doi: 10.3389/fcell.2022.962389 (PMC9641162; doi:10.3389/fcell.2022.962389)
Supplement: Supplementary file 8 [file Table5.XLSX]

## Sheet: Sheet1
ID	Type	ATG5	CD4	CD8A	CD8B	ENTPD1	HMGB1	IL10	TNF	BAX	CALR	CASP8	CXCR3	EIF2AK3	FOXP3	HSP90AA1	IFNB1	IFNG	MYD88	PDIA3	CASP1	IFNGR1	IL1B	IL1R1	IL6	IL17RA	LY96	NLRP3	NT5E	P2RX7	PIK3CA	PRF1	TLR4
TCGA-D8-A1XO-01	Tumor(n=1101)	4.55881	6.1696	4.24291	1.1335	4.20868	7.23401	0.510152	2.82499	5.9863	10.2721	4.83405	2.59596	5.33575	2.73836	9.62482	0.0970714	0.701771	6.47283	8.63446	4.75271	7.11655	4.68742	5.54457	0.154194	4.46382	5.4598	2.98861	4.46683	2.58957	4.55881	2.21369	3.59726
TCGA-AN-A0FN-01	Tumor(n=1101)	4.62446	6.53664	5.00938	2.05012	4.49498	6.94345	0.873341	2.15108	5.95919	10.0304	4.14865	4.26384	4.26327	3.64616	8.91747	0.0882773	1.85798	6.02102	8.92498	4.89017	7.05249	4.92373	6.21057	4.40976	3.97049	6.65675	3.14163	4.84829	1.96853	4.62446	4.11853	3.57796
TCGA-AC-A62X-01	Tumor(n=1101)	5.71551	2.98455	0.944709	0.279412	1.74166	6.07839	0.193456	3.66437	6.59178	11.0994	4.45068	0.540325	4.35134	2.34735	9.7675	1.88311	0	6.27189	9.42676	5.36935	7.55784	1.41327	2.99409	0.659194	4.39412	6.34348	0.973795	5.84114	0.505383	5.71551	1.32872	0.931986
TCGA-E2-A14U-01	Tumor(n=1101)	4.7856	4.7344	2.93448	1.28724	2.53	6.75539	0.292311	1.45149	6.18798	9.3709	4.10163	1.54325	4.26604	1.99425	9.46915	0	0.198117	5.74193	8.29623	4.18132	6.7844	2.49067	4.99753	3.69441	4.22042	4.01781	2.24031	2.80254	0.950095	4.7856	2.09754	2.40122
TCGA-E9-A1R3-01	Tumor(n=1101)	4.96888	6.70246	1.8423	1.18091	3.62285	6.77066	0.474047	3.57709	6.72796	9.65969	4.3408	1.65791	4.7099	2.64718	11.0321	0.0799754	0.67075	6.42163	9.44775	5.87098	7.37015	3.65447	5.90006	0.872947	4.09028	6.07137	2.56706	5.28814	2.48563	4.96888	1.59956	3.66389
TCGA-BH-A18M-01	Tumor(n=1101)	4.97771	5.52417	3.6636	1.09599	3.87242	6.94584	0.642008	2.43789	5.73229	9.78002	4.32258	2.78517	4.46916	2.39958	10.7285	0.122209	0	6.3355	9.07481	4.69048	6.58204	2.41595	6.45015	3.03612	3.73953	5.53896	2.24604	4.44009	1.94392	4.97771	2.87973	3.32301
TCGA-E2-A15T-01	Tumor(n=1101)	4.78511	4.37205	3.01621	0.415001	3.06057	6.57094	0.286053	1.13652	5.12668	9.95211	4.07783	0.95977	4.82171	1.68693	11.7597	0	0	5.60739	9.20641	1.97196	5.72339	1.10346	3.52457	3.07235	3.80508	3.7883	1.82322	2.81369	1.99693	4.78511	1.11969	1.86631
TCGA-AR-A0TU-01	Tumor(n=1101)	4.57588	5.95657	4.59034	1.9151	3.40485	7.52653	0.545474	2.47734	6.41462	11.16	2.52173	3.76585	3.46986	2.92585	10.5506	0	3.3272	7.28358	9.607	4.36729	7.35947	2.38413	3.07784	2.12628	3.61389	4.67226	1.29449	1.95084	1.42669	4.57588	4.32774	2.13261
TCGA-EW-A1IX-01	Tumor(n=1101)	4.24368	6.03735	3.18175	0.933497	3.66496	6.79591	0.432104	3.16377	5.74882	9.83996	4.30497	2.37632	4.50531	2.98759	8.98548	0	0.802152	6.42451	8.67153	3.2174	6.73723	4.94404	5.34483	1.61716	4.12896	4.79978	3.02738	4.12582	2.46822	4.24368	2.40389	2.88074
TCGA-B6-A408-01	Tumor(n=1101)	4.06568	6.0786	3.58892	1.58866	3.04623	6.80451	0.827169	2.59328	6.61384	9.24691	3.81536	4.36694	3.92978	4.50579	8.88679	0.0854247	0.816395	5.90456	8.10137	5.1639	6.16813	2.69203	5.73104	1.01049	3.20774	5.58736	2.14238	3.96706	1.66848	4.06568	3.34924	2.25562
TCGA-E2-A1IE-01	Tumor(n=1101)	5.46396	3.41358	2.35089	0.417812	2.93531	6.2358	0.217603	1.32285	5.44278	9.29424	4.18031	1.18783	4.68035	0.812293	9.26388	0	0.0545012	5.22055	8.92612	2.23949	5.56176	1.46064	3.50383	1.42841	4.21553	3.47253	0.703367	2.72242	0.785425	5.46396	1.07854	1.95282
TCGA-E2-A10E-01	Tumor(n=1101)	4.98568	5.08197	3.64266	1.32083	3.17981	7.14955	0.476952	1.73946	5.16025	10.1223	3.72299	2.72936	5.26803	2.04691	10.7341	0.431997	0.787098	6.34051	9.5509	3.70481	6.93315	2.27361	6.02659	1.28924	4.1169	4.40061	1.42019	3.7683	1.40479	4.98568	2.21079	2.08059
TCGA-EW-A3U0-01	Tumor(n=1101)	5.73551	7.16934	5.79996	2.96283	3.29228	6.12369	1.4344	3.51097	6.14679	9.5244	3.88043	5.60386	3.92219	4.52162	9.64353	0.184978	2.76199	6.6811	7.83004	5.0346	6.39425	2.38827	5.36116	3.53592	4.58599	5.85531	2.96344	3.39379	2.84804	5.73551	5.56178	3.13821
TCGA-BH-A0H5-01	Tumor(n=1101)	4.705	7.48177	7.3455	4.13487	3.73831	6.76044	1.16466	2.31333	5.4705	9.65941	4.73235	5.99301	4.46694	4.66949	9.2822	0	2.55829	6.26541	8.91797	5.72116	7.15184	1.60587	5.40112	1.88639	4.40061	6.30427	3.4152	4.48492	2.7482	4.705	6.14216	3.26995
TCGA-E2-A14W-01	Tumor(n=1101)	5.31011	3.57134	1.71326	1.0536	2.51058	7.19202	0.0911243	1.52115	5.84822	10.1134	3.69556	0.263756	4.72459	1.30854	9.29092	0	0.0863762	5.88426	9.16713	2.67231	6.22728	2.08001	3.88078	0.282973	4.20599	4.88773	0.771801	2.88665	0.886589	5.31011	0.439464	0.904812
TCGA-AQ-A04L-01	Tumor(n=1101)	4.5878	4.66109	1.35265	0.166587	2.66462	6.30075	0.285935	3.1421	4.93111	9.15554	3.78492	1.34045	4.17934	2.36997	8.51378	0	0.289598	4.9896	9.03289	2.40051	7.01595	1.67025	3.59451	0.448161	4.03621	4.28469	1.15264	3.94982	1.12068	4.5878	0.695994	1.68433
TCGA-BH-A1FD-01	Tumor(n=1101)	4.18907	5.4659	1.6025	0.27011	3.00824	7.18462	0.995014	4.54969	5.08685	11.4471	3.70394	1.50299	5.87669	3.00169	10.7331	0.51783	0	5.96408	10.0143	3.913	6.87319	2.58193	5.07808	1.13783	3.11098	4.9322	1.74958	4.57897	2.67444	4.18907	1.51076	3.072
TCGA-AR-A0TR-01	Tumor(n=1101)	4.56415	4.94169	3.10477	1.14867	2.63722	6.44085	0.264837	1.75056	5.61157	10.4645	4.67578	2.52855	5.62028	2.53015	9.71348	0	0.55395	5.98581	8.98671	3.00321	6.02	1.4418	3.64545	0.242084	3.82883	3.2745	1.65393	1.57202	2.10605	4.56415	2.0186	1.93108
TCGA-A7-A0CE-01	Tumor(n=1101)	5.11182	4.14996	2.73223	1.28795	2.88663	6.71416	0.429643	2.3872	6.02391	11.324	3.23973	1.28321	4.84402	2.40291	10.8808	0.559639	0.459641	5.81122	10.3745	3.64617	6.58782	1.43242	3.57592	3.78878	3.99365	4.44829	1.04516	3.38171	1.1696	5.11182	2.83964	1.79788
TCGA-AO-A0J8-01	Tumor(n=1101)	4.24815	5.99886	3.68863	1.1714	3.39149	6.54757	0.57947	1.8322	6.15935	9.6975	4.81923	3.12257	4.97788	3.43405	9.91522	0.225028	0.257011	6.4665	9.19824	5.59385	6.19801	2.70226	4.38229	0.349252	3.76047	5.14487	1.67157	3.49322	1.96155	4.24815	3.12226	2.26042
TCGA-BH-A1F0-01	Tumor(n=1101)	5.79361	7.02009	5.19692	2.83251	3.94402	6.91703	2.51208	4.20306	6.23134	9.72147	4.72208	4.07382	4.5807	3.34764	9.43538	1.90215	1.70226	6.83566	8.81493	5.52414	7.27193	4.66706	6.18916	4.92196	4.21712	6.9181	3.76848	5.63762	3.31201	5.79361	4.63131	4.30501
TCGA-A2-A0SU-01	Tumor(n=1101)	4.96496	5.52171	3.82238	1.61927	3.57686	8.49468	0.240986	1.42024	5.58396	10.0317	3.67707	2.8585	4.5102	2.81272	11.1129	0	0.472072	5.70984	8.27125	3.78485	6.97623	1.50777	4.50099	2.04771	3.67652	5.13365	1.60336	3.92633	1.53002	4.96496	2.63534	2.46462
TCGA-AC-A2FF-01	Tumor(n=1101)	4.78212	6.3581	4.67063	2.41004	4.39552	7.09487	0.541713	2.32662	5.09252	9.07515	4.08672	3.89614	4.39778	3.31551	9.23205	0.0871912	0.863701	5.94054	8.43281	4.5357	6.68828	2.18881	6.26679	0.854395	4.28337	6.1854	2.80085	4.68684	2.63006	4.78212	3.71107	3.93615
TCGA-LL-A6FP-01	Tumor(n=1101)	4.94401	3.24189	0.62686	0.163756	1.61117	6.12048	0.0797024	0.522357	6.76216	9.13098	3.13126	0.422986	4.64922	1.10729	10.5773	0	0.0569996	4.656	8.47143	1.97926	5.79461	1.25011	6.13182	0.098689	3.24478	3.11813	1.68145	1.07649	0.286881	4.94401	0.763582	0.764176
TCGA-E2-A15S-01	Tumor(n=1101)	4.67887	3.59962	2.79903	0.481712	2.85418	6.22826	0.199625	2.26373	5.0937	9.05427	3.1663	0.950095	4.15981	0.532666	9.49503	0	0	5.66024	9.16735	2.23665	5.07084	0.475292	4.18231	0.229834	3.94739	3.67571	0.826355	2.64062	0.733528	4.67887	1.67324	1.89006
TCGA-E2-A14N-01	Tumor(n=1101)	5.13755	4.82072	3.35201	0.877744	2.57681	7.96557	0.426533	3.97906	5.46537	10.921	4.03691	2.3448	3.56412	2.89858	8.9165	0.531369	0.598556	6.47362	9.93366	4.28955	7.06523	1.90778	3.86987	1.13999	2.88387	4.32541	1.01571	2.53458	0.924632	5.13755	2.47254	1.39879
TCGA-D8-A1JK-01	Tumor(n=1101)	4.99796	6.29919	4.22885	1.44567	2.77701	7.11031	0.749835	3.59125	5.37625	10.2718	4.17605	3.50214	4.48009	2.66437	9.99819	0.219463	2.79096	5.98075	9.60212	4.4904	7.18609	4.68754	4.55066	3.79658	3.58708	6.60838	2.4082	4.68284	2.51387	4.99796	4.32009	2.59383
TCGA-D8-A3Z6-01	Tumor(n=1101)	4.47819	4.57136	1.87133	0.635708	3.21728	5.66065	0.612777	1.85961	6.25905	9.7304	3.57137	1.50396	4.35195	1.64455	9.64598	0.0918014	0.125783	5.71831	8.97286	4.37358	6.39903	2.1101	4.95023	0.539134	3.56692	4.31051	1.56032	2.84155	1.45943	4.47819	1.65366	1.80579
TCGA-A8-A06U-01	Tumor(n=1101)	5.08445	5.28052	3.52042	1.51233	2.33371	5.69661	0.658463	0.942608	5.18471	9.79162	3.03726	2.76903	5.49609	3.0002	10.2663	0	1.03527	4.9938	8.28485	3.94246	6.35955	1.41743	4.05852	0.566279	3.39608	4.85176	1.20295	3.22308	2.19122	5.08445	2.62223	2.46024
TCGA-A7-A13E-01	Tumor(n=1101)	4.92464	4.60766	3.52202	2.37679	3.33332	6.23629	0.687479	1.05469	5.13889	10.9742	3.42465	1.45871	5.39208	1.66836	8.92763	0.696142	2.33136	5.24961	8.07377	3.03464	6.06863	2.15317	4.44694	1.45558	3.25386	4.58728	1.67013	4.38589	3.22821	4.92464	2.03688	3.3841
TCGA-UL-AAZ6-01	Tumor(n=1101)	4.30015	4.34398	1.32452	0.233397	1.53695	6.75909	0.407516	3.11248	5.13827	9.28254	3.7175	1.15821	3.70259	1.1896	9.04114	0.232047	0.111833	5.2939	7.96776	2.3921	5.47081	0.869556	4.70118	0.220454	2.90319	4.31788	0.90512	4.33208	0.586501	4.30015	1.20069	0.849038
TCGA-B6-A0I9-01	Tumor(n=1101)	5.36594	4.84968	2.74679	1.08889	2.69158	7.08333	0.249385	2.15351	5.44175	9.80722	3.75897	2.43707	5.20636	1.78818	11.1812	0	0.487486	5.64788	8.0116	3.52928	6.20965	1.72286	5.23211	0.606821	3.82345	4.40754	0.854395	3.3639	1.57995	5.36594	2.17725	2.2135
TCGA-A8-A099-01	Tumor(n=1101)	5.28353	6.07821	2.6068	0.4609	3.50692	6.44794	0.26135	1.26676	5.30819	9.55293	4.90993	2.57749	6.30052	2.3632	9.34081	0	0.597221	6.15361	9.75999	4.69593	6.81902	1.75412	6.1041	0.163499	4.61039	4.4147	1.53973	3.91477	2.7098	5.28353	1.65329	2.72415
TCGA-OL-A5RY-01	Tumor(n=1101)	4.8047	6.43081	4.80355	2.33291	3.36422	6.86554	0.659103	1.34403	5.99709	9.43789	4.17133	4.14063	4.26465	3.35421	9.62368	0	1.14939	6.15742	8.62773	5.06321	7.85878	1.55415	6.10256	4.05444	3.76769	6.66791	2.76643	4.67553	1.68755	4.8047	4.13831	3.34975
TCGA-E9-A1NA-01	Tumor(n=1101)	4.31036	6.08872	2.64275	0.586212	3.44389	6.48027	1.59651	3.1233	6.10716	10.4532	4.42891	2.54094	5.00139	3.21653	10.5179	0.0957219	0.192194	5.97692	8.51725	4.33382	6.64824	2.4775	5.07057	0.353888	4.00455	5.84029	1.89658	4.93703	2.99469	4.31036	2.07772	3.50313
TCGA-D8-A1XV-01	Tumor(n=1101)	3.95686	3.62994	0.714751	0.0863762	2.36538	5.73735	0.191689	1.1358	4.40835	9.44444	3.0742	0.267955	4.94844	0.84141	9.39331	0.090447	0	4.66179	9.60201	2.91911	5.74981	1.18986	2.33354	0.144046	3.47665	3.53461	0.829362	1.67996	0.911653	3.95686	0.681494	1.832
TCGA-BH-A18T-01	Tumor(n=1101)	4.40703	4.82648	3.40958	1.1818	2.30042	7.61228	0.775008	2.55061	5.482	11.0333	5.23787	2.29558	4.92145	2.88331	11.0354	0.429857	0.936365	6.28883	10.1154	5.08109	6.66141	2.20157	4.59954	1.87735	3.7566	4.56748	1.10548	2.85927	1.39375	4.40703	2.95481	2.05897
TCGA-B6-A0RT-01	Tumor(n=1101)	5.01406	7.34632	7.71196	4.76011	3.63869	6.75647	1.22398	4.35108	6.27132	9.5515	4.41639	6.70721	4.33155	5.19035	9.84856	0.935535	4.08178	6.81816	8.15761	5.7554	6.63695	2.03122	5.86918	1.48594	4.99985	6.24562	2.50924	4.26115	2.73164	5.01406	6.34083	3.48392
TCGA-A1-A0SJ-01	Tumor(n=1101)	4.87848	4.62966	3.59389	0.954196	3.21694	7.34422	0.173127	1.00576	5.52105	9.32908	2.99166	1.62574	4.51809	1.55016	10.2065	0	0.142087	5.85309	9.46383	2.75335	6.98018	0.953749	5.59418	1.93202	3.40156	4.69372	1.48836	3.62923	0.962586	4.87848	2.54265	2.98756
TCGA-E9-A247-01	Tumor(n=1101)	5.20277	4.01294	3.57524	0.314174	3.04525	7.3951	0.428464	1.6311	5.89572	9.40113	4.33351	1.56891	4.60329	2.87163	10.8746	0.2949	0.109026	5.70527	8.1304	3.35174	5.97412	1.39402	3.9736	0.298541	3.32734	4.27635	0.807767	3.4032	1.74407	5.20277	1.33914	1.75796
TCGA-C8-A12P-01	Tumor(n=1101)	4.39871	5.28665	2.85092	0.748719	4.40357	6.29328	0.782576	1.17294	5.42812	10.5427	3.6348	2.56604	4.88534	2.91098	10.5148	0.102725	0.546166	6.04158	9.17924	4.05219	6.05967	1.46978	4.86881	0.344147	3.95488	4.93435	1.5691	4.57779	2.16105	4.39871	2.67482	3.02178
TCGA-A8-A09X-01	Tumor(n=1101)	4.36919	6.53345	5.22637	2.36614	3.45866	6.46456	1.1335	3.24706	5.1175	9.84441	4.05288	4.2801	3.98094	3.92403	9.73994	0	1.62419	6.27242	8.85519	4.23727	6.20626	1.84503	5.67711	0.699285	4.2201	5.50082	1.54854	4.127	2.73286	4.36919	4.15721	3.47525
TCGA-BH-A1FC-01	Tumor(n=1101)	4.21133	5.88448	5.06618	2.17146	2.95282	6.1845	0.624054	2.62508	5.28928	9.36276	2.94624	4.29378	4.41589	3.44197	10.2763	0	2.968	5.68251	7.54467	3.74115	5.61437	2.06336	3.76727	0.952781	2.91265	5.18965	1.68903	2.70823	3.12088	4.21133	4.45612	2.11377
TCGA-A8-A082-01	Tumor(n=1101)	3.8051	5.78739	1.54686	0.0968016	3.54437	6.68765	0.749749	1.92357	5.65794	10.2872	3.53956	1.29602	4.34903	1.88975	10.9696	0.12075	0	5.946	9.06617	3.03731	6.32015	2.77955	4.08486	0.399007	4.50304	4.04101	2.34588	4.41679	2.27989	3.8051	0.634779	2.75455
TCGA-C8-A12M-01	Tumor(n=1101)	4.41792	4.73576	4.18775	1.05311	3.25945	5.63455	0.323889	0.938926	5.59814	9.32457	2.1154	3.07697	4.31639	2.19667	10.7622	0	0.398022	6.69818	9.34087	2.8616	5.28942	0.993421	3.12494	0.406428	3.29163	4.21336	0.720366	2.84288	1.327	4.41792	3.17946	2.36281
TCGA-BH-A1EV-01	Tumor(n=1101)	6.29763	4.75082	1.34341	0.355129	2.70662	8.16783	0.325617	0.939527	5.61074	9.46587	3.64412	0.622462	5.57419	1.98236	10.4945	0	0	5.07846	9.0208	2.58019	6.42662	1.82265	5.40812	0.404576	3.83607	4.29053	1.29355	4.43459	2.0068	6.29763	0.846313	2.28656
TCGA-C8-A135-01	Tumor(n=1101)	4.21346	5.34931	4.89449	1.96986	3.26959	6.27973	0.403377	1.75369	5.46299	9.94849	3.89478	3.67134	4.23193	2.69997	10.7631	0.108089	0.28155	5.26781	8.85361	3.69449	6.58459	1.4742	5.53928	0.677441	4.14305	5.19855	1.8404	3.32154	1.33891	4.21346	2.8827	2.92708
TCGA-WT-AB44-01	Tumor(n=1101)	3.3946	3.53882	1.98459	0.301354	2.47025	5.7329	0.171079	0.960363	5.13814	7.92932	2.98225	2.57509	3.36079	1.48543	8.63283	0	0	4.53542	7.6693	2.48641	6.40617	1.52105	5.39985	1.41878	3.03021	4.87732	1.1858	2.43093	0.502025	3.3946	1.19484	0.939828
TCGA-A7-A3J0-01	Tumor(n=1101)	4.37187	5.20536	4.09071	1.40637	2.50401	6.27053	0.328951	2.19011	5.87907	10.2527	3.41543	2.72268	5.21353	2.25852	10.1494	0	1.92376	5.71262	9.16823	3.0994	5.91538	1.96769	3.0213	0.51167	4.40881	3.87593	1.66662	2.48841	1.4086	4.37187	3.50869	2.08872
TCGA-E9-A1R0-01	Tumor(n=1101)	4.29007	5.31612	3.96605	1.46785	3.10071	6.96457	0.233765	1.87696	5.36621	9.07269	3.41286	3.22284	4.1537	2.5764	9.05373	0	0.736215	5.99583	8.25695	3.54312	6.04529	1.29696	4.93256	1.38272	3.9927	5.26694	1.66612	3.77688	2.0916	4.29007	3.57626	2.79186
TCGA-B6-A0IJ-01	Tumor(n=1101)	4.16972	6.63018	4.78941	1.9045	2.52957	7.1769	0.503858	3.85002	6.20722	10.0638	3.44047	3.98598	3.83756	3.64949	9.14583	0	2.1989	6.02219	8.80937	4.5339	6.02991	3.63835	4.59947	1.33004	3.68997	4.89464	1.89596	1.70858	1.79027	4.16972	3.77354	2.52067
TCGA-LL-A441-01	Tumor(n=1101)	4.66144	6.67311	5.12885	2.63738	3.39273	6.77698	0.801655	3.69923	6.53351	10.0604	4.38444	5.21192	4.03912	4.26042	9.32047	0.256286	1.17453	6.38427	8.14347	4.90096	7.98448	2.00637	5.72746	2.31272	4.71317	5.35674	2.2795	4.53396	2.3388	4.66144	4.58608	2.78
TCGA-A2-A3XT-01	Tumor(n=1101)	4.993	6.64684	3.57981	1.04635	2.57543	6.08926	1.00834	4.42858	6.43704	9.81388	3.40062	3.47712	3.80484	2.83099	8.38714	0.155231	1.07169	6.15096	8.80255	4.28589	6.51847	2.97128	4.63027	2.344	3.73959	5.2317	2.38164	3.05068	5.91968	4.993	3.3178	2.59534
TCGA-D8-A27I-01	Tumor(n=1101)	4.81852	6.14904	4.08942	1.72735	3.8877	6.54559	0.956057	2.54777	5.6173	9.60066	4.32793	3.49884	4.69922	2.23269	9.56755	0.0869196	0.559345	6.02427	8.39965	4.7854	6.97783	3.48397	6.25235	3.11452	4.21222	5.93233	2.69218	4.42296	2.51823	4.81852	3.81837	3.53056
TCGA-A8-A094-01	Tumor(n=1101)	4.91737	6.16137	4.45386	1.64395	3.03991	6.59105	1.13875	2.52369	5.2981	10.39	4.05057	3.55201	5.79641	2.67566	10.301	0.304044	3.28932	6.8174	10.1399	4.25721	8.05568	2.77701	5.68177	0.307778	4.70498	6.00848	2.06647	4.73666	2.97258	4.91737	4.36868	3.56969
TCGA-A2-A1G6-01	Tumor(n=1101)	5.4084	5.48836	4.9979	1.92513	3.96855	7.36367	0.640158	1.66485	5.02529	9.02798	4.27644	2.73455	5.02228	1.71145	10.0243	0.109561	0.0768327	5.68295	8.94945	5.39399	7.72654	3.97297	6.33171	3.38446	4.59856	5.76328	2.46328	5.08457	1.33148	5.4084	3.07336	3.69453
TCGA-BH-A0GY-01	Tumor(n=1101)	4.9492	5.43441	3.46367	0.969749	2.886	6.82637	1.59865	2.23288	5.88685	10.2064	3.96018	2.46702	4.09174	2.78402	10.8262	0.449429	0.396708	6.24302	9.57483	3.76382	6.68694	3.03743	5.69879	2.68861	3.62964	5.22278	1.76009	4.42726	1.98484	4.9492	2.56859	2.54424
TCGA-E2-A1B0-01	Tumor(n=1101)	5.01167	5.78377	4.2489	2.22571	3.31214	6.95974	0.549127	3.19966	5.05744	10.2076	4.19632	2.54345	4.89743	2.803	10.5418	0	0.604736	7.47881	9.74529	4.07139	6.69309	1.80422	5.34324	1.69844	4.05095	5.47234	1.69028	4.32911	2.13511	5.01167	3.02556	2.80964
TCGA-E9-A1RH-01	Tumor(n=1101)	4.64101	4.55704	1.27495	0.359634	1.81209	7.37463	0.238542	1.30702	5.08113	10.7297	4.72919	0.710702	5.2723	1.60288	10.9635	0	0.921208	6.19218	8.43515	3.76541	7.39295	2.12902	6.29738	4.49644	3.90327	5.40586	1.39314	4.29699	2.37601	4.64101	2.27736	2.04296
TCGA-C8-A1HG-01	Tumor(n=1101)	4.63953	5.76664	5.47763	2.54676	3.26721	7.3129	0.945383	1.41143	5.33412	9.80253	2.33288	4.71543	3.94037	3.83933	8.97201	0	2.58763	5.33821	9.55135	4.17224	6.102	1.29555	4.53299	0.132511	3.75327	6.008	1.00339	3.73939	0.963992	4.63953	4.31934	2.6288
TCGA-A1-A0SB-01	Tumor(n=1101)	4.87887	3.42995	1.88084	1.37796	2.65313	7.12816	0.0360461	0.743472	5.67206	9.64504	4.03059	0.302992	4.97379	1.78798	10.0301	0	0	5.88444	8.96414	3.95163	6.4659	0.832607	5.98264	1.17747	5.15432	2.6176	1.60041	2.9304	1.20314	4.87887	0.815821	1.2803
TCGA-A7-A0DC-01	Tumor(n=1101)	3.78346	3.17938	1.09018	0.214747	3.33683	4.78144	0.194087	1.26309	3.39092	8.30308	2.81214	0.757407	3.82405	0.970228	7.8409	0.393965	0.0892269	3.54682	7.06542	1.2944	4.86438	0.834913	4.65594	0.735869	2.98065	1.3756	1.41622	2.32557	2.05088	3.78346	0.752791	1.77393
TCGA-A7-A3IZ-01	Tumor(n=1101)	4.43488	5.12247	2.73325	0.601506	3.3023	6.51787	0.217727	0.273337	5.71371	9.6445	3.63427	1.13973	5.14002	1.3846	10.1642	0	0	5.25998	8.63591	2.78423	5.87972	0.949199	5.36029	0.306729	4.74274	4.28826	1.62162	2.02095	1.8534	4.43488	1.0597	2.46045
TCGA-LL-A5YL-01	Tumor(n=1101)	4.57826	4.81497	3.81708	1.76086	3.27189	6.78754	0.619836	1.86382	7.04988	9.88462	3.24178	3.61663	4.90413	1.33056	9.10531	0.102053	0.817214	4.62666	9.13285	4.34322	6.35377	2.06674	3.90356	1.50767	3.91254	6.22158	1.38123	2.52015	0.302056	4.57826	3.28488	1.90601
TCGA-BH-A0DI-01	Tumor(n=1101)	4.80936	6.17156	3.54667	1.32757	3.90536	6.52927	0.740625	1.16993	5.88059	10.1873	3.79261	2.89157	4.21453	2.75101	9.63234	0	1.10749	5.62826	9.48059	4.09342	6.50438	1.70213	6.41024	1.97816	3.71759	5.93156	3.07526	4.55857	2.18345	4.80936	3.04872	3.247
TCGA-E2-A1B1-01	Tumor(n=1101)	5.34641	6.90862	4.56228	1.72172	4.27352	7.16726	1.27787	1.5477	4.86861	10.4306	4.33008	3.48972	5.66579	3.75087	10.1356	0.800413	1.97163	7.11388	9.28253	4.91959	7.28751	2.99382	6.63991	4.30707	4.10999	6.42408	2.67987	5.13411	3.22728	5.34641	3.53343	4.18598
TCGA-BH-A0H3-01	Tumor(n=1101)	4.86753	5.53746	4.32981	1.9498	4.57248	7.30436	0.467801	3.49071	5.46048	9.78763	4.41901	2.9889	5.10266	2.03896	9.89626	0	0.742696	6.06142	9.14601	4.29315	7.21236	2.68708	6.36537	1.22268	4.43299	5.73865	2.55961	4.50252	2.34551	4.86753	3.03532	3.50759
TCGA-D8-A27K-01	Tumor(n=1101)	5.09204	5.72841	4.35121	1.53346	3.50665	6.98655	0.605968	2.59548	5.19439	9.05783	4.5742	3.62803	5.50718	2.51511	10.1695	0	0.926075	6.54722	8.6224	4.51938	7.43903	3.45863	5.69502	0.580917	4.65477	5.00894	2.83005	3.24163	2.4156	5.09204	2.9105	3.3443
TCGA-A2-A04U-01	Tumor(n=1101)	3.84459	3.64114	2.66871	0.445303	3.04708	8.27151	0.315218	1.32279	6.32731	9.56087	4.07137	1.44472	3.03622	2.05033	9.94749	0	0	4.91682	8.82086	2.13287	5.75665	0.955164	2.92649	0.734829	2.27885	4.25009	2.54075	2.51501	0.9634	3.84459	1.27804	1.06922
TCGA-AO-A0J6-01	Tumor(n=1101)	4.36068	5.42917	5.05551	1.96373	2.59	5.95167	0.470615	3.16219	6.46805	10.8142	3.08498	3.2681	4.29762	3.29144	8.64668	0.517124	2.00723	6.76802	8.62617	6.03898	7.33214	3.18284	3.70309	2.63364	3.75662	5.21025	1.51187	3.10703	2.98694	4.36068	5.51537	1.70137
TCGA-BH-A0E2-01	Tumor(n=1101)	5.1031	5.10233	4.36732	1.65595	3.70947	8.20798	0.378734	2.17498	6.10166	10.4718	3.44037	3.05778	4.92641	3.32665	11.1378	0.840846	0.739675	6.04721	9.95606	3.42645	6.31848	2.89639	4.64016	2.07307	4.12943	5.57991	1.34255	5.78887	1.08195	5.1031	2.96246	2.60722
TCGA-E2-A1L8-01	Tumor(n=1101)	4.37963	5.04313	3.31633	0.979294	3.34533	6.73023	0.0742314	1.62419	5.22039	7.97584	4.63042	1.99935	4.42894	2.44792	9.11366	0.282618	0.292664	6.25468	8.19338	3.35468	6.40065	1.41916	4.64549	0.942083	3.06238	5.04041	1.881	3.51767	1.09592	4.37963	1.87488	2.13007
TCGA-OL-A5RZ-01	Tumor(n=1101)	4.4777	3.96121	1.83564	0.413052	2.71372	6.74238	0.368265	1.13225	7.11431	9.50849	3.7183	1.02105	3.95625	1.59713	10.559	0	0.0959919	6.0222	8.99294	1.95777	5.18429	0.583519	3.77921	2.28297	2.67077	3.31399	1.04935	1.86687	0.665393	4.4777	1.57812	1.02105
TCGA-B6-A1KF-01	Tumor(n=1101)	4.80471	2.58345	1.03527	0.0382957	2.63241	6.61136	0.16877	0.633106	5.3728	10.0293	3.59276	0.341758	4.35511	0.834711	10.4752	0.117429	0	6.28466	9.75228	4.07594	6.55882	0.669752	3.90852	0.462681	4.30924	3.32657	0.768248	2.74302	1.38006	4.80471	0.619742	1.55262
TCGA-E2-A1L7-01	Tumor(n=1101)	5.52371	6.41478	5.67685	2.7366	3.38485	7.92002	0.836651	0.913263	5.75345	10.3429	4.01822	4.0767	4.69587	4.40988	10.9659	0	2.13218	6.29432	9.06438	4.60952	6.2121	1.70492	4.85706	1.85308	4.44007	5.19225	2.34264	3.20667	2.54258	5.52371	4.4764	3.22341
TCGA-B6-A0I6-01	Tumor(n=1101)	4.17387	5.17267	2.80707	2.28921	2.80981	6.6407	0.338795	4.66471	6.33142	10.2713	3.41963	1.64773	4.91312	2.54942	10.2229	0.135666	0.0953168	5.12087	8.19533	2.97646	6.71291	1.46477	4.16229	2.6599	4.33671	4.48973	1.55223	4.03801	2.35152	4.17387	1.45518	2.02829
TCGA-AN-A0XL-01	Tumor(n=1101)	4.92386	5.02086	3.00096	0.718789	3.64443	6.60619	0.448055	0.621993	5.30321	9.91259	4.22372	1.9961	5.13626	0.58111	9.73907	0	0	5.7836	9.01638	3.63678	6.84684	2.67523	6.10875	4.44501	4.31432	5.33821	2.27355	4.4612	1.85172	4.92386	2.91617	3.43563
TCGA-A8-A08B-01	Tumor(n=1101)	5.34231	4.69591	3.28194	1.36171	2.41365	6.55961	0.979952	2.87289	5.27888	10.5368	4.07882	3.15163	5.03311	2.67152	10.3752	0	0.310456	5.78754	9.94071	4.67434	6.6045	2.04991	4.76276	0	3.72913	5.19509	0.962216	3.08294	0.85814	5.34231	3.33961	1.63348
TCGA-AC-A6IX-06	Tumor(n=1101)	4.75806	6.3933	5.13652	2.56528	2.90583	6.71831	0.70832	3.17867	5.91778	9.3856	4.7594	4.62653	5.76188	3.1455	10.035	0.157691	0.782492	6.27607	8.91342	4.47051	7.04215	3.69801	6.15022	1.69946	5.17284	5.06226	2.94417	3.46681	2.39339	4.75806	3.8851	2.68791
TCGA-E2-A2P6-01	Tumor(n=1101)	4.0231	5.45338	1.99208	0.594549	2.88511	6.34995	0.308943	1.92634	5.64024	9.2738	3.90368	2.06547	3.81068	1.81901	8.73819	0.148999	0.421264	5.44392	8.96624	3.36335	5.69169	2.31852	4.05965	0.843099	3.7258	4.70374	1.50752	2.50863	2.83212	4.0231	1.26021	2.31907
TCGA-E2-A3DX-01	Tumor(n=1101)	4.51318	6.60587	6.27757	3.31962	3.74919	6.55927	0.476848	2.24677	5.54103	9.35205	4.1965	4.18679	4.79892	2.86287	9.34124	0	0.405339	5.68052	8.48412	4.31989	7.34878	0.83463	6.59317	2.03298	4.62042	5.60562	3.8087	4.86327	2.47617	4.51318	4.22998	3.55045
TCGA-E2-A159-01	Tumor(n=1101)	4.88421	6.28489	5.25225	2.03548	3.46049	6.43518	0.885106	1.8303	5.57189	10.3159	3.52796	4.26737	4.55292	3.99664	10.5229	0.250113	2.50559	6.18804	8.70914	5.18804	6.87624	1.62957	5.63908	1.1394	3.78156	5.74856	1.85523	4.40742	2.5176	4.88421	5.00842	3.44824
TCGA-E9-A1NH-01	Tumor(n=1101)	4.653	5.54845	3.51667	1.18644	4.05209	6.77479	0.367595	1.19434	5.98907	9.84937	4.38908	2.62768	4.99801	2.34925	9.53457	0	0.425782	6.45066	9.09393	3.57357	7.3403	3.35862	5.13816	0.944409	4.15856	5.27181	1.95851	4.73677	1.45375	4.653	2.38598	2.94862
TCGA-A8-A0A1-01	Tumor(n=1101)	4.83032	7.39049	4.49394	1.51147	3.41	6.55345	0.983094	3.41209	5.69036	9.69462	4.73286	4.1568	4.83707	4.22082	10.3555	0.447844	2.20611	6.29968	9.26361	5.22663	7.08319	3.36494	5.09875	1.15698	5.02768	6.2098	2.61817	3.90586	4.10945	4.83032	3.43063	3.79649
TCGA-D8-A4Z1-01	Tumor(n=1101)	4.77941	5.28825	4.04876	1.61575	3.52751	6.96224	0.289126	1.79423	5.84755	9.61558	4.33745	3.53542	4.73493	2.59708	9.19669	0.176195	0.536053	5.90734	8.29205	4.40727	6.93314	2.98523	6.92808	2.07498	4.56687	4.74078	2.78522	4.28467	2.43877	4.77941	3.98614	3.07822
TCGA-AR-A1AS-01	Tumor(n=1101)	5.44037	5.25745	0.430071	0.0473988	2.75909	6.92852	0.442758	1.10889	5.6963	9.79154	3.88649	0.463727	4.08092	1.33073	10.7052	0	0	6.58228	9.04901	2.90489	6.53079	3.3222	3.36491	1.04691	4.03204	4.74874	1.17779	4.11685	1.42562	5.44037	0.541515	2.25335
TCGA-AR-A24P-01	Tumor(n=1101)	4.48612	5.36455	3.06877	0.644687	4.03305	6.98371	0.518434	2.77873	5.32585	9.30176	4.58223	2.08946	5.0274	2.41094	9.9085	0	0.305795	5.91444	8.79166	4.30339	6.83143	3.50093	5.25732	1.63269	4.20409	5.43821	2.45004	3.89273	2.28309	4.48612	1.84374	3.02311
TCGA-A8-A09Z-01	Tumor(n=1101)	5.23973	6.0944	5.15422	2.25187	2.11779	6.05933	0.673466	1.79817	5.45559	10.8241	3.81134	4.22664	6.24076	3.04059	11.1292	0	1.27316	5.71523	9.84288	3.41585	5.92483	0.767061	2.96872	0.327917	4.15544	3.85388	1.56452	2.45525	2.17706	5.23973	4.9884	2.95791
TCGA-BH-A0HL-01	Tumor(n=1101)	4.88731	3.36972	1.97574	0.0354832	3.33372	6.31726	0.106348	0.160404	6.10157	9.95702	2.71295	0.190678	5.77255	1.84792	10.2384	0	0	6.06593	9.18973	1.53745	6.17477	0.587557	3.65592	0.593115	4.04453	3.03143	0.734742	2.65425	0.594453	4.88731	0.555914	1.21568
TCGA-A8-A08X-01	Tumor(n=1101)	3.72813	5.17957	2.77281	0.741661	2.48543	6.23851	0.61372	2.35372	5.09435	9.32791	3.06138	3.71671	3.9748	3.00468	9.30939	0.160275	0.89103	5.67645	7.69767	3.18193	5.81299	1.83637	4.51483	0.538538	3.77795	5.04437	1.07676	3.79514	2.27983	3.72813	2.22626	2.15316
TCGA-A8-A09V-01	Tumor(n=1101)	5.0451	6.26293	1.82595	0.182311	3.51982	6.79048	0.164271	2.75596	5.60728	9.19814	4.44954	0.919073	4.88057	1.81348	10.1058	0	0.134615	5.95861	8.17477	3.47575	6.4131	1.9393	5.52737	0.118891	4.78624	4.40169	1.80958	3.47624	2.32054	5.0451	0.509442	2.53304
TCGA-D8-A1XT-01	Tumor(n=1101)	4.9704	5.83403	2.79541	0.828063	3.48345	7.32819	1.32625	1.47959	6.04378	10.5282	4.83788	2.5008	5.46359	2.91852	10.0595	1.2022	0.705668	6.54682	9.97927	5.0095	8.36472	2.64605	6.06087	1.98335	3.7085	6.208	2.10658	5.87801	1.69755	4.9704	2.51172	3.64107
TCGA-GM-A4E0-01	Tumor(n=1101)	3.84045	5.94862	4.63181	1.58496	3.51015	6.4008	0.168385	3.55546	6.11257	8.38241	3.54956	3.32968	3.33735	2.01253	7.7866	0.139469	1.08739	5.28595	7.69412	4.43341	7.3427	1.98954	5.94829	4.45862	3.91433	5.65391	2.51382	3.67971	1.32452	3.84045	4.07253	3.38047
TCGA-AN-A0XN-01	Tumor(n=1101)	6.7377	6.48926	3.01548	0.715454	3.53643	6.41522	0.838669	2.45786	5.49455	10.1603	3.47494	2.22833	4.35574	2.70458	9.29477	0	0.0976108	6.10167	8.93227	4.47654	7.04297	4.23884	4.95362	1.44361	3.83663	6.0383	2.78672	5.973	2.92018	6.7377	2.62021	3.5487
TCGA-A2-A04V-01	Tumor(n=1101)	4.94959	4.90027	2.1109	0.754289	2.58388	6.95048	0.434455	2.88595	5.57342	9.2445	3.23026	1.85726	3.41766	1.73699	9.09886	0	0	5.50411	8.40388	2.34238	5.71614	1.44557	4.99613	1.29883	2.53834	5.07849	1.03478	3.45182	1.06316	4.94959	1.23873	2.15053
TCGA-A7-A26I-01	Tumor(n=1101)	3.6182	5.43216	1.45896	0.742869	3.67672	4.76174	1.48233	1.72496	4.43123	8.79432	3.43719	1.59536	3.9835	3.16941	8.09252	0	0.517729	5.57395	7.37194	3.58493	5.34384	4.0074	4.81926	0.590147	4.1993	2.35485	2.50744	4.81631	3.16903	3.6182	1.54117	3.57959
TCGA-A2-A3XS-01	Tumor(n=1101)	4.34524	5.02011	3.55715	2.604	2.68237	6.99067	0.816477	2.75251	7.23022	10.0051	3.24309	3.30523	4.72794	2.78429	9.3415	0.372172	0.36233	5.76968	8.24953	3.41167	6.09875	2.1527	3.86954	1.74975	3.54654	4.68573	1.7208	2.79442	1.25647	4.34524	2.74571	2.01128
TCGA-BH-A0BP-01	Tumor(n=1101)	4.81001	4.8782	2.47669	0.65892	3.34085	6.70341	0.602552	1.00849	5.13858	9.95228	3.88706	2.79223	5.19228	2.37334	10.4413	0	0.356595	6.63681	8.04431	3.61725	7.45427	2.56291	5.42585	2.47363	4.30669	5.22094	1.50574	4.43674	1.28623	4.81001	2.07139	2.9354
TCGA-AC-A3QQ-01	Tumor(n=1101)	2.64231	5.07341	2.4197	0.881665	3.23752	4.13895	0.539829	3.04513	2.65037	6.73996	2.85979	0.703632	3.4671	1.59589	7.51744	0.639695	0.659833	4.53616	6.92097	1.89604	4.35303	3.17615	4.46587	1.0918	3.64711	1.92284	1.08154	2.10601	2.44146	2.64231	1.25972	2.28131
TCGA-AO-A12C-01	Tumor(n=1101)	4.17337	4.33989	2.16321	0.308011	4.41891	6.73175	0.216982	0.0588014	5.17487	9.54605	4.11054	1.61419	4.44795	0.963326	10.8962	0.1153	0	5.91221	7.92208	3.06025	6.04802	1.32631	5.07948	0.305795	3.2032	5.12239	1.3206	3.36011	1.79344	4.17337	1.07629	3.07505
TCGA-E2-A1IH-01	Tumor(n=1101)	5.29439	6.2695	5.67148	2.36698	3.94742	7.41196	1.32964	2.34721	5.24577	9.15987	3.74608	4.69921	4.16363	3.73955	10.0877	0	3.01981	6.21276	8.89903	4.50781	6.89859	3.03035	5.92443	4.27691	3.63701	6.54836	1.93621	4.59584	1.8488	5.29439	3.70328	3.27513
TCGA-BH-A0DS-01	Tumor(n=1101)	4.0757	5.35707	4.10623	1.3729	2.96151	6.5322	0.740453	1.94998	5.72278	8.96228	3.4762	2.41565	4.07374	2.31797	10.071	0.106214	0.709202	5.8889	8.52641	3.36513	6.21571	2.32895	4.34491	2.31144	3.67393	5.9483	1.24793	3.44172	1.40708	4.0757	2.51924	2.62938
TCGA-AN-A0FS-01	Tumor(n=1101)	4.93884	4.64545	2.3867	0.750349	3.90147	7.19387	0.481506	0.711935	5.741	9.58214	3.89344	1.43232	4.66111	1.08379	10.1522	0	0.164271	6.06739	8.58555	3.68445	6.70541	2.99467	5.8004	3.10779	4.43582	5.61632	2.03643	4.64906	1.4938	4.93884	1.83609	3.14584
TCGA-E2-A15F-01	Tumor(n=1101)	4.26718	4.93753	2.65666	0.902112	2.82391	6.74001	0.447526	2.46524	5.86967	10.0845	4.32828	2.1962	5.2365	2.54518	10.1533	0	0.0961269	6.59825	9.68007	3.71001	6.16362	3.49587	5.34272	1.93403	4.06076	4.13407	1.62658	3.22805	2.06612	4.26718	1.78685	2.2705
TCGA-BH-A0H7-01	Tumor(n=1101)	4.36099	4.8001	3.2474	0.80587	3.23278	6.59741	0.577538	0.513996	5.92613	9.67115	4.07837	2.25532	3.75325	2.01507	9.81123	0	0.059909	5.38516	8.61813	2.95267	5.91185	0.595981	5.65734	0.230941	3.19415	5.54538	1.16427	3.89914	0.775851	4.36099	2.09761	1.8341
TCGA-A8-A079-01	Tumor(n=1101)	3.27438	5.32694	2.5144	0.527271	2.11686	5.77698	0.349139	1.48625	5.62443	9.86393	3.89224	2.04984	4.2029	1.81607	10.1911	0	0.167101	5.53437	9.03991	2.78306	5.28261	1.75343	4.23616	0.22367	4.88224	4.21361	1.31673	2.10487	1.44132	3.27438	1.24957	2.00974
TCGA-D8-A1XY-01	Tumor(n=1101)	5.06621	5.51262	1.88456	0.362778	3.4828	6.21002	1.27602	1.79996	5.80724	9.72649	3.24167	1.19956	5.04136	2.19519	9.86533	0.588421	0.13711	6.42648	8.97397	3.75175	7.17712	1.35879	5.36701	1.03584	3.87391	5.76976	1.83406	4.82128	2.04394	5.06621	1.56837	3.11977
TCGA-AO-A0JD-01	Tumor(n=1101)	5.5339	5.13705	3.61246	1.0333	2.56723	7.99305	0.599984	1.37039	4.93598	10.6668	4.09153	2.36168	5.51301	3.2826	12.4272	0	1.04977	6.22704	10.0274	4.03096	7.4095	2.29255	4.71652	1.1927	3.61004	4.74135	1.29249	2.76736	1.34335	5.5339	2.85416	2.20692
TCGA-B6-A0WZ-01	Tumor(n=1101)	4.36498	3.44123	1.99773	0.537545	3.01885	6.50438	0	0.699285	5.68833	10.0282	4.69262	1.32118	4.61622	2.18326	8.84398	0	0	6.34454	9.07959	3.97701	6.22959	1.05797	3.03258	0.419215	3.29212	3.87034	1.17626	2.83663	0.793937	4.36498	1.3488	1.3104
TCGA-D8-A1XB-01	Tumor(n=1101)	4.57957	5.22731	2.02538	0.659194	4.15156	6.77241	0.444879	2.44395	5.91883	9.51713	4.08644	1.7039	4.75466	2.70973	10.1771	0	0.479748	6.15145	8.58469	4.01722	6.31575	2.93887	5.72402	0.299714	4.42998	4.76293	1.76218	4.11035	1.95494	4.57957	1.74528	2.92581
TCGA-BH-A0BS-01	Tumor(n=1101)	5.08458	4.42887	1.72666	0.165172	3.04016	7.21669	0.152768	0.786513	4.68907	10.1848	4.4739	0.35061	5.51537	1.01185	10.1821	0	0.0743684	6.19353	10.0029	4.08713	8.00605	2.7718	5.49398	0.388906	4.08003	4.33914	1.77585	2.68012	2.89999	5.08458	0.838508	1.88573
TCGA-BH-A1EX-01	Tumor(n=1101)	5.00416	6.27463	3.44623	0.988776	3.47531	6.9896	0.903424	2.57422	5.52406	9.5181	4.35792	2.7667	5.01475	3.06283	10.7004	0.0698396	0.92037	6.45085	8.41037	3.80471	6.98853	3.74056	5.82116	2.82144	3.74568	5.30477	2.22734	4.96871	2.64333	5.00416	2.46577	3.56038
TCGA-D8-A1X8-01	Tumor(n=1101)	5.13971	6.21783	3.84639	1.13547	3.87835	7.13905	0.582652	2.79954	5.32387	10.1564	4.62216	3.0804	6.00629	2.08471	10.5303	0.210264	0.346872	6.02648	10.1741	4.68594	7.40792	4.16786	6.25151	1.24361	4.65439	5.55936	3.05754	4.35757	2.46819	5.13971	3.08337	3.81786
TCGA-HN-A2OB-01	Tumor(n=1101)	4.66482	5.19646	3.48459	1.07505	4.09979	6.84581	0.359746	1.01121	5.88492	9.46355	3.96229	2.23401	4.33736	1.83875	9.15283	0	0.0935602	5.79121	8.24054	3.67873	6.71338	0.855272	5.81503	0.866789	4.35669	5.19243	2.49669	4.19181	1.74661	4.66482	3.01614	3.05695
TCGA-B6-A0I1-01	Tumor(n=1101)	4.31157	2.64524	1.88511	1.9517	2.2784	5.57271	0.163628	1.25978	5.52849	11.4816	3.95487	3.18314	3.60092	1.55964	11.1501	0.577441	0.0536674	6.05372	9.78405	4.53514	5.45757	0.86671	3.3106	0.71642	3.50963	4.14265	0.430285	1.61108	1.61358	4.31157	0.849439	0.42825
TCGA-OL-A97C-01	Tumor(n=1101)	4.53574	5.84533	5.04208	2.13067	4.38098	6.72347	3.46447	0.205393	6.92007	10.6081	3.46087	2.49003	4.76366	2.61238	8.80158	0.205393	0.27739	5.47251	9.15701	3.60583	7.16705	0.328722	7.03276	0.319734	4.21481	4.7762	2.07488	3.2935	1.28374	4.53574	4.53741	2.37175
TCGA-E2-A1LK-01	Tumor(n=1101)	4.35487	4.42921	2.98539	0.502127	2.21419	5.77966	0.328377	4.28872	6.54782	9.68363	2.42143	0.731965	3.40103	1.58207	9.80293	0.607768	0.101112	6.67826	9.42926	5.03168	6.41599	2.79294	4.88904	0.673376	4.26462	4.24237	0.814181	2.12264	2.57558	4.35487	1.10568	1.43733
TCGA-D8-A1J8-01	Tumor(n=1101)	6.18408	6.33001	5.67209	2.21661	2.89689	7.211	1.42223	3.20127	4.97727	9.38944	5.12155	4.22274	6.27749	2.89117	10.886	1.03513	4.58166	6.28252	9.32806	4.92676	8.24111	4.30596	5.99027	3.23323	3.98602	6.27943	2.1002	6.09575	2.94797	6.18408	4.85868	3.85322
TCGA-A8-A06P-01	Tumor(n=1101)	4.60588	5.67811	2.33079	0.76511	3.33107	6.2947	0.452701	2.43323	5.90303	9.9543	3.4228	1.88495	4.79675	2.11756	9.72175	0	0.348346	5.72122	8.99475	3.14631	6.40418	1.38504	6.07518	0.590818	3.67552	5.43941	1.9501	4.54812	1.81316	4.60588	1.8233	2.91014
TCGA-D8-A3Z5-01	Tumor(n=1101)	4.27864	3.96633	3.20497	1.20902	2.60763	6.29068	0.201383	2.17405	6.20347	9.2698	3.45985	2.88016	4.32595	1.2005	8.85394	0	0.690998	5.6614	7.85711	3.75703	5.97686	3.10566	4.83056	4.04594	3.78595	3.73178	1.72238	3.11075	1.57594	4.27864	3.02444	1.88014
TCGA-E2-A152-01	Tumor(n=1101)	4.80439	5.47616	2.46684	0.545968	2.98667	6.04082	0.425459	0.964214	6.09471	9.59653	4.20502	1.69408	4.87608	2.97812	10.6568	0	0.156526	5.42931	9.2385	3.40169	7.33681	2.48839	6.19387	0.304161	3.57698	5.55602	1.93255	5.43084	2.00985	4.80439	1.99125	2.859
TCGA-BH-A0DT-01	Tumor(n=1101)	5.11008	5.73666	4.08106	1.27334	3.93116	7.22635	0.309525	3.86333	5.63517	9.41884	4.21007	3.56662	4.42021	3.05683	9.68524	0	0.579373	6.36878	8.93082	4.38173	7.23375	1.89146	5.35334	2.30492	4.35394	5.03206	2.49656	4.30731	1.83855	5.11008	3.04432	2.86227
TCGA-A1-A0SQ-01	Tumor(n=1101)	4.3137	5.33617	2.30536	0.513794	2.77085	5.56145	0.254715	0.43957	4.70365	10.5084	3.80485	1.61772	5.21311	1.16883	9.7172	0	0.0769695	5.99223	9.12172	2.85806	5.66601	1.11763	4.03518	1.36345	3.5055	3.57667	1.88088	3.02687	2.09407	4.3137	2.00256	2.44422
TCGA-BH-A1FE-01	Tumor(n=1101)	5.40888	6.50735	5.48994	2.63441	4.34426	6.95657	0.870424	1.91747	4.93957	9.54134	4.82448	4.54606	4.82803	3.90809	10.2182	0.245131	0.92448	6.49552	9.06636	4.95861	6.79699	3.19774	6.48948	3.26084	4.33421	5.9161	2.56679	5.19508	2.73524	5.40888	4.016	3.83408
TCGA-BH-A0BR-01	Tumor(n=1101)	4.51824	6.2888	3.64798	1.10279	3.80689	5.78684	0.792606	1.34908	5.0496	11.5592	4.58553	3.09121	5.2015	3.45545	10.8157	0	0.664301	6.27643	10.6219	3.85277	7.70888	2.81036	6.09282	3.32932	3.97582	5.29082	1.75164	5.00089	2.38626	4.51824	3.1749	3.18706
TCGA-BH-A18V-01	Tumor(n=1101)	5.15357	6.57924	3.71359	3.23377	3.6098	7.67036	0.867896	4.74226	5.36593	10.5796	3.91575	2.97394	5.52426	3.32145	11.7369	0	1.44848	6.64702	9.4981	4.65767	6.41649	3.79092	4.94741	3.15927	4.43619	5.0507	2.58564	4.14854	2.47389	5.15357	4.30788	3.32274
TCGA-GM-A3XN-01	Tumor(n=1101)	4.05484	5.58333	4.11499	1.79954	3.50635	6.55325	0.63914	1.05575	6.917	9.14435	4.06826	3.10538	3.59094	2.77949	8.5186	0.08882	0.178747	5.88741	8.03928	4.89633	6.57829	1.32423	5.23655	4.07705	3.56511	5.5102	2.69301	3.19587	1.28119	4.05484	3.05958	2.55983
TCGA-A8-A09B-01	Tumor(n=1101)	4.97413	4.44505	2.90612	0.723777	3.41098	6.30253	0.331934	2.50205	6.19298	9.92472	3.90691	2.05412	4.25199	2.07351	10.2875	0.0985543	0.575022	6.09409	8.41094	3.03845	6.13678	2.48841	4.86034	0.77947	4.50521	4.15065	1.45112	2.91724	1.90612	4.97413	2.10336	2.43757
TCGA-PL-A8LY-01	Tumor(n=1101)	4.64067	4.84378	3.54733	1.36737	2.79851	6.69478	0.31904	1.92205	6.20307	9.61363	3.77635	2.64536	3.83851	2.34531	9.58546	0	0.577248	5.43375	8.7315	5.4069	6.80179	2.42113	4.58213	2.74799	3.6687	4.44004	1.21729	1.98101	0.436162	4.64067	2.72482	1.91426
TCGA-E2-A10A-01	Tumor(n=1101)	5.15928	5.7704	2.00558	0.199751	3.36202	7.12985	0.621806	0.98324	5.84564	10.3072	4.40144	1.22632	5.19136	1.68581	10.8743	0	0	6.57717	10.128	3.55987	6.5965	3.51973	4.71289	0.600936	3.79828	4.85414	2.14858	4.5594	3.4147	5.15928	1.54834	2.64016
TCGA-A7-A6VV-01	Tumor(n=1101)	4.96604	6.38303	2.51692	1.06261	3.45652	7.07048	0.467279	3.17077	6.94528	10.6147	3.99475	3.19281	4.1477	3.45741	10.9409	0	0.598937	5.81425	8.76161	4.27283	6.48444	2.70547	4.91189	1.55631	3.51561	5.56456	2.07707	4.70495	2.44813	4.96604	2.75429	2.87303
TCGA-BH-A0BW-01	Tumor(n=1101)	4.81117	6.87432	3.88658	1.0481	2.90072	6.49199	1.66476	3.87863	5.72305	10.8147	5.12102	4.22599	5.09374	4.22478	9.56675	1.93146	2.59264	6.42935	9.42336	6.19329	7.64542	4.32091	7.00251	1.99353	4.27501	6.02334	2.97436	5.21509	4.34903	4.81117	5.67341	3.41275
TCGA-AN-A04A-01	Tumor(n=1101)	4.04255	4.35173	2.48153	0.997545	3.45861	6.5073	0.368936	0.620586	5.73484	9.39213	3.10476	1.3413	4.13532	1.73898	11.033	0	0.0585243	5.91587	8.99674	3.06537	6.09889	1.54345	4.81084	0.704518	3.52175	5.33446	1.55046	4.53437	1.40779	4.04255	1.97273	2.84505
TCGA-OL-A66P-01	Tumor(n=1101)	3.49424	5.58718	5.12807	2.50607	2.50106	5.40185	0.473008	0.821955	6.93391	9.90449	3.05521	4.28792	3.2514	2.0256	8.41663	0.0769695	2.14395	4.08544	8.32256	4.26892	5.32817	1.00669	3.05304	1.13809	2.61539	6.01411	1.50065	2.68952	0.566766	3.49424	5.60407	1.82106
TCGA-A2-A0SV-01	Tumor(n=1101)	4.42093	6.30782	2.46702	0.484396	2.85264	5.95235	1.30451	2.53558	5.91092	10.4208	3.93626	2.15189	3.74439	3.71864	9.75453	0.586981	0.158337	6.36894	9.0932	5.66559	6.04998	2.94868	6.01727	2.00324	3.42549	5.71421	3.04756	5.16355	1.76787	4.42093	2.54893	3.28704
TCGA-E2-A1LG-01	Tumor(n=1101)	4.4963	4.67905	2.38651	2.45773	1.92604	8.72434	0.0735461	2.1376	5.13227	10.4963	4.49693	2.05686	4.65068	1.50299	10.4716	0.0751903	0.531269	5.74406	8.8519	5.15626	6.32128	0.606537	6.29549	0.358734	3.78896	4.05936	0.888071	1.77328	1.33508	4.4963	2.18037	0.830499
TCGA-E2-A1LL-01	Tumor(n=1101)	4.70046	3.86856	0.772224	0.128161	2.83082	6.0112	0.393746	1.88343	5.87487	10.2105	4.93914	1.00079	3.77621	2.31441	10.7899	0.1595	0.313826	6.56653	8.95058	4.57869	6.287	3.79824	4.45704	3.19473	4.42622	4.15776	0.519542	4.08148	0.359521	4.70046	2.51465	1.41684
TCGA-A2-A0ET-01	Tumor(n=1101)	4.15832	5.4806	4.17872	1.64616	3.11833	6.80529	0.675816	2.31609	5.86811	9.68484	3.82136	2.53921	5.06516	2.07029	10.4795	0.347212	0.731096	6.02592	9.12558	4.11904	5.67352	4.9422	2.35806	1.56496	4.17433	4.12425	2.32852	2.60274	1.18663	4.15832	2.76135	2.53655
TCGA-B6-A0RI-01	Tumor(n=1101)	5.02435	5.52697	2.42067	0.558072	3.4403	6.89256	0.346985	3.40372	5.61735	10.4684	4.14943	1.52336	4.3727	2.23766	10.6047	0.199876	0.141302	6.42156	9.38408	3.80336	6.29203	3.70201	4.9331	0.951513	4.05036	4.54915	2.06578	4.79123	2.30918	5.02435	1.35586	2.57468
TCGA-BH-A0GZ-01	Tumor(n=1101)	4.31307	4.05362	2.8182	0.606347	3.15093	7.04253	0.404685	2.1826	5.36167	9.18334	3.83091	1.94415	3.82262	1.64658	10.0899	0	0.43328	5.29162	9.27789	2.55832	5.90038	1.39034	5.54115	0.572405	2.91755	4.89919	0.823668	3.17961	0.819668	4.31307	1.192	2.49196
TCGA-A2-A25A-01	Tumor(n=1101)	4.59225	5.90557	4.78776	2.13511	4.51201	7.32657	0.609377	3.53911	5.48727	9.44837	4.37411	3.34106	4.63025	2.26912	9.40982	0.0690147	0.457437	6.30504	8.74254	5.1669	7.30095	3.76561	6.22942	4.00624	4.06275	6.04516	2.7745	5.01065	2.48535	4.59225	3.37127	3.78463
TCGA-A8-A06N-01	Tumor(n=1101)	4.85335	4.37028	2.43685	0.119954	2.06757	6.19757	0.457121	1.89856	5.49342	9.498	2.64886	0.71308	4.57717	1.87011	10.0493	0.0766959	0.154972	6.2087	8.57339	1.98961	5.18308	1.39402	8.94948	0.179893	4.33939	3.81806	0.987321	1.92128	0.635151	4.85335	1.45707	1.61287
TCGA-EW-A1J5-01	Tumor(n=1101)	4.26965	6.79243	5.46659	2.41684	3.54004	6.7271	1.27769	2.79231	5.92038	9.62773	5.06223	4.45208	4.48241	4.41278	9.99436	1.04376	1.64376	6.73426	8.68704	5.54607	6.31479	2.24275	4.18206	1.18117	4.68726	5.62188	2.54624	4.51371	3.53824	4.26965	3.98703	3.62192
TCGA-D8-A27V-01	Tumor(n=1101)	5.4631	5.09207	3.33594	1.29965	3.92968	7.14362	0.373175	1.01185	4.71907	9.16553	3.98007	2.53025	4.90718	2.18272	10.5316	0.0681893	0.980098	6.13657	8.88493	3.72861	6.8393	1.86072	5.56595	0.7376	4.19445	4.60847	1.86406	4.4966	1.96344	5.4631	2.55756	2.83699
TCGA-A2-A0ST-01	Tumor(n=1101)	5.60619	7.34912	6.11484	2.96848	3.52926	6.49913	1.09146	5.00679	5.61671	9.67102	3.78447	5.23246	4.0463	4.30277	9.29028	0.579663	3.55436	6.53046	8.43502	5.40869	7.72481	3.93909	5.24008	2.13212	4.42351	6.31421	2.5143	3.4026	2.50939	5.60619	5.43837	2.89844
TCGA-A2-A0CT-01	Tumor(n=1101)	4.55375	4.52778	1.95747	0.602077	3.15075	6.34008	0.449112	1.46535	5.93562	9.74172	2.93569	0.743817	4.42321	1.53182	9.71569	0	0	5.8153	8.53928	3.05188	5.95126	2.24257	7.49624	0.68446	4.08489	5.54639	1.58005	2.75572	1.20514	4.55375	0.99834	2.10249
TCGA-AR-A0TT-01	Tumor(n=1101)	6.4821	7.56805	5.45222	2.62049	3.64354	6.8966	1.1113	2.90739	5.62068	9.40732	4.22488	5.33794	4.2446	4.56001	9.4679	0.103397	2.72511	5.90402	8.32668	4.82346	6.22696	2.66116	4.67347	1.62265	4.28741	5.89353	2.85685	4.71295	3.69497	6.4821	4.18467	3.90862
TCGA-LL-A8F5-01	Tumor(n=1101)	3.13644	4.57615	2.98278	1.40032	2.0213	5.8821	0.347212	1.46289	6.29218	10.1726	2.22509	3.69603	3.42888	2.51475	10.2909	0.223175	1.1858	4.40737	8.48852	3.23857	5.1081	2.2565	3.74567	1.45481	3.54617	5.12155	0.813853	3.14639	0.582749	3.13644	3.32626	1.0554
TCGA-AN-A0FW-01	Tumor(n=1101)	4.76126	4.92574	3.34827	1.21213	2.87198	7.34074	0.472072	0.889084	5.68387	9.55959	3.79899	2.59865	4.9151	1.60639	11.413	0	0.0575542	6.24315	8.28254	3.03782	5.83702	0.796847	4.59531	0.778124	4.1422	5.36516	0.958954	3.25692	1.21692	4.76126	2.9478	2.31525
TCGA-BH-A18U-01	Tumor(n=1101)	5.22487	5.54253	2.51614	0.525067	3.02928	6.58504	0.846393	2.69777	5.38972	9.57653	4.56324	2.03966	4.20393	3.29191	10.0304	0.447209	1.14313	6.42377	8.82639	4.32537	6.3099	2.99863	4.70237	1.93723	3.8348	5.38175	1.36636	4.86319	2.13681	5.22487	2.23441	2.81092
TCGA-E9-A248-01	Tumor(n=1101)	5.45256	6.31518	5.64222	2.62973	3.20236	7.4339	1.07046	2.62316	5.03027	10.1775	4.48638	5.04626	5.17607	3.05759	11.0019	0.0762854	2.63087	6.16609	8.7203	4.37215	6.79022	2.06908	5.17871	0.894682	3.79157	5.92135	1.54967	3.42942	2.71815	5.45256	4.83361	5.11978
TCGA-A2-A0CU-01	Tumor(n=1101)	3.86835	4.50398	2.5961	0.497434	3.12635	6.3792	0.449852	2.28865	5.39207	9.91953	2.83994	1.75078	3.89521	2.0663	10.4073	0	0.130272	5.46659	8.35268	2.27381	5.27153	2.2919	4.33402	3.88438	3.80955	4.16057	1.38549	3.176	1.63413	3.86835	1.66939	2.14988
TCGA-BH-A0HY-01	Tumor(n=1101)	4.22227	3.75108	2.62389	0.339251	2.72299	7.07439	0.183582	0.392647	5.22083	10.3186	3.64727	1.00159	4.89004	2.08114	10.491	0.0969365	0	5.92965	8.93357	2.56947	5.77597	0.779974	5.22716	0.326192	3.95075	4.18692	1.17868	3.45045	0.787014	4.22227	1.41549	1.72317
TCGA-D8-A1XG-01	Tumor(n=1101)	5.08212	5.47674	1.4037	0.181039	2.79075	6.85726	0.374511	2.48006	5.52191	10.0628	4.2766	0.275603	5.83215	1.27668	10.3658	0.128953	0.090447	5.58134	9.36027	4.29707	6.57549	2.86392	4.67447	0.423417	5.05052	3.76806	1.8373	4.24051	2.01421	5.08212	0.552967	3.09447
TCGA-BH-A204-01	Tumor(n=1101)	5.36671	4.03437	3.22219	0.0747794	3.87596	7.42091	0.38228	0.131853	4.79255	8.88899	3.66263	0.11929	5.32072	0.303459	9.92542	0.131853	0.0926134	5.68695	8.66139	2.45475	6.64241	1.3413	5.00304	1.18916	3.96093	4.2711	0.896311	3.68027	1.55552	5.36671	0.609755	2.68661
TCGA-AR-A0U4-01	Tumor(n=1101)	5.42287	7.6717	3.32726	0.698574	3.43198	6.64903	1.08963	6.58079	5.64193	11.3115	3.88935	3.30743	4.74762	3.51891	10.1833	0	1.02276	6.52047	9.0573	5.14608	8.57225	6.03184	5.08337	2.45457	4.76976	5.96367	4.02822	3.06518	3.72002	5.42287	3.66974	3.74441
TCGA-E2-A14S-01	Tumor(n=1101)	3.71518	5.90047	3.35287	0.946357	3.71454	6.90671	0.66612	2.37276	5.42457	9.77769	3.57051	2.78804	3.8822	2.12151	9.25344	0	0.938549	5.33305	9.70164	3.97961	6.33336	4.31688	3.87133	0.792022	4.34949	4.96511	2.18101	2.595	2.17361	3.71518	1.96543	3.03914
TCGA-D8-A1JS-01	Tumor(n=1101)	4.42938	3.8783	1.25502	0.178619	2.48362	6.63034	0.128821	1.67839	5.6255	11.2253	3.76693	0.36446	5.33097	2.09687	9.2825	0.0892269	0.179638	5.86017	9.98608	3.3222	6.664	2.02123	2.11137	0.175429	3.49748	2.92716	1.04159	1.12479	0.614286	4.42938	1.30252	0.955462
TCGA-C8-A1HK-01	Tumor(n=1101)	5.05795	4.75567	3.33932	1.03816	2.86156	7.46296	0.568324	0.880568	4.80176	8.94442	3.66833	3.15244	5.55814	3.0654	11.8927	0	0.69332	5.5325	9.21102	2.92602	6.65634	1.49616	5.26873	0.357158	2.8936	4.97474	1.11783	3.30217	1.18422	5.05795	2.19966	2.36508
TCGA-AR-A250-01	Tumor(n=1101)	4.37805	6.13784	3.51215	1.02935	3.63358	7.92898	0.970044	1.85607	5.83278	9.796	4.38099	2.70801	4.96451	3.90353	10.1965	0	1.16864	6.02534	9.00799	4.02965	6.34496	2.85	5.63176	0.528771	3.58601	5.74633	1.75702	4.94793	2.33996	4.37805	2.27977	3.67931
TCGA-EW-A1PB-01	Tumor(n=1101)	4.49045	7.51914	5.60114	2.62644	2.78027	6.23491	1.75835	4.00973	6.24346	10.6879	4.28236	4.84004	3.58248	2.10202	9.12661	1.46378	4.17429	6.76693	9.94139	6.29695	7.88526	4.12375	4.59851	2.01325	4.45784	5.99656	2.62595	2.68075	2.23395	4.49045	6.22031	3.61628
TCGA-AC-A2B8-01	Tumor(n=1101)	4.94431	6.23674	4.63209	2.0082	3.93864	6.80045	0.633199	2.94793	5.57026	9.66612	4.33002	3.17972	4.84761	2.62926	9.89019	0	0.454808	6.81601	8.61031	5.24085	6.82217	2.8934	5.89396	2.11307	4.63785	5.35633	2.7726	4.34857	3.01371	4.94431	3.4955	3.70794
TCGA-A8-A08I-01	Tumor(n=1101)	3.8489	7.56647	6.2879	3.2773	3.43556	6.75692	1.07245	3.94138	6.1921	10.4104	4.12184	4.82937	5.37682	3.7592	10.2554	0.40021	3.78809	6.58566	9.61376	4.81543	7.01151	3.53697	5.79881	0.784336	5.56471	5.75448	2.50683	2.52792	4.64831	3.8489	5.909	3.24647
TCGA-BH-A18V-06	Tumor(n=1101)	4.36499	7.25513	6.49562	3.41418	3.29122	6.86626	1.31203	4.38898	5.80723	10.3325	4.29467	5.32477	4.72725	4.51026	10.2281	0.0790196	4.10934	6.44273	9.42239	5.22611	6.74397	3.87771	5.04348	1.23051	4.84253	5.17552	2.60326	3.3909	3.05991	4.36499	5.86052	3.41213
TCGA-LL-A6FQ-01	Tumor(n=1101)	4.10865	4.85645	1.45423	0.53655	2.80186	6.29063	0.564427	0.986447	6.91364	9.67965	2.36008	1.86904	3.05375	1.44318	9.73332	0.195852	0.203013	4.74201	8.54877	6.68252	5.25384	2.14571	2.19765	1.69604	3.02749	4.95423	1.12459	1.88386	0.423202	4.10865	1.2803	1.32838
TCGA-A1-A0SP-01	Tumor(n=1101)	5.78683	6.04233	3.02646	0.812129	2.88376	6.95855	0.586981	3.65586	6.31565	10.2562	3.98921	2.6719	3.80854	3.35654	10.4218	0.278461	0.317188	5.81948	8.32142	4.06596	6.45248	3.61361	4.89034	1.04607	4.02874	5.36318	1.40119	3.52637	1.83001	5.78683	2.46386	2.38913
TCGA-LL-A442-01	Tumor(n=1101)	4.31567	6.01722	1.90335	0.175557	3.48082	6.11875	0.185867	2.65384	5.43353	10.0464	3.23533	0.420833	5.32947	1.26099	9.96825	0	0.0612923	5.32526	9.62602	3.97753	7.25976	3.20585	1.87908	0.204642	4.66843	4.57005	3.23496	2.76742	2.70388	4.31567	2.09663	2.92355
TCGA-A2-A3XU-01	Tumor(n=1101)	4.12066	2.68975	1.53072	0.262193	1.89274	6.20617	0.196229	2.77629	7.80833	9.82306	3.10903	0.694836	2.95423	0.603502	9.6316	0.0836559	0	4.53143	7.86793	2.86762	5.92127	0.647084	4.65281	0.446997	3.09314	3.27678	0.419215	2.00601	0.160146	4.12066	0.728138	0.754118
TCGA-A2-A25B-01	Tumor(n=1101)	4.7185	5.68063	3.54673	1.19969	2.91734	6.80362	1.02219	1.60412	5.67844	9.4854	3.62267	2.46744	4.72952	2.61134	11.1329	0	0.813278	6.33537	9.00633	3.69505	6.00285	3.24361	3.95613	1.57512	2.7564	5.11154	2.43944	4.9582	2.54023	4.7185	2.27375	3.38386
TCGA-AO-A1KT-01	Tumor(n=1101)	4.47667	5.49037	2.32504	0.430285	3.31287	6.39387	0.762476	2.80991	5.61584	9.06344	3.48549	1.69773	4.7208	2.27712	10.664	0	0.116631	5.60043	9.2507	3.34523	6.18237	3.87602	5.88647	3.8203	3.7004	5.42083	1.87974	4.16417	1.79552	4.47667	1.8277	2.29252
TCGA-B6-A1KN-01	Tumor(n=1101)	4.66259	4.57054	3.52015	1.28054	3.52233	6.76486	0.751635	1.1832	5.2634	9.43606	4.38015	2.4105	5.21845	2.01703	11.6118	0.406863	0.396269	6.15256	9.58086	3.74312	6.46363	2.0635	8.63711	1.24744	3.481	5.01346	1.14267	4.24124	1.42008	4.66259	2.4919	2.59273
TCGA-LL-A5YP-01	Tumor(n=1101)	4.97017	5.9399	3.19791	0.755058	3.61923	6.43113	1.22478	3.1899	7.40352	10.2499	3.33793	2.82089	4.5679	3.12304	9.95967	0	0.262914	6.71087	8.91828	4.11971	6.7865	3.54819	5.59595	4.32401	4.52131	5.81446	2.54538	4.82373	1.32935	4.97017	3.35892	2.81309
TCGA-AR-A1AU-01	Tumor(n=1101)	4.77503	5.00774	3.10918	1.11876	3.96428	6.77711	0.785174	5.15117	5.45628	10.0282	3.72204	1.37217	4.76397	1.87094	9.82451	0	0.0779266	5.8028	9.09638	3.49226	6.40962	1.52441	5.48641	4.35036	4.29933	4.95726	2.64	3.92954	2.07042	4.77503	2.3156	2.92748
TCGA-A7-A26J-01	Tumor(n=1101)	4.44071	4.91221	2.80206	0.720541	4.48741	6.57153	1.07238	0.937646	4.76222	8.85392	4.19767	1.33999	4.66296	1.89718	9.52611	0.33075	1.42982	5.58095	7.42777	4.13731	6.30068	2.92611	5.5918	0.90363	3.26982	5.15377	2.55917	3.79066	2.5177	4.44071	2.09825	4.00086
TCGA-E9-A245-01	Tumor(n=1101)	4.3603	4.34159	1.66989	1.42943	3.07391	6.33934	0.414136	1.79817	5.53989	9.76369	3.18035	1.29361	4.87097	1.3878	10.0889	0.455965	0.425782	5.68139	9.35776	3.00992	6.0803	2.18843	3.46847	0.587269	4.29202	4.02217	1.66225	2.64411	1.73296	4.3603	1.49385	2.10037
TCGA-BH-A42T-01	Tumor(n=1101)	4.57826	5.14334	3.53305	0.915483	2.84034	7.1606	1.11783	3.38453	7.2611	9.35997	3.58597	2.73844	3.93577	2.66973	9.50812	0.310107	0.368265	4.94367	7.78583	3.98438	6.06342	5.71633	3.82419	2.53351	3.57432	4.71137	2.50541	2.24147	0.896621	4.57826	2.27375	2.17871
TCGA-A2-A0EM-01	Tumor(n=1101)	4.49601	5.40508	2.39709	0.796598	3.48834	7.11486	0.245496	2.42524	5.5743	9.68469	3.93886	1.51081	4.47414	1.13665	9.80098	0	0.0740944	6.00463	8.82351	3.47788	6.50264	2.91644	4.90186	0.387693	4.49143	4.77383	2.15338	3.92972	1.00036	4.49601	1.41781	2.45851
TCGA-PE-A5DC-01	Tumor(n=1101)	3.8452	4.14606	3.15863	1.09295	3.24565	6.34024	0.101919	2.09238	6.13828	9.49177	4.00741	2.48514	4.05611	1.3158	9.94264	0	0.14274	5.33958	9.03448	2.73764	5.28957	1.30147	3.77914	3.61228	2.99297	4.71318	0.985719	3.1271	1.19799	3.8452	2.18612	1.72661
TCGA-A7-A13D-01	Tumor(n=1101)	4.23485	2.91602	1.1829	0.40483	2.74747	6.33359	0.650979	1.96508	5.63769	9.19985	3.54437	0.44548	4.99114	1.17979	8.90341	0.895794	0.849092	5.38615	8.40633	2.71293	5.50186	2.2757	4.86021	1.51681	3.33705	4.41937	1.51603	5.24021	1.56977	4.23485	1.80822	1.92505
TCGA-BH-A0HK-01	Tumor(n=1101)	4.34251	4.3822	2.47412	0.270947	2.55152	6.31004	0.36042	0.269392	4.52016	9.36253	3.36966	1.78056	3.84525	1.53476	9.47881	0.184978	0.130667	5.57108	8.17394	3.04429	6.04002	1.21188	5.24792	4.09059	3.1717	4.74287	1.53416	3.78428	1.11743	4.34251	2.30571	2.74479
TCGA-B6-A0IP-01	Tumor(n=1101)	4.77837	4.72562	3.60202	1.33554	3.1933	7.24585	0.351628	2.7605	5.8957	9.77338	4.23029	3.01502	4.71577	2.33557	9.33238	0.0833836	0.114367	6.08018	8.99948	4.86304	6.38383	1.75463	4.38247	0.659468	4.65289	4.71665	1.36552	2.56723	1.27166	4.77837	2.39127	1.95699
TCGA-D8-A1XA-01	Tumor(n=1101)	4.34276	5.73386	2.18145	0.437015	2.99065	5.8122	0.736821	3.33	6.12411	11.0869	3.15948	2.05169	5.24523	2.41859	8.95936	0.590626	0.356595	6.35381	9.07201	4.38252	5.69249	2.76808	5.65336	0.896621	3.76043	4.44666	1.59374	3.94854	2.70958	4.34276	2.17198	2.74356
TCGA-D8-A1X5-01	Tumor(n=1101)	5.29828	6.09169	3.17758	0.902112	2.84972	5.96472	0.812129	2.48571	5.30709	10.5488	3.98637	1.96894	5.09989	2.73823	11.4772	0.241474	0.705934	5.13934	9.47544	3.94366	6.73999	2.66334	6.04866	0.798175	3.23923	5.41645	2.01999	4.36426	2.75144	5.29828	1.92334	3.40334
TCGA-D8-A27L-01	Tumor(n=1101)	5.05115	6.53446	3.87771	2.05832	4.32412	6.95944	0.838911	3.04292	5.97501	9.71038	4.5332	3.6878	4.81091	3.77337	10.212	0	0.441908	6.34958	8.60579	4.87773	6.96685	3.39985	6.13911	1.17536	4.10411	5.60719	2.9786	4.44301	2.89834	5.05115	3.16875	3.49202
TCGA-D8-A1JJ-01	Tumor(n=1101)	5.69832	5.99849	3.158	0.724563	2.99547	7.53222	0.585636	2.76619	5.51081	10.607	4.85038	1.91621	5.40404	2.55756	10.3905	0.190931	0.477366	5.95624	9.93074	3.71397	7.04543	3.47803	6.76685	2.27665	4.19338	6.03754	2.39846	4.89107	2.50009	5.69832	1.51748	3.32934
TCGA-A2-A1G1-01	Tumor(n=1101)	5.60477	6.30224	4.6706	1.55287	3.29466	7.24888	0.881508	2.60739	5.26064	10.5744	4.02701	3.59011	4.66671	3.73781	10.6139	0.421802	2.36642	6.53617	9.46765	5.76197	7.51093	4.4178	5.15328	1.77943	4.24509	5.7483	2.18802	4.78486	3.0115	5.60477	3.58207	3.44249
TCGA-E2-A1IL-01	Tumor(n=1101)	4.09627	5.0433	2.21909	0.481196	3.55008	6.88091	0.230941	1.70217	5.28438	10.2423	3.76124	2.07283	5.46074	1.63059	9.09207	0.161694	0.655627	6.4717	9.73376	4.67653	6.1748	1.93036	4.85388	0.823505	4.33932	4.47168	1.58991	3.07404	2.11103	4.09627	2.68149	2.84187
TCGA-A7-A4SB-01	Tumor(n=1101)	4.47985	3.47851	2.69619	0.66948	2.94381	6.84145	0.138421	0.827006	5.14323	9.19903	3.33591	1.2318	4.1212	1.36244	8.80143	0	0	5.36153	8.21773	2.77686	5.56477	0.364909	4.81974	1.27673	3.75338	4.09669	1.17441	2.89105	1.73392	4.47985	1.95921	1.79834
TCGA-A7-A13H-01	Tumor(n=1101)	4.72394	7.00157	4.56765	1.90416	3.23877	6.52025	0.666029	2.90829	6.11458	9.75962	4.05311	4.10086	3.83168	3.27679	9.39691	0.0985543	1.21605	6.37868	8.29617	4.45984	6.86463	2.22897	5.80872	0.827331	4.90351	5.42759	2.78779	3.25728	3.06566	4.72394	3.68949	2.68997
TCGA-BH-A0AY-01	Tumor(n=1101)	4.42661	5.63724	4.0482	1.14633	3.23295	6.72202	0.543793	1.45786	5.50406	9.68952	2.80964	2.8674	3.44448	2.81791	9.62497	0	0.53436	5.59574	9.00745	3.80652	5.93709	1.33085	5.90792	3.17455	3.69484	6.21004	1.32636	4.62786	1.66585	4.42661	2.49449	3.00074
TCGA-A8-A075-01	Tumor(n=1101)	5.30274	5.77377	3.9951	1.46477	2.55292	6.93763	0.855192	2.85477	5.28397	10.1145	4.34539	3.63401	4.95385	2.90165	10.2631	0	1.55075	5.96641	9.58544	3.63635	6.13468	2.25468	6.63235	1.35603	4.37958	5.15134	1.61367	4.31134	2.40436	5.30274	3.42261	2.78672
TCGA-E2-A158-01	Tumor(n=1101)	4.77256	3.53425	2.85579	0.400647	3.41818	6.45024	0.212258	0.603787	5.58006	10.99	4.23881	1.38405	4.72271	2.71451	10.7578	0.0908534	0.182692	5.74251	9.4473	2.25054	6.20278	0.786262	2.68549	0.367147	4.00831	3.46509	1.09444	1.92664	1.1624	4.77256	1.33073	0.90327
TCGA-BH-A0B4-01	Tumor(n=1101)	3.88116	4.9699	3.41626	1.19818	4.00533	6.27822	0.70496	1.47918	6.18212	8.87116	3.01776	2.80682	3.43473	2.27343	9.23233	0	0.567253	5.79132	8.29857	3.26094	6.02189	1.66006	5.79495	1.24458	3.55165	5.17726	1.13245	3.16949	1.51768	3.88116	2.30407	2.35547
TCGA-BH-A0DV-01	Tumor(n=1101)	4.77066	5.73042	3.39601	1.19295	4.85134	6.54692	0.218223	1.26273	5.46133	9.77521	3.62368	2.46566	4.43116	0.970486	9.33035	0	0	5.86213	8.98839	4.25535	7.04888	1.35659	6.9454	4.97487	4.08696	6.18185	3.03684	5.34409	2.19557	4.77066	3.22228	3.62154
TCGA-A2-A0EP-01	Tumor(n=1101)	4.35134	7.76463	5.14178	2.55065	3.72492	6.58476	2.25701	3.1239	6.28097	9.37846	4.48142	4.90025	3.94214	4.36072	9.08289	0	1.38073	6.06719	8.19224	5.30353	7.16065	4.45543	6.20646	5.54058	5.07126	6.68552	4.12446	4.40567	3.08269	4.35134	4.89149	3.8222
TCGA-EW-A1PE-01	Tumor(n=1101)	4.7157	6.31822	4.57634	1.88967	3.40287	6.6505	1.37918	2.64713	6.10809	10.2922	4.79324	3.80096	5.08637	3.65727	9.40581	2.23014	1.64681	7.11623	9.60773	6.36078	6.71788	3.5917	4.69346	1.94692	4.55672	5.64227	2.50343	5.60335	3.30511	4.7157	3.73839	3.53733
TCGA-LL-A73Z-01	Tumor(n=1101)	5.16127	5.51416	3.99972	1.60744	3.60012	6.76992	1.05082	2.68596	6.15758	9.5782	3.50891	3.45908	3.53457	2.57514	9.51631	0.739934	0.908352	6.08663	8.78542	5.07841	6.7692	2.34167	5.1067	0.975337	3.70592	6.25183	1.7788	4.53263	1.11863	5.16127	3.2828	2.73142
TCGA-AR-A1AJ-01	Tumor(n=1101)	5.23925	7.60115	5.47546	2.59328	3.92512	6.59987	2.02528	4.90568	5.79775	10.3328	4.78282	5.89768	4.38312	5.17455	10.2653	0.948003	3.2547	7.48177	9.29964	5.84502	7.60586	4.49519	6.45916	3.92752	4.99352	6.25384	3.31856	5.16708	3.37575	5.23925	5.15351	3.7967
TCGA-E9-A227-01	Tumor(n=1101)	4.49019	5.85046	4.67831	2.14942	3.5964	6.50602	0.265317	1.59134	5.53334	10.5342	3.94384	3.16244	4.42594	2.02655	9.29848	0.0775165	0.581881	5.93493	9.83439	3.91326	6.68563	1.56983	5.14762	2.04667	3.81511	5.64417	2.12085	3.3387	1.82583	4.49019	3.66134	2.46582
TCGA-AO-A0JB-01	Tumor(n=1101)	2.44972	3.42781	1.83895	0.405448	1.79743	5.33768	0	0.443925	4.13359	8.19009	2.02407	1.72233	1.92262	1.21555	7.4514	0	0.222063	3.63127	7.81023	2.58487	4.49763	0.380064	2.33093	1.08406	1.72115	3.57345	0.593402	1.34125	0.305912	2.44972	0.95628	0.919683
TCGA-A8-A09N-01	Tumor(n=1101)	6.36334	5.07481	3.89702	1.20758	3.67923	6.67552	0.747344	2.8705	5.37738	10.2985	3.27262	3.00707	5.0669	2.13872	10.1581	0	1.12836	6.00694	9.17604	4.20784	5.97638	0.728051	8.19736	0.230941	3.29464	4.53374	1.36048	3.38227	1.72892	6.36334	2.79786	2.33828
TCGA-E2-A15A-01	Tumor(n=1101)	4.7344	6.04192	4.50022	2.02846	3.39195	7.09217	0.521955	2.68446	6.06673	10.2587	4.03437	3.82046	4.93049	2.98747	9.94704	0.0958569	1.16208	5.68803	9.72374	3.90535	6.16194	1.54394	5.23201	0.416191	3.89065	4.9451	1.78664	4.38041	2.48939	4.7344	3.45109	2.9194
TCGA-A8-A08A-01	Tumor(n=1101)	4.46247	6.07894	1.95866	0.520548	3.43313	6.55073	0.303693	2.75764	5.77908	9.70237	4.2116	2.93072	4.29943	2.37242	9.70903	0.28889	0.38637	5.87221	8.61662	3.68947	6.40221	3.33708	4.39401	0.0426443	4.63772	4.4567	2.20151	3.56277	1.86307	4.46247	2.00123	2.36734
TCGA-AC-A5XS-01	Tumor(n=1101)	4.16066	6.11935	4.52888	1.95925	2.97003	6.92156	1.09734	2.63766	6.86545	9.82865	4.28797	3.63718	4.7363	2.28664	8.90659	0.327457	0.556503	6.53214	9.28912	4.66425	6.98105	2.68325	4.32243	3.15724	3.57935	6.32938	3.86914	3.59294	1.03816	4.16066	3.34608	2.6274
TCGA-BH-A209-01	Tumor(n=1101)	5.07249	6.8771	6.08585	3.16786	3.70576	7.81306	1.16787	3.55735	5.24238	10.5932	4.89241	4.72486	4.1652	3.87812	9.94742	0.536948	2.96418	6.64063	8.67799	5.17588	6.4626	2.70452	5.59964	1.78161	3.93862	5.92208	2.58852	3.93284	3.06872	5.07249	4.99936	3.01712
TCGA-AR-A24S-01	Tumor(n=1101)	5.23665	7.19509	2.75028	0.824075	3.92371	6.98525	1.51076	3.69628	5.27756	10.5926	4.41519	2.72862	5.21828	3.41924	9.95199	0.0869196	0.331476	6.31457	8.64821	4.412	7.03197	2.57005	6.4053	1.89592	4.27589	6.29133	2.72844	5.12167	3.36818	5.23665	2.66968	4.51757
TCGA-A7-A26E-01	Tumor(n=1101)	5.17516	4.56217	1.98762	0.548009	4.01722	7.02149	0.640405	1.11705	4.22772	8.35168	4.51901	0.838024	5.00978	1.24074	9.73199	0.0797934	0.402686	5.05905	7.62082	3.90095	6.80152	2.98977	4.67005	0.508496	3.6975	4.85593	2.53377	3.35165	2.56859	5.17516	1.21946	3.77319
TCGA-EW-A1P6-01	Tumor(n=1101)	5.12687	4.71081	3.28394	0.642378	3.2644	6.94061	0.325617	1.43973	5.77328	9.77654	3.4248	2.09555	4.13427	2.17871	10.4403	0.142479	0.10017	5.50619	8.74485	2.82289	5.64365	1.55537	5.63045	0.418676	3.06903	4.68765	1.15549	3.7245	1.66312	5.12687	1.48465	2.34292
TCGA-C8-A1HM-01	Tumor(n=1101)	5.34742	6.57988	6.7991	3.67911	2.90217	7.26371	1.65983	2.34432	6.4981	10.0889	4.66828	5.20558	4.89403	3.63369	11.0396	0.483261	5.33449	6.22153	9.36615	5.98793	6.51708	2.67369	4.18861	0.446786	3.92206	6.25537	2.01977	3.94285	2.21462	5.34742	6.71065	3.19714
TCGA-OL-A6VQ-01	Tumor(n=1101)	4.52718	5.46968	3.94631	1.53047	3.59785	6.79122	0.499986	2.32245	5.79874	9.78936	4.15611	3.25158	4.80223	1.8097	9.33037	0	0	6.10529	8.68792	4.09319	6.78312	3.53819	6.14198	6.35132	3.74988	4.98082	4.69103	3.81382	1.80529	4.52718	2.93104	3.04427
TCGA-E2-A1B5-01	Tumor(n=1101)	4.53407	6.59434	5.79597	3.62915	3.39634	6.3892	0.834145	1.77471	4.97963	8.95842	4.02514	5.40263	4.52955	4.36712	9.27181	0.682933	2.02215	5.68441	9.167	4.88742	6.87906	2.16269	4.90733	3.03875	3.70747	5.95776	2.55677	3.71664	1.78467	4.53407	4.03311	2.94465
TCGA-A2-A0CV-01	Tumor(n=1101)	4.50543	5.51649	4.9822	1.95892	3.71066	6.41414	0.36087	2.70761	5.72882	9.53059	3.68246	2.6128	4.41628	1.68554	9.89847	0	0.820975	6.44495	9.12888	4.60722	6.86509	3.62649	4.45653	2.90577	3.76543	5.82694	2.49208	3.58169	1.95312	4.50543	2.76182	2.85038
TCGA-5L-AAT1-01	Tumor(n=1101)	4.77475	6.7057	5.99803	3.24141	4.03782	6.59777	2.02556	2.48959	6.63004	9.85502	4.11549	4.85351	4.68058	4.35021	9.07971	0	2.12852	6.2444	8.63791	5.27724	6.47227	2.31571	5.31516	1.01514	4.13617	6.63312	2.31342	3.13724	1.88432	4.77475	4.76428	3.15252
TCGA-B6-A0X4-01	Tumor(n=1101)	4.35213	3.16968	0.470511	0.0265876	2.55179	6.02691	0.262313	1.90473	4.80369	10.0199	2.71367	0.336969	4.64427	0.98863	9.61079	0.302875	0	5.60225	9.67535	2.25969	5.95244	1.69902	1.436	0.130536	4.09797	2.11447	0.619178	1.77438	1.33308	4.35213	0.390998	1.11995
TCGA-E2-A105-01	Tumor(n=1101)	4.798	4.40888	2.75928	0.328377	3.44302	7.3265	0.559737	1.16318	6.22606	9.63845	2.91653	1.3274	4.23126	1.73622	10.8578	0	0.0654344	6.18164	8.73579	2.4392	5.7155	1.08468	3.14605	0.315566	3.48494	4.19347	0.951812	2.69348	2.4218	4.798	1.5569	1.79602
TCGA-AC-A3HN-01	Tumor(n=1101)	4.58508	6.62293	4.50602	1.87303	4.07385	6.80112	0.797345	2.79244	6.12149	9.95503	3.77722	3.79338	4.83972	3.10949	9.77108	0.0847446	0.910809	6.20778	9.04877	4.65823	6.69729	3.43739	5.62144	3.12545	4.19193	5.64199	3.00468	3.94047	2.80987	4.58508	3.63788	3.49357
TCGA-A1-A0SO-01	Tumor(n=1101)	5.54825	4.01244	2.9509	0.34551	2.68296	8.20794	0.127369	1.72312	5.64674	9.89957	3.25376	1.16999	5.30696	2.43451	11.5562	0	0.566084	7.28857	8.5992	2.28596	5.25577	1.50899	3.30277	1.74519	3.80711	3.26488	0.757109	2.30249	1.00115	5.54825	1.92387	1.60222
TCGA-E2-A10B-01	Tumor(n=1101)	4.50905	5.64714	3.72888	1.49196	3.14161	6.67143	0.576377	2.01888	5.96005	10.0001	3.71584	3.17174	4.58521	2.95062	10.577	0.181675	0.504163	6.33629	8.89683	4.20034	6.34021	2.27352	5.20129	0.521352	4.19521	4.81705	1.92858	4.25497	1.89929	4.50905	2.9165	2.76282
TCGA-A1-A0SH-01	Tumor(n=1101)	4.77257	5.94337	2.2519	0.445939	3.83289	6.7538	0.383939	1.36782	5.3705	10.1811	3.3988	2.07505	4.91173	2.05599	9.89217	0	0.205142	5.7086	9.08411	3.58812	6.83168	2.4621	6.62998	0.200504	4.5837	4.98037	2.27551	5.10983	1.99309	4.77257	1.4409	2.98515
TCGA-E9-A2JS-01	Tumor(n=1101)	4.58623	4.81512	3.20043	0.379288	2.8528	6.71847	0.678162	1.91659	6.14603	8.64705	3.26299	1.9631	4.05885	2.64328	10.3945	0.0882773	0.120883	5.85484	8.01706	2.92818	5.61452	1.56179	6.20979	0.237564	4.20348	4.41643	1.36171	3.88403	1.40643	4.58623	1.65246	2.20764
TCGA-A2-A04R-01	Tumor(n=1101)	3.98808	3.38431	2.25108	0.1133	3.09457	7.5474	0.19333	1.12135	5.27499	9.89824	3.26751	1.11016	4.36857	0.764771	10.8293	0	0.0716254	5.94213	9.63138	2.20702	5.45124	0.927062	3.49582	0.965987	4.23515	4.22913	0.871844	3.58021	2.53092	3.98808	1.10474	1.69296
TCGA-C8-A12Q-01	Tumor(n=1101)	4.51142	5.75186	3.36629	0.873734	3.62144	6.64488	0.727093	1.05262	5.54697	10.4676	4.58633	2.56106	5.27624	2.75888	11.4225	0	0.63988	7.75823	8.88367	3.69076	7.93999	2.73021	5.25715	0.652418	4.4441	5.32562	1.86987	4.19473	2.79121	4.51142	2.42299	3.32372
TCGA-AN-A0FT-01	Tumor(n=1101)	3.7728	4.52502	2.56379	0.859015	2.68581	6.21841	0.591201	0.56988	5.36039	9.45957	3.28346	1.69817	3.70856	1.49498	9.47462	0.0650208	0.328492	5.504	8.7896	2.55001	5.50534	1.75685	3.34655	3.23544	2.98585	4.83926	0.885106	2.93572	0.461424	3.7728	1.96536	1.86786
TCGA-4H-AAAK-01	Tumor(n=1101)	4.81684	5.78821	3.04229	0.776188	4.46841	7.10149	0.313942	0.923492	6.50869	10.3475	3.17701	2.86499	3.95755	2.99306	9.349	0	0	5.85382	8.52803	3.53346	6.46799	1.78442	6.32667	0.265437	4.21259	5.21681	2.41321	4.26591	1.84499	4.81684	2.20746	2.40436
TCGA-E2-A15M-01	Tumor(n=1101)	5.27492	7.1008	5.38179	2.51046	4.23574	7.14147	1.5215	2.5672	5.55889	10.5243	4.61006	4.293	5.11115	3.72976	10.1692	0.181166	2.02077	6.32151	9.56942	5.43773	7.42283	3.9858	6.45869	2.64644	4.43319	6.71134	3.03305	5.09584	2.91246	5.27492	4.08238	4.53121
TCGA-A8-A08H-01	Tumor(n=1101)	4.7124	7.85965	4.03109	1.47301	4.08743	6.96508	2.3046	2.6673	6.22946	10.493	4.22055	3.57488	4.05572	2.73715	9.31565	0	0.333653	6.87975	9.23966	5.3883	7.61939	2.05939	6.58561	2.44763	5.12187	7.57197	3.55144	6.34727	3.48538	4.7124	4.52133	5.41326
TCGA-C8-A273-01	Tumor(n=1101)	4.14877	4.73113	2.22135	0.447949	3.2419	6.75596	1.07231	1.34937	6.73752	10.7275	3.64108	2.02467	4.80079	2.17041	9.92283	0	0.280362	6.06951	9.84945	4.1006	5.21921	3.66151	3.92947	0.87074	3.99635	4.75604	1.65182	3.35897	1.15517	4.14877	1.85607	2.48581
TCGA-BH-A0DE-01	Tumor(n=1101)	3.9676	5.59445	4.0231	1.48305	3.76496	6.4868	0.91892	1.53321	5.70726	8.98199	3.10501	2.83074	4.35804	2.59398	9.22319	0.186247	0.466549	6.4618	8.91161	4.14364	6.5383	4.182	5.20372	4.70041	4.1108	5.25229	2.23152	3.71977	1.57526	3.9676	2.8195	3.45692
TCGA-C8-A12U-01	Tumor(n=1101)	4.75758	5.04442	5.1348	2.32175	2.21033	6.56482	0.498966	1.24556	5.90338	9.63644	4.06945	3.69156	4.18086	3.25246	10.7054	0.488823	2.64446	6.29788	9.08722	3.76443	5.2703	1.61777	1.87931	0.754289	2.78685	4.51031	0.822771	2.30915	1.25761	4.75758	4.4121	1.75275
TCGA-A2-A0EO-01	Tumor(n=1101)	4.24704	5.4008	3.84421	1.52231	4.21042	6.78346	0.87688	2.27313	5.59656	9.42859	3.05565	2.22635	3.99781	2.28718	9.45283	0	0.428142	5.66738	8.43814	4.08348	6.554	2.12829	5.51275	0.855113	3.82688	5.90551	2.20107	3.67451	1.50533	4.24704	2.57129	2.43717
TCGA-AC-A6IW-01	Tumor(n=1101)	4.70386	7.67443	5.12478	3.26409	3.50396	6.54699	1.66002	4.19223	7.05631	10.6403	4.04186	4.64476	3.43618	4.41901	10.1658	0.362442	2.0859	6.59545	8.74596	5.82342	6.23583	3.72607	4.36885	1.95327	4.32036	6.09755	3.44522	2.83653	1.87931	4.70386	4.79604	3.50503
TCGA-LL-A50Y-01	Tumor(n=1101)	4.51087	5.87718	3.2216	1.51561	2.94684	6.81846	0.365133	3.92793	6.81002	9.45338	3.7688	3.52886	3.89047	2.54686	8.74084	0.147046	0	5.51396	8.81141	4.55602	6.43065	3.34015	4.06945	0.521252	4.0344	5.27999	2.40095	2.78237	0.603597	4.51087	2.32343	1.64906
TCGA-A7-A0DA-01	Tumor(n=1101)	5.20617	4.65034	1.90681	0.742524	2.81131	7.18489	0.293959	4.79369	5.89706	9.41175	2.87117	1.28173	4.94045	1.8587	9.81728	0.26123	0.126576	6.10959	8.09485	3.11143	7.03338	2.79913	4.05765	0.894372	4.08544	4.78762	1.56116	3.84433	2.41819	5.20617	1.21599	1.95345
TCGA-GM-A2DL-01	Tumor(n=1101)	4.56341	5.57611	1.76311	0.411318	2.60628	6.14659	0.433494	2.35361	5.94921	9.56697	3.68209	2.02052	4.21418	2.55122	9.23138	0	0.472072	5.89753	8.71808	3.33507	6.14515	2.51005	4.72788	2.35361	2.66873	5.54001	1.45796	4.71342	1.57555	4.56341	1.31586	2.94748
TCGA-E9-A244-01	Tumor(n=1101)	5.08278	4.2296	3.32842	1.83184	2.99742	6.90222	0.23217	2.78785	5.40742	10.0483	2.24233	1.82932	4.30528	1.7379	10.8694	0.162597	0.319618	5.72475	9.34053	4.04416	6.93439	2.00985	4.12803	0.903732	3.77623	4.82775	0.906121	5.61204	0.665938	5.08278	1.8255	1.70403
TCGA-E2-A15C-01	Tumor(n=1101)	5.14939	5.17989	3.72855	1.36093	3.32626	6.81257	0.29901	2.18948	5.69622	9.36698	4.15298	2.80604	4.52844	2.27092	9.6486	0	0.375512	5.82347	8.56461	3.77962	6.21566	2.88534	6.24893	1.69028	3.08442	4.92442	1.64888	4.02503	1.64575	5.14939	2.40302	2.51139
TCGA-BH-A0BT-01	Tumor(n=1101)	4.09614	4.93758	3.69144	1.74752	3.32083	7.43294	0.309176	3.67706	5.98972	10.3455	4.34455	3.09354	3.87755	3.50697	10.0396	0.356031	1.23726	6.53965	8.87925	4.21652	5.47731	1.84599	4.9824	1.41911	3.18415	4.4803	1.19194	3.0381	0.893362	4.09614	2.54839	1.74334
TCGA-BH-A0E9-01	Tumor(n=1101)	4.78598	5.44648	4.43166	2.115	3.78036	6.52225	0.260026	0.789521	5.6419	9.53692	4.5872	2.6274	5.63125	2.39758	9.92414	0.112233	0.291957	6.2823	8.83018	4.51898	7.17651	1.26261	5.73411	4.01767	4.57941	5.08936	2.51116	4.37057	2.12274	4.78598	3.17588	2.99675
TCGA-BH-A18I-01	Tumor(n=1101)	4.54392	7.04443	4.28447	1.54528	4.14345	7.28658	1.19862	1.93074	5.43243	9.53698	4.52403	3.93243	4.71149	3.83619	9.86479	0.088413	1.46022	6.34881	9.05215	4.80075	6.65753	3.0737	5.80889	1.70283	3.98723	5.94079	2.18872	4.12785	2.2415	4.54392	3.23308	3.32226
TCGA-BH-A0HI-01	Tumor(n=1101)	4.65607	5.07523	2.5727	0.556012	3.74624	6.79903	0.541911	1.16723	5.38826	10.3864	3.8662	1.91518	5.11122	2.56857	9.7504	0.208767	0.216362	6.27144	9.54736	5.99946	6.62278	4.60644	4.47807	1.76537	4.09409	5.02987	2.05696	3.53866	2.3301	4.65607	1.74885	2.44959
TCGA-A2-A0CZ-01	Tumor(n=1101)	3.86894	5.57396	4.04287	1.77509	3.39446	6.22034	0.531668	0.962216	5.44702	9.84875	3.20702	3.39167	3.98439	2.60405	8.80943	0	0.422986	5.63676	8.66687	3.76109	6.23418	1.68401	4.91639	1.26045	3.67055	5.31461	2.37256	4.13877	1.4556	3.86894	3.09759	2.70726
TCGA-D8-A1X9-01	Tumor(n=1101)	4.56717	6.00049	3.74784	1.05686	3.38582	6.7916	1.30065	2.96839	5.94054	10.1735	3.90328	2.97214	5.12073	3.54087	10.3811	0.296898	1.04865	6.30406	9.64762	3.93016	6.04413	1.67002	4.26161	0.700884	3.53512	5.20319	1.90412	5.45045	2.3952	4.56717	2.47231	4.02766
TCGA-BH-A18R-01	Tumor(n=1101)	4.24422	5.20698	3.41692	0.924936	3.07552	7.35247	0.82073	4.35356	4.73611	8.81939	4.75065	2.31121	4.64815	2.66193	10.8318	0	0.231555	5.67464	8.58163	3.36159	7.18531	2.67301	4.76604	2.53973	3.60184	4.49775	1.85483	3.05348	2.28333	4.24422	2.2083	2.37523
TCGA-AO-A12B-01	Tumor(n=1101)	3.99491	4.27736	2.90379	0.507921	2.60777	6.58618	0.112367	0.457752	5.82388	11.0443	3.58777	1.38267	5.00598	1.63124	9.62697	0	0.157044	4.89692	10.162	3.53108	6.49201	1.78752	3.41878	0.523462	3.35024	3.7364	1.52336	2.49113	0.928806	3.99491	1.53978	1.53764
TCGA-BH-A0B3-01	Tumor(n=1101)	4.89141	5.78801	3.62342	1.1891	2.71723	6.4218	0.717912	2.71565	6.11784	10.8365	3.58223	3.62543	3.91866	3.24831	10.1716	0.171079	1.28611	6.44559	9.73619	5.57846	6.26438	3.51817	4.72532	1.87943	4.71307	5.305	1.80244	3.8613	2.06005	4.89141	3.27816	2.21363
TCGA-C8-A8HP-01	Tumor(n=1101)	3.62882	5.94163	4.13876	1.91651	2.75393	6.03455	0.741143	1.46639	5.54857	9.47145	3.86889	4.32964	4.68601	3.75605	9.11496	0.119024	1.59746	5.42591	8.2882	3.75792	5.63788	2.08328	4.68768	2.2844	3.11951	5.26931	1.32372	2.80445	1.32734	3.62882	4.17871	2.03305
TCGA-AR-A1AM-01	Tumor(n=1101)	4.87986	5.55582	4.44295	1.87649	3.48749	6.81226	0.615793	2.02549	6.21812	9.57706	4.19018	3.2677	4.3072	2.96971	9.98606	0.1121	0.588805	6.28553	8.60149	4.3362	6.53542	2.47306	4.7125	1.05769	4.02827	5.37139	2.60383	3.50864	1.52752	4.87986	3.10791	2.67543
TCGA-A2-A4S0-01	Tumor(n=1101)	4.01599	4.60578	2.03763	0.254473	2.82875	6.03335	0.122739	0.789187	5.4856	10.4372	3.79314	1.13947	5.10276	1.59101	9.88206	0	0.324465	5.49283	9.50954	2.67731	6.08831	2.55402	2.41059	0.837863	4.22079	3.68251	2.05276	2.25508	1.61174	4.01599	1.96769	2.1138
TCGA-AO-A126-01	Tumor(n=1101)	4.08792	5.41867	3.11327	0.895147	3.39747	6.77648	0.128557	1.4086	5.58247	9.24862	3.13629	3.20642	3.51448	2.97627	8.35442	0.252052	0.435949	4.75684	9.11821	3.06673	5.8681	2.28354	5.20061	0.848077	3.40076	5.17605	1.41289	3.94108	0.877901	4.08792	2.14218	2.20527
TCGA-AR-A5QN-01	Tumor(n=1101)	5.00388	4.90459	4.12939	1.22466	3.15559	7.07063	0.935233	1.53874	6.45183	9.59822	4.55028	2.45183	4.91903	1.55351	9.80521	0.443076	0	6.62072	8.56048	5.10474	7.26254	1.45639	5.89229	2.23358	5.44342	5.24444	3.1855	3.85878	1.93667	5.00388	3.0207	2.97887
TCGA-A8-A08F-01	Tumor(n=1101)	4.18086	6.83386	4.35245	2.46255	3.10841	6.95688	1.25139	4.63209	5.71621	11.1069	4.5106	3.98933	4.92013	3.32259	10.3883	0	1.61202	6.40217	9.51728	4.13294	6.5795	3.77898	7.42101	0.679784	4.72454	4.64099	2.16614	4.61719	3.25298	4.18086	4.08593	3.54908
TCGA-PE-A5DE-01	Tumor(n=1101)	4.14763	6.80958	7.02514	4.26506	3.34182	6.52141	1.06198	1.60933	6.38745	10.416	4.31948	5.74091	4.73023	3.62607	9.31874	0.341986	2.46213	6.50206	8.90777	5.80456	6.42255	3.67934	4.52197	3.93739	4.29626	5.74783	3.21661	3.53565	2.56662	4.14763	5.55271	2.84553
TCGA-A8-A076-01	Tumor(n=1101)	4.78291	5.74454	2.83054	0.691891	3.64069	6.34936	1.11203	1.93535	5.86522	10.2113	4.52815	2.2295	5.64164	3.53343	10.716	0.08882	0.0621217	6.4364	9.50681	3.73636	6.27589	1.88374	5.80579	0.27011	4.00317	5.40746	1.25665	4.34112	2.4503	4.78291	2.14613	3.43982
TCGA-A2-A3XZ-01	Tumor(n=1101)	4.51566	6.49463	4.17765	1.83596	3.3808	6.69695	0.781402	2.9651	6.2385	9.41038	4.51547	4.72404	4.4674	3.90596	9.8947	0.0915306	1.91334	6.33796	8.69131	4.34831	6.54979	2.88542	5.03334	2.11056	3.91676	5.35037	2.30474	3.0606	1.77256	4.51566	3.8691	2.2649
TCGA-AR-A256-01	Tumor(n=1101)	5.92107	5.89242	2.76876	2.72199	3.19571	7.24737	0.694836	4.55283	5.67332	10.1553	5.07487	1.86176	4.84557	3.00859	10.3284	0.276556	0.197111	6.29686	8.95645	4.61903	6.37182	3.80966	4.54911	1.39408	3.54366	4.83234	1.82745	3.72713	3.53514	5.92107	1.72255	2.42167
TCGA-BH-A0DG-01	Tumor(n=1101)	4.51499	6.42637	3.58696	1.51066	3.80964	6.39547	0.84326	1.41581	5.23986	9.42609	3.85307	4.06433	4.76103	3.09116	9.8162	0	0.479851	6.51144	8.67394	3.94833	6.33249	2.14604	5.50724	0.814673	4.32099	5.61823	1.99556	4.72454	2.0999	4.51499	2.74865	3.4248
TCGA-C8-A26Z-01	Tumor(n=1101)	4.18997	4.00026	1.79131	0.556209	3.21569	7.10805	0.810731	0.785341	6.01597	8.91425	3.28593	1.16652	4.67514	1.10057	11.4621	0	0.241596	5.87592	9.81087	2.41743	5.9723	2.25078	6.20487	0.848077	4.22335	4.53669	1.0644	3.58987	1.17223	4.18997	1.25133	2.03724
TCGA-BH-A0HW-01	Tumor(n=1101)	3.81607	3.35297	2.04422	0.0579701	2.53326	6.79363	0.13014	1.82717	5.61097	9.68036	3.7015	0.301705	3.9597	1.22225	10.1277	0.0901759	0	5.50978	8.35595	1.56628	5.04678	0.655993	4.92679	0.242572	4.70298	2.54636	0.827331	2.14636	0.465295	3.81607	0.620493	1.18916
TCGA-A1-A0SD-01	Tumor(n=1101)	4.95288	5.29544	2.87706	0.642655	3.80354	6.60168	0.450591	1.75125	5.63389	9.61118	3.14701	2.65869	5.17	2.44154	10.2188	0.20201	0.333653	6.19275	9.43726	4.20983	6.89319	2.14222	5.86644	2.13146	3.86536	5.43575	1.92528	4.83379	1.83992	4.95288	2.53134	3.09484
TCGA-A2-A0CX-01	Tumor(n=1101)	4.59209	5.74469	2.98346	0.916782	3.51667	6.54117	0.37362	0.621524	5.72491	10.2694	4.09337	2.13649	4.63117	3.09107	10.6564	0.0939658	0.724999	7.50152	9.134	3.50125	6.63215	1.49595	4.62354	0.628447	4.29964	5.17218	1.89565	5.16073	1.42777	4.59209	2.74829	2.52173
TCGA-AO-A03R-01	Tumor(n=1101)	3.22008	4.86269	3.961	1.66984	2.15468	6.01883	0.212383	0.366252	5.18889	8.78366	2.70199	3.22757	2.54416	3.03376	9.07493	0.100709	0.263275	4.95623	8.70853	3.18032	5.19821	2.42538	3.59359	3.32539	2.92115	4.52443	1.9185	2.1839	0.659285	3.22008	2.80124	1.48486
TCGA-PL-A8LZ-01	Tumor(n=1101)	5.10475	6.58273	5.19333	1.93504	3.45066	6.35646	1.82069	4.18272	6.74879	11.6715	4.68906	4.80136	4.89482	4.35939	8.38247	2.89774	2.28907	7.45973	9.47486	6.38758	7.82422	3.29859	5.7117	2.30565	3.96473	6.11007	2.1908	5.73672	2.64681	5.10475	5.32685	3.42873
TCGA-BH-A1F8-01	Tumor(n=1101)	6.06609	4.43537	3.67451	0.924024	3.02489	7.04281	0.525668	2.55223	4.47467	9.50379	5.10774	1.87951	5.92084	1.73071	11.5655	0.506399	0.368824	6.15007	10.547	4.64142	7.31095	0.710525	6.77213	0.423309	3.13333	5.23965	2.1106	4.11163	2.25704	6.06609	1.87259	2.58381
TCGA-BH-A0BZ-01	Tumor(n=1101)	3.78593	6.73735	5.76617	2.89396	3.45411	6.89957	1.25193	1.83758	6.3405	10.4551	3.98358	5.09472	4.24844	4.28744	9.92832	0.174662	2.41267	6.64397	9.06287	4.50712	6.01454	2.25882	4.83094	1.29942	3.68018	5.99939	1.95803	5.35363	2.29101	3.78593	4.77018	3.66529
TCGA-AC-A8OP-01	Tumor(n=1101)	4.5434	5.04278	3.21395	0.623586	3.0607	5.89944	0.851199	2.58414	5.95481	10.3115	3.94216	2.99021	4.60806	2.0125	9.44054	0.145743	0.452385	6.13212	8.36961	3.4125	5.99021	3.23551	4.57306	2.60573	3.91608	4.42116	2.06702	3.09028	2.61977	4.5434	2.67453	2.48764
TCGA-GI-A2C9-01	Tumor(n=1101)	5.51802	5.98866	2.4677	1.18333	2.34227	6.56422	0.628167	3.80509	6.21869	10.4289	3.76383	1.57768	4.71272	2.57442	10.3276	0	0.248292	5.77634	8.91918	3.96695	7.04937	3.59149	6.22908	0.84559	3.9893	4.97329	2.02659	5.00032	3.76663	5.51802	2.14068	2.64196
TCGA-AO-A125-01	Tumor(n=1101)	4.21494	3.43447	0.561595	0	2.02308	6.45409	0.0661236	2.36827	4.68009	8.5542	4.28568	0.0809305	4.47213	1.03196	8.34321	0.173895	0	5.60633	8.85148	4.49879	5.85558	1.42153	0.859811	0.108223	3.85737	2.71714	0.504163	1.66962	1.77909	4.21494	0.491083	0.858777
TCGA-EW-A1OZ-01	Tumor(n=1101)	4.65846	5.42037	2.59464	0.736388	2.8642	6.92836	0.623211	0.9911	6.10376	9.73767	3.57039	1.88643	3.51037	3.19175	10.4269	0.0839282	0.169155	5.84625	8.05392	3.15667	5.86745	0.848958	4.27922	1.03125	2.84633	4.66378	3.3614	4.13724	1.15808	4.65846	1.85316	2.23251
TCGA-BH-A0C0-01	Tumor(n=1101)	5.55197	7.29412	5.87983	2.9631	3.42342	7.08654	1.40283	3.77295	6.0294	10.0219	4.15296	5.49613	4.34728	4.51661	10.3264	0.535356	3.64585	6.21664	8.22664	4.70804	6.6699	2.692	5.55846	0.988267	4.54291	5.72954	2.14088	3.64107	2.61148	5.55197	5.64425	3.33581
TCGA-AN-A03Y-01	Tumor(n=1101)	4.73524	4.94934	3.96005	1.47394	2.83701	6.8863	0.466236	2.51627	6.06446	10.3186	3.15717	3.77137	3.96989	2.8539	10.2082	0.163885	0.502534	5.26365	9.3352	3.17361	5.54625	1.41148	3.2437	0.165944	3.72747	4.33816	1.35643	2.23472	1.20796	4.73524	2.65311	2.07166
TCGA-D8-A145-01	Tumor(n=1101)	4.64297	5.42186	3.61326	1.1714	3.60942	6.40797	0.520146	1.58068	5.29057	9.70422	4.32483	2.67423	5.26725	2.12535	10.2531	0	0.160146	5.86349	8.71584	3.8265	6.67991	2.22089	6.04894	1.04621	4.13617	5.19404	2.21235	3.75474	2.26123	4.64297	3.19961	2.96837
TCGA-OL-A66I-01	Tumor(n=1101)	5.04211	7.47947	7.09356	4.02517	3.66345	6.83886	0.847756	4.59929	7.1559	10.433	4.24732	5.56314	4.02612	5.09118	9.39009	0.116365	3.54303	6.03396	8.76724	5.47685	6.92455	1.80083	4.41913	1.01614	3.77745	6.24904	3.82071	3.72376	1.88084	5.04211	6.24683	3.02473
TCGA-OL-A5S0-01	Tumor(n=1101)	5.19671	5.54942	3.15855	0.869556	3.20193	6.91315	1.05769	5.50858	7.29286	10.2645	2.45328	2.67462	3.3583	2.78561	9.64015	0.470407	0.678883	5.92689	9.36655	4.31725	5.95566	2.48416	4.68885	5.2762	3.80572	6.1905	1.67559	4.30749	0.837782	5.19671	2.90431	2.07779
TCGA-B6-A0I5-01	Tumor(n=1101)	3.53614	4.76481	2.4225	0.822445	2.67559	6.31636	0.0915306	2.73864	6.07567	9.4761	2.96177	2.13389	3.22731	1.94415	9.34305	0.0938306	0.128293	5.41884	9.11666	2.91673	5.98826	1.58664	3.46227	1.27262	3.26278	4.3182	0.890252	1.96658	0.278936	3.53614	1.32147	1.56584
TCGA-Z7-A8R6-01	Tumor(n=1101)	5.00837	5.08477	2.67985	0.61438	2.70598	7.24285	0.521955	2.50098	6.41862	9.71719	4.24694	2.54355	3.63555	2.5398	10.3239	0	0.343806	5.89815	8.49635	3.71038	5.86233	1.83017	4.33533	0.912267	3.65592	4.3799	0.90889	3.10046	0.938549	5.00837	1.92421	1.69086
TCGA-LD-A9QF-01	Tumor(n=1101)	3.92631	7.31793	5.66119	2.59713	3.87084	5.88355	0.807602	2.35067	6.51098	9.72564	4.20602	4.95369	4.00335	4.84294	9.04936	0.109561	1.20864	6.49398	8.47995	5.16613	6.78581	2.91273	5.89252	1.85683	4.56981	6.31449	3.03503	3.86096	2.32774	3.92631	4.88563	3.10506
TCGA-C8-A134-01	Tumor(n=1101)	4.64587	6.65649	4.11639	3.07955	3.22854	7.03595	0.588996	5.20934	6.65665	11.1389	4.57331	3.53869	3.81588	3.79117	9.7336	0.42707	2.07204	6.25749	9.33155	4.33254	7.62612	3.45078	4.67511	2.13501	4.17045	5.34037	2.15335	3.4844	2.87046	4.64587	3.59897	2.70618
TCGA-AN-A0XT-01	Tumor(n=1101)	4.78348	4.77163	2.49203	0.470615	3.82543	6.39325	0.233152	3.50877	5.1821	9.47577	3.59322	1.65389	4.8876	1.34466	10.2019	0	0	5.42348	9.15374	2.99181	6.04017	1.35276	4.19471	1.09085	3.59806	4.70571	1.34437	3.85567	1.51071	4.78348	1.40458	2.3983
TCGA-BH-A0HA-01	Tumor(n=1101)	3.93195	5.72679	4.27337	1.96362	4.07339	7.07108	0.503247	1.30247	6.00392	10.4917	3.73093	3.99464	4.10833	3.91735	9.16255	1.64071	0.537545	5.87937	9.96708	4.64018	5.94319	2.13248	4.75518	0.894527	3.16559	5.65185	1.63208	4.23906	1.3169	3.93195	3.04403	2.63338
TCGA-AR-A251-01	Tumor(n=1101)	6.58392	5.21677	3.61344	3.62985	2.73205	6.2032	1.31858	4.53372	4.68566	10.3735	4.03456	2.15526	6.1308	2.9419	10.479	0.481816	0.74123	6.42717	8.45557	4.22216	6.98469	4.2982	5.46952	4.04045	4.30433	5.27405	1.74364	4.1643	3.48003	6.58392	2.46895	3.15589
TCGA-C8-A26V-01	Tumor(n=1101)	5.14375	5.2379	3.06994	0.909581	2.57417	6.13312	0.302056	1.62541	5.44241	10.2433	4.8636	2.15837	5.19065	2.80397	10.6891	0.264236	0.929867	5.75153	9.37509	5.898	6.7594	3.13585	5.93206	0.0576929	3.88624	6.52282	1.51288	4.48302	1.64192	5.14375	3.03845	2.24117
TCGA-OL-A5D7-01	Tumor(n=1101)	5.07209	6.05039	4.94846	2.28042	2.9092	6.47029	1.18903	4.57612	7.25966	10.0358	3.64214	5.10839	2.92649	4.20215	10.1476	0.917775	2.23159	7.16301	8.34682	4.43824	5.27815	1.92668	3.02561	1.88924	3.29544	4.45641	1.77947	2.34999	1.61268	5.07209	4.94102	1.59058
TCGA-E2-A1IU-01	Tumor(n=1101)	4.73324	5.12976	3.69485	1.46079	3.11535	6.69251	0.415001	1.65393	5.47527	9.91536	4.39908	2.4204	5.22936	1.85862	9.8223	0	0.491289	6.11453	9.3391	3.75826	6.74609	3.0706	6.1812	0.933724	4.10672	4.59347	2.04191	3.29224	2.22527	4.73324	2.80385	2.45665
TCGA-AN-A0XO-01	Tumor(n=1101)	5.00251	3.54713	1.41479	0.154713	2.99691	6.92849	0.158208	1.10943	5.21556	9.95493	3.93058	0.828388	4.34392	1.26556	11.5289	0	0	6.05398	8.82354	4.57059	6.3852	0.933875	6.06054	0.7433	3.22084	4.24102	0.627513	3.41687	0.735176	5.00251	0.635894	1.74347
TCGA-AN-A0AR-01	Tumor(n=1101)	5.37074	4.00968	1.3048	0.380064	1.99081	7.58743	0.356595	1.21512	6.5456	10.7354	1.97163	1.81209	3.20413	1.80719	9.25104	0.0806577	0.162726	6.80422	8.10441	2.03203	7.96027	1.21026	3.03828	0.188781	3.88416	4.51768	0.849038	1.86299	0.485324	5.37074	1.17868	1.77024
TCGA-E2-A1IO-01	Tumor(n=1101)	5.12903	6.0057	4.92241	2.17521	4.58903	6.4153	0.590818	2.02439	6.04444	9.8757	4.38426	4.43046	5.27608	3.60981	9.64721	0.119555	1.01293	5.58252	8.22902	4.06406	6.89966	2.81246	6.18166	0.609471	4.4426	5.09081	2.51841	4.15226	2.13304	5.12903	3.66259	3.30222
TCGA-D8-A27H-01	Tumor(n=1101)	5.35047	5.43111	2.46676	0.58477	4.09566	7.01563	0.933497	2.73721	5.82019	10.3705	3.83111	2.04635	4.8197	2.1112	10.2989	0	0.139208	7.40444	8.39061	3.86519	6.28364	2.80637	5.12253	0.470407	4.75166	5.31676	2.40218	7.26067	2.24473	5.35047	1.54849	2.38642
TCGA-A7-A56D-01	Tumor(n=1101)	3.49221	4.65722	1.21014	0.701505	2.06581	5.43666	0.41446	1.09532	6.91059	9.70345	2.11323	2.11969	2.45602	1.63287	9.08833	0.8746	0.395063	5.14408	8.72724	3.40501	4.71728	1.12644	3.54639	0.484808	3.01899	6.30617	0.871292	4.16976	0.0959919	3.49221	2.02864	0.94058
TCGA-GM-A3XL-01	Tumor(n=1101)	5.3235	5.48209	4.83091	1.97614	2.17744	7.09474	0.313014	1.94972	6.9333	10.0799	3.58555	3.72707	3.87561	2.75497	9.80446	0.553262	2.22765	5.94825	9.07784	5.00386	7.00031	0.635894	3.94848	0.536252	4.18353	5.00592	2.0552	1.90566	0.519139	5.3235	5.22969	1.3446
TCGA-BH-A0DX-01	Tumor(n=1101)	4.53923	6.52137	3.05918	1.05019	3.32554	6.71973	0.807685	1.42455	5.36653	9.95666	4.47569	2.5567	4.36878	2.58431	10.0523	0	0.266517	6.55696	8.81553	3.54431	7.15544	1.66193	5.96003	2.63842	4.1012	6.01923	2.01357	4.05553	1.75783	4.53923	2.7978	3.24525
TCGA-A2-A4RX-01	Tumor(n=1101)	4.78692	5.77982	4.53577	1.57153	3.09451	6.47921	0.491699	3.00666	6.08001	10.2015	4.04866	3.74528	4.31454	3.47525	10.1527	0.203264	0.394514	6.56345	8.67152	4.73594	7.01831	1.95207	5.78629	3.5381	4.03442	4.97435	2.1783	6.35071	2.33036	4.78692	3.3615	2.40169
TCGA-B6-A0X1-01	Tumor(n=1101)	5.27596	5.48802	5.37684	1.96979	2.94778	6.42925	1.56613	4.45724	5.86565	10.9208	4.99749	3.61214	5.36317	3.04408	10.4563	2.43859	3.23976	6.91529	9.45728	5.36077	8.15842	2.60414	5.55214	1.93546	4.72049	6.4834	1.65627	4.48379	1.99251	5.27596	5.51644	2.44483
TCGA-S3-AA0Z-01	Tumor(n=1101)	5.18286	6.08072	3.82191	1.68477	3.17731	7.00248	0.670931	2.27393	6.42646	10.9045	3.92537	3.47114	4.9815	2.6058	9.15974	0.108759	1.1331	6.16644	9.38296	4.374	6.52691	2.86969	3.94703	3.88548	4.22396	4.78437	1.86382	2.93301	2.52346	5.18286	4.1496	2.57228
TCGA-BH-A1FH-01	Tumor(n=1101)	5.10297	5.83952	4.05799	1.41164	4.16387	6.77002	0.56774	1.09051	5.34768	9.59267	3.76994	2.30571	5.47823	1.50711	9.61741	0	0.134615	5.78678	8.36179	4.43697	7.00957	2.77106	7.06727	4.55807	4.25178	5.93996	2.7983	5.32711	2.34162	5.10297	2.96301	3.9195
TCGA-AR-A24W-01	Tumor(n=1101)	4.69352	4.8319	3.12416	1.44599	3.77592	6.82901	0.258338	2.25632	4.89239	9.448	3.84591	1.18117	5.02858	0.922883	10.1523	0	0.0781999	5.75395	8.7151	3.85562	6.87538	3.69436	5.76392	4.88836	4.03332	4.89295	2.28072	4.25812	2.24644	4.69352	1.97056	3.26897
TCGA-A8-A06T-01	Tumor(n=1101)	4.27113	5.1346	4.22397	1.53052	3.4023	6.7622	0.835196	3.26463	5.43108	10.1599	3.90679	3.32825	4.3149	3.08485	11.06	0.382059	1.63255	5.97253	9.73348	3.52492	5.71202	2.44541	4.3937	0.988121	3.4475	4.56449	1.87393	3.83565	2.46772	4.27113	2.90024	2.4671
TCGA-B6-A0RM-01	Tumor(n=1101)	4.69612	4.20831	2.29231	0.335826	2.27914	6.85666	0.307662	2.45875	5.57736	9.67179	3.58195	1.91441	4.06147	1.84322	10.6649	0.201508	0.142609	5.17433	8.45065	2.48767	5.62743	1.38366	7.79097	0.165558	3.61356	3.50466	1.1488	2.68981	1.25302	4.69612	1.98083	1.60478
TCGA-A2-A04N-01	Tumor(n=1101)	4.88818	5.23365	2.94598	0.603787	3.89407	6.96395	0.424277	1.86679	5.75898	9.90443	3.89619	2.29107	3.84337	2.2405	10.2427	0	0.344488	5.76951	8.95339	3.20384	6.20481	2.11879	6.62172	1.62471	3.59572	5.10525	1.75604	3.59305	1.55174	4.88818	1.60857	2.38446
TCGA-E9-A226-01	Tumor(n=1101)	5.51948	5.10027	1.13448	0.204015	3.3815	7.38409	0.885809	4.44678	4.92945	9.42385	4.5823	1.14639	5.61418	2.6748	10.4888	0	0	6.22756	9.33635	3.96769	7.62095	3.02185	6.50183	0.644964	4.82676	5.41709	1.49825	6.37634	1.22688	5.51948	1.09018	2.6308
TCGA-BH-A0BJ-01	Tumor(n=1101)	4.4916	5.68865	4.49564	1.82778	4.02774	6.60395	0.37629	0.922883	5.59491	10.1334	3.85235	3.43761	5.32936	1.9555	9.37197	0.1129	0.358509	5.91662	9.22936	4.44175	6.65034	2.34699	5.10203	1.15186	4.26374	5.95411	2.02733	3.78006	2.35823	4.4916	2.81793	3.30944
TCGA-E2-A10C-01	Tumor(n=1101)	4.24131	5.73027	4.55027	1.911	2.64883	6.5796	0.313942	1.68118	6.17074	9.94841	4.32545	3.79982	3.62226	3.59344	9.8047	0.0992279	1.09383	5.70247	9.26116	6.33722	5.91908	1.19547	3.59917	0.854634	2.96135	4.82543	1.39704	1.85683	1.48465	4.24131	2.21813	1.6116
TCGA-BH-A5IZ-01	Tumor(n=1101)	6.07516	5.01633	2.1	1.22311	2.67974	6.62566	0.397036	4.50909	6.23531	10.7018	2.80657	1.42072	4.43627	1.59641	9.87495	0	0.16337	5.72984	8.93883	3.81352	6.09439	3.54451	3.51352	3.14776	4.08971	4.42811	1.31162	3.47788	1.45507	6.07516	3.41834	1.75681
TCGA-E9-A1RD-01	Tumor(n=1101)	4.84329	5.24123	2.04016	0.409907	4.01241	6.5889	0.356369	2.70326	5.18526	9.84324	4.78035	1.59369	5.03572	2.1539	10.068	0.156785	0.213005	6.28847	9.49208	5.9331	6.51043	3.06994	4.59249	0.0332292	3.68401	4.69534	1.94426	3.48449	1.905	4.84329	1.48471	2.93369
TCGA-AC-A5XU-01	Tumor(n=1101)	4.89786	4.75422	3.12274	1.30042	3.01689	6.71522	0.499476	1.53486	6.74935	9.65195	4.07506	3.19953	4.70722	2.43635	11.2164	0	0.153027	5.7856	8.65078	2.90055	5.86146	1.36519	3.81342	0.218719	3.94584	5.12661	0.988048	4.20138	1.79394	4.89786	2.32452	2.02024
TCGA-E2-A576-01	Tumor(n=1101)	4.43014	3.2955	2.59204	0.905043	3.11946	6.89486	0.190299	1.48857	7.40359	8.8005	2.32918	2.14339	3.23108	1.72159	10.1387	0	0	3.86934	8.01905	2.83724	5.20892	0.820077	5.15687	0.40305	3.89257	5.27955	0.665938	1.92395	0.397146	4.43014	1.8575	1.08923
TCGA-E9-A295-01	Tumor(n=1101)	4.51782	4.8006	3.34174	1.48929	3.46078	6.33038	0.208392	1.98441	5.62535	9.81763	3.35507	2.78733	4.26417	2.43376	10.9803	0	0.527271	5.16919	8.7556	3.45009	5.9928	0.897318	6.6352	1.07512	3.58488	4.46139	1.25169	3.93361	2.1101	4.51782	2.35699	2.51899
TCGA-LD-A74U-01	Tumor(n=1101)	4.59909	6.4092	3.71915	1.336	3.55939	6.3566	1.09694	1.54097	6.10504	10.2011	4.13168	2.92199	4.71356	2.33965	8.99851	0	0.436055	6.08722	8.79659	4.73414	6.62433	1.40969	6.35065	1.40724	4.42947	5.86623	2.60044	4.20105	2.30147	4.59909	3.49768	3.26123
TCGA-E2-A570-01	Tumor(n=1101)	4.72475	4.80541	2.49054	0.622743	3.60876	6.88771	0.387142	3.26134	6.39171	9.41982	4.15065	1.7677	3.90781	2.1125	9.17537	0	0	5.72817	8.69388	3.87077	6.36323	2.3311	4.7794	0.351063	3.41531	5.10247	1.70545	4.24368	0.371392	4.72475	1.67758	1.79552
TCGA-E9-A1NF-01	Tumor(n=1101)	4.49771	5.50795	3.15036	0.668391	4.41494	6.66155	1.15782	1.79573	5.65254	10.3778	4.5032	2.64249	4.53602	3.22842	10.1332	0.27023	0.440208	5.43653	9.63838	3.76003	6.52317	2.60481	4.97275	1.3944	3.5927	6.37649	1.89805	5.81803	2.10017	4.49771	2.55412	3.40951
TCGA-E9-A1R4-01	Tumor(n=1101)	4.7692	7.09335	4.321	1.82297	3.41012	6.37418	0.851679	3.55611	5.80232	9.80442	5.20916	4.35861	4.97871	4.33515	9.77511	0.333882	1.63441	6.04214	8.14042	5.09925	6.33031	3.33274	4.3082	0.435095	5.09637	5.5053	2.77341	4.08747	3.39678	4.7692	3.51602	3.8583
TCGA-B6-A409-01	Tumor(n=1101)	5.34448	4.12768	2.35997	0.708938	2.05228	6.21279	0.418244	2.38706	6.51932	10.2168	2.48207	2.30489	3.96887	1.75621	9.83198	0.19232	0.135929	5.65629	8.97245	3.37618	6.28909	2.46119	3.64334	0.886121	3.63855	4.54866	1.14841	3.37441	1.43146	5.34448	1.88468	1.3607
TCGA-EW-A423-01	Tumor(n=1101)	4.39391	5.50266	3.51943	1.48512	2.80484	6.59356	0.816804	1.80178	6.90943	9.84361	3.07404	3.96467	3.40396	2.29216	7.9905	0.0743684	0.731009	5.02982	8.6787	3.70476	6.16525	1.91583	3.44733	0.280362	3.46923	4.8634	1.43275	1.96288	1.60829	4.39391	2.53476	2.17322
TCGA-OL-A6VO-01	Tumor(n=1101)	5.34244	5.19095	3.32485	0.904889	2.35733	7.64363	0.856787	6.98538	7.02379	10.0476	2.31246	2.70907	4.23831	2.63034	10.8717	2.1125	0.668301	6.55578	8.66644	4.2289	6.05181	3.39027	3.49001	2.40466	4.15479	4.41323	1.50711	3.00725	0.736994	5.34244	2.60895	1.95516
TCGA-EW-A6SD-01	Tumor(n=1101)	6.14987	5.64078	4.03565	1.30328	2.87527	6.2377	0.572987	1.84181	5.58387	9.84354	4.4173	3.68173	4.51848	3.01493	9.79775	0	1.46822	7.08137	8.04242	4.78737	7.53607	2.49846	5.25114	0.666211	3.3563	5.01083	1.52897	2.97043	2.19093	6.14987	3.51719	2.83263
TCGA-GM-A2DH-01	Tumor(n=1101)	5.91098	6.52819	5.83	2.95421	3.82867	7.20745	0.893751	2.97536	6.68545	10.3752	5.31363	4.78678	5.13311	4.85265	10.9472	0.266517	2.17447	6.48734	7.93917	4.68477	6.68821	1.82611	5.99017	2.11962	4.65147	5.35375	2.04121	3.44975	2.84185	5.91098	4.5175	2.84394
TCGA-LL-A5YM-01	Tumor(n=1101)	3.05127	3.95437	2.04994	0.82985	2.25635	6.1082	0.272143	0.399445	6.93359	9.35105	2.35921	2.40073	3.50654	0.776694	9.46782	0	0	4.77341	9.25859	2.17201	4.03857	0.707171	3.00114	1.2854	3.34344	4.86782	0.632827	2.28033	0.280362	3.05127	2.69084	0.996099
TCGA-BH-A0H6-01	Tumor(n=1101)	4.86704	4.23144	2.22672	0.378068	3.21666	6.80066	0.670206	1.81295	6.15073	9.34121	3.15598	1.57628	4.37016	1.63176	10.2125	0	0.169155	6.01582	8.68021	2.50185	6.06425	2.12237	6.42615	1.03963	4.08566	4.73335	1.20126	4.23229	1.77286	4.86704	1.38692	2.03069
TCGA-E9-A1N8-01	Tumor(n=1101)	5.90023	4.22266	2.77556	0.621149	2.57814	6.74461	0.361544	2.69768	6.15311	11.1836	4.09774	1.39556	5.57417	2.00562	10.049	0.159371	0.978708	4.97166	8.31905	3.32288	8.24466	2.20592	4.44585	2.12486	4.03798	3.36286	0.915483	2.45812	1.8885	5.90023	1.73734	1.36261
TCGA-AR-A24Z-01	Tumor(n=1101)	5.70055	5.4294	2.56133	0.576861	3.44911	6.80932	0.574538	1.19465	5.85427	11.8565	4.83954	1.68702	5.83465	2.00213	10.3065	2.79863	0.162339	6.81101	10.2688	4.14472	6.57496	1.9953	3.13644	0.480162	4.36128	4.63324	1.60535	5.32681	3.01443	5.70055	1.79173	2.74293
TCGA-A7-A4SD-01	Tumor(n=1101)	5.02053	6.12957	4.85397	1.81081	2.38866	6.10928	0.426318	3.2695	6.69892	10.7266	3.66659	4.137	4.53932	3.54236	9.78652	0.555522	1.76901	6.70108	9.51576	4.87415	7.2397	2.23066	5.1539	1.71624	3.77158	4.78919	2.88452	4.20207	1.70474	5.02053	4.44528	2.16314
TCGA-AR-A0U0-01	Tumor(n=1101)	5.2719	6.32908	5.42892	2.26861	2.84561	6.51482	0.902884	3.33728	5.4531	10.7309	3.47485	4.60045	4.24355	3.54899	9.4161	2.5374	2.67123	7.30097	10.3427	6.69325	7.09647	3.25671	4.31584	2.26394	3.85518	5.37037	2.12618	4.98376	2.41321	5.2719	5.49453	2.70374
TCGA-BH-A203-01	Tumor(n=1101)	4.53765	5.65058	3.8983	1.48579	3.14088	7.2989	0.705226	2.38054	5.56788	9.56232	4.89816	3.16528	5.18355	3.64714	10.1231	0	1.19238	6.0798	8.80656	4.23482	6.94475	2.92159	7.72729	1.35519	3.79389	5.13377	1.64011	3.40961	1.62518	4.53765	3.06585	2.62838
TCGA-E2-A1IK-01	Tumor(n=1101)	4.24508	5.71498	4.11533	1.75271	2.71552	6.24086	0.445091	1.19144	5.49918	10.2191	3.67608	2.85392	5.03626	2.72493	9.58873	0.480265	0.809497	5.67404	9.86364	4.33316	6.32847	3.70714	3.37993	1.80025	3.77411	5.0123	2.71769	2.63015	1.28345	4.24508	3.1155	2.03393
TCGA-D8-A13Y-01	Tumor(n=1101)	4.33077	3.85727	1.75442	4.24282	2.45457	6.82317	0.437547	3.37198	5.32005	9.30216	3.14988	0.107018	4.81711	1.37979	10.7728	0	0	5.54324	8.90963	1.91502	6.34448	0.96547	3.67596	0.272382	3.38155	3.72016	1.0914	2.8506	1.436	4.33077	0.596744	2.16916
TCGA-AR-A1AX-01	Tumor(n=1101)	4.62535	7.08396	6.00466	3.15283	3.7619	6.54119	0.719928	2.41684	5.6273	10.5443	4.65727	5.4767	4.51557	4.44926	9.19257	0.913876	1.63965	6.39985	9.62126	5.45334	6.60756	2.96993	5.67732	1.26388	4.51555	5.44964	2.82503	4.4906	2.9264	4.62535	4.81117	3.41823
TCGA-E9-A1N9-01	Tumor(n=1101)	5.62706	4.87484	3.88833	1.5633	4.12649	7.66788	0.511367	1.1127	5.82775	10.815	3.47385	2.93261	5.16091	3.03388	10.8203	0	0.488206	6.05011	8.76875	3.59946	6.34447	2.38979	4.97938	1.27155	3.55334	5.15399	1.64173	3.80173	1.47918	5.62706	2.69042	2.7545
TCGA-C8-A1HN-01	Tumor(n=1101)	5.58128	5.30782	2.487	0.715015	3.13831	7.37633	0.549324	1.08936	5.7727	9.43474	4.40232	1.39589	4.64092	2.3272	9.39208	0	0.410341	5.53743	9.21109	3.67015	6.63697	3.8975	2.69165	0.590243	3.63712	4.97585	2.06533	3.1749	1.5512	5.58128	1.56462	2.59932
TCGA-A2-A0YC-01	Tumor(n=1101)	4.81101	5.66074	3.13261	0.940956	3.5836	6.75288	0.841007	3.12552	5.40445	9.41509	4.66923	2.30042	4.39507	2.28484	10.3072	1.90099	0.338453	6.17559	8.68506	4.68546	6.54032	3.20049	4.33947	1.22719	4.04964	5.06	2.10454	4.09717	2.36634	4.81101	2.42935	2.72386
TCGA-A2-A0CL-01	Tumor(n=1101)	4.68401	7.6909	6.95411	3.48468	3.82639	6.99441	1.83592	3.00411	5.72738	9.90332	4.77195	5.52041	4.56807	5.10933	9.42753	0.767485	1.8019	6.57919	8.48737	5.44258	6.74787	3.31674	5.98889	2.54629	4.62046	6.5652	3.58398	5.14283	2.78214	4.68401	5.51804	3.78719
TCGA-D8-A1JA-01	Tumor(n=1101)	5.56917	5.25006	1.78931	0.237074	3.36053	6.0215	0.766044	2.38236	4.83057	9.4785	5.0713	1.77366	6.19909	2.71523	10.9359	0.52306	0.865365	7.32048	9.64998	3.94661	7.5154	4.18018	6.6137	4.39226	4.07001	5.47192	1.28901	5.58302	1.66975	5.56917	1.88104	3.4439
TCGA-D8-A1XM-01	Tumor(n=1101)	4.55504	6.68545	4.73757	2.32173	3.84608	7.04447	0.821629	2.82	5.70002	10.2796	4.32792	3.6693	4.93148	3.63045	10.7798	0.258941	0.825216	6.68216	8.99864	4.76772	6.8052	3.32835	5.93505	0.968349	4.1845	5.97419	2.74476	4.42367	2.92458	4.55504	3.72071	3.88853
TCGA-A2-A04X-01	Tumor(n=1101)	3.47628	5.99481	4.50922	1.78308	2.72085	5.52108	0.394514	1.76141	5.82424	9.92152	4.18028	4.17309	4.54372	3.81758	9.03935	0.764091	1.55346	5.9494	9.15486	4.44727	5.73914	1.58832	5.30586	0.521654	3.71531	5.20147	1.29319	3.02827	1.222	3.47628	4.0784	2.37915
TCGA-AO-A12A-01	Tumor(n=1101)	4.90393	5.7521	4.68496	1.81582	3.59553	7.22298	0.490775	1.80368	6.22471	9.95631	4.22851	3.43332	4.43027	2.94152	9.73752	0	0.546166	6.39368	9.18295	5.04719	7.20623	2.44501	5.07451	1.99885	4.29817	4.96737	2.18028	3.67843	2.01432	4.90393	2.90192	3.11363
TCGA-E2-A1BC-01	Tumor(n=1101)	4.47041	4.00885	2.64584	0.528371	3.62533	7.20952	0.625925	1.77058	4.79578	9.59958	4.57174	1.41792	5.16459	1.38631	9.82419	0	0.174406	5.9649	9.159	3.42273	6.63389	2.45962	5.58189	3.22515	4.15491	4.95766	1.88186	3.77671	1.33096	4.47041	1.71695	3.15606
TCGA-A2-A25F-01	Tumor(n=1101)	4.91151	8.3596	6.79174	3.60738	4.30121	6.90145	1.61372	4.6363	5.84756	9.96937	4.63333	6.12971	4.52805	4.76727	9.92014	0.138945	3.99008	6.7758	8.98415	5.85884	7.67069	3.01157	6.93674	2.35089	5.1892	7.44842	3.54442	5.18992	4.42698	4.91151	5.79337	5.10973
TCGA-EW-A2FV-01	Tumor(n=1101)	4.68341	5.67502	4.26426	1.65283	3.50688	6.7031	0.682034	1.59894	5.69351	9.72899	3.64836	3.12408	4.01298	2.54327	10.0974	0.144569	1.01607	6.98238	8.60147	4.19309	6.3645	2.26493	4.98044	3.62383	3.35126	5.45536	1.68032	4.39489	2.03058	4.68341	3.5194	3.1288
TCGA-C8-A132-01	Tumor(n=1101)	5.12702	6.28011	5.63684	2.68352	4.18553	6.89913	0.788686	1.13822	5.28195	10.1379	4.27258	4.56872	4.74059	3.85251	10.9321	0.659833	1.31742	6.15481	9.56601	4.4177	6.8163	2.66346	7.26717	1.28948	4.0116	5.50811	2.3238	4.4527	1.76277	5.12702	4.32318	3.25917
TCGA-AN-A0AT-01	Tumor(n=1101)	5.27188	5.02742	3.65691	1.49144	2.31832	7.738	0.346305	4.60776	6.35356	9.95089	4.10159	3.02517	4.17889	2.48823	11.4932	0	1.65874	6.85466	8.53905	3.28806	6.55274	3.62818	3.89962	1.55542	4.22209	4.45602	1.16774	4.22275	1.02482	5.27188	3.38276	1.79356
TCGA-AC-A3QP-01	Tumor(n=1101)	4.70506	5.36097	3.59376	1.60474	3.6586	6.59114	0.438293	1.58164	6.70771	9.27417	3.3241	2.26915	3.72897	1.35918	9.3161	0.0885487	0.433707	5.31107	8.23653	4.36825	6.98858	3.01968	4.66339	1.53541	4.24532	5.88788	2.83877	2.91357	0.968791	4.70506	2.61426	2.54151
TCGA-E9-A1R6-01	Tumor(n=1101)	4.51751	5.06137	1.88706	0.335826	2.9536	6.23431	0.251689	2.02896	5.89052	10.089	3.36171	1.63775	4.40228	2.83015	10.5402	0.120086	0	5.75668	8.70899	2.99472	5.72587	1.71141	3.30359	0.14483	4.21037	4.39651	1.52827	4.05018	2.26927	4.51751	1.77787	2.10125
TCGA-C8-A27B-01	Tumor(n=1101)	5.09881	6.47622	5.15032	4.14949	2.87908	7.76173	0.933119	5.9353	5.55114	10.4392	4.16537	3.54756	5.66698	2.94916	10.2484	0	2.57214	6.09135	9.22376	4.74995	7.70016	5.12108	4.2339	0.712552	4.44825	5.22213	2.40605	3.0645	2.81644	5.09881	4.25991	3.31583
TCGA-E2-A14P-01	Tumor(n=1101)	6.4137	5.12466	3.50935	1.29983	2.54204	7.4727	0.677892	1.55724	5.53507	10.152	4.05773	3.27014	4.92334	3.44004	11.5474	0	1.28007	6.54234	9.29444	3.63935	7.4061	2.03411	5.43553	2.56565	4.07811	4.65999	1.02567	2.59674	1.03963	6.4137	3.02404	2.06081
TCGA-LL-A7SZ-01	Tumor(n=1101)	2.93159	5.61346	3.76063	1.54449	2.29181	5.17288	0.779554	0.727877	6.37195	8.86157	2.12638	4.23243	2.64254	3.0571	9.12022	0	0.79585	4.05789	7.54321	3.45892	4.74161	0.449852	3.74137	0.491083	2.50218	5.73205	1.02645	2.30241	0.462785	2.93159	3.66707	1.47155
TCGA-BH-A0BO-01	Tumor(n=1101)	4.39524	5.97783	3.0234	0.664392	3.49376	6.76648	1.50233	2.42495	5.13297	9.47653	4.13009	2.38256	5.15822	1.39276	9.76181	0	0.0746424	6.25007	8.87555	4.27953	7.61209	5.17827	7.59468	8.33205	4.72245	5.96459	4.91026	4.46234	1.48429	4.39524	3.115	3.92234
TCGA-BH-A0HX-01	Tumor(n=1101)	4.21104	5.07841	3.18587	0.705845	3.57669	6.39009	0.463727	1.08556	5.75253	9.99086	3.34615	2.38948	4.82778	2.38527	9.82961	0	0.083792	5.83915	9.4618	3.35671	5.97198	2.1035	4.54841	1.61603	4.11694	5.53439	1.83184	4.50748	1.41061	4.21104	2.37033	2.7419
TCGA-A1-A0SF-01	Tumor(n=1101)	4.57492	5.67101	5.33393	2.09707	3.13133	7.12333	0.305562	1.49211	5.72658	9.97401	3.88615	3.81089	3.94726	3.14089	9.24794	0	0.787182	5.46817	8.63177	3.80337	6.47092	0.292428	4.9538	0.258217	3.90671	4.95385	1.64777	3.30359	1.08508	4.57492	3.65825	2.35163
TCGA-BH-A0B9-01	Tumor(n=1101)	5.25578	6.12007	6.15342	3.47024	2.95051	8.16929	0.91288	3.38031	5.96134	10.1142	3.71763	4.53528	5.01024	3.73782	9.72626	0.18574	2.852	6.25872	9.02366	5.24266	6.62492	3.18748	4.25763	0.801573	3.70068	5.2422	2.53876	1.93157	1.52847	5.25578	4.26249	2.13215
TCGA-D8-A1JG-01	Tumor(n=1101)	6.13614	6.03543	3.60933	1.00899	3.387	5.6772	0.807272	2.22506	4.59109	10.0851	4.79449	3.67617	5.7222	3.94834	10.7726	0.575312	2.08434	6.37188	8.59429	5.14589	7.02381	2.83518	6.26309	0.814509	4.40924	5.17673	1.88955	3.70652	2.68527	6.13614	3.33405	3.16416
TCGA-D8-A1JN-01	Tumor(n=1101)	4.91361	4.443	3.65555	1.18123	2.8404	6.98315	0.265677	0.950319	4.58172	11.3672	3.94369	3.1367	6.71704	2.66059	9.42466	0.142217	0.839557	5.97749	10.1825	2.77657	6.68774	0.877823	4.12297	0.418028	3.43057	3.79751	1.47181	1.95457	1.56506	4.91361	2.18751	2.073
TCGA-A8-A06Z-01	Tumor(n=1101)	4.01727	4.98302	0.621431	0.163628	2.54149	5.72893	0.509037	1.04761	4.7989	9.43731	3.46783	0.52687	4.71775	0.846313	9.31033	0	0	4.86218	9.29001	3.01468	5.42158	2.03545	4.49215	0.194339	3.91638	4.00141	0.885731	1.95315	1.17926	4.01727	1.31985	1.68441
TCGA-A2-A0YD-01	Tumor(n=1101)	4.81816	6.27606	4.638	1.61786	4.44953	6.75462	0.652693	2.90097	5.97363	9.78505	4.59149	3.44771	4.66827	2.88708	9.50184	0.112233	0.789354	6.6405	8.49553	5.16721	6.9044	4.57809	5.79	4.70701	3.9961	5.7848	3.00671	4.80277	2.62066	4.81816	3.46601	3.82255
TCGA-D8-A1JB-01	Tumor(n=1101)	4.85775	6.51217	5.97728	3.71317	3.88357	6.70976	1.10568	2.82198	5.15121	8.93673	4.45416	5.44477	4.82757	3.63194	10.2432	0	2.28466	6.48865	8.68192	5.20047	7.06562	3.42683	5.21102	1.1951	4.27178	5.68999	2.80839	4.18969	2.73479	4.85775	4.74162	3.45377
TCGA-JL-A3YX-01	Tumor(n=1101)	4.82588	3.93891	2.72762	0.639325	2.64542	7.28786	0.345169	3.74455	7.02109	9.89484	3.05214	1.2212	4.14688	1.72661	9.99585	0	0	5.2695	8.29437	3.20569	5.78659	1.83778	5.08735	3.43429	3.1331	3.86605	1.20408	3.12885	0.623024	4.82588	1.94523	1.48192
TCGA-A1-A0SK-01	Tumor(n=1101)	5.10359	3.24466	2.28339	2.17983	2.74902	9.31609	0.634036	4.90512	5.84524	9.85578	2.38422	0.662205	4.4905	2.06519	10.6749	0	0	4.63265	7.85008	1.57512	5.50798	1.57647	2.86782	1.10205	4.57316	3.38655	0.584097	2.34545	1.28818	5.10359	0.854075	1.02602
TCGA-AO-A03P-01	Tumor(n=1101)	4.64049	4.54368	2.04771	0.248049	4.71684	6.84486	0.278342	1.45654	7.39736	10.0706	3.28173	1.60151	4.00453	1.85144	10.4742	0.269273	0.400429	5.50319	9.00503	2.61678	5.4722	1.52316	2.61188	0.222186	2.96144	4.51059	0.990737	3.48047	1.57502	4.64049	1.21188	1.81529
TCGA-E2-A1LA-01	Tumor(n=1101)	3.71483	6.4208	5.23664	2.33365	2.85808	6.31064	0.588613	2.4807	6.18637	9.27945	3.34226	4.41052	3.80513	3.52248	9.38903	0	2.41595	5.42058	8.20926	3.81497	5.85758	3.54472	4.66367	1.55405	3.60082	5.71496	1.51435	3.05269	1.35174	3.71483	3.63928	2.33608
TCGA-AN-A0FJ-01	Tumor(n=1101)	5.2592	5.26375	3.24595	0.818032	3.548	6.81375	0.0989585	3.30371	5.89038	10.7361	3.81358	2.86653	5.10293	1.88346	9.82991	0.195977	0.381173	6.03215	10.0008	2.65104	5.95923	1.65535	5.46038	0.557778	5.4239	3.74914	1.05561	4.05932	0.769179	5.2592	2.66273	1.6643
TCGA-LL-A7T0-01	Tumor(n=1101)	5.0592	5.41298	4.28038	1.54705	3.03838	6.43057	0.446997	3.62102	7.00368	9.58666	3.45387	3.97399	3.96881	2.91183	10.7788	0.128293	0.599889	5.07876	8.89446	3.08272	6.06094	1.50681	5.56607	0.646992	3.46775	4.65288	1.26057	2.89532	1.30083	5.0592	2.74498	1.81159
TCGA-D8-A141-01	Tumor(n=1101)	4.68032	7.0851	6.15866	3.0916	4.52744	7.16554	1.17447	3.37458	5.65618	10.0568	4.56668	5.29118	4.44954	4.82202	11.006	0.103934	2.27158	6.29481	9.00108	5.07895	6.87778	3.85307	5.73248	1.94351	4.60064	5.99467	2.72868	5.1961	2.93618	4.68032	4.4805	3.55453
TCGA-BH-A0HB-01	Tumor(n=1101)	3.76569	5.76464	4.4277	1.85427	2.82747	7.171	0.764771	0.912037	5.76365	9.62697	3.35535	4.10898	3.40801	3.57854	10.8019	0	0.687867	5.83457	8.90014	3.24311	6.0451	1.86505	4.4351	0.98783	3.27671	5.27482	1.13304	3.30058	0.717824	3.76569	3.30194	2.1279
TCGA-C8-A12Z-01	Tumor(n=1101)	4.90408	4.12535	1.49057	0.181929	2.32069	6.67422	0.214747	0.460376	4.22539	9.83345	4.66631	0.917699	5.23653	1.72212	10.6998	0.358284	0	5.78586	9.51994	4.33382	6.59122	1.40632	4.62817	0.383829	4.09051	3.94347	1.00849	3.11887	0.933422	4.90408	1.17146	1.69537
TCGA-A8-A08S-01	Tumor(n=1101)	5.00881	4.97032	2.6685	0.463518	2.78812	6.64528	0.403922	3.20869	6.05778	9.74445	3.79814	1.87019	3.99687	1.96968	11.6841	0.613343	0.185993	6.22194	9.07835	3.5389	7.12957	2.62103	8.04672	0.373398	4.26267	4.12107	1.38582	3.9554	1.96177	5.00881	1.63055	1.88889
TCGA-S3-AA10-01	Tumor(n=1101)	4.17221	6.9077	5.55241	2.59567	3.09019	6.22682	1.35191	5.13729	6.57724	11.025	3.39027	5.49004	3.67644	4.72412	9.73508	0.205768	3.27968	6.21263	8.66243	4.96416	5.62763	4.51266	4.26145	2.94193	3.84491	5.63782	2.44337	3.33168	2.51909	4.17221	5.26015	2.88661
TCGA-E9-A22G-01	Tumor(n=1101)	4.25964	4.15375	2.05627	0.544288	3.69065	7.03176	0.413486	4.28937	5.33828	11.1158	2.39868	2.14006	3.87502	2.67123	9.78458	0.903501	0.249142	6.77206	9.17419	3.30026	7.20069	2.44496	3.0441	0.789187	3.65932	3.80575	0.602742	2.95743	0.833497	4.25964	2.62877	1.03949
TCGA-C8-A1HE-01	Tumor(n=1101)	4.79962	4.93025	2.69771	0.812293	3.01901	6.94873	0.339822	0.981268	4.92698	10.4135	4.21912	1.65223	5.72316	1.83621	10.497	0	0.162339	6.24325	9.62469	4.25636	6.73185	3.30046	5.421	0.188274	4.27956	4.49754	1.95717	3.10695	1.94894	4.79962	1.93584	2.57034
TCGA-E2-A2P5-01	Tumor(n=1101)	4.75796	4.57108	2.78274	1.10682	3.57456	6.64485	0.135404	2.24196	7.03997	9.94898	3.47933	3.24492	3.0851	3.32059	9.92543	0.264957	0.355467	5.55379	8.85718	2.77735	5.67699	0.759923	6.14173	0.818196	2.85742	4.29743	0.962882	3.05573	0.82603	4.75796	2.52306	1.63538
TCGA-AO-A0J9-01	Tumor(n=1101)	3.4303	5.96736	3.62492	1.34523	3.19133	6.04818	0.368601	1.28422	5.00071	8.53379	3.36257	3.31291	2.31147	3.19055	7.97477	0	0.301588	5.05649	7.60934	3.72687	5.61223	1.55783	4.78982	1.02013	2.87486	5.777	1.21182	2.59894	1.15316	3.4303	3.04313	2.71585
TCGA-AR-A1AK-01	Tumor(n=1101)	4.79112	6.93979	5.28417	2.43152	3.99656	6.19606	1.48877	2.4836	6.24666	9.90065	4.24063	4.35547	4.46375	3.61332	9.62474	1.02226	1.71057	6.8535	8.6235	5.37323	6.87708	4.57388	5.22712	4.08763	4.6375	5.88514	3.30524	4.39133	3.74343	4.79112	3.98505	4.29181
TCGA-C8-A27A-01	Tumor(n=1101)	4.96013	4.49388	4.04304	0.537346	3.34903	7.62288	0.538439	1.25755	5.25034	9.16883	4.40001	1.41749	5.13357	2.22863	10.1985	0.989284	0.164143	6.98215	9.55907	3.02728	6.04489	1.69871	3.6488	0.248535	1.76549	4.54022	1.22027	2.3946	1.17792	4.96013	1.44286	2.36334
TCGA-E9-A5UP-01	Tumor(n=1101)	4.60491	4.1429	1.57119	0.115433	1.63013	5.82734	1.11929	4.01822	6.73776	8.9365	3.84194	0.837863	4.42233	1.26394	10.4465	0.120883	0	6.62705	7.83196	3.79755	6.08551	3.64378	1.54315	0.546561	4.85866	4.75306	1.12935	2.12558	1.16511	4.60491	2.52243	1.45959
TCGA-A2-A0T2-01	Tumor(n=1101)	4.75928	4.53133	3.58628	1.49488	2.06829	6.06558	0.48419	1.77463	6.1013	10.5293	2.53866	1.61969	3.68996	2.41376	9.63652	0.736302	1.17517	5.50661	9.24906	4.3722	5.80955	1.2838	4.06559	1.37607	3.43859	4.5951	0.972104	3.24688	0.588517	4.75928	2.59039	1.70523
TCGA-BH-A0C3-01	Tumor(n=1101)	4.23118	6.21247	4.1075	1.61259	3.8727	6.60518	0.902498	2.96757	5.18589	9.57738	3.85696	3.8235	4.68023	2.99032	9.96794	0.120219	0.679964	6.16617	8.75896	4.204	6.63613	1.65842	5.93186	1.15931	4.69095	5.19928	2.22706	5.34005	2.51599	4.23118	3.78045	4.1591
TCGA-E2-A1IG-01	Tumor(n=1101)	4.97838	4.84794	2.69944	0.577731	3.22934	6.75893	0.371838	2.09461	6.27499	10.725	3.85315	1.66544	4.36902	1.70933	9.84575	0.229219	0.0835197	6.04754	9.0731	3.45167	6.37563	3.0937	4.60832	1.03365	4.0678	4.81415	1.77871	5.02868	1.99357	4.97838	1.79356	2.55834
TCGA-C8-A1HL-01	Tumor(n=1101)	4.66438	4.88595	2.10407	0.531169	3.57947	7.46181	0.469157	0.872947	4.92485	9.26494	4.01485	1.78446	4.48113	1.14626	10.2394	0	0.0848807	6.18122	10.3993	3.12166	5.96011	1.46305	4.31058	0.511873	3.02262	5.57776	1.17076	4.54053	1.25707	4.66438	1.47446	2.89691
TCGA-BH-A208-01	Tumor(n=1101)	4.6381	5.12449	3.07567	0.932893	4.52162	6.6326	0.524164	0.819586	5.28649	10.537	3.10765	2.14294	4.31819	2.93289	11.2965	0	0.635058	5.70872	9.28456	3.58687	6.97314	1.3232	6.60355	1.46106	3.56163	6.04195	1.13593	4.79957	1.63831	4.6381	1.99708	3.19505
TCGA-A2-A3KD-01	Tumor(n=1101)	3.99227	5.33614	2.83655	0.9668	2.81094	6.4975	0.779554	2.74668	5.44467	11.0624	3.53053	1.94602	5.85998	1.08277	10.0591	0.0912598	0.963252	5.81549	9.97834	3.40959	6.38201	2.79739	5.27391	2.59201	4.45315	4.62127	2.31814	3.17351	1.72286	3.99227	2.16353	2.77332
TCGA-A2-A0YK-01	Tumor(n=1101)	4.63349	6.68768	6.25916	3.42825	3.96626	6.88374	1.24853	2.7148	5.13524	9.22099	4.52219	5.42573	5.1425	3.74087	9.32097	0.104605	1.89115	6.15406	8.51268	5.16145	7.33497	3.86876	6.29474	3.19736	4.64824	5.69151	3.23514	4.67622	2.64524	4.63349	4.64271	3.6972
TCGA-BH-A1FR-01	Tumor(n=1101)	4.62914	5.78813	3.70051	1.42266	3.45013	6.26699	0.511569	3.00581	5.6027	10.2077	3.53399	2.98676	5.15067	2.06064	10.349	0	0.6124	5.56235	9.54026	3.76979	6.75712	4.51078	4.32886	1.60113	4.67177	4.83246	2.64922	3.08177	1.93994	4.62914	2.49825	2.78754
TCGA-BH-A18J-01	Tumor(n=1101)	5.01471	5.02795	1.04831	0.224287	3.35358	6.65143	0.567643	1.85248	6.34095	11.0313	4.32653	1.26255	5.02261	2.33036	9.38949	0.277033	0.197488	5.47064	8.75817	3.32402	6.63249	2.11946	5.32832	0.894139	3.78291	4.72364	1.53903	4.96407	1.49313	5.01471	1.13704	2.30129
TCGA-B6-A0WY-01	Tumor(n=1101)	4.58644	5.65834	4.07869	1.63431	4.00199	7.02685	0.768756	2.08906	5.9032	10.4585	3.92824	3.10422	4.33956	2.70717	9.49613	0	0.644964	6.40751	9.08331	4.95452	6.87916	2.72467	5.80161	0.704783	4.04093	5.48358	2.00583	4.65724	1.59178	4.58644	2.69412	2.93576
TCGA-AR-A24M-01	Tumor(n=1101)	5.19295	5.36849	1.8643	0.403486	3.74187	7.22371	0.182819	1.23481	4.97485	9.99968	4.81696	1.23775	5.66123	1.22534	10.9566	0	0.0601858	6.0648	9.35276	4.44607	6.9723	3.33262	5.38584	0.137241	4.12338	5.08594	2.5005	4.01601	2.9151	5.19295	1.36648	3.42837
TCGA-E9-A1NI-01	Tumor(n=1101)	4.81619	4.84814	1.79423	0.286053	3.58017	6.90444	0.918234	2.40267	6.16801	10.1465	3.72061	1.3779	4.03642	2.65675	10.7846	0.259544	0	6.18207	9.30231	4.03244	6.20218	2.72994	4.54606	0.603692	3.25662	4.91384	1.45418	4.25398	1.17159	4.81619	1.27041	2.27968
TCGA-A8-A093-01	Tumor(n=1101)	4.6493	4.8245	1.3686	0.370611	3.8246	6.62393	0.404576	2.11013	5.74537	9.50547	3.98249	1.11277	4.36448	1.12598	9.69273	0.288299	0	6.08147	8.0034	2.96479	5.89088	0.849279	4.26887	0.083792	4.0065	5.34377	0.884246	3.4756	1.15491	4.6493	0.969381	2.10528
TCGA-AC-A6NO-01	Tumor(n=1101)	4.71205	4.82316	2.87454	0.758815	2.86792	6.89264	0.148479	3.14088	6.61152	9.77961	4.64364	2.31162	4.07635	2.35259	9.54174	0	0.244522	6.16714	8.42022	3.4166	6.18106	1.73522	3.71273	0.40523	3.53237	4.042	1.51944	2.33053	1.17012	4.71205	1.81435	1.6787
TCGA-A8-A09M-01	Tumor(n=1101)	4.02625	5.80114	4.17147	1.10514	2.95488	5.82227	0.681854	1.90885	5.51588	10.1309	4.17368	3.99825	4.62294	3.47895	9.64947	0.389126	1.59264	5.16585	9.15586	4.06817	6.1411	2.01375	4.40003	0.293959	3.72167	5.41063	1.60583	3.36845	2.23254	4.02625	3.54159	2.72812
TCGA-EW-A1OV-01	Tumor(n=1101)	4.4954	6.98075	6.28134	3.13613	2.89693	6.47091	1.11789	3.86968	6.1806	9.87306	4.22028	5.52199	4.28609	4.44916	9.15975	0.112767	2.51891	5.90637	8.24695	4.43568	6.3155	2.6719	4.76711	2.8673	3.66514	5.50517	2.26397	4.03642	2.45985	4.4954	5.27561	3.11011
TCGA-C8-A278-01	Tumor(n=1101)	5.10568	6.02654	3.7512	1.29942	3.5502	6.40665	0.864493	2.14039	4.97076	9.91408	4.46557	3.76456	4.66711	3.67714	9.81928	0.291957	1.93652	6.16212	9.20324	4.22153	6.98345	2.71209	5.42503	0.848237	3.46694	5.828	1.23505	4.58568	2.04068	5.10568	3.72518	3.09746
TCGA-AR-A1AP-01	Tumor(n=1101)	4.96387	5.89757	3.21796	1.05839	2.75999	6.5752	0.757279	2.10464	6.11218	9.743	4.46578	2.91902	5.48308	3.24642	9.59937	0	0.903964	6.75823	9.02958	4.62805	7.2151	3.05901	4.92079	1.58362	3.85172	4.85779	2.05766	4.15196	2.61365	4.96387	2.77212	2.79905
TCGA-E2-A1LS-01	Tumor(n=1101)	4.37861	2.30285	1.41078	0.386038	1.52697	5.65488	0.0923428	0.608715	2.82247	8.40468	2.99688	0.482022	3.80776	1.30632	7.90502	0	0.0335111	4.15289	8.65659	2.4959	7.18285	1.10568	4.10293	0.644318	2.44276	4.67814	0.230695	1.37061	0.767146	4.37861	0.253142	1.69055
TCGA-A8-A09G-01	Tumor(n=1101)	4.73751	5.91467	4.08446	1.34823	3.3114	6.12913	0.633106	2.75108	5.18648	10.8624	4.69468	4.08464	6.17309	2.85473	10.097	0	1.46728	5.93882	10.3914	4.31208	6.93164	1.74028	4.5495	0.435309	5.00961	4.75403	1.71782	2.90785	2.33785	4.73751	3.78363	3.00121
TCGA-A8-A09R-01	Tumor(n=1101)	4.68976	6.58082	4.18283	1.58952	3.2071	6.72527	0.603976	3.29397	6.09412	9.75326	4.38173	3.46182	5.06496	3.16606	10.9768	0	2.30363	6.66772	8.91258	4.39231	6.50946	2.80762	4.44015	0.194087	4.59002	5.29159	2.09936	4.62594	3.2722	4.68976	3.50374	3.60449
TCGA-GM-A5PX-01	Tumor(n=1101)	4.95306	5.06744	3.52608	1.27101	4.08071	7.23846	0.667211	1.22021	6.4489	8.94563	3.87012	1.77997	4.92244	1.32993	8.42379	0	0	5.35923	8.45934	4.49522	6.9118	1.17082	4.65867	1.85949	3.54122	5.7586	2.19985	3.55867	0.901108	4.95306	2.36566	2.37893
TCGA-E2-A1BD-01	Tumor(n=1101)	4.44967	4.52214	2.96512	1.013	3.47988	6.97556	0.222805	1.5637	6.3072	9.28064	4.05657	1.48893	3.68826	1.84499	9.15856	0.197488	0.56003	5.68625	8.37152	3.24096	5.84412	1.02595	3.87918	0.397584	3.31264	4.65654	0.969528	3.12742	1.06178	4.44967	1.61791	1.90462
TCGA-E9-A1R2-01	Tumor(n=1101)	4.21524	5.40046	4.44784	1.55469	3.70254	6.8991	0.41511	1.87978	6.16795	9.63117	4.46752	3.3217	4.74844	3.18831	9.50325	0	0.78927	6.46361	8.91935	3.78218	6.42187	1.89743	4.55731	1.13317	4.36432	4.90817	1.8618	3.30318	2.17948	4.21524	3.02581	2.64011
TCGA-AC-A62Y-01	Tumor(n=1101)	4.74507	5.88173	3.23145	1.24841	3.07837	6.47717	1.53546	4.47283	6.689	10.0456	4.75628	2.45241	5.79975	1.76413	9.53191	0.637749	0.731444	5.86077	9.15933	4.63139	6.56756	5.29359	5.08005	2.60609	3.57368	5.98781	2.90785	3.06936	1.58227	4.74507	2.30539	2.81918
TCGA-AC-A2FO-01	Tumor(n=1101)	4.71348	6.28441	4.98843	2.36793	3.72991	6.88184	1.04369	1.07601	5.52003	9.51376	4.25304	3.99493	4.71081	3.03326	9.54124	0.219339	0.79859	6.17371	8.11063	4.56931	7.03542	3.1496	6.62681	3.9982	4.39656	6.07491	3.52248	4.26551	2.12204	4.71348	4.39199	3.68293
TCGA-AR-A1AY-01	Tumor(n=1101)	5.77829	4.84001	1.96118	0.282262	2.61287	7.05189	0.550408	5.59873	5.91559	11.6287	3.29901	0.925012	4.05232	1.69733	10.1286	0.125254	0.323312	6.62701	9.5277	3.76208	7.3425	2.9111	5.42048	1.28321	5.23365	4.29584	1.21928	4.22776	2.25861	5.77829	2.14192	2.20989
TCGA-AR-A2LN-01	Tumor(n=1101)	4.92717	5.73163	3.98188	1.36227	3.62851	6.85525	0.859334	2.63201	5.5825	9.37112	4.19441	2.68641	4.88819	1.59655	9.23231	0	0.616922	5.8045	8.25815	4.59937	6.81984	3.41468	6.26553	6.05832	4.33213	5.65864	3.05641	4.50713	2.50592	4.92717	3.11373	3.5888
TCGA-D8-A27W-01	Tumor(n=1101)	4.05295	5.66673	4.09196	1.31203	3.35866	6.81875	0.600555	0.80364	6.47703	9.33823	3.71153	2.80348	4.7745	1.90026	11.8649	0	0.22231	5.54605	9.64493	3.44583	5.60014	2.03009	4.27796	0.716859	4.10331	5.04342	1.89732	4.31069	2.24257	4.05295	3.13819	3.14174
TCGA-OL-A66O-01	Tumor(n=1101)	3.87706	3.19445	2.93216	0.493442	3.06027	6.46003	0.135929	1.21195	7.3627	9.80138	2.98859	1.4984	3.61207	1.54957	9.73436	0	0.0659858	4.97999	9.16235	2.49603	4.0603	0.441165	2.5778	0.038998	3.13106	4.61526	0.550704	1.88721	0.725698	3.87706	1.02489	0.825541
TCGA-BH-A0HU-01	Tumor(n=1101)	4.82893	4.30965	3.29522	1.04852	2.93219	7.22206	0.298541	3.18655	6.93944	10.5015	3.87519	2.48179	3.6536	2.73782	9.91254	0.0878701	0.431035	5.63034	8.75297	2.8509	6.17706	0.824401	3.50116	0.642008	3.17044	3.93851	0.529671	2.23195	0.913722	4.82893	2.25969	1.43461
TCGA-AR-A1AH-01	Tumor(n=1101)	5.66474	3.76533	1.21835	0.266517	2.8068	7.17643	0.187008	4.56191	5.87863	10.122	4.065	0.468218	5.37235	2.61993	9.49127	0.0988238	0	5.86541	9.44163	4.9506	7.24947	3.24216	3.75521	1.6318	3.86094	4.61589	1.59225	3.07748	0.781318	5.66474	1.06129	1.68415
TCGA-A8-A081-01	Tumor(n=1101)	4.96459	6.20391	5.58366	2.46145	3.38037	6.82163	0.693587	2.61339	5.57873	10.2061	4.66957	4.22381	6.14084	3.23984	10.0767	0.0824301	2.49761	6.32658	9.00377	3.74011	6.96156	1.58578	3.68002	0.69635	4.92599	5.18997	1.65063	2.93013	2.37898	4.96459	4.41893	2.9936
TCGA-C8-A8HQ-01	Tumor(n=1101)	4.9572	5.88503	4.572	1.59402	3.21462	7.34454	0.82432	2.53745	6.30799	10.1178	3.88026	3.84048	4.48111	3.43463	10.0583	0.0938306	1.44514	5.45442	9.58336	3.82372	6.13686	2.71499	5.15683	2.88315	4.31354	5.33421	1.91694	5.05503	2.09214	4.9572	3.64769	2.87767
TCGA-A2-A04Y-01	Tumor(n=1101)	3.70548	5.73235	4.23951	1.68401	2.64046	6.3562	0.648742	0.937872	6.42614	9.93725	3.92681	2.64628	3.44513	3.00214	9.11493	0.34153	0.276794	5.61125	9.09593	3.86347	5.69487	3.40394	3.42649	2.63907	2.89604	5.00936	2.03728	2.70691	3.50885	3.70548	2.21677	2.32809
TCGA-GM-A2DB-01	Tumor(n=1101)	4.18551	4.02685	3.12272	1.01778	2.3015	6.40088	0.368824	0.907352	5.79234	9.37811	4.49794	2.20874	3.40245	2.93023	9.90243	0	0.527271	4.99881	8.8726	2.67807	5.79158	1.10715	4.07591	0.600745	2.82283	4.95919	0.85997	1.90885	0.555424	4.18551	2.35363	1.18434
TCGA-E9-A3Q9-01	Tumor(n=1101)	3.71477	4.88059	3.28713	1.03281	2.43725	5.83568	0.549521	0.963548	4.87004	10.5112	2.85461	1.97221	4.47496	0.759582	8.56698	0	0.254231	4.89941	9.79736	3.5861	5.86502	4.50777	3.42113	1.91181	3.38844	5.13567	2.52233	2.33107	2.0229	3.71477	2.49388	2.88912
TCGA-A8-A09I-01	Tumor(n=1101)	4.75162	5.82629	4.4031	1.27202	2.76112	7.00432	1.23499	1.81803	5.42159	9.89065	4.19619	2.76615	4.91391	2.75792	10.7197	0.541515	2.27632	7.0655	9.51221	5.02453	6.88909	3.23355	4.67767	1.3759	3.95163	5.1266	1.6107	4.58779	2.13803	4.75162	3.64152	3.19892
TCGA-A8-A07L-01	Tumor(n=1101)	4.15485	4.69418	2.85917	0.224164	3.40069	6.54247	0.718	1.41916	6.67721	9.73445	4.39976	1.49902	4.7847	1.74321	10.5413	0	0.0855606	5.72658	9.61504	2.59409	6.20915	1.18758	5.08641	0.322044	4.7685	4.94908	1.01906	4.04959	1.75399	4.15485	0.998773	2.69584
TCGA-A2-A3XV-01	Tumor(n=1101)	3.10528	3.44815	1.01785	0.229711	2.53272	5.55372	0.122076	0.0727232	5.54686	9.64334	2.50584	1.37016	2.98548	1.30018	9.44162	0.208143	0.237808	3.89663	9.13971	2.63206	6.6227	0.683292	2.68046	0.505383	3.28982	4.88612	0.850799	1.64409	0.180148	3.10528	1.58467	1.06922
TCGA-AR-A0TY-01	Tumor(n=1101)	5.37719	4.38231	1.77146	0.354903	3.14401	7.99153	0.418244	1.86068	6.17288	10.5092	3.55991	1.03189	5.68534	1.93017	9.97403	0	0	6.02178	9.90962	2.36494	5.88689	0.656817	3.49399	1.37896	3.29493	4.37506	1.05165	3.15727	1.62106	5.37719	1.1447	1.88464
TCGA-LL-A6FR-01	Tumor(n=1101)	5.12763	3.74246	0.450802	3.27577	2.57993	5.98318	0.119954	2.28253	6.89386	9.8504	1.30562	0.52647	3.11225	1.04467	9.93002	0	0	4.3544	8.57737	3.38333	5.10557	2.04327	3.14903	1.05728	2.74792	5.49645	0.991463	4.55248	0.215741	5.12763	1.04677	1.1163
TCGA-A2-A0CW-01	Tumor(n=1101)	4.94539	5.34317	3.6148	1.32527	2.77227	7.14295	0.488823	2.3864	5.97279	10.6348	4.60928	2.78706	4.97654	2.99715	9.89818	1.63152	1.10125	5.96039	9.88515	3.80718	6.03961	1.12955	4.80853	0.107554	3.38087	4.42753	1.18878	3.44285	1.78785	4.94539	2.77562	2.06846
TCGA-E2-A14O-01	Tumor(n=1101)	4.41782	3.8236	2.13681	0.429643	2.19717	6.16803	0.383276	5.03726	6.53613	10.5635	2.44819	1.17919	3.49143	1.37507	10.9523	0.321351	0.119555	5.4585	9.04378	2.23918	5.62443	0.875544	6.49951	0.382391	2.96314	4.48165	0.797096	2.35963	0.908736	4.41782	1.4461	1.03168
TCGA-D8-A1J9-01	Tumor(n=1101)	4.89815	6.01133	2.44217	0.397036	3.34859	6.6172	1.00022	1.52567	5.16389	10.68	4.74337	2.01917	5.5282	2.67181	10.6429	0.15562	0.597317	5.95254	9.85713	3.94054	6.88524	2.29458	5.49726	0.216113	4.19049	5.43655	1.80029	4.92981	2.71484	4.89815	2.30647	4.78906
TCGA-A2-A0CQ-01	Tumor(n=1101)	3.18322	5.29035	2.4828	0.807272	2.70201	6.66713	0.357383	3.61121	6.07561	9.40947	4.3217	1.53784	3.70543	1.54072	8.72481	0.0771062	0.105678	5.71498	9.24416	4.96345	5.80804	5.00734	2.79342	1.89313	3.64893	5.95277	2.16253	2.32812	1.43381	3.18322	1.1177	1.88518
TCGA-A8-A08Z-01	Tumor(n=1101)	5.22199	6.74324	3.09614	0.819014	3.90642	6.89891	1.32008	2.94774	5.88978	10.0693	4.15742	2.69855	4.72034	2.5363	10.2437	0.1149	0	6.19395	9.04764	4.58749	7.24234	3.80411	5.738	1.47602	4.30056	6.54234	2.86938	4.92895	3.48823	5.22199	2.59161	4.20687
TCGA-AC-A2FE-01	Tumor(n=1101)	4.75657	6.68833	6.19812	3.38816	3.76676	6.88188	1.41938	2.4494	6.27726	9.64818	4.21266	5.36276	4.84596	3.37934	10.0318	0.0957219	2.09812	6.41258	8.61359	4.63483	7.02768	3.6618	5.65125	2.18117	4.6775	5.30498	3.37555	3.68416	2.36275	4.75657	5.08282	3.05094
TCGA-AO-A03N-01	Tumor(n=1101)	3.55228	3.60306	1.05575	0.291604	2.15465	6.9423	0.161178	0.750864	3.98579	8.11622	3.98023	0.874679	3.45518	1.50807	10.0701	0	0	4.86114	8.40357	2.23199	5.71796	1.32106	6.27148	0.0753273	1.9604	4.68149	0.537048	2.5507	0.163499	3.55228	1.17779	0.86267
TCGA-EW-A2FW-01	Tumor(n=1101)	3.94506	4.6366	2.55508	0.879627	3.28468	7.36876	0.308011	1.01171	6.56942	10.5179	2.91736	2.04047	4.58039	1.37373	10.5329	0	0.0790196	5.6902	9.557	2.42533	5.71686	1.45707	3.36032	1.54206	3.74688	4.45062	1.30089	3.30423	1.14097	3.94506	1.74709	1.98145
TCGA-AR-A2LL-01	Tumor(n=1101)	4.69573	6.15503	3.42235	1.01806	3.24024	7.00102	0.761541	2.25933	6.28022	9.33311	3.73831	1.72164	3.98369	1.99175	9.96098	0.104337	0.333195	5.73765	8.32472	3.65207	6.43716	1.54794	3.85702	0.958212	4.40477	5.21911	1.73561	2.48414	2.14251	4.69573	1.45912	2.9742
TCGA-AR-A24Q-01	Tumor(n=1101)	5.4527	6.1079	4.71807	2.21425	3.11942	6.6073	0.333653	2.05095	5.81865	9.40526	3.39869	3.76258	4.87624	2.79755	10.1766	0	1.26315	5.72379	8.60616	3.40824	6.88412	2.13645	4.79911	1.15659	4.27454	5.31323	1.76897	4.77681	2.0115	5.4527	3.34567	2.6058
TCGA-AO-A0J3-01	Tumor(n=1101)	4.02558	4.27729	2.41611	0.794603	2.40493	6.41336	0.139469	1.96794	5.97113	9.59879	3.5012	1.19617	4.23745	1.59612	9.35554	0.127501	0.291839	5.78737	9.25854	2.34767	5.36132	0.994507	3.87491	0.439464	3.49447	3.43055	0.629193	1.81365	0.561204	4.02558	1.83677	1.45922
TCGA-AR-A2LK-01	Tumor(n=1101)	5.2475	5.89901	2.48798	0.959028	3.44761	6.94144	0.786178	3.06148	6.26798	9.77881	3.41515	2.1477	4.52996	2.6169	12.8919	0	0.276199	5.64136	8.54102	3.69162	6.66081	2.28223	6.32455	0.245252	4.21216	5.07902	1.84028	4.26693	3.05972	5.2475	1.76994	3.37821
TCGA-A8-A08J-01	Tumor(n=1101)	4.67591	5.56	2.87472	0.748891	3.4163	7.09083	0.849839	1.31568	5.7475	9.78236	3.61624	2.09464	4.35453	2.29684	10.9142	0	0.175045	6.34198	9.03252	3.61118	5.88234	1.39303	4.27714	0.461948	3.66036	5.43567	1.59235	4.33728	2.1307	4.67591	2.21375	2.9899
TCGA-A2-A0YF-01	Tumor(n=1101)	5.23041	6.44014	2.25084	0.414244	3.51773	7.32202	0.395392	2.27691	5.24278	9.65426	4.72443	2.18571	5.96885	1.62049	10.7983	0.317536	0.376846	6.15374	10.1007	4.23928	7.50596	3.90053	4.91781	1.77433	4.06991	5.28407	2.59989	3.45059	3.1101	5.23041	1.61876	3.31675
TCGA-BH-A0AZ-01	Tumor(n=1101)	4.42669	5.15625	3.70548	1.29349	4.95407	6.08177	0.62854	0.92235	5.15405	9.57782	3.35894	3.68468	4.22828	1.99765	9.89388	0.123666	0.456386	5.81357	9.19167	4.04052	6.63449	2.29831	6.34488	1.06281	4.11681	5.49836	1.89449	5.00447	2.13277	4.42669	2.3124	3.17787
TCGA-E9-A22B-01	Tumor(n=1101)	4.89484	4.50945	3.22946	0.620023	3.14486	6.90942	0.408386	1.40016	5.47723	9.85409	3.80662	1.98353	4.61034	2.24519	10.2762	0.200379	0.311387	5.82178	9.84089	3.53391	6.40902	2.22783	6.16447	1.10313	3.51981	4.97358	1.17805	4.2418	1.23432	4.89484	1.88025	2.77106
TCGA-AC-A3W5-01	Tumor(n=1101)	4.32665	6.38169	4.85463	1.93983	3.81109	6.28095	0.740971	3.3055	6.52956	9.99657	3.87064	4.67592	4.59178	3.90408	9.29489	0	1.31852	5.82684	8.88256	4.34713	6.57144	3.2607	5.29568	1.5509	4.31061	5.61127	2.50083	4.61769	2.51162	4.32665	3.86089	3.02139
TCGA-BH-A0C1-01	Tumor(n=1101)	5.27431	5.85562	5.17524	2.13228	3.84613	7.30513	0.467384	5.03086	5.74115	9.85724	4.38307	3.37969	5.43294	3.85651	10.4851	0.220454	0.598937	6.15764	8.93278	3.78348	6.82157	1.05769	6.50298	1.63617	4.65667	5.52246	2.75585	4.29768	1.54117	5.27431	3.14809	2.68697
TCGA-AN-A0XU-01	Tumor(n=1101)	5.66654	5.56794	3.96925	3.69407	3.19363	7.54269	0.570269	3.16758	5.63565	11.0581	4.56335	2.93216	5.53851	1.83236	11.0087	0.198117	2.94105	6.32293	9.14499	4.28303	7.88522	2.92361	4.43568	2.75065	4.01531	5.15726	1.77796	3.52389	2.39928	5.66654	4.74142	2.31916
TCGA-B6-A0RQ-01	Tumor(n=1101)	4.98785	4.46163	2.74214	0.749062	3.19071	6.69972	0.277747	2.21645	5.22996	9.63439	3.8162	1.12174	4.42994	2.00079	9.92239	0	0	6.0112	8.84281	4.66162	7.11622	1.54701	5.40927	0.217603	4.53005	3.54196	1.50136	3.45408	1.3034	4.98785	1.82465	2.46715
TCGA-D8-A1JL-01	Tumor(n=1101)	5.42658	7.14345	5.36037	2.34179	3.83076	7.3055	1.36564	3.88812	6.00482	10.4976	3.63207	4.73438	5.44755	4.6734	11.3514	1.21282	2.60571	7.19184	9.58739	5.99072	7.83482	4.49666	6.02625	2.58813	4.80744	5.64323	2.94313	5.01256	3.20054	5.42658	5.1625	3.78629
TCGA-D8-A1Y0-01	Tumor(n=1101)	4.42376	6.48844	5.02765	2.20003	4.38533	6.66977	1.26736	2.75268	5.65554	9.57331	4.2843	3.73135	4.55691	3.50029	9.78714	0.154583	1.48656	6.41673	8.56777	4.68353	6.70423	4.46885	5.79799	1.96798	3.8626	5.40949	3.33537	4.17391	3.13781	4.42376	3.66257	3.80367
TCGA-E9-A229-01	Tumor(n=1101)	4.65471	6.50381	3.45675	1.10199	4.64041	7.20585	0.922959	3.32917	5.9831	10.5212	4.24537	3.1133	5.07286	3.38542	10.0098	0.608525	0.710261	6.365	9.39054	4.83046	6.69168	3.39604	5.99413	0.309525	4.37742	5.90357	2.21618	5.11518	1.73617	4.65471	2.59118	3.79152
TCGA-A8-A07I-01	Tumor(n=1101)	4.801	5.98131	3.39215	0.787683	3.66734	7.13633	1.18967	2.86233	5.33135	10.1811	4.1974	3.22107	5.11989	3.74118	11.3921	0.979952	0.182311	6.71759	9.36578	3.97609	6.43201	2.93919	5.56361	0.960734	3.77741	4.97069	1.77408	5.23086	2.43253	4.801	2.51864	3.32664
TCGA-OL-A5RU-01	Tumor(n=1101)	4.59564	6.13159	5.29267	2.72297	2.86275	6.40614	0.798175	2.13986	5.91705	9.80662	4.27643	3.94174	4.73785	3.44976	9.63918	0	0.368936	5.64476	8.92442	4.49378	6.35585	2.83236	5.08737	4.70456	4.0005	5.0694	2.84948	3.51704	1.64404	4.59564	3.95608	2.13478
TCGA-AR-A5QP-01	Tumor(n=1101)	4.84502	4.85004	3.85299	1.75907	3.30552	7.19849	0.766722	2.19975	6.02474	9.36574	3.98184	2.80566	4.70066	2.11989	9.63155	0	0.752492	5.13849	8.51178	4.31743	6.6351	2.97993	5.21537	2.50174	3.8386	5.65025	2.02747	3.80096	1.67283	4.84502	3.04352	2.61518
TCGA-D8-A1XZ-01	Tumor(n=1101)	5.64702	5.76768	3.83004	1.2326	3.36519	7.23825	0.723515	2.13665	5.09146	9.55139	4.02982	3.14942	4.89797	2.96266	10.4671	0.0850167	0.548338	5.68235	8.95636	3.83341	6.98153	3.49635	4.90131	0.691534	4.91954	5.79554	1.84463	4.49135	2.61167	5.64702	2.16903	3.02476
TCGA-EW-A1PC-01	Tumor(n=1101)	4.82364	4.11012	1.9549	2.65198	2.54035	7.84408	0.848398	3.53182	6.91615	11.068	4.12213	1.13934	4.74637	2.40018	10.6164	0.289716	0	5.89496	9.45691	3.38892	6.25949	1.89879	6.23029	0.468218	3.48848	4.67462	1.23554	4.49854	0.887291	4.82364	1.00043	1.59149
TCGA-AO-A0J2-01	Tumor(n=1101)	4.44381	4.85639	3.73101	1.47353	2.13678	7.94631	0.491597	1.21791	5.97031	10.7463	4.40386	3.05911	4.4308	2.85786	10.1915	0.14274	1.30871	7.08873	9.64751	4.44245	8.76419	1.67992	4.22425	0.993638	3.54612	4.5724	1.67951	2.61824	0.618239	4.44381	4.64383	1.652
TCGA-E2-A1LB-01	Tumor(n=1101)	4.5142	4.48836	1.45186	0.241596	3.22293	6.22905	0.355918	0.957543	5.38285	10.7552	4.55034	1.61678	4.73935	2.85955	10.7311	0	0.295135	5.88624	10.2547	2.43416	8.2756	1.53391	6.8252	0.301588	3.9847	4.55451	0.735609	3.24875	1.06385	4.5142	1.25822	2.03945
TCGA-5T-A9QA-01	Tumor(n=1101)	4.86846	4.46573	3.33907	0.33514	2.6267	6.56909	0.457016	0.911807	7.01533	10.3132	3.04303	1.40141	5.14344	0.655443	9.26993	0	0	5.66766	9.83765	2.55567	5.05462	2.00529	1.56159	0.251689	4.61946	3.73845	0.804714	1.32245	0.320658	4.86846	1.06791	1.36424
TCGA-B6-A40C-01	Tumor(n=1101)	3.65102	5.14138	3.20669	0.97563	2.94024	6.5769	0.467697	3.43741	6.57327	9.48109	3.66322	2.99697	4.06133	2.8745	8.71615	0	0.384934	5.80899	7.53678	3.38961	5.64199	2.93214	4.36825	1.05235	3.85818	4.96935	2.16912	3.3447	1.50589	3.65102	2.57325	2.38948
TCGA-A7-A0CH-01	Tumor(n=1101)	5.04197	5.20352	2.38364	0.440314	3.13124	7.14733	0.415218	1.93802	5.61311	9.6101	4.18888	1.1865	4.85264	1.96114	9.75138	0	0.266637	5.84446	9.02516	3.80553	6.62981	2.08406	4.53164	0.560911	3.9972	4.62034	1.70399	4.13381	1.83009	5.04197	1.37535	1.98167
TCGA-E2-A9RU-01	Tumor(n=1101)	7.88651	4.52187	2.74552	0.265197	2.34082	6.60266	0.695548	1.86596	6.46535	10.2497	2.62571	1.33663	3.98063	2.0176	9.20078	1.11357	0.102053	4.69248	8.86977	3.72184	5.07143	1.30743	3.71158	2.04684	3.04096	5.73457	0.979074	4.21	0.400647	7.88651	1.42879	1.20395
TCGA-A2-A0D2-01	Tumor(n=1101)	5.17353	5.89045	4.3482	2.03555	2.87308	7.47839	0.480265	4.42408	7.32404	11.4718	2.98887	3.72164	4.306	3.11618	10.0547	0.206893	0.805458	5.74544	8.89198	3.63675	7.40353	1.59479	5.05581	1.7817	4.20395	5.18149	2.07899	4.85913	1.16858	5.17353	4.22481	2.35651
TCGA-BH-A1FE-06	Tumor(n=1101)	4.55294	5.01241	1.66594	0.278698	3.47839	6.14546	2.18989	1.00418	5.75465	10.3201	3.07864	0.956057	4.10692	0.703101	9.27919	0	0	5.80628	8.69528	3.15562	6.41807	2.91932	7.94663	5.34053	4.37223	5.89176	2.72594	5.92457	2.43787	4.55294	1.71545	4.20362
TCGA-AC-A8OR-01	Tumor(n=1101)	3.85947	5.50008	1.74545	0.380729	2.44148	6.53179	0.461214	1.47586	6.54421	9.68978	4.0956	0.892352	5.16042	1.06888	9.53628	0	0	5.97785	9.07427	3.43405	5.9151	2.20464	2.20013	0.470198	4.56447	4.22089	2.26769	1.50919	2.04481	3.85947	1.41256	2.13498
TCGA-S3-A6ZH-01	Tumor(n=1101)	4.37734	4.72613	3.13463	1.93006	2.62674	6.42576	0.581592	0.706287	6.99668	9.78491	4.09216	2.57645	4.76866	2.49477	11.0467	0	0.790188	5.2565	9.32528	2.9544	5.74969	1.39188	5.37951	0.751035	3.9823	5.01743	1.36362	2.81824	2.40305	4.37734	2.52278	1.91694
TCGA-E2-A14Z-01	Tumor(n=1101)	4.76084	6.53182	5.05122	2.31583	3.99153	6.696	1.05346	2.41281	5.79272	10.2023	3.56076	4.71685	3.88563	4.41932	9.50428	0.414352	1.79822	6.43772	9.55259	4.77709	6.5497	3.22837	5.6885	1.44366	3.83937	5.65278	2.25054	3.88087	1.93301	4.76084	3.80427	3.08483
TCGA-E2-A1IF-01	Tumor(n=1101)	4.10638	4.69733	2.70224	0.962586	3.39204	6.37857	0.581978	1.68365	6.8123	9.61396	3.43016	2.15364	4.27822	1.79211	9.18846	0	0.314174	5.7351	8.42148	4.34885	6.35561	1.7939	4.94013	3.4288	3.60925	5.31443	1.29308	3.79789	0.895768	4.10638	1.76994	2.08253
TCGA-D8-A27G-01	Tumor(n=1101)	5.11084	5.95755	5.06791	2.2981	3.67008	7.17193	0.694747	1.74829	5.18252	9.59471	4.24597	4.079	4.89027	2.86035	10.6355	0	1.0857	6.28085	8.65761	4.01911	6.45916	2.6103	5.3413	2.08953	4.39541	5.19897	2.29399	4.17825	2.15801	5.11084	3.26149	3.00186
TCGA-EW-A1PH-01	Tumor(n=1101)	5.2894	4.38673	3.74778	2.29296	2.48076	7.10218	1.18872	1.60919	5.60236	10.5699	3.31346	2.3648	4.67585	2.8103	10.6176	1.45849	0.764516	7.07681	8.90413	5.07107	6.83507	3.26668	4.99027	2.17549	3.5416	4.81492	1.54735	4.34712	0.775683	5.2894	2.86703	1.45528
TCGA-E2-A14Y-01	Tumor(n=1101)	4.88118	3.41122	1.16948	0.436588	2.48016	7.01002	0.239765	0.721241	5.31776	10.0384	3.50692	0.664028	3.15434	1.97163	10.4087	0.245252	0.875387	6.74589	9.65087	5.48979	7.08771	2.85328	3.47329	3.21196	3.44316	4.11028	0.56003	3.79842	0.778124	4.88118	2.68565	0.966726
TCGA-WT-AB41-01	Tumor(n=1101)	4.36803	6.38636	4.78883	2.84183	2.93427	6.15519	0.373954	1.68055	6.68347	9.09618	3.3374	5.06166	2.92558	3.42946	7.5409	0.412294	0.880019	5.12172	7.81219	4.6143	5.1364	1.49267	2.96464	0.851919	3.59319	6.52406	3.0049	2.02928	0.302875	4.36803	4.23988	1.45896
TCGA-AO-A1KQ-01	Tumor(n=1101)	4.07879	5.50492	5.25348	2.44668	2.68728	8.27358	0.664574	2.62812	6.59296	9.47863	4.22963	4.47679	3.90511	3.30683	10.1334	0	1.20514	5.43273	9.16165	3.74611	6.00402	2.18859	3.80162	1.25665	3.64023	5.07823	1.23002	3.45368	1.43856	4.07879	3.50954	1.98579
TCGA-D8-A1JU-01	Tumor(n=1101)	4.83584	6.18607	4.51113	1.92737	4.27522	7.27594	0.728138	2.67396	5.47461	9.41519	4.12023	3.26132	5.03756	1.7473	9.89236	0	1.71308	6.15023	8.96901	4.79498	7.14946	2.39281	6.51237	1.52572	4.41283	6.10589	2.92549	5.47069	2.32279	4.83584	3.81768	4.10683
TCGA-BH-A0DL-01	Tumor(n=1101)	4.23775	6.71848	3.95851	1.29178	2.7478	6.54147	0.895768	3.25538	5.32276	9.66919	4.46597	3.08468	3.57084	3.15788	9.98075	0	2.80898	5.98439	8.98723	6.43573	7.53591	4.13618	5.63915	1.32763	3.85812	5.30759	2.154	2.62919	2.11116	4.23775	3.21357	2.8892
TCGA-E2-A56Z-01	Tumor(n=1101)	4.5724	4.02151	2.50034	0.988194	2.29907	6.18189	0.284869	2.11053	6.14072	9.11088	3.10896	2.62637	4.65777	1.6173	8.75234	0.200504	0.695994	5.13078	9.04831	2.35848	5.82361	1.22083	3.96904	1.34613	2.91257	4.2151	0.932288	2.74724	0.645333	4.5724	1.7699	1.34005
TCGA-A7-A0D9-01	Tumor(n=1101)	4.7504	4.12015	1.66221	0.35727	3.33485	6.7451	0.307079	0.613909	5.19633	9.90581	3.58837	1.39676	4.64643	1.30223	10.3285	0	0	5.71637	8.60645	2.17306	6.43405	1.12638	5.4351	0.479541	4.13791	4.14712	1.25629	3.88365	1.336	4.7504	1.34011	2.11972
TCGA-BH-A0DO-01	Tumor(n=1101)	4.84063	4.59733	2.76452	0.668301	3.04567	6.76778	0.182311	1.2512	5.37575	9.92979	3.68683	1.67969	5.48478	1.16594	9.26807	0	0.218967	5.3452	8.85157	4.25899	6.41888	2.83516	5.27745	2.25529	4.5204	4.3432	1.79842	3.84381	1.65983	4.84063	2.15153	2.60032
TCGA-A2-A259-01	Tumor(n=1101)	4.97188	5.71981	3.20436	0.884012	3.36716	6.85658	1.1562	3.15526	5.56681	9.2682	3.53084	2.94709	5.12727	3.10725	10.1411	0.0988238	0.712728	6.36167	8.80789	4.00713	6.87651	4.35066	7.15532	3.39123	3.95445	5.3586	2.40795	4.53446	1.64372	4.97188	2.93829	3.00106
TCGA-AN-A0XP-01	Tumor(n=1101)	4.71925	4.75513	1.40419	0.270589	3.44037	6.51424	0.434882	1.62803	5.42298	10.2643	4.52817	1.42723	4.99316	1.31597	10.1146	1.20025	0.137372	6.80703	9.44502	5.62366	6.48714	1.93149	5.08429	0.196859	4.22188	4.70629	1.17632	4.75536	1.76537	4.71925	1.55871	2.3088
TCGA-BH-A202-01	Tumor(n=1101)	5.15738	5.99998	4.64302	1.65718	3.65595	6.43984	0.912037	1.20301	5.15081	10.8619	3.38294	2.81457	5.4161	3.08738	10.3565	0.0746424	2.12131	5.69915	10.5502	5.3773	6.38773	2.28333	4.58951	0.090447	3.96326	5.47236	1.47643	3.70389	2.1562	5.15738	3.63491	3.26123
TCGA-A2-A0YJ-01	Tumor(n=1101)	5.84251	4.23114	2.1042	2.04862	1.96842	7.24012	0.0942361	1.84105	5.67879	10.7198	2.64048	0.805788	5.1047	1.07272	10.6077	0	0.328377	6.91016	9.21037	3.59089	7.01055	3.36239	3.88943	1.7629	4.09311	3.85086	1.2032	4.26806	3.12143	5.84251	2.46409	1.63148
TCGA-B6-A0RH-01	Tumor(n=1101)	4.22514	4.44643	3.15189	0.747688	3.02116	6.32704	0.481196	1.63664	5.65775	10.691	4.52693	2.53633	4.0451	2.51238	9.72311	1.71004	0.104202	6.74119	10.0104	5.52083	6.01427	1.49815	4.6933	0.942008	3.4056	4.18666	0.746657	4.51183	0.66821	4.22514	1.90277	1.57148
TCGA-D8-A1XD-01	Tumor(n=1101)	5.22374	3.80323	1.38222	0.141564	3.85071	8.39333	0.276199	1.29848	5.00157	9.92269	2.49743	1.40953	4.96685	2.3549	11.1327	0	0.104202	5.44238	8.6018	2.50108	5.78715	1.881	4.8211	0.178237	2.98503	4.19888	1.51167	4.1547	3.3906	5.22374	1.00633	2.27706
TCGA-A2-A0T7-01	Tumor(n=1101)	4.59884	5.61761	4.37975	1.87747	3.61076	7.20013	0.787014	2.58602	5.68324	10.424	4.1513	2.37382	4.80527	2.21045	10.2779	0	0.434775	6.43008	9.16943	4.30322	6.86967	2.5493	7.18558	1.758	4.4464	5.48064	2.2676	4.07385	2.10889	4.59884	2.77064	3.25583
TCGA-AC-A2FG-01	Tumor(n=1101)	4.92421	5.16188	3.23215	1.32521	3.75531	7.10214	0.19131	0.904426	5.24013	9.63963	4.13497	2.1896	5.31391	1.40239	9.46889	0	0.215492	5.86507	8.99278	3.77043	6.97157	2.1753	5.3183	2.06416	4.4558	5.07525	2.06723	3.80132	2.29913	4.92421	2.54159	3.13045
TCGA-BH-AB28-01	Tumor(n=1101)	4.88913	6.00736	3.57308	1.2939	3.26385	7.01389	0.459851	2.78948	6.36393	9.76234	4.3373	3.19309	4.81547	3.10561	9.62822	0	0.180403	6.1575	8.98874	3.92417	7.17517	2.12151	5.66423	1.14326	4.6643	4.91425	2.20649	3.37565	2.12443	4.88913	2.70286	2.72568
TCGA-B6-A0RE-01	Tumor(n=1101)	4.90538	4.4604	2.20864	0.336969	2.8023	6.78147	0.276794	2.49846	6.10321	10.8525	3.63916	1.25411	4.23642	2.46516	9.86475	0.109427	0.14952	7.10432	9.08945	3.82585	7.47187	3.1125	4.91252	0.740971	3.6241	4.5015	0.886589	2.94424	0.866156	4.90538	1.63283	1.33588
TCGA-D8-A1JP-01	Tumor(n=1101)	6.15835	5.97335	4.06796	2.35586	4.04262	7.15457	0.769941	3.39498	5.79956	9.15699	3.87717	3.33239	4.61942	2.95884	9.37392	0.262313	0.697329	5.40765	8.18568	4.13562	7.07926	2.36991	5.02502	0.53067	3.91165	5.73777	2.47892	4.43841	2.53488	6.15835	2.69604	3.00079
TCGA-S3-A6ZF-01	Tumor(n=1101)	4.41697	5.57888	3.99277	1.76651	3.42118	7.38002	0.391658	3.24187	6.07335	10.2643	4.12271	2.89495	4.35978	2.76256	9.95569	0.202136	0.502636	6.82704	9.24152	4.45402	6.51783	1.5912	5.88202	0.602552	3.82539	5.11417	2.53079	3.14799	1.86817	4.41697	2.87568	2.3958
TCGA-AC-A3YJ-01	Tumor(n=1101)	3.99884	6.06703	2.59166	1.06929	2.97471	6.29841	0.326652	1.81098	6.59915	9.86876	3.63286	2.32478	4.35281	1.78459	9.0546	0	0.478713	5.42342	9.51851	4.18113	6.13983	3.36713	2.21959	0.343351	4.22459	4.91309	2.72212	1.94718	1.29913	3.99884	2.2103	3.04035
TCGA-A2-A0YI-01	Tumor(n=1101)	4.71806	6.84498	5.45023	2.45581	4.03119	6.20357	0.904657	2.58306	4.91468	9.33651	4.53089	4.23273	5.59149	2.44369	9.66028	0.517427	0.857026	6.52741	9.12539	4.94997	6.87228	5.47834	5.51446	0.981633	4.7877	5.84364	3.40685	3.16752	3.12894	4.71806	3.45415	3.80094
TCGA-AN-A04C-01	Tumor(n=1101)	4.80783	4.54939	2.83238	0.52316	2.44734	7.20858	0.227495	0.485427	5.83556	9.72449	3.58269	1.77955	4.00168	3.31981	9.77631	0	0.0966667	6.1797	8.86019	2.65997	5.0012	1.4846	4.81051	1.28659	3.22237	4.56914	0.80752	2.7363	0.641269	4.80783	1.96303	1.71282
TCGA-B6-A0RO-01	Tumor(n=1101)	4.98728	4.2223	2.5122	2.86328	3.17066	7.76729	0.177471	0.851679	5.35949	11.743	4.26578	1.2199	5.51911	1.01493	11.2387	0	0.63914	6.19583	10.2147	3.3871	6.7357	2.82295	3.66276	0.4654	4.46184	4.68121	1.4098	2.07101	0.865206	4.98728	1.32014	2.16713
TCGA-A2-A0SX-01	Tumor(n=1101)	4.98614	6.73191	5.40978	2.33402	3.03782	7.07524	1.05457	2.60857	5.34725	10.1832	4.03183	4.89741	4.69371	4.43238	10.1668	0.169155	2.12443	5.97714	8.12706	4.8024	6.54263	3.47132	5.26462	1.79543	4.22514	5.72242	2.69539	4.61888	2.8777	4.98614	4.26862	2.96818
TCGA-E2-A14R-01	Tumor(n=1101)	5.50713	5.26855	3.95828	1.48692	2.09305	7.38737	0.24184	2.35434	5.73148	9.73435	2.07231	3.13872	3.41118	2.54752	9.28552	0.522357	1.75489	5.04323	8.25182	2.86084	6.03632	1.41597	2.6887	1.58337	2.87517	5.1159	0.902421	2.20502	1.29954	5.50713	3.34462	1.42105
TCGA-A7-A0DB-01	Tumor(n=1101)	4.50019	4.95817	1.63609	0.364498	3.67368	6.36985	0.686911	1.12369	4.72897	9.05645	3.94971	1.16184	4.88398	0.926632	9.13259	0.481712	0.140604	5.02166	8.07176	3.40202	6.28625	1.44348	5.62312	0.373583	3.43937	5.26313	2.24369	3.67143	2.39731	4.50019	1.57334	3.70846
TCGA-EW-A1OX-01	Tumor(n=1101)	5.28674	3.0242	1.358	0.0457225	2.37064	5.81395	0.199751	0.0713508	5.7568	10.0824	4.5102	0.064469	5.69749	1.4959	10.5198	0.266517	0	7.01799	9.03839	1.13547	5.38068	0.390888	1.82591	0.219835	4.5635	2.31005	0.383386	1.93938	0.369159	5.28674	0.960882	1.081
TCGA-A7-A26F-01	Tumor(n=1101)	3.56345	5.1343	2.85152	0.997401	3.87787	5.07798	1.24495	4.04809	3.76119	8.58824	3.12864	2.07293	3.75305	2.52562	7.18514	0.5431	0.996678	5.92249	7.2399	4.62071	7.04864	4.66674	6.10444	4.11374	3.9421	2.93829	2.54065	4.36662	2.54861	3.56345	2.82189	2.96743
TCGA-AC-A2QH-01	Tumor(n=1101)	3.37404	3.36201	1.42379	0.451857	3.17383	5.98356	0.44668	0.1145	3.94672	9.54094	1.60819	0	4.30296	1.48414	8.73548	0	0	3.73785	8.91746	0.744161	4.18144	2.03136	4.50512	0.619366	3.73093	1.31528	0.608998	0.844305	1.36474	3.37404	0.824564	1.02432
TCGA-AO-A1KR-01	Tumor(n=1101)	3.36471	2.84838	3.39543	1.18161	2.17018	6.02853	0.377957	0.298893	6.16889	9.84727	3.23668	2.17843	3.53828	2.65031	8.87221	0.546364	1.00727	5.59791	9.08495	5.48041	5.25254	0.924936	2.83346	1.45549	3.26617	3.17978	0.463936	1.27513	0.245739	3.36471	3.30333	0.85583
TCGA-BH-A1ES-01	Tumor(n=1101)	5.07155	3.99766	1.60151	0.138421	3.48941	7.97928	0.141564	0.883621	5.3531	9.67867	3.93227	1.09909	4.52793	2.3442	11.8292	0	0	6.01603	8.91776	3.49884	6.25789	1.19906	6.14508	0.329985	3.33927	4.4753	1.31707	5.12351	2.02432	5.07155	0.508226	2.38728
TCGA-B6-A0IE-01	Tumor(n=1101)	4.37217	3.66357	2.57727	0.867106	2.9687	6.31689	0.166073	0.826274	5.1267	9.78288	3.76116	1.75574	4.12179	2.17358	9.72242	0	0.211012	4.25313	9.45273	2.93448	5.52296	0.281669	3.09371	0.221568	3.32474	4.86065	0.613343	2.33834	0.455755	4.37217	1.39034	1.3336
TCGA-EW-A1P5-01	Tumor(n=1101)	4.72705	6.43305	3.0113	0.928579	2.63831	6.80421	0.965987	1.56262	6.35545	9.92408	4.89005	2.89588	4.32537	3.90735	11.3519	0.916935	0.453333	6.63066	9.89539	6.04889	6.54981	3.70162	4.34645	0.68912	4.00967	4.68896	2.28924	4.16045	2.61648	4.72705	2.90321	2.91104
TCGA-E9-A5UO-01	Tumor(n=1101)	3.70274	4.44603	0.89569	0.0216219	2.32248	5.74816	0.15782	1.97732	6.60369	10.4372	3.82611	0.0603241	5.74172	0.846955	9.49512	0	0	6.1762	8.28277	2.12231	4.79917	0.75446	1.51803	0.469157	3.38783	3.47225	0.664938	1.74429	2.68874	3.70274	1.6968	1.24932
TCGA-HN-A2NL-01	Tumor(n=1101)	4.63111	5.28588	4.83113	2.20539	3.1516	7.07798	0.539928	1.80401	6.19201	11.2315	2.03907	4.05052	4.42564	3.34735	9.55844	0	0.941707	4.98099	8.22832	3.81624	5.45573	1.0529	3.97839	0.876095	3.47336	4.52619	0.972252	2.17948	1.5006	4.63111	3.67075	1.64182
TCGA-GM-A2DN-01	Tumor(n=1101)	4.33108	6.34348	5.61865	2.57	3.2274	6.64873	0.301588	3.00949	6.15603	9.64363	4.30726	4.60657	4.11009	3.58335	9.04886	0.398022	1.46509	5.40924	9.1478	5.49452	7.27995	2.63429	4.47847	1.57725	3.78128	5.4753	2.35826	3.43875	1.72966	4.33108	3.84176	2.52657
TCGA-C8-A12V-01	Tumor(n=1101)	4.61113	7.74876	6.91151	3.47842	3.36226	6.43931	1.59998	4.64349	6.2054	11.0894	4.56526	5.79015	4.70594	4.89307	9.57335	1.21083	4.43266	6.81987	9.24198	5.82095	6.85056	3.67254	6.43947	2.02868	4.80202	7.15951	2.67566	4.02828	2.8096	4.61113	6.32189	3.93144
TCGA-EW-A1J2-01	Tumor(n=1101)	4.81061	6.48006	4.66081	1.78798	4.04286	6.99627	0.864414	2.71936	5.44886	9.42783	4.50463	2.82564	5.07946	2.45267	9.51985	0.0842004	0.543694	6.38576	8.76064	4.66555	6.89368	1.13034	5.54148	0.9634	4.37604	5.77421	3.00908	4.34963	2.82165	4.81061	3.00441	3.71275
TCGA-AR-A1AR-01	Tumor(n=1101)	5.64389	7.31533	4.82699	1.90308	3.42178	6.90292	1.39528	3.3559	5.45889	9.92757	4.62181	4.02988	4.71766	3.68005	10.9464	0.224658	1.0897	7.18448	9.10786	5.44945	8.69564	4.4614	6.53988	3.98002	4.40747	6.51878	3.06276	4.41069	2.52549	5.64389	3.99728	4.135
TCGA-PL-A8LV-01	Tumor(n=1101)	3.67439	4.74957	3.1658	1.13947	2.61127	5.4479	0.494569	1.63626	6.14647	8.57859	2.65638	3.3891	3.42234	2.63647	9.97745	0.0760117	0.608242	5.48735	7.45242	3.09695	4.90396	2.19783	3.58625	1.61396	3.18862	4.25518	1.02198	2.3053	1.83188	3.67439	2.71116	1.58597
TCGA-D8-A1JF-01	Tumor(n=1101)	4.99936	4.97345	3.334	1.02425	3.2417	6.82725	0.438612	2.12895	5.0571	9.44172	4.05698	2.5872	5.29575	2.66571	11.1264	0	0.454176	5.62851	8.48707	2.77117	7.19407	1.64395	6.2966	0.373286	3.84404	4.82395	1.09741	3.54309	1.29525	4.99936	1.96181	2.62077
TCGA-AC-A23E-01	Tumor(n=1101)	5.15352	6.23929	1.73699	0.277628	3.82709	6.65698	0.352646	1.78119	5.66322	10.3613	3.95655	1.01643	4.64444	1.44599	10.3671	0	0	6.15617	9.00703	4.10638	7.22712	3.21777	5.60956	1.62522	4.19891	5.90271	3.0888	5.65631	2.81773	5.15352	1.12373	3.45553
TCGA-BH-A0DH-01	Tumor(n=1101)	3.66788	4.94223	3.29618	1.10796	2.73236	6.07909	0.109962	1.46074	5.63057	10.2759	4.00605	2.48329	4.93796	1.92147	9.05026	0	0.394843	5.26633	9.07518	3.26303	5.58125	2.93395	2.73663	0.178364	3.30499	4.76066	1.52557	2.35293	2.09748	3.66788	1.83738	2.13757
TCGA-C8-A12Y-01	Tumor(n=1101)	4.70959	4.38702	2.5748	0.858618	3.34224	6.2563	0.391878	3.56978	5.96123	9.91076	4.25397	2.10118	3.34932	2.40321	10.4521	1.15445	0	5.83665	9.34401	4.93004	6.30466	2.22839	4.36825	0.0905825	3.25517	5.20645	0.592732	4.27509	0.545672	4.70959	2.02602	1.95483
TCGA-BH-A0BG-01	Tumor(n=1101)	5.46442	6.2886	5.29423	2.47389	2.716	7.25516	0.620962	2.91123	5.79759	10.2317	4.19849	4.26613	4.17793	4.03873	10.0371	0.243303	2.67554	6.0314	9.28444	5.1051	7.19518	3.96513	6.23823	1.28718	4.48463	5.03585	1.9863	5.83743	2.75766	5.46442	4.12668	2.44544
TCGA-BH-A18H-01	Tumor(n=1101)	4.35092	5.87016	6.45893	3.70761	3.32865	6.01732	1.30539	2.08107	5.20043	9.41645	4.23925	4.43663	4.51748	4.08349	9.98214	0	2.23303	6.48315	8.88883	3.81742	6.0827	3.31985	4.98924	3.62712	3.37415	4.82868	1.42669	3.06764	1.7814	4.35092	5.55088	2.04264
TCGA-D8-A1JD-01	Tumor(n=1101)	4.93693	6.76955	2.886	0.820812	4.3066	6.67103	1.19617	2.33854	6.18037	9.9673	3.60713	2.68536	4.91367	4.20382	10.9049	0.0824301	0.613249	5.84247	8.96684	4.12087	6.58712	3.55143	6.06761	0.251931	4.47766	5.53785	2.50373	4.87395	3.02733	4.93693	2.30413	3.92953
TCGA-E9-A228-01	Tumor(n=1101)	4.2388	5.71762	3.32392	0.324811	3.20892	7.19437	0.441271	0.603597	5.72488	10.2099	2.74844	0.77905	5.22044	1.50807	10.594	0	0.0597706	6.02007	9.18592	2.89136	6.01293	0.511974	3.93915	0.200002	4.12235	5.00838	1.68325	3.36428	1.80962	4.2388	1.24141	3.06762
TCGA-E9-A3HO-01	Tumor(n=1101)	4.20664	4.61072	3.5794	1.06198	2.61188	5.60189	0.228849	2.70836	6.1169	8.7901	3.06395	3.43242	3.08423	2.84485	8.14414	0	0.792606	4.89474	7.9993	3.32317	4.89377	1.03731	2.63745	0.243303	2.79181	3.67617	0.665666	2.12208	1.08868	4.20664	2.57209	1.45059
TCGA-A2-A0EV-01	Tumor(n=1101)	4.70013	6.38154	4.0904	1.54873	3.16822	6.57127	0.738638	2.13406	6.09754	10.1607	4.09079	3.21512	4.45717	3.22233	9.97294	0.100439	0.432639	6.12899	8.69122	5.05171	6.53481	2.15662	5.01015	0.664392	4.1636	5.34013	2.0644	4.10247	2.82312	4.70013	3.0202	3.00572
TCGA-BH-A0EI-01	Tumor(n=1101)	4.12343	4.65359	1.84992	0.136716	3.91028	7.14598	0.431463	0.777704	5.60586	9.67317	3.41437	1.31545	4.62488	2.28105	9.13349	0	0	5.98633	9.06618	2.70735	5.95571	1.33279	5.15108	0.100843	4.17707	4.86528	1.68827	4.63715	1.59765	4.12343	0.850719	2.22632
TCGA-AN-A0XW-01	Tumor(n=1101)	7.57543	6.96138	5.28132	2.12334	4.30836	6.58462	0.99675	2.53618	5.73986	9.90335	4.48718	4.89048	4.59169	4.13725	10.4899	0	3.43447	6.73053	8.97139	5.0059	6.24472	3.24787	5.71353	0.663572	3.81732	6.13028	2.06757	5.37765	2.78798	7.57543	4.44938	3.70017
TCGA-A8-A09A-01	Tumor(n=1101)	4.71011	5.3662	4.36241	1.83863	3.77609	6.90344	0.663846	2.14026	5.75087	9.24758	3.44657	3.38733	5.28961	2.54439	10.4514	0	1.06005	5.43552	8.37367	3.86019	6.53049	1.62316	7.21728	0.33514	4.42642	5.29639	1.68325	3.78351	1.9474	4.71011	3.04331	3.32773
TCGA-A1-A0SG-01	Tumor(n=1101)	4.83726	5.09337	3.26469	1.10152	3.43799	6.53404	0.183074	1.39182	6.32251	9.74073	3.81716	2.5408	3.96876	1.76163	10.0786	0	0.0771062	5.8721	8.97397	3.61492	6.08781	0.844145	4.68739	0.535854	3.61871	4.89027	2.1138	4.00533	1.5209	4.83726	2.31022	2.09562
TCGA-BH-A1F6-01	Tumor(n=1101)	5.31908	5.94995	4.55414	5.4856	2.75149	6.59368	1.35304	2.72203	5.97171	9.72925	2.66341	3.43331	4.80121	2.94144	9.76947	0.78927	0.81295	6.89935	8.47375	4.61238	6.32159	3.39823	4.623	2.85561	4.06571	5.81235	2.4422	4.4265	2.46381	5.31908	3.69487	2.88792
TCGA-E9-A249-01	Tumor(n=1101)	4.65802	4.93647	2.93431	0.839153	3.03501	7.01978	0.52647	3.73313	6.12154	9.62606	4.24018	2.37687	4.33593	2.17871	10.279	0.293488	0.515914	6.43046	8.66689	4.21013	6.33384	1.73466	2.4729	0.185613	3.5729	4.13014	0.8292	2.69403	1.2052	4.65802	2.08168	1.85176
TCGA-BH-A1F2-01	Tumor(n=1101)	5.1522	4.84692	2.07687	0.531868	3.21745	7.47158	1.52522	1.0732	5.06603	8.50805	4.83717	1.42986	4.68745	1.33645	10.618	0.237564	0.3667	6.55813	8.4264	3.46031	7.52411	3.11631	7.11803	5.64132	4.90312	5.68711	1.53948	4.82983	1.42191	5.1522	0.995882	3.6381
TCGA-A8-A096-01	Tumor(n=1101)	4.72729	7.23271	5.19415	2.06278	4.15697	6.49782	1.0411	3.72427	5.75673	10.0479	4.64356	4.13327	5.12219	3.9803	9.63223	0.140124	1.89573	6.47791	9.44791	6.30906	7.11788	3.9295	5.73022	1.36289	4.65328	5.66134	2.86311	5.2204	3.85145	4.72729	3.70412	4.14305
TCGA-AR-A1AI-01	Tumor(n=1101)	5.24661	6.33153	5.25489	1.9217	2.84543	7.24195	0.449535	4.07827	5.64469	11.0619	4.09237	4.18965	4.46309	3.44593	10.9529	0.0873271	3.09214	6.66458	9.20006	4.34914	6.94163	2.18647	4.43061	1.11423	3.94778	5.02611	1.94669	2.39953	2.91942	5.24661	4.46174	2.41164
TCGA-AC-A3BB-01	Tumor(n=1101)	4.25672	6.72395	5.44132	2.94116	3.54272	6.52635	0.683921	1.43023	6.31541	9.46481	4.42428	4.77109	4.08985	3.48791	9.18969	0	0.834145	6.26562	8.17478	5.01997	6.36308	2.37871	5.76753	3.25594	3.87516	5.99941	2.74222	4.15496	1.9824	4.25672	4.42667	3.09825
TCGA-BH-A0WA-01	Tumor(n=1101)	5.44538	5.76067	3.77486	1.33125	2.78724	6.98014	0.292311	5.20721	5.86926	10.8531	3.33245	2.91138	4.92412	2.81334	10.4976	0.504264	1.48403	6.15866	9.30523	3.85033	6.76443	2.95297	4.43632	1.15166	4.93895	4.78803	1.56067	5.20264	1.87625	5.44538	2.80056	2.65869
TCGA-AQ-A1H3-01	Tumor(n=1101)	4.27586	5.88424	4.4492	1.88401	3.71008	6.93874	0.431249	3.15184	5.14579	9.38905	4.29835	3.38364	4.88822	2.87963	10.1796	0.0949116	0.411209	6.44529	8.91913	4.00377	6.95887	2.88918	5.65013	3.52082	4.29327	5.06854	2.70786	4.19618	2.24935	4.27586	2.92903	3.19264
TCGA-BH-A0E7-01	Tumor(n=1101)	5.1625	4.52006	0.988194	0.0641931	3.01739	6.87985	0.274172	1.56862	5.85269	10.1648	4.1071	0.688941	4.28976	1.34238	10.3677	0	0.136323	6.14614	9.14535	2.66746	6.20315	1.199	6.33846	0.158337	4.33006	4.11366	1.54518	3.75691	2.00641	5.1625	0.817541	2.3715
TCGA-BH-A0RX-01	Tumor(n=1101)	3.96172	5.93659	5.47211	2.52145	3.702	6.69294	0.744333	2.68565	6.224	10.6975	3.12256	4.64894	3.56706	3.72885	9.10621	0.684819	2.95992	6.09517	9.60928	4.98802	6.57832	3.71789	4.83735	2.1798	3.71793	6.0953	1.7835	4.09307	1.35744	3.96172	5.32351	2.81901
TCGA-AO-A03U-01	Tumor(n=1101)	4.47608	6.91531	3.35586	0.736302	3.81235	6.61072	0.455965	1.87425	5.66569	11.0045	3.92421	2.6145	4.86278	1.4336	9.88209	0.0764223	0.249142	5.90014	9.67369	5.38498	8.33269	3.70219	5.93362	0.789187	4.87193	6.15941	3.60756	4.91673	2.69829	4.47608	6.1192	4.284
TCGA-AR-A24L-01	Tumor(n=1101)	5.25128	4.77551	3.18121	0.892896	4.30095	6.53929	0.56267	1.75279	5.62041	9.31929	4.13941	1.95732	5.38054	1.1109	10.2662	0	0.496207	6.5013	9.12664	3.2696	6.66039	1.82546	5.16095	0.194339	4.59431	5.61798	1.53784	4.49783	3.42538	5.25128	1.62887	3.25123
TCGA-E2-A1IJ-01	Tumor(n=1101)	4.61595	6.15312	4.81922	2.11327	4.292	6.50642	0.569005	2.17948	5.7894	10.0318	3.92497	4.14914	4.46041	3.86162	9.52006	0	1.34744	5.90386	8.84985	4.56199	6.90744	3.5534	5.70535	1.81196	3.9175	5.67259	2.5654	4.12025	2.43381	4.61595	3.4025	3.16723
TCGA-E2-A150-01	Tumor(n=1101)	5.40939	6.02196	3.04049	1.23597	3.36218	6.53067	0.436908	2.48674	6.14864	11.283	3.99781	2.55584	4.76925	3.85967	10.7267	0	0.959993	6.14697	9.2741	5.10575	7.86019	4.56443	6.113	1.43002	4.32734	6.44951	2.20094	4.36595	3.65218	5.40939	2.48628	2.36594
TCGA-E2-A15H-01	Tumor(n=1101)	4.30859	4.31748	2.95531	0.646255	2.82699	6.77738	0.366476	3.24922	5.47279	9.90062	4.32446	2.0719	4.33879	1.66157	10.6284	0.117296	0.0822938	5.98386	8.95443	2.81773	5.68644	1.83718	4.09549	0.724476	3.56753	4.46554	1.14437	3.2397	1.05367	4.30859	1.6132	1.99856
TCGA-BH-A0E0-01	Tumor(n=1101)	4.41512	4.67681	1.56672	0.288181	2.26757	5.93173	0.466653	0.563939	5.6264	10.0269	2.13911	1.46644	3.42661	3.10657	9.9006	0.120352	0	5.33823	8.77105	5.22662	5.67247	0.593784	3.57029	0.318346	3.95817	3.73004	0.436268	1.02162	0.706199	4.41512	1.14861	1.08481
TCGA-A2-A0D1-01	Tumor(n=1101)	4.07703	3.45692	2.50609	0.623586	2.79481	6.41099	0.482332	0.703632	5.53918	10.2801	4.08336	1.55228	4.56285	2.52742	9.93359	0	0.0720372	4.55034	9.29547	1.46561	5.2404	0.638584	3.70765	0.163499	3.54745	3.5153	0.724912	3.24595	0.453333	4.07703	1.54701	1.24446
TCGA-A8-A09D-01	Tumor(n=1101)	4.61873	6.30809	2.81539	0.717035	3.84162	6.94623	0.766129	2.07163	5.5851	9.61382	3.26802	3.13722	4.80747	3.23717	9.93585	0.198243	0.440633	5.56563	9.09014	3.81759	6.33192	1.74911	5.37359	0.648373	4.80012	6.01745	1.64708	4.54227	2.37857	4.61873	2.89796	3.77565
TCGA-AQ-A1H2-01	Tumor(n=1101)	3.88698	5.63954	2.80964	1.27804	2.70472	5.76597	0.569977	1.0588	5.69604	9.56219	3.7622	1.43739	5.4109	1.87456	10.341	0.507211	0.273217	6.58182	9.60076	4.75468	6.85805	3.25158	2.93391	0.708849	4.23413	4.50318	2.19197	3.83337	1.86758	3.88698	1.86663	2.40523
TCGA-D8-A1JH-01	Tumor(n=1101)	5.10436	6.62084	3.65471	1.33605	4.14984	7.01841	1.23137	2.87668	5.49525	9.71396	4.14017	3.35709	4.79151	3.39338	10.7766	0.0850167	0.668028	6.27667	8.8149	4.56349	7.05254	3.49516	6.34102	1.41911	4.52936	5.58283	2.85334	4.69561	3.19617	5.10436	3.26572	3.86113
TCGA-GM-A3NW-01	Tumor(n=1101)	4.33405	4.84448	3.22228	0.532965	2.79358	6.34431	0.233765	0.444137	5.63535	9.41678	3.54824	2.8748	4.58401	1.88182	9.3045	0	0.201508	5.12609	8.7501	3.0805	6.35244	0.734135	4.67004	0.908506	3.82592	4.30954	2.00126	2.67306	0.745194	4.33405	2.48864	1.97435
TCGA-A7-A0CD-01	Tumor(n=1101)	4.13068	4.59095	2.62049	0.50924	3.25173	6.3631	0.18053	1.20019	5.57637	9.66939	3.98784	1.4124	4.75184	1.34551	9.42453	0.495491	0.250113	6.26825	8.71252	3.72023	5.4627	2.17731	4.33879	0.255682	4.71263	4.44688	1.14906	2.91854	2.17079	4.13068	1.57526	2.30086
TCGA-A7-A2KD-01	Tumor(n=1101)	5.33597	6.39435	3.95286	1.44201	4.04765	7.1144	0.625832	1.22793	5.92643	10.1239	5.29568	3.48644	4.35094	3.74111	9.75689	0.0915306	0.998557	5.95533	8.24788	4.52172	7.44643	4.28765	6.1753	0.483674	3.9445	5.42169	2.54092	4.56966	2.42178	5.33597	3.11397	3.16826
TCGA-AO-A03L-01	Tumor(n=1101)	4.46864	5.57639	4.20391	1.97695	3.7735	6.78706	0.721854	1.39769	6.17032	10.0676	4.79254	3.3528	5.48396	2.97131	10.4227	0.204266	0.275841	6.45549	8.99036	3.8724	5.99508	2.82904	4.7067	0.578504	3.81653	5.31889	1.59775	3.71957	3.09716	4.46864	2.27828	2.8838
TCGA-AR-A2LR-01	Tumor(n=1101)	5.11271	5.40386	3.68815	2.70469	2.99128	8.01047	0.834226	1.02255	6.12749	10.053	2.4064	1.97951	4.50777	2.12605	10.9929	0	0.11023	5.72652	7.85457	3.45406	6.25451	2.31113	5.92769	3.01155	4.37067	5.10315	2.50421	5.01298	2.073	5.11271	2.48094	3.05068
TCGA-E2-A14T-01	Tumor(n=1101)	4.9161	5.70551	2.75461	0.707348	2.58636	6.65526	0.353323	0.33182	5.41985	9.84891	3.75052	1.81414	3.95064	1.0968	10.8671	0	0.0999011	6.34479	9.31941	3.15881	5.70961	1.00669	3.27584	1.68827	3.86291	4.91192	1.73448	2.13047	1.91131	4.9161	1.49016	2.30381
TCGA-AR-A24U-01	Tumor(n=1101)	4.86934	6.5769	4.24734	1.45633	3.57068	6.69919	0.992768	1.52912	4.67689	9.20649	4.07522	3.80527	4.27309	3.91142	9.49128	0.228357	1.18085	6.26722	8.27495	4.1875	7.22612	3.31793	5.26495	3.29044	3.78107	5.89077	2.9616	4.51314	3.01924	4.86934	3.58816	3.71183
TCGA-BH-A28Q-01	Tumor(n=1101)	4.3314	5.119	3.35404	0.901572	3.81408	7.34377	0.316262	3.02804	5.45279	9.63311	4.65797	2.37482	5.52979	1.67888	10.1665	0.170694	0.383497	6.34934	9.01342	3.52504	6.27764	2.99404	5.74493	1.81574	4.39792	4.7502	2.23989	3.54581	2.32967	4.3314	2.11307	3.12502
TCGA-C8-A3M7-01	Tumor(n=1101)	4.76332	4.15685	3.34951	1.16086	4.31182	7.13036	0.510962	1.08393	5.65281	8.97099	3.88756	2.20671	4.96379	1.85667	9.24757	0	0.33182	5.672	8.33338	4.04669	7.08628	0.730488	6.05027	2.28093	3.78425	5.84762	1.50838	4.30349	1.47446	4.76332	3.21917	3.21343
TCGA-BH-A0EE-01	Tumor(n=1101)	5.22522	3.80822	2.76267	0.631244	1.98627	6.54694	0.375623	1.87448	5.95765	9.7843	3.68699	1.63487	4.48025	2.81168	10.2199	1.62415	0.577924	6.41163	9.66072	5.0759	6.48021	1.40985	3.43216	0.342327	2.93723	4.49177	0.498149	2.38957	1.18625	5.22522	3.07262	2.47869
TCGA-3C-AALK-01	Tumor(n=1101)	4.43041	5.3282	3.30179	1.01692	3.26183	6.92419	0.31742	1.78421	6.18535	9.86833	3.44936	3.20972	3.87559	3.43711	9.73057	0	0.0756011	5.82786	8.75934	3.86531	6.126	3.17773	5.56889	2.09508	3.73637	4.74715	1.92903	4.00724	1.15114	4.43041	2.26327	2.19058
TCGA-EW-A1OW-01	Tumor(n=1101)	5.75905	5.37362	2.90477	0.755315	3.21659	6.99496	0.637749	3.44772	6.01311	11.2245	4.35504	2.5675	4.20763	2.76379	9.66888	0.15562	1.12691	6.3067	9.38394	5.14784	7.11531	3.37	4.86883	3.61727	4.34221	4.90189	1.6653	5.22389	2.39418	5.75905	3.48193	2.63506
TCGA-E2-A108-01	Tumor(n=1101)	4.49325	7.58245	6.93125	4.05278	3.93872	6.96015	1.84234	2.77724	5.70224	9.77934	4.18188	5.85522	4.32864	4.74646	9.41979	0.11836	3.30499	6.34795	9.01684	5.45229	7.11924	3.1404	6.4626	5.04414	4.42314	6.62401	3.12025	5.12733	3.43496	4.49325	5.68007	4.43417
TCGA-A2-A0D4-01	Tumor(n=1101)	4.28538	4.13063	1.48403	0.10916	2.49108	6.51501	0.325962	0.199625	5.73514	9.14306	4.21515	0.531968	4.01154	0.875072	10.2789	0	0.0957219	5.32177	9.40176	2.30789	5.68042	0.837055	4.08088	0.817623	3.78079	3.81462	0.764431	2.26324	0.762221	4.28538	1.48393	1.82077
TCGA-E9-A1RA-01	Tumor(n=1101)	4.23538	5.29599	3.21467	1.04733	3.3565	6.51791	0.494979	3.83541	6.68174	9.62458	3.4524	3.05198	4.48215	2.02112	10.1618	0.259905	0.348799	6.36958	8.81194	4.20156	6.51836	1.96979	4.48857	0.310456	3.99021	5.20933	1.39928	3.40222	1.85316	4.23538	2.4522	2.3195
TCGA-V7-A7HQ-01	Tumor(n=1101)	3.62633	4.45257	1.29125	0.553459	3.02485	5.91265	0.309525	1.3309	7.35236	9.03774	2.15023	1.78681	2.32011	1.32354	9.82445	0	0	4.32566	8.60384	2.56937	4.32007	2.26406	3.91075	0.81492	3.14664	5.08965	1.12453	2.33894	0.344488	3.62633	1.14926	0.896853
TCGA-AR-A24X-01	Tumor(n=1101)	5.16852	4.91835	4.07192	1.37868	3.36095	7.48726	0.424385	3.45177	5.46855	9.53855	4.9432	2.31115	5.04392	2.20283	10.4031	0	1.32262	6.29564	9.05359	3.45635	6.64063	3.16933	5.19419	3.0777	3.49017	4.62768	1.68028	3.93508	1.75348	5.16852	2.17789	2.64046
TCGA-D8-A73X-01	Tumor(n=1101)	4.82613	5.40603	2.80172	0.819832	3.24009	6.96481	0.489954	2.5397	6.05482	9.94315	4.18277	2.14215	4.17092	2.42118	9.086	0.109561	0.523562	5.92513	8.32367	3.80188	6.30868	2.21142	5.21982	0.400647	3.98487	4.9856	1.57454	3.2659	1.76048	4.82613	2.13508	2.18625
TCGA-BH-A0W4-01	Tumor(n=1101)	5.23111	4.59485	2.44461	0.701061	3.48817	7.20014	0.327457	2.01903	5.75974	10.0641	3.99519	1.72988	4.62657	1.78513	9.56051	0	0.0781999	6.23627	9.29009	3.46994	6.50097	1.02184	5.49386	2.19658	4.27995	4.63672	1.86873	3.62254	1.31904	5.23111	1.41132	2.44562
TCGA-BH-A1ET-01	Tumor(n=1101)	5.05482	5.02079	4.04216	1.23995	3.89618	7.04944	0.401303	1.22583	4.55564	10.0554	4.44327	2.26822	5.73689	1.59077	9.63193	0	1.00863	6.34167	9.69845	3.79725	6.83382	4.09602	4.84815	1.89709	3.48529	5.1405	2.50691	3.20878	2.22737	5.05482	2.25701	3.34169
TCGA-BH-A0C7-01	Tumor(n=1101)	5.12186	5.35674	3.72185	1.13599	3.60848	7.57543	0.703632	2.31072	6.04002	10.3789	3.99637	2.81494	4.23467	2.55724	10.0089	0	0.236952	5.99687	8.54365	4.25819	6.48598	1.90608	5.63122	1.45943	3.94276	4.84043	1.61259	3.24797	2.04201	5.12186	2.1416	2.59529
TCGA-LD-A7W5-01	Tumor(n=1101)	4.48945	6.64153	5.35381	2.44071	3.54373	7.08044	0.875308	2.58583	6.46667	9.66389	3.7535	5.4073	4.17877	4.03208	8.59599	0.0885487	1.6352	5.94671	8.20604	4.51089	6.24525	2.28842	5.00123	2.87149	3.74192	5.65354	2.35137	3.94554	1.4359	4.48945	5.04041	2.23946
TCGA-D8-A1XK-01	Tumor(n=1101)	5.88094	5.67644	3.79495	1.43797	2.40572	7.53114	0.456806	2.57199	5.78651	11.6985	4.14352	2.74717	5.11235	2.51833	11.7594	0.675816	2.83143	5.68754	9.95123	4.74353	7.20178	5.47527	4.02024	4.70257	4.65797	5.26559	1.98309	4.36373	1.64122	5.88094	4.53672	2.61713
TCGA-A2-A0T4-01	Tumor(n=1101)	4.4689	6.03814	4.52109	1.98477	3.80841	6.6575	0.990664	2.19875	5.85424	9.59089	4.1896	3.38958	4.65842	3.0072	10.0799	0.265797	1.17722	6.31873	9.11667	4.31707	6.5486	3.44619	6.20733	3.16967	3.96474	6.04389	2.01906	4.31397	2.29787	4.4689	3.5712	3.48478
TCGA-AN-A0FX-01	Tumor(n=1101)	4.26121	4.83124	2.90244	2.56499	3.06733	6.82995	0.477056	2.52344	6.01965	10.1324	3.805	2.12677	3.95195	1.57284	9.85056	0.188654	0.255319	6.1637	8.14737	3.56354	6.54187	1.89025	4.55158	0.796099	4.63982	4.51787	1.24397	3.95582	1.63352	4.26121	2.27498	2.09292
TCGA-A2-A0D3-01	Tumor(n=1101)	5.17725	5.14424	4.5703	1.53012	2.88421	7.00919	0.128161	2.37529	5.17274	9.38281	4.7997	3.04268	4.55965	2.56742	10.478	0	0.611267	6.29387	9.01406	3.79048	6.76546	0.444667	3.99411	0.486972	4.32901	4.15395	1.58636	2.26472	1.58717	5.17725	3.00971	1.85324
TCGA-D8-A1XS-01	Tumor(n=1101)	5.2709	5.61156	3.47928	1.03083	3.92685	7.29413	1.12426	2.16643	5.90254	9.75909	4.06682	2.5577	4.69358	2.77833	10.675	0.0963968	0.252779	5.78137	8.91002	3.84195	6.71632	3.10595	5.03936	0.53436	4.36895	5.37304	2.01757	4.19091	2.37028	5.2709	2.27638	3.44134
TCGA-C8-A138-01	Tumor(n=1101)	4.16171	5.85983	5.79504	3.02689	3.51183	7.16533	0.811718	1.7674	5.5714	9.37097	4.14593	4.4565	3.40603	3.57369	10.4313	0.260146	1.97115	5.77059	9.23347	4.06499	5.75326	2.06898	5.49785	0.458382	2.92475	5.63352	1.08154	3.19289	1.24196	4.16171	3.87089	2.63689
TCGA-AR-A24R-01	Tumor(n=1101)	4.39013	5.68901	3.97954	1.41992	3.24568	7.02546	0.893285	2.28463	5.47235	9.82283	4.41241	3.10846	5.04567	3.70789	10.8862	0	1.36631	6.53364	9.23406	4.12141	5.72393	2.29325	4.31164	0.560715	3.12179	4.84015	1.6755	3.96898	1.91705	4.39013	3.00079	2.89379
TCGA-BH-A2L8-01	Tumor(n=1101)	4.76788	7.0292	6.1081	2.94664	3.59967	7.08019	1.15309	0.916477	6.17511	9.78361	4.39896	5.07569	3.91092	4.06676	10.4513	0	1.85599	6.16865	8.88628	5.36651	6.28002	2.81258	5.25681	2.01282	3.72208	5.65047	2.53829	3.033	2.06605	4.76788	4.86966	2.97755
TCGA-E2-A14V-01	Tumor(n=1101)	7.85	4.26405	2.61179	0.591871	2.85898	7.14602	0.410015	2.22885	6.18636	10.1029	4.02493	1.69452	4.57238	2.27977	10.3151	0	0.135272	5.67654	9.13466	2.67577	6.20326	1.96595	4.50414	0.874915	3.57496	4.18924	0.597603	2.56289	1.4013	7.85	1.3425	1.45112
TCGA-AO-A0JE-01	Tumor(n=1101)	4.73278	6.27837	5.15987	1.71436	3.95717	5.87365	0.832039	2.28484	5.64849	10.9735	5.06254	4.35538	4.71002	4.46839	10.8149	1.09565	1.92843	5.91791	10.2302	4.83648	7.45177	3.38569	5.63397	1.18142	3.99031	5.31174	2.08287	5.15247	2.08638	4.73278	3.64205	3.30099
TCGA-A8-A06O-01	Tumor(n=1101)	4.44247	5.38308	2.88479	0.760774	3.20022	6.36358	0.698574	2.04292	5.63118	9.68668	3.36461	2.45265	3.79795	2.53162	9.8164	0	0.305562	5.27694	9.39443	3.19765	5.37301	2.30897	4.1556	0.351741	4.35968	5.10007	1.53257	2.64893	2.06212	4.44247	1.95371	2.69492
TCGA-AO-A0J4-01	Tumor(n=1101)	5.5473	6.16131	4.08211	1.89076	2.66437	6.26108	0.375067	4.0702	6.05231	10.4969	3.78053	4.29793	4.48515	3.68612	10.015	0.438293	1.24507	6.51044	9.4074	4.06825	6.33259	2.95595	4.74513	1.80257	4.63932	4.71959	1.71101	6.73022	2.30778	5.5473	3.8632	2.82755
TCGA-EW-A1P3-01	Tumor(n=1101)	4.23759	4.47427	2.69513	0.686523	3.12537	6.72335	0.486354	3.42253	5.8526	9.84146	3.74001	1.51147	3.93004	2.58222	9.26842	0	0	5.79667	9.0382	3.94239	5.98213	3.58448	4.23314	3.53446	2.64506	4.58606	1.56062	2.69475	1.57279	4.23759	1.57391	2.06299
TCGA-B6-A0WT-01	Tumor(n=1101)	5.08334	5.05246	2.71931	0.444773	3.7177	7.10146	0.601601	3.33471	5.48456	9.73626	4.29666	2.49608	5.18467	2.90826	10.6611	0	0.394843	6.21553	9.28882	3.4138	5.98338	1.90516	5.07187	0.690909	4.26835	4.96527	1.61306	4.49395	1.43071	5.08334	1.46811	2.40286
TCGA-C8-A26W-01	Tumor(n=1101)	4.97519	5.77053	5.24018	2.49301	3.39488	7.60478	0.817132	3.30958	5.77343	10.1203	3.92043	4.28906	4.6682	3.17926	9.994	0	0.669117	5.96371	9.3939	4.3669	6.54918	3.78914	4.73094	0.97607	3.66005	5.48833	2.15316	3.44627	2.51063	4.97519	3.04044	3.11688
TCGA-AN-A041-01	Tumor(n=1101)	4.47286	5.19306	1.75881	0.15782	3.65515	7.59289	0.274769	4.69314	5.7856	9.78667	4.34226	1.80876	4.94631	1.43739	9.78239	0	0.064607	5.74972	9.16823	3.03612	5.8316	1.98211	4.07899	0.111699	4.38314	4.50085	1.53754	3.45158	1.68764	4.47286	1.44308	2.45431
TCGA-D8-A1Y3-01	Tumor(n=1101)	4.83562	5.83259	3.08542	1.20389	3.07497	7.06454	1.1573	3.80126	6.24256	10.6766	2.59598	2.63094	2.62115	2.80983	10.0984	2.27026	0.790355	5.87359	9.70722	4.87055	5.82915	2.1921	4.33526	0.622368	3.25355	5.93994	1.87609	2.78409	1.47373	4.83562	2.80389	2.62016
TCGA-B6-A40B-01	Tumor(n=1101)	4.46375	5.14584	1.87401	0.38084	2.89189	6.7036	0.54962	4.30675	6.35375	9.33418	3.31028	2.23318	4.31024	1.86136	9.55016	0.243547	0.277866	5.70397	8.91272	2.82342	6.72804	4.11764	5.99719	4.37776	2.94272	4.22952	1.43824	2.81024	0.815985	4.46375	1.31684	1.18066
TCGA-B6-A1KI-01	Tumor(n=1101)	4.33883	3.30358	1.53735	0.478195	3.55833	6.12563	0.10286	1.80661	5.2085	10.1714	3.66983	1.39906	4.71241	0.788435	9.48105	0	0.0496308	5.5719	9.11823	2.85378	6.72937	0.815493	5.32585	0.408603	3.95362	4.06001	1.24062	4.68145	1.04348	4.33883	1.4937	2.06447
TCGA-A8-A090-01	Tumor(n=1101)	4.57517	6.47571	3.84852	1.06509	3.5123	6.51144	0.972104	3.16744	5.68774	10.3758	4.20967	3.12796	4.90738	2.69336	9.9114	0.382059	0.575506	6.44698	9.37791	4.6562	6.56454	3.14773	4.42147	1.07492	4.65871	5.472	2.6094	4.30199	2.84647	4.57517	2.91328	3.75068
TCGA-BH-A0B6-01	Tumor(n=1101)	4.75229	6.62218	6.61779	3.99096	3.3033	6.59934	1.2286	2.6939	6.07168	11.3155	4.29558	6.48146	4.91718	3.95093	9.13296	0.0996319	2.53749	6.6	9.86201	5.10732	6.51874	2.73181	5.96378	1.16794	4.07406	5.88426	2.51947	4.34231	2.12582	4.75229	5.94527	2.68825
TCGA-A8-A09W-01	Tumor(n=1101)	4.11216	6.06573	2.97166	0.910656	3.33854	6.83727	0.289008	1.31464	6.01992	9.90889	4.55424	2.31733	4.94977	2.02783	10.4519	0	0.228726	6.38348	8.60628	3.42361	6.20474	1.80257	5.7857	0.304044	3.34391	5.26513	1.38101	3.79154	1.4983	4.11216	1.62882	3.22654
TCGA-AO-A03M-01	Tumor(n=1101)	5.17551	6.62159	5.4124	2.31562	3.34396	7.45442	1.16376	1.65586	5.65109	10.0744	4.05461	4.56888	4.1704	4.0663	11.4063	0.291014	1.71541	6.13183	8.67711	4.77504	6.29014	2.37161	5.22422	1.29284	3.66189	5.85651	2.13514	4.8705	2.33351	5.17551	4.2109	3.05707
TCGA-E2-A1L6-01	Tumor(n=1101)	4.86154	5.77487	3.32904	0.995159	3.49281	7.16823	0.218347	1.77319	5.52363	9.85089	4.64749	1.94475	4.92938	1.84366	9.35222	0	0.207393	6.30197	9.38791	5.27468	7.05955	3.57438	5.25293	1.18091	4.51333	4.82576	3.11385	3.52965	1.82985	4.86154	2.00881	2.77686
TCGA-AR-A0TQ-01	Tumor(n=1101)	4.32256	6.23033	4.82097	2.24257	3.24364	7.11585	1.3989	0.735695	5.74116	10.3261	3.25746	3.97028	4.94642	3.12976	10.2671	0.230818	0.52687	6.50052	9.32421	3.67636	5.84624	1.82713	4.45708	2.3251	4.16593	5.25389	2.58571	3.9062	1.99103	4.32256	3.85328	2.78113
TCGA-B6-A0RP-01	Tumor(n=1101)	4.91899	5.71205	4.57414	1.81106	3.76497	6.38982	0.673647	3.29897	5.85799	9.81873	4.22059	3.03113	5.54161	1.84691	9.86304	0	0.846393	6.64407	8.76592	4.4174	6.99356	4.79743	4.79697	1.60084	4.49326	5.32007	2.76821	4.35406	2.27917	4.91899	3.18663	3.00623
TCGA-AN-A0FK-01	Tumor(n=1101)	4.65211	4.98958	2.24181	0.387142	2.76607	6.73154	0.218471	2.30664	6.28946	10.5134	3.52129	1.77239	4.2204	1.70832	10.3318	0.290896	0	5.50191	9.07732	3.13024	5.80414	1.23254	3.23461	0.836086	3.70709	4.30592	0.817623	3.15358	1.0655	4.65211	1.69305	1.80306
TCGA-E9-A22D-01	Tumor(n=1101)	4.50656	6.88869	7.36934	4.72901	3.33705	7.47805	1.13488	2.85206	6.26227	10.2162	4.1451	5.79425	4.99829	4.21258	11.2633	0.353323	4.60063	6.42556	9.58397	5.23421	6.0532	3.24173	4.30657	0.981999	3.84778	5.97855	2.0364	3.71096	2.21353	4.50656	6.55196	3.2517
TCGA-BH-A18L-01	Tumor(n=1101)	4.34588	4.43787	2.2102	0.487075	3.06124	6.62976	0.415001	0.691266	5.83004	9.56228	3.55388	1.52472	3.97854	1.32429	11.3639	0.184725	0.412727	5.61163	9.21021	3.02845	5.71178	2.25423	2.83885	1.52777	3.87759	4.21974	1.15691	2.52439	1.52115	4.34588	2.0339	2.489
TCGA-E9-A1RG-01	Tumor(n=1101)	3.3835	5.21278	2.4603	2.46247	2.45954	6.04545	0.521252	3.24094	6.56413	10.5564	3.68172	2.97267	3.74783	2.26805	10.6688	0	0.620493	5.41219	8.86613	2.8954	6.31867	2.44758	4.31217	0.588037	3.06474	4.95578	1.45354	3.08638	0.778797	3.3835	2.37479	1.73257
TCGA-D8-A146-01	Tumor(n=1101)	4.70251	5.67648	3.86621	1.28487	3.59344	6.52009	0.468323	2.39081	5.73767	10.2886	4.01675	2.58347	5.13738	2.65526	9.78193	0	0.218347	6.00491	9.06455	3.84725	6.8174	2.79023	5.50969	2.18206	4.15265	5.31516	2.12813	4.66079	2.60345	4.70251	2.85463	3.20093
TCGA-AO-A0JL-01	Tumor(n=1101)	2.8338	3.0954	2.14532	0.505383	2.5372	5.89932	0.055751	0.075738	5.07699	9.16865	2.69697	0.727093	2.6678	1.77243	8.69625	0	0.153157	4.38892	8.2857	2.69757	5.15706	0.566182	3.43918	0.522859	2.7041	4.12864	0.702658	2.18244	1.03647	2.8338	2.19834	0.847917
TCGA-EW-A6SB-01	Tumor(n=1101)	3.9085	5.38549	3.51789	1.13665	2.81355	6.31233	0.710525	5.25122	6.29867	10.1349	2.51841	4.46969	3.10782	3.18737	7.8121	0.0795658	3.29286	4.78959	8.07319	4.38211	5.30646	2.87277	2.54992	1.16466	2.61179	5.88793	0.799668	1.14893	0.330444	3.9085	4.44523	1.29989
TCGA-3C-AAAU-01	Tumor(n=1101)	3.57396	4.39464	1.17133	0.281787	3.2169	6.29387	0.256769	2.61103	5.69123	11.1746	4.02477	1.53928	4.66726	1.54102	9.81538	0	0.151339	5.38553	9.69616	2.5672	4.9634	1.98572	3.73638	0.133695	4.09407	3.93157	1.21704	2.14669	2.46386	3.57396	1.23671	1.61749
TCGA-GM-A2DF-01	Tumor(n=1101)	4.11709	5.5698	2.76301	4.27256	2.32112	5.50138	0.424492	3.09576	5.47843	9.32521	2.24699	3.59438	2.77338	2.76175	8.84447	0.24732	0.506907	4.95765	7.80072	3.33767	5.22928	2.63234	4.62077	2.73715	2.80337	5.42941	1.75544	2.40122	1.24172	4.11709	2.36695	2.03717
TCGA-E2-A15J-01	Tumor(n=1101)	4.58113	4.26065	0.921665	0.204892	2.3456	6.51862	0.171335	2.58152	5.49584	9.36213	3.91976	0.736042	4.35842	0.882369	10.2539	0.10286	0	6.11917	8.72523	3.07445	6.73749	1.62298	3.5783	0.124196	3.8954	3.44182	1.99957	3.11593	1.85834	4.58113	0.877195	1.345
TCGA-EW-A424-01	Tumor(n=1101)	4.80866	3.35137	2.52579	0.377179	3.18061	7.14036	0.205267	2.56533	6.81646	9.56777	3.54829	1.16498	4.28503	1.43488	8.78173	0.0877344	0	5.47504	8.25066	3.04942	6.0432	1.8423	3.98371	0.858458	3.45656	4.52401	1.27911	3.05426	0.989793	4.80866	1.31174	1.42164
TCGA-A8-A07Z-01	Tumor(n=1101)	4.11044	5.66491	3.08405	0.994073	2.77402	6.14252	0.498659	3.21768	6.85262	9.83791	3.42165	3.21608	4.06376	2.50039	9.95916	0.397584	0.525768	6.14222	8.87778	4.29613	6.09981	2.67073	3.10842	0.280362	3.99877	4.5077	1.77699	2.91054	2.10306	4.11044	3.1414	1.84262
TCGA-BH-A0BF-01	Tumor(n=1101)	5.4763	6.9378	5.83087	2.75059	4.28831	6.68273	1.00655	2.77083	5.87753	9.70164	4.15644	5.06967	4.36057	4.80188	9.04567	0.568032	2.13452	6.59295	8.66159	5.47301	6.53253	3.29325	5.68411	2.94653	3.85277	6.35046	2.45362	4.56902	2.3618	5.4763	4.5079	3.97086
TCGA-E2-A154-01	Tumor(n=1101)	4.69776	4.72918	2.18517	1.4546	2.78649	7.1284	0.664119	2.26969	5.22682	9.67987	4.08004	1.25586	4.78505	1.20339	10.269	0	0	6.17156	8.93911	2.61483	6.49523	2.11783	4.32602	0.0652966	4.35332	4.48581	1.57231	3.54144	1.44684	4.69776	0.784336	1.78417
TCGA-A8-A08T-01	Tumor(n=1101)	4.9434	5.48653	2.93316	0.846233	3.21698	6.75812	0.545178	2.70984	5.63196	9.27467	3.10152	1.87586	4.33538	1.97743	9.13012	0	0.254836	5.26549	8.60578	2.90708	6.09069	1.43867	5.7332	0.294194	4.13198	4.76339	1.67383	3.15543	1.86683	4.9434	1.49155	2.63501
TCGA-A8-A085-01	Tumor(n=1101)	3.86019	3.70391	0.0183493	0.0422241	2.82511	5.84841	0.110631	1.35761	5.81597	9.63426	3.77807	0.372061	4.38443	0.627887	10.4971	0	0	6.26296	8.53891	1.4518	5.47787	0.541217	3.1663	0.105276	4.43455	3.49711	0.71563	3.17867	2.19011	3.86019	0.355918	1.42385
TCGA-EW-A1P4-01	Tumor(n=1101)	5.57821	5.74515	5.14567	2.38435	3.01037	7.15921	0.587557	2.64757	6.37378	11.4822	4.325	3.41458	3.75661	2.79805	9.95788	0	3.17586	5.87627	9.81449	4.71021	6.44038	3.92138	4.6874	6.10774	3.99055	4.86117	2.54176	6.63497	1.38117	5.57821	5.54291	2.58988
TCGA-EW-A1J1-01	Tumor(n=1101)	4.70043	5.94222	4.84818	2.09549	3.16631	6.68763	0.391988	2.10125	4.94136	10.3257	3.32302	3.29493	4.79138	2.85062	10.6445	0.0852887	1.57744	5.66631	9.64548	3.93643	5.98673	2.59209	3.52287	0.260267	3.48206	4.54902	2.08338	2.64531	3.14496	4.70043	3.44747	2.95148
TCGA-A8-A084-01	Tumor(n=1101)	5.97343	3.9931	0.924936	0.230203	2.60734	7.4666	0.743472	1.72369	5.73103	9.99946	4.73007	1.60288	4.7251	2.56496	10.4318	1.22639	0	7.14351	8.78199	5.55734	7.03699	1.44774	5.09299	0.561106	4.13238	4.29283	0.786011	5.29806	1.51071	5.97343	1.32579	1.68814
TCGA-E9-A1R7-01	Tumor(n=1101)	5.47714	3.09857	2.45843	0.388906	3.29291	7.03115	0.183582	0.669934	4.44117	9.84465	4.41418	0.979074	5.45058	1.01493	10.4555	0	0.132643	5.10442	9.13411	2.13993	6.79018	0.278936	3.91597	0.190299	4.69636	3.99306	0.690372	2.98147	3.04761	5.47714	1.17063	2.16205
TCGA-AO-A0JA-01	Tumor(n=1101)	5.21167	6.06308	3.6749	0.760264	4.1903	7.2812	0.569588	0.743817	5.88438	9.94081	4.33211	2.64552	4.83565	3.24493	10.3194	0	0.580049	5.87472	9.19525	4.2675	7.10516	1.74239	5.14962	0.174662	3.90355	5.8144	2.75666	4.3109	2.65972	5.21167	2.51949	3.40254
TCGA-A2-A1G4-01	Tumor(n=1101)	5.20465	5.21231	3.24661	0.871449	3.00574	6.94076	0.533862	0.730836	5.29444	9.48466	3.66677	1.33617	4.94581	1.83714	10.5098	0	0.110363	5.56232	9.159	3.01885	5.79398	2.64286	3.70477	1.35519	3.97258	4.42551	1.77817	2.52241	1.99139	5.20465	1.83224	2.49459
TCGA-C8-A12K-01	Tumor(n=1101)	4.69519	7.09198	5.77382	2.51682	3.01911	7.51896	1.18979	5.41561	6.05176	10.9285	3.82038	4.73328	4.73864	4.04104	10.0441	1.28226	3.48165	6.34838	9.0944	5.58805	6.92091	4.75706	4.86061	1.1753	4.46994	6.31704	2.41113	3.9616	3.54929	4.69519	5.61471	3.67844
TCGA-A2-A0CK-01	Tumor(n=1101)	4.43047	5.10137	3.83914	1.45333	3.14483	6.98328	0.259423	2.5918	6.31923	9.32812	3.28917	3.24806	3.95258	1.95379	8.97185	0	0.732226	5.69137	8.23306	3.66203	5.9113	2.24041	4.11117	2.15481	3.71733	4.91636	1.7366	2.62366	0.950692	4.43047	3.02544	2.27116
TCGA-A7-A4SE-01	Tumor(n=1101)	5.47542	5.37034	2.58369	0.648834	3.0701	6.69424	1.03281	4.83352	6.22837	10.0466	4.32591	2.575	4.08609	3.01291	9.49312	0.514804	0	6.22145	8.02598	3.53243	6.64823	2.80273	5.49525	2.60883	3.88246	4.65762	2.13113	5.47365	1.86307	5.47542	2.79757	2.3734
TCGA-C8-A274-01	Tumor(n=1101)	4.53846	4.27433	1.82151	0.59846	2.62961	6.5022	0.247685	1.12347	5.58104	9.14698	4.78378	1.19194	5.58266	2.22703	9.68224	0	0.204015	5.87024	8.22575	3.8439	6.52224	2.5512	3.88313	0	3.84733	3.77317	1.24744	3.13305	1.28386	4.53846	1.19975	1.99758
TCGA-BH-A0B0-01	Tumor(n=1101)	4.0658	6.20993	4.46832	2.24367	3.27804	6.15907	0.75745	1.58727	5.32506	10.2085	4.1694	4.12115	4.78566	3.93539	9.5725	0.305562	0.521754	6.56591	9.85847	5.17048	6.3115	2.22058	5.99031	0.84559	3.41677	5.39449	1.99913	4.31906	1.81615	4.0658	3.59464	2.79635
TCGA-BH-A1EY-01	Tumor(n=1101)	5.26937	6.82053	3.88368	1.44424	4.32483	7.81907	1.23076	2.25372	5.28847	9.78432	4.71283	4.28645	5.2884	4.05952	10.5698	0.145612	0.599223	5.41514	9.19	4.15686	7.42357	2.50523	6.36084	0.929109	4.09662	5.58044	2.1654	5.01189	2.67733	5.26937	3.39456	3.5813
TCGA-C8-A12O-01	Tumor(n=1101)	4.63462	6.35981	4.0432	1.34863	3.78347	6.34873	0.74932	2.09818	5.13767	10.2474	4.19605	3.15709	5.21549	3.06406	10.7092	0.294312	0.65526	6.25642	9.89169	3.91354	6.43162	3.9516	5.70526	0.279887	4.73727	5.27445	2.54777	4.6188	2.64644	4.63462	2.87963	3.68438
TCGA-BH-A42U-01	Tumor(n=1101)	4.32534	5.40532	3.94705	1.69368	3.05868	6.55514	0.559834	1.24598	6.45941	9.21664	3.24315	3.59703	3.68924	2.37737	9.30904	0	1.12961	5.34519	8.12128	4.82399	6.59734	4.37596	5.1899	4.40997	3.5326	5.36584	2.25813	3.39675	0.602932	4.32534	3.9031	2.43379
TCGA-AQ-A04H-01	Tumor(n=1101)	4.76001	5.18898	2.80775	0.681944	3.44392	6.35932	0.441483	1.66348	4.91043	9.49276	4.0571	2.37231	4.61196	2.09228	10.0247	0	0.244644	6.15271	8.21548	2.68885	6.00348	1.7652	3.41888	1.26694	3.36403	4.26457	1.71035	3.71813	1.32976	4.76001	2.20179	2.57454
TCGA-A7-A425-01	Tumor(n=1101)	4.41547	5.86872	2.48831	1.0345	2.72766	6.37594	0.636915	2.06512	6.58491	9.64499	3.57078	2.03882	3.791	1.42782	8.91877	0	0	5.77384	8.3748	4.7855	6.98418	2.9766	5.50936	3.20317	4.37739	5.17202	3.17487	3.33145	1.58852	4.41547	3.03127	2.44154
TCGA-AN-A049-01	Tumor(n=1101)	4.61585	6.08385	3.41793	1.10514	3.13447	6.63088	0.759923	0.29772	5.98266	10.5579	3.72046	2.50292	4.81344	3.03192	10.2356	0.35061	0.326652	5.71022	8.85567	4.08893	6.65226	1.76685	5.09627	1.15504	3.2	5.27446	2.29766	4.23146	1.81168	4.61585	2.48091	2.79467
TCGA-A8-A06Y-01	Tumor(n=1101)	4.60727	3.04865	1.14607	0.0923428	2.6393	6.32327	0.0574156	1.99801	5.95595	10.4484	4.24344	0.643579	5.2039	0.946506	10.5899	0.1153	0	5.84398	9.0602	2.26667	5.76289	0.946881	4.84485	0	3.74707	4.75983	0.900181	4.06607	1.1753	4.60727	0.978269	1.33291
TCGA-AR-A2LE-01	Tumor(n=1101)	4.44824	4.10994	3.07281	0.631337	2.71929	6.25391	0.247685	1.27507	4.60003	8.65391	3.94281	1.57119	4.78301	1.04565	8.98571	0	0.615228	5.93407	8.17724	3.07962	5.77784	1.21847	4.55042	2.18542	3.78668	4.2104	1.3779	3.17202	1.56682	4.44824	1.9018	2.06254
TCGA-AC-A23G-01	Tumor(n=1101)	4.28012	6.24332	3.55832	1.38791	4.42503	6.45741	0.602742	1.84052	6.37325	9.64953	3.23655	2.78331	3.85909	2.63266	9.01347	0	0.275484	6.03867	8.31594	4.30819	6.53088	2.57381	5.97095	2.4742	4.31624	5.76974	2.81922	4.86182	2.15986	4.28012	2.9968	3.28983
TCGA-A7-A5ZV-01	Tumor(n=1101)	4.89719	6.21408	3.69639	2.36449	2.04387	5.60184	0.518334	1.82379	6.26999	10.9063	2.97636	0.665029	5.25106	0.973501	9.19703	0	0	5.32686	8.94027	3.44858	6.22724	1.63613	7.21385	0.309758	3.25314	5.08669	1.79115	2.60243	2.66944	4.89719	1.56964	1.90014
TCGA-BH-A0BL-01	Tumor(n=1101)	5.17355	6.63707	4.71568	1.57701	3.38168	7.07587	0.987103	2.38601	5.91037	10.3978	4.14462	4.18129	4.86095	4.00773	9.90877	0.488104	2.54461	6.89132	9.21624	5.10621	7.71724	3.32984	6.18478	3.42134	4.59027	6.0032	2.27071	4.8978	2.54139	5.17355	4.04966	3.62203
TCGA-EW-A1PA-01	Tumor(n=1101)	4.85821	4.6445	3.46263	1.38012	3.66348	6.21357	0.531469	1.28368	4.5143	9.92666	4.09456	3.08452	4.58626	3.24938	10.0837	0.120219	0.311387	5.89126	8.53003	3.33537	6.21361	1.77581	5.35326	2.24403	3.33831	5.12093	1.45117	3.34204	2.97559	4.85821	2.18088	2.53104
TCGA-E9-A1RC-01	Tumor(n=1101)	5.14226	4.37007	0.784671	0.120883	2.27513	6.50127	0.342782	0.54409	5.83782	9.25139	4.49913	0.553655	4.84612	0.763327	12.3693	0.242694	0	6.0323	7.96139	4.01926	6.3928	2.1616	3.64507	0.841973	3.89281	4.80008	1.34579	4.21205	0.719665	5.14226	0.471656	1.53356
TCGA-A2-A1FV-01	Tumor(n=1101)	4.15905	3.27562	2.08692	0.194465	3.4398	7.02553	0.225768	0.690909	4.10125	8.13246	1.85248	0.543298	4.80278	0.892818	9.7568	0	0.0524159	5.40948	8.38416	2.59782	6.24055	1.33297	4.91078	3.67133	3.8888	4.67882	1.10461	3.73755	0.781737	4.15905	0.819913	2.40428
TCGA-BH-A0AU-01	Tumor(n=1101)	4.65782	5.80641	3.94046	1.53127	4.1116	6.50111	0.910809	1.53665	6.14018	10.8469	3.77427	3.77568	5.27617	3.60712	10.3042	0	0.558562	5.74962	8.71043	3.34762	5.51554	1.76226	4.83017	1.10199	3.77619	4.6182	1.5997	4.04289	2.09072	4.65782	2.90008	2.64224
TCGA-LL-A73Y-01	Tumor(n=1101)	5.15725	5.95816	3.50229	2.26291	3.33988	6.92807	0.642286	2.89462	5.87108	9.72744	4.37928	3.58664	5.0586	4.05521	9.32571	0	0.510658	5.75076	8.50631	3.82907	6.92797	1.78952	5.4549	1.20477	4.62804	5.28363	3.0655	5.16545	2.18126	5.15725	2.8641	2.48666
TCGA-D8-A1JC-01	Tumor(n=1101)	5.65323	5.73128	4.42661	1.57778	3.31983	6.45651	0.795767	1.9952	5.7079	9.36658	4.40498	3.34901	4.90202	3.00085	10.9936	0.311968	0.738898	5.81784	9.1972	4.36289	7.23354	1.7822	4.99202	0.315798	4.1639	5.36806	1.98196	4.37234	2.42064	5.65323	3.03518	3.22324
TCGA-E2-A1B4-01	Tumor(n=1101)	4.48539	3.93925	1.46352	0.268794	2.8526	6.77897	0.177599	0.717386	5.81973	10.0277	3.85853	1.49267	3.94513	3.0475	8.55258	0	0.200128	5.78228	9.37436	2.87438	6.44757	1.57323	6.27221	0	3.67723	3.98407	1.24726	1.7376	0.87688	4.48539	0.533165	1.23683
TCGA-A2-A0EW-01	Tumor(n=1101)	4.77316	6.05109	4.79209	2.35248	4.146	7.05957	0.823994	2.05568	5.13514	9.60193	4.25728	2.77412	4.82617	1.96868	9.14282	0	0.488515	6.12812	8.87575	4.22363	7.268	3.21991	6.16373	3.93416	4.45285	5.34987	4.11962	4.07648	2.46603	4.77316	3.25205	3.43335
TCGA-E9-A1NG-01	Tumor(n=1101)	5.19551	6.93846	2.34344	0.545968	4.14971	6.8299	1.17919	2.27411	6.26586	10.039	3.2179	1.77674	4.61615	3.21858	10.5719	0	0.302407	6.38248	9.48166	4.74964	7.20645	4.11671	5.97209	2.03016	3.9779	6.68852	3.15025	6.96312	2.72489	5.19551	2.56365	4.01287
TCGA-AR-A1AL-01	Tumor(n=1101)	5.13268	6.20853	3.85839	1.54082	3.96849	7.24329	0.600365	1.73414	5.36268	9.55327	4.59338	2.537	5.30756	1.70239	9.61971	0.117163	0.159887	6.45983	8.69556	4.60886	7.17964	4.02364	6.46572	4.65081	4.6498	5.61108	3.09214	4.95155	1.91747	5.13268	3.15283	3.70144
TCGA-LD-A7W6-01	Tumor(n=1101)	4.19205	5.22779	4.70666	1.88858	3.3449	7.08413	0.406863	0.918615	6.29252	10.9255	4.32025	3.35998	4.74131	2.44729	8.78864	0.439464	0.245009	6.2705	8.33168	4.56958	6.02856	1.83066	4.36975	1.05873	4.21469	4.79319	2.06709	4.37793	1.93678	4.19205	3.59637	2.67834
TCGA-JL-A3YW-01	Tumor(n=1101)	4.62285	6.58685	3.34747	1.02098	2.96257	6.34374	1.31156	3.02421	6.65128	10.4764	3.95475	3.66365	4.24843	3.80041	10.582	0.0803848	2.00637	5.92318	9.1819	4.86357	6.92105	3.77152	5.36883	3.4677	3.95726	5.74766	1.96103	4.30023	2.46166	4.62285	4.0599	2.93603
TCGA-A2-A1FX-01	Tumor(n=1101)	4.2836	5.979	4.09101	1.4958	3.93712	7.39498	0.799585	2.33228	6.31596	10.2465	3.72195	2.66605	4.58744	2.19024	9.81161	0.186501	0.363788	6.18528	9.50296	4.27155	6.25003	4.44847	5.06	1.45128	4.66312	5.60384	2.83056	3.72468	2.08253	4.2836	2.63117	3.23416
TCGA-BH-A1FJ-01	Tumor(n=1101)	4.51657	4.49791	2.36494	0.238909	2.92983	6.73907	0.292311	0.614663	5.67521	10.072	4.29031	0.794104	5.73656	1.90827	9.99524	0.098689	0.0691522	6.07428	9.14474	3.05511	5.87443	1.71848	5.11217	0.298424	3.86724	4.33163	1.07909	4.01969	2.18479	4.51657	1.04404	2.01881
TCGA-A2-A0EX-01	Tumor(n=1101)	4.67859	5.07316	3.06592	1.1137	3.53468	7.25853	0.249991	1.19692	5.94973	9.62419	3.18978	2.57766	3.96898	2.30323	9.56676	0	0.308943	5.12551	8.47279	3.54039	6.12621	1.67188	5.79526	0.764516	3.73909	5.53586	1.65983	4.01781	1.47134	4.67859	2.38419	2.36126
TCGA-A2-A0CM-01	Tumor(n=1101)	5.26347	6.21929	5.59285	2.69617	3.18526	7.59814	1.52732	4.0343	6.86898	10.2432	4.25779	4.64356	3.85398	4.77974	11.0905	0.465818	3.7521	7.16611	8.98489	5.06077	7.0217	4.22832	4.89252	2.80482	3.73088	5.46998	2.43898	3.75311	3.22185	5.26347	4.72384	3.41194
TCGA-GM-A2DA-01	Tumor(n=1101)	3.97955	4.68956	5.02365	2.35372	2.89025	6.23955	0.323428	2.37239	5.00489	8.21603	3.33378	3.73067	3.09903	2.76305	7.94967	0	2.19175	4.88407	7.6395	3.34955	5.57322	1.44546	4.56298	4.994	2.49413	5.37659	1.54572	2.80645	1.44058	3.97955	2.54691	2.11587
TCGA-B6-A0X7-01	Tumor(n=1101)	4.69419	4.16227	2.62578	0.727267	3.77138	7.10478	0.178874	1.83564	5.45943	9.27646	3.72612	1.71585	4.20851	1.9651	9.00375	0	0.129217	5.77865	8.52808	3.20991	6.06253	1.4312	5.50686	0.349592	4.22524	5.02052	1.17198	4.07942	1.18161	4.69419	1.94901	2.30556
TCGA-AR-A2LQ-01	Tumor(n=1101)	4.58318	5.97958	2.67077	0.567156	3.63534	6.64251	0.592828	0.995882	6.0285	9.74809	3.80829	2.09943	5.31527	1.53859	9.2735	0	0	5.59104	8.28799	4.29157	7.49709	1.09444	7.43798	3.0186	4.6811	6.06492	3.39612	4.88341	2.08807	4.58318	2.57376	3.744
TCGA-W8-A86G-01	Tumor(n=1101)	4.52928	4.06186	2.22083	0.693766	3.10078	6.93472	0.161565	2.10514	6.78949	9.65083	3.97317	1.41311	3.92744	1.95546	8.94746	0	0.265317	5.45484	7.90044	4.03981	6.64463	1.16723	4.87753	0.596458	3.89701	4.31843	1.04474	3.58739	1.0918	4.52928	1.63394	2.27751
TCGA-BH-A0HO-01	Tumor(n=1101)	4.11068	6.41491	2.4503	0.736821	3.41107	6.2728	0.374622	1.88932	5.61226	10.9547	4.45207	1.98463	4.87455	1.96647	9.58066	0	0.0594937	6.10624	10.1108	3.91574	6.58792	3.78602	3.81914	0.479541	4.2386	4.91601	2.48604	3.49445	3.4659	4.11068	1.65379	3.29825
TCGA-BH-A1FU-01	Tumor(n=1101)	4.78678	5.71178	3.84519	1.1553	4.08952	7.18342	0.795102	2.7025	5.35148	9.47251	3.769	3.64384	4.80749	3.42352	10.2253	0	0.542704	5.93445	9.28289	3.98251	7.16001	2.06261	6.26901	2.17421	4.32896	5.47689	2.27008	5.0544	1.89577	4.78678	3.17524	3.28426
TCGA-A8-A091-01	Tumor(n=1101)	4.31166	5.25125	3.48893	1.02645	3.51782	6.77298	0.606063	2.37184	5.55449	9.69852	2.6351	2.38134	4.86533	1.63905	9.97219	0	0.445409	6.06268	8.38047	3.14214	5.78301	2.01507	8.41807	0.420833	4.65231	4.42807	2.06316	3.67006	2.13865	4.31166	2.61202	2.78341
TCGA-E9-A1N3-01	Tumor(n=1101)	4.40509	3.99066	1.43653	0.380619	2.90577	6.19374	0.184344	2.01625	4.96306	10.1458	3.59082	0.704341	4.99523	1.53556	10.5336	0.0784732	0.054779	5.63219	9.13705	2.64934	6.1092	2.53187	3.59183	0.76757	4.11586	3.55273	1.17792	2.07601	1.81172	4.40509	1.14418	2.09177
TCGA-AR-A0U2-01	Tumor(n=1101)	5.33623	5.99797	5.39934	2.22848	3.59155	7.42597	0.713608	1.37751	4.82942	8.69011	4.77525	3.61635	5.79	3.09658	11.0339	0.1137	1.46483	6.83441	9.53588	3.27005	6.35056	0.449535	4.21266	0.0471195	4.28147	4.81061	2.30734	3.67661	2.43341	5.33623	3.88133	3.10138
TCGA-BH-A0W7-01	Tumor(n=1101)	4.21837	6.51454	5.4242	2.31435	4.10387	6.80482	0.845189	3.62143	5.81084	10.0403	4.30461	4.86086	4.28501	4.25538	10.0706	0	1.11003	6.36655	9.26633	4.93849	6.55448	3.22469	4.92929	1.52246	3.51224	5.58762	2.33574	4.0448	1.90554	4.21837	3.94551	2.88862
TCGA-E9-A1R5-01	Tumor(n=1101)	5.1007	4.15734	1.94666	0.329985	3.0738	6.56752	0.445303	2.10467	5.35001	9.44985	4.15265	1.43291	4.37505	1.70978	10.2738	0	0.065848	6.17198	8.76022	3.89365	6.95318	1.80665	5.3665	0.252416	4.31312	5.61555	0.928882	4.23119	1.29113	5.1007	1.38747	1.95367
TCGA-3C-AALI-01	Tumor(n=1101)	4.29104	5.71558	5.40288	2.19008	2.57391	6.01971	0.612117	1.61254	6.41574	9.85691	4.2425	4.48074	4.61638	4.29355	10.095	0	2.02737	6.75917	8.33984	3.72658	4.81255	1.32769	3.83343	1.06901	3.88241	4.86411	1.68607	3.69243	1.56862	4.29104	3.86131	2.08784
TCGA-E9-A1RI-01	Tumor(n=1101)	4.60958	5.55742	3.17394	0.944709	4.3531	6.99836	0.692159	1.46079	5.32494	9.20497	3.66514	2.3162	4.42547	2.34449	10.2614	0	0.368936	6.14516	8.91789	4.05892	6.43431	3.2154	6.20617	0.227248	4.17117	5.65389	2.2136	4.40355	2.46137	4.60958	2.01318	3.57051
TCGA-A2-A0ER-01	Tumor(n=1101)	4.67262	5.05594	2.6484	0.661932	2.87009	6.92972	0.783415	3.24042	5.1663	10.0603	3.28712	1.46801	5.45826	1.51197	10.0982	0.0899049	0.236462	5.77634	9.17229	2.74747	6.0717	3.0888	5.15687	1.90161	4.1183	3.9955	1.90504	2.55208	2.15737	4.67262	1.53889	2.13718
TCGA-3C-AALJ-01	Tumor(n=1101)	4.35964	5.74337	4.77703	1.87739	2.75909	6.71665	0.358059	0.657457	7.0498	10.1503	3.83976	4.09209	4.14375	3.20973	9.32323	0	0.65205	5.86666	9.04993	3.23006	5.7565	0.634036	4.12732	0.850159	3.248	5.10531	2.14923	3.46128	1.01657	4.35964	3.4742	2.09173
TCGA-E9-A6HE-01	Tumor(n=1101)	4.65294	4.85419	3.07445	1.31667	3.05612	6.26788	0.469052	2.68019	7.24524	10.8543	2.90306	1.90531	4.1713	1.47876	10.0895	0.269512	0.307079	5.11807	9.52317	4.18689	5.70372	1.1141	3.64025	0.874207	2.74616	5.65039	1.65604	3.35599	0.413052	4.65294	2.80273	1.87228
TCGA-A7-A5ZX-01	Tumor(n=1101)	5.05689	4.64046	2.84219	0.583712	4.01273	7.31226	0.558562	0.977463	6.15174	9.46256	4.36801	1.62256	4.43958	1.56418	9.28186	0	0	5.38752	8.46266	5.00046	7.02006	0.388245	5.17788	0.497434	3.98878	5.41595	1.83094	3.58298	1.17409	5.05689	1.94853	2.29669
TCGA-BH-A201-01	Tumor(n=1101)	4.44289	4.46075	2.73738	0.604925	3.36827	6.95266	1.09909	1.81069	5.28952	9.82056	4.16354	2.04761	5.25684	1.64501	10.1694	0.416191	0.127897	6.47811	9.31713	3.89722	7.06765	2.51086	6.54877	3.65628	4.30186	4.9361	1.4518	4.1577	1.68064	4.44289	2.48305	2.93593
TCGA-A2-A04W-01	Tumor(n=1101)	6.73326	4.28448	2.02169	0.493545	3.4127	6.04112	0.20389	0.390778	5.13772	10.5063	3.03541	1.15484	5.76006	1.75206	9.06452	0	0.216238	5.90473	8.88744	2.06226	6.01534	0.722991	5.04445	1.8801	3.87207	4.83545	0.777283	2.75054	0.48553	6.73326	1.65586	1.5541
TCGA-D8-A73W-01	Tumor(n=1101)	3.98032	5.95228	2.7149	0.681224	3.59475	6.09115	1.01942	2.84629	5.87651	10.3356	4.6648	2.46939	5.79988	1.71778	9.40848	1.79768	0.362891	6.28198	9.36639	4.91466	6.13163	2.08597	4.46028	1.89204	4.71376	5.70521	2.4448	5.12348	2.44188	3.98032	2.46952	3.30966
TCGA-A7-A3IY-01	Tumor(n=1101)	4.23359	6.26927	2.72616	0.937796	3.55915	7.03657	1.16948	3.69475	6.39773	10.1387	3.77566	1.85913	5.14845	2.00594	9.7935	0.0990932	0.427499	5.42896	10.2436	5.3468	7.17346	6.06692	4.29078	2.13859	4.76366	5.88699	3.68107	4.17793	1.84952	4.23359	2.40955	3.26001
TCGA-OL-A6VR-01	Tumor(n=1101)	4.09924	4.57369	1.9771	0.252173	2.51848	6.804	0.0962619	0.436588	6.4939	10.0204	3.8991	0.895225	4.48856	1.88378	9.59054	0	0	5.80486	8.96608	2.58193	5.5389	0.41684	4.90721	0.263756	3.97221	3.32447	1.36295	2.84824	1.55881	4.09924	1.28493	1.80422
TCGA-EW-A2FR-01	Tumor(n=1101)	5.01868	5.67303	3.36421	1.31354	4.14481	7.09089	0.772899	1.69688	6.00281	10.0973	4.23593	2.69236	4.55676	3.35094	9.68349	0	0.802235	5.82518	9.19197	3.34016	6.42265	2.61039	6.09677	1.31348	3.75196	5.86188	2.50645	5.70818	1.82432	5.01868	2.33351	3.37719
TCGA-BH-A0HP-01	Tumor(n=1101)	4.99058	5.36287	3.25488	0.957246	3.87924	7.05788	0.204266	2.10608	5.39565	9.64386	4.13397	2.92132	4.80775	3.0156	9.67598	0.0873271	0.720804	5.7	8.18301	4.30253	6.63424	2.23912	5.40647	0.793605	3.98293	5.34978	2.03714	3.94316	2.27492	4.99058	2.85475	3.18185
TCGA-AR-A0TP-01	Tumor(n=1101)	4.79961	3.70829	0.701505	2.57017	2.70841	6.64122	0.165301	1.98222	5.31517	10.6038	3.31999	0.329181	4.83462	1.57139	10.5264	0	0	4.61362	8.73242	1.56964	6.05543	2.10145	2.74861	2.7085	4.15623	4.35223	1.26658	4.72614	1.22274	4.79961	0.996461	1.31203
TCGA-C8-A12X-01	Tumor(n=1101)	3.84986	5.09029	2.6661	0.768925	2.89921	6.28098	0.504163	1.00014	5.89992	12.1103	3.2615	2.1624	4.47223	1.73583	8.4856	0.652142	0.260628	6.80634	9.92583	3.27132	5.08618	1.6741	2.54352	1.25737	4.20313	4.19931	1.24001	3.35092	1.39017	3.84986	2.53814	2.02496
TCGA-D8-A1XJ-01	Tumor(n=1101)	5.44185	5.20248	1.11263	0.163756	2.77972	7.07778	0.516721	0.360308	5.55037	11.1151	3.60744	0.70044	5.30395	1.61207	10.5714	0.171335	0.0617071	5.40598	9.73496	3.68781	6.7147	2.3838	4.5377	0.546166	3.77767	4.45369	1.34874	4.22694	1.42153	5.44185	1.34113	2.67412
TCGA-AR-A0TZ-01	Tumor(n=1101)	4.3428	5.55717	2.78037	0.543595	3.21042	6.59666	0.807685	4.2301	5.8076	9.73393	3.07399	1.66993	4.45228	1.98306	10.4421	0	0.240375	5.54266	9.07836	2.94409	5.8437	3.6725	7.40228	0.710966	4.36935	4.24594	2.2492	3.334	2.721	4.3428	1.57734	2.51455
TCGA-EW-A1OY-01	Tumor(n=1101)	4.35176	5.00451	2.23423	1.10588	2.7033	6.44548	0.545375	2.57126	6.09387	10.6864	2.71903	1.82603	3.87001	2.07912	10.9114	0.129876	0	6.01237	9.16842	3.07623	5.39791	2.28075	4.61215	1.12671	4.04903	4.33768	1.35744	3.21111	1.26915	4.35176	1.82424	1.65714
TCGA-GM-A2DC-01	Tumor(n=1101)	3.43367	4.14765	3.30285	0.616922	2.6724	5.67022	0.303342	1.36888	5.88459	8.22262	3.55117	2.44673	3.07574	1.96151	10.3374	0	0.676358	5.29394	8.78097	2.81762	5.13833	1.36625	3.52591	0.256407	4.17081	3.9035	0.884871	1.91441	1.00094	3.43367	1.69479	1.40196
TCGA-BH-A18N-01	Tumor(n=1101)	4.71388	4.93567	1.12572	0.146786	3.13086	7.39903	0.219587	0.743127	6.34394	9.53747	3.74321	0.503349	4.48365	1.614	10.7605	0.116631	0.159242	6.12753	9.09199	3.00585	6.01957	3.03742	2.63197	0.140779	4.20908	4.19532	2.24242	3.66056	3.16619	4.71388	1.06667	2.44761
TCGA-E9-A1ND-01	Tumor(n=1101)	4.37017	7.19924	5.37061	2.35233	3.06171	6.44388	1.25411	3.34696	5.99897	10.2113	3.82701	4.61514	3.85997	4.39694	10.2359	0.57889	3.27284	7.71201	8.95918	6.18146	7.55274	3.93275	5.76413	3.75272	4.52719	5.73115	2.1978	4.34101	2.17329	4.37017	5.51126	2.8704
TCGA-D8-A1XR-01	Tumor(n=1101)	4.76766	4.85125	2.33256	0.452701	3.05884	6.80755	0.29443	2.23609	5.7583	10.3173	3.78969	1.03224	5.86979	1.04005	9.77308	0	0.0568609	6.33544	9.29644	3.25574	6.6515	3.49612	3.55637	0.991027	4.27983	4.27531	1.78509	2.9383	1.40076	4.76766	1.05797	2.36916
TCGA-A2-A0ES-01	Tumor(n=1101)	4.89713	5.65157	4.1572	1.78035	3.68443	7.06389	0.603787	1.07457	5.11771	9.73119	4.02	2.68417	4.908	2.04994	9.6116	0	0.422879	6.02168	9.03025	4.68815	7.58334	3.55024	5.82833	3.60056	4.30233	5.50442	3.91523	5.04232	2.09501	4.89713	2.95293	3.41221
TCGA-C8-A1HO-01	Tumor(n=1101)	4.12721	3.9776	2.9517	0.488001	3.01164	6.3551	0.481402	1.09518	5.10263	9.86335	3.40268	1.86132	4.8517	2.04436	10.8204	2.01867	0.182692	6.69223	9.47159	3.49427	5.03847	1.04845	3.5324	1.35253	4.08767	4.29394	0.93885	4.30816	1.02949	4.12721	2.60006	2.32458
TCGA-LL-A9Q3-01	Tumor(n=1101)	4.63011	5.39149	3.57415	1.5209	2.70602	6.27724	0.654436	0.799668	7.14653	10.5334	3.24167	3.23308	3.9744	2.64057	8.89352	0	0.445939	4.69839	9.3719	3.48563	5.91509	1.13133	3.46579	0.39835	3.54101	5.22341	1.22546	3.02306	0.521051	4.63011	2.67821	1.77522
TCGA-A7-A3J1-01	Tumor(n=1101)	4.22409	6.70578	5.43482	2.74041	3.82643	6.5216	0.665848	3.68214	5.6634	9.45549	4.45764	5.0334	4.57812	3.67985	8.83433	0.387583	1.04803	6.83877	8.16462	5.09843	6.40899	3.72291	5.35838	1.83786	4.84891	5.42958	3.40864	4.10739	2.62227	4.22409	4.34545	3.54232
TCGA-AC-A5EH-01	Tumor(n=1101)	4.65862	6.10937	3.2014	0.819423	2.8441	6.43529	0.686613	2.66002	6.45243	10.193	4.26218	2.76452	3.79733	2.79427	9.789	0	0.329296	6.6112	9.54202	4.08002	6.99295	3.36649	5.01107	0.897628	3.8534	5.04183	2.62705	4.68824	1.86061	4.65862	2.4435	2.44151
TCGA-E2-A15O-01	Tumor(n=1101)	5.08969	5.01356	3.47728	0.187894	2.66056	6.13198	0.53436	2.15585	6.38264	9.30329	4.1843	2.37276	4.34459	2.86873	10.2702	0.232661	0.447526	5.7322	8.3651	2.68697	5.61608	1.88119	3.34812	1.37668	3.22529	4.12237	1.39906	2.7957	2.32507	5.08969	1.7111	1.92937
TCGA-AC-A3W6-01	Tumor(n=1101)	4.54852	6.48225	5.10983	2.38987	3.80842	6.27446	0.899408	3.56697	6.56348	10.0337	4.06683	5.25169	4.62157	3.7781	8.57315	0.116897	1.07834	5.91081	8.61709	4.93369	6.60476	2.34965	6.36533	1.4211	4.11083	5.89002	2.61537	4.47616	2.17412	4.54852	4.40618	3.03162
TCGA-AN-A0FD-01	Tumor(n=1101)	4.61966	4.93971	3.01357	1.7043	3.49668	6.95826	0.239276	1.07656	6.12222	10.0975	3.65317	2.86647	3.63437	2.73348	10.1646	0.113967	0.799004	6.18744	8.17081	3.18412	5.48215	2.1115	3.70351	0.37829	3.2965	4.72917	1.16806	3.45808	1.1891	4.61966	2.82865	1.94875
TCGA-BH-A0BM-01	Tumor(n=1101)	3.7546	4.46472	2.70461	0.698663	2.84826	6.64994	0.0931545	1.1575	4.73033	9.33468	3.31232	2.09967	4.27102	1.51541	9.09267	0	0.590051	5.53856	8.84771	3.40274	6.04691	2.61697	4.74142	1.79776	3.35421	4.96524	1.04411	2.57139	0.836813	3.7546	1.88885	2.13142
TCGA-E9-A22H-01	Tumor(n=1101)	5.31408	5.56576	4.16491	1.69336	3.59339	6.77289	0.417596	2.18878	5.16123	10.1795	5.20607	2.75873	5.27452	2.60651	10.9303	0.238175	0.697418	6.89742	10.0587	5.382	6.61048	2.73064	4.54748	0.522658	3.60254	5.26447	1.75523	3.12198	2.73068	5.31408	2.68735	3.03578
TCGA-EW-A1IY-01	Tumor(n=1101)	5.35221	6.35298	5.87264	2.29104	4.49635	7.40195	0.877037	2.50485	4.72665	8.97987	4.55878	4.65946	5.91477	3.37952	10.9498	0.0871912	3.01503	6.42845	9.97436	5.77705	7.86123	3.18325	5.7215	1.33165	3.91221	6.48567	2.10487	4.00115	1.98608	5.35221	3.93669	3.49252
TCGA-E9-A3X8-01	Tumor(n=1101)	3.67506	4.11834	4.21367	3.06354	3.3824	6.24741	0.295018	2.10993	7.19324	9.07942	2.18736	4.14379	2.66778	2.28588	8.67729	0	1.13921	4.19402	8.32192	4.07121	5.09523	1.19944	4.07994	1.3122	2.82816	5.93771	1.15426	2.87234	0.225028	3.67506	3.67286	1.54967
TCGA-AR-A24K-01	Tumor(n=1101)	5.16025	4.18639	2.02279	0.293017	3.12368	7.90094	0.279768	2.92203	5.04128	9.93061	3.65081	1.24379	5.03383	1.67043	10.9861	0	0.065848	5.68642	9.11495	3.04287	6.16248	2.72395	4.88117	0.252779	3.23871	3.82436	1.32924	2.12005	1.44636	5.16025	0.622556	1.76583
TCGA-S3-AA11-01	Tumor(n=1101)	4.93634	4.26231	1.82093	0.288299	2.61685	6.58218	0.678613	1.60113	6.30705	9.73179	4.35785	1.64256	4.60787	2.04051	9.41663	0	0.103263	6.03745	8.65342	3.64518	6.2223	1.61325	5.18952	0.333882	3.9025	3.70592	0.945533	2.72397	0.706199	4.93634	1.16883	1.85511
TCGA-EW-A6SA-01	Tumor(n=1101)	5.23671	3.26587	2.27498	0.218967	2.41316	8.23518	0.181675	1.46095	6.56803	10.0576	3.77365	0.519643	4.05102	1.72194	10.8331	0	0.067088	5.7965	8.55013	1.38206	5.26543	0.342896	1.79813	0.223175	3.40421	2.57347	0.447844	2.29081	0.480472	5.23671	0.812211	0.908813
TCGA-A2-A0CP-01	Tumor(n=1101)	4.3119	4.45283	2.92029	0.736129	3.129	6.54204	0.173383	1.72413	5.7733	9.47894	3.19019	2.39141	3.29094	2.1705	9.00568	0	0.367595	5.60931	8.54842	3.80449	6.34083	1.05686	5.20144	1.52025	3.10004	5.38224	1.5743	3.49722	1.08733	4.3119	2.06185	2.06454
TCGA-B6-A0RU-01	Tumor(n=1101)	4.75498	4.79264	2.57211	1.26093	3.43085	7.26421	0.305679	2.30746	6.36801	10.9898	3.72197	2.03125	3.97311	2.58427	10.8471	0.488618	0.587557	6.22053	9.21848	4.02917	7.19528	1.97988	4.8486	1.68836	4.43739	5.15887	1.36709	4.37331	1.48795	4.75498	1.87153	2.47623
TCGA-B6-A0RS-01	Tumor(n=1101)	4.63593	5.42289	4.70009	1.85937	2.83988	7.12729	1.12829	1.66284	6.2138	10.0024	3.75666	3.0297	4.50974	2.62562	10.288	0.14496	1.0941	5.76524	8.89071	3.88031	6.96948	3.42075	4.28701	4.04364	3.54483	5.73503	1.64459	3.01968	1.6591	4.63593	2.99811	2.45178
TCGA-A1-A0SN-01	Tumor(n=1101)	4.25978	6.41838	5.27971	2.21142	3.27341	6.79701	0.66257	0.894294	5.95305	10.6333	4.0787	4.09725	5.19743	3.7467	10.4249	0	0.949498	6.57307	10.1543	4.17871	6.41887	2.05092	5.5545	0.277271	4.69466	5.05152	2.22568	3.72582	2.77873	4.25978	3.25677	3.23102
TCGA-EW-A1IZ-01	Tumor(n=1101)	4.49858	6.26342	6.71213	3.91905	2.92262	6.86602	0.739848	2.44742	6.25515	9.75079	3.72726	5.85684	4.41662	3.92125	8.19509	0	3.61789	5.35598	9.02381	4.49989	6.03913	1.61974	3.57335	3.58506	3.56036	6.12238	1.72496	2.83279	1.63115	4.49858	5.76342	2.64844
TCGA-A7-A13F-01	Tumor(n=1101)	3.99614	5.25256	1.75472	0.367483	3.27972	6.36572	0.265917	0.698041	5.68903	10.6054	3.30746	0.70982	4.30471	1.35417	9.14778	0	0.298541	5.9028	10.4819	3.19398	5.7537	1.24184	3.25724	0.265317	3.7161	5.21878	1.58813	3.4368	3.52436	3.99614	1.21853	2.40871
TCGA-D8-A1JT-01	Tumor(n=1101)	4.33017	4.37724	0.951439	0.0411028	2.10551	6.03747	1.21151	2.64199	5.1171	8.02482	4.07591	1.00741	4.78356	0.967611	10.0107	2.07444	0.223917	6.59177	9.13631	3.97373	6.459	2.58532	2.33345	1.07437	3.77487	4.96752	0.957023	4.08031	0.823831	4.33017	1.37585	2.38722
TCGA-D8-A1JM-01	Tumor(n=1101)	5.62293	3.87719	4.29945	2.3691	2.26508	6.43957	0.324235	2.75412	4.53321	12.0058	4.57357	2.61363	4.08972	1.72229	10.1924	0	1.61245	5.39133	10.9703	4.53744	5.97636	2.31054	4.31074	5.32988	4.18253	3.28121	0.484293	1.90635	1.73747	5.62293	3.75022	0.756596
TCGA-BH-A0BQ-01	Tumor(n=1101)	4.01747	5.77402	4.70177	1.9252	4.06534	6.71667	0.361432	3.94436	5.87433	9.92439	4.22318	3.54761	4.3878	2.98213	9.68168	0.256407	0.182438	6.2759	9.26158	4.67333	6.92671	1.71282	5.5882	1.22712	4.11425	5.56301	2.25614	4.19658	1.33925	4.01747	3.35102	2.59891
TCGA-BH-A0EA-01	Tumor(n=1101)	4.5676	5.74694	3.58773	1.38819	3.65261	6.51	0.307662	2.08678	5.48494	9.40168	3.81691	2.18941	4.58618	1.57148	9.29812	0	0	5.98316	8.50403	3.96488	7.17261	2.74534	5.51283	2.65817	4.58318	5.19964	1.92953	4.13026	1.83649	4.5676	2.53553	3.03636
TCGA-BH-A0BA-01	Tumor(n=1101)	4.65521	5.09187	4.26517	1.60065	3.54879	6.67515	0.5007	0.566182	5.63511	9.81234	3.71725	2.94411	5.34	2.37317	10.2595	0	0.546956	5.82727	8.68439	3.59543	6.34789	1.55474	5.38928	2.68401	3.59778	4.81123	2.30489	3.54008	1.58053	4.65521	2.83968	2.94653
TCGA-EW-A6SC-01	Tumor(n=1101)	4.8584	6.13477	2.6442	0.650397	3.65148	7.35819	1.72988	6.72192	5.96546	9.89894	4.18154	2.3669	4.37516	2.21086	10.474	0.123799	0.319965	5.92005	8.60669	3.79152	6.52903	5.4609	5.70759	5.42506	3.29425	5.37892	3.11086	3.83792	2.18625	4.8584	2.12879	2.663
TCGA-OL-A5DA-01	Tumor(n=1101)	6.69298	4.82568	4.70032	1.86888	3.57546	7.41816	0.187514	1.9953	6.42063	9.54303	3.68023	3.49793	4.34785	2.69276	10.559	0.130667	1.32826	5.81114	8.58561	3.67692	5.77847	1.44286	3.81322	0.725698	4.25636	4.66321	0.890408	2.2283	1.38222	6.69298	2.65723	1.93448
TCGA-A2-A0T1-01	Tumor(n=1101)	4.31089	6.54527	5.04453	2.56538	3.44453	6.56019	1.03921	2.87912	5.67445	10.1837	3.7057	5.17864	4.26496	3.87624	9.4603	0.143002	1.56042	5.82462	8.84194	4.22659	5.86648	1.5592	5.0168	1.05492	4.01977	5.69584	1.5426	4.09887	2.15721	4.31089	4.28084	2.80653
TCGA-AO-A0JC-01	Tumor(n=1101)	4.55803	7.84417	7.51174	4.92281	4.28559	7.05492	1.66498	3.5008	6.19618	9.19408	5.35493	6.55668	4.24882	5.71311	8.65083	0.291957	3.40394	6.41804	8.37975	5.98339	7.35016	3.33504	5.62032	3.98172	4.29649	6.19319	2.83825	5.50251	2.46603	4.55803	5.95879	3.78925
TCGA-EW-A2FS-01	Tumor(n=1101)	4.21232	4.72754	3.50415	1.25604	2.71717	6.48403	0.286526	3.68034	5.07519	9.06746	3.86306	2.95916	3.80172	1.78593	7.91375	0.12446	0.584097	4.93842	8.55098	3.48619	5.59375	2.85601	3.5599	4.0334	3.00508	4.11167	1.5477	3.11423	0.851039	4.21232	2.33657	1.96647
TCGA-A8-A09K-01	Tumor(n=1101)	4.5611	5.42767	5.23567	2.17069	3.50589	6.32618	0.661567	2.81635	5.42812	9.27903	3.49294	3.93214	4.78353	2.22919	10.1481	0	2.62859	6.22025	9.04737	3.67491	5.2607	1.14744	2.63252	0.378623	4.71629	4.64768	1.37668	1.9828	2.231	4.5611	3.88037	2.33268
TCGA-E2-A107-01	Tumor(n=1101)	4.2917	4.49649	2.87499	1.31522	2.95658	6.7544	0.249749	0.76901	6.89144	9.36794	4.09463	1.84868	4.25014	2.04949	10.0347	0	0.134352	5.88835	8.77226	3.15509	5.61274	0.787767	3.64811	1.04019	3.92854	4.19632	1.5675	2.48223	0.847115	4.2917	2.00115	1.67319
TCGA-A7-A6VY-01	Tumor(n=1101)	4.96851	6.01637	3.43812	1.15244	2.92323	6.17587	0.632734	2.62716	6.14987	11.1714	3.68806	3.96577	4.09895	3.73168	9.4583	0.0812033	2.68059	6.19034	9.10236	5.04677	7.33776	4.04745	4.94041	3.06871	4.37335	5.35252	2.05509	4.55316	1.88928	4.96851	4.01709	2.18818
TCGA-E2-A14Q-01	Tumor(n=1101)	4.68484	4.64829	4.08451	1.62957	3.32787	6.96916	0.142348	1.67631	5.57407	9.78468	3.98592	2.2911	4.71819	2.4046	10.2019	0	0.316609	6.43729	9.42244	3.91143	6.60789	0.991027	4.99126	2.16218	3.24668	4.52415	1.8534	3.03072	2.58612	4.68484	2.43039	2.02535
TCGA-E2-A15A-06	Tumor(n=1101)	5.41166	6.83659	5.37904	2.8972	3.12778	7.08975	0.747087	3.7279	5.53247	10.0094	4.23218	4.90462	4.92651	3.60357	10.526	0	2.35425	6.08756	9.62028	4.65309	6.6142	2.34659	5.08409	0.791939	4.39367	5.37873	2.5432	3.84051	2.47778	5.41166	3.88239	2.77726
TCGA-B6-A0IB-01	Tumor(n=1101)	4.439	3.52482	1.63455	0.45628	1.85909	5.55332	0.0781999	2.20047	6.40868	9.77893	3.79574	0.945608	4.58056	1.66576	9.69479	0	0	5.54563	8.54706	1.86987	5.69131	0.290188	3.25186	0.21661	3.82599	3.58097	0.312433	1.90981	0.26135	4.439	0.978269	1.00461
TCGA-A8-A06Q-01	Tumor(n=1101)	4.10163	4.10299	1.35095	0.36446	2.6099	7.21565	0.364348	1.21711	4.74821	10.6465	3.8365	0.874915	5.50023	1.88698	10.3538	0.171463	0.120883	5.37002	9.97892	2.19481	5.5858	0.434882	2.82849	0.140517	3.45548	3.53669	1.17294	1.38913	1.07963	4.10163	0.880333	1.59579
TCGA-GM-A2DK-01	Tumor(n=1101)	4.11303	5.22514	3.05495	1.05012	2.77172	6.39912	0.581303	1.60117	5.84082	9.65465	2.94342	2.29968	3.57656	1.69113	8.55741	0	0	5.24499	7.99774	3.26001	6.38866	1.01999	5.0268	3.27584	3.13294	5.5569	1.80814	3.10817	1.1133	4.11303	2.52732	2.66031
TCGA-5L-AAT0-01	Tumor(n=1101)	4.61438	5.82607	4.61859	2.36899	3.98071	6.88329	0.796349	3.03333	6.0797	9.89073	4.15868	4.21144	4.39702	2.79577	9.64378	0	0.416516	5.88267	8.67355	4.47856	6.50272	2.62129	5.61441	0.31603	4.27415	5.59448	2.06981	2.94617	1.71554	4.61438	3.55411	2.63003
TCGA-A7-A4SC-01	Tumor(n=1101)	4.62109	5.48665	4.58387	1.81336	3.06447	5.82826	0.288654	0.602837	5.76259	10.0194	4.48684	3.45845	5.53423	2.30711	9.74104	0.17594	0.34426	5.84867	9.02774	4.90319	6.93305	1.37356	5.27824	2.09102	4.4555	4.93481	3.57803	3.38312	2.38893	4.62109	3.58205	2.6819
TCGA-A2-A0CR-01	Tumor(n=1101)	3.64041	6.70165	6.05242	4.08317	3.60741	6.52754	0.779134	2.64286	6.80378	9.6409	3.40983	6.27996	3.35279	3.77785	8.3667	0.169797	1.53789	5.25937	8.38439	5.18557	5.91608	2.62155	3.94646	2.96569	3.73444	6.42646	2.76517	3.47125	0.673737	3.64041	5.00017	2.43824
TCGA-AC-A2QJ-01	Tumor(n=1101)	3.24473	7.28198	1.84109	0.7433	2.60677	5.37968	1.4756	1.31892	7.11537	10.5922	2.22169	2.70348	1.849	1.09363	7.91918	0.0969365	0.067914	4.5807	8.56233	4.3007	5.47457	2.30314	4.39724	0.645148	3.41204	8.06064	3.008	3.64286	0.287945	3.24473	3.47854	2.5289
TCGA-AN-A03X-01	Tumor(n=1101)	4.64174	5.18732	2.87326	0.715278	3.84372	6.0232	0.14991	0.589476	5.66983	9.56104	3.57614	2.13297	3.85016	0.937194	10.2311	0	0	5.79737	8.81647	2.89497	6.93371	2.72207	5.01633	0.670206	3.47681	6.52738	1.39149	4.85204	1.03703	4.64174	1.96905	2.54622
TCGA-AN-A0FL-01	Tumor(n=1101)	3.70846	3.5793	0.804384	0.396269	2.12777	6.57242	0.160404	0.164143	5.21202	11.0079	3.2347	0.574247	4.03117	0.79693	9.83981	0.164143	0	4.39005	8.31824	2.09828	6.18333	0.682573	3.97559	0.16633	3.08546	3.2347	0.290896	2.13103	0.409581	3.70846	1.34846	0.895923
TCGA-BH-A18P-01	Tumor(n=1101)	5.22669	5.34661	3.67065	1.34823	3.07375	7.53818	0.337654	2.05109	5.40471	10.2006	4.37406	2.50919	5.27198	2.79849	9.89851	0	1.75813	6.46863	9.64791	3.38263	6.78216	3.36283	6.06965	1.52241	4.57228	4.37583	1.79198	4.29578	2.03794	5.22669	2.83234	2.57705
TCGA-AC-A3YI-01	Tumor(n=1101)	4.50118	4.58776	3.68327	1.01614	3.40323	6.50217	2.03319	2.17018	5.93556	9.53454	3.33424	1.99433	4.65847	1.84724	9.34422	0	0.409038	6.19766	8.4643	4.14399	7.2783	5.24844	6.87808	5.16649	4.33533	5.5636	2.24013	3.81034	1.50187	4.50118	3.31975	2.30804
TCGA-A2-A0SY-01	Tumor(n=1101)	4.64782	6.0875	3.98573	1.64473	3.44363	7.15157	0.820649	1.95144	5.10215	10.0138	3.98525	3.61951	4.37099	2.75979	9.19184	0	0.813032	5.83922	8.8748	3.93088	6.47869	2.45757	5.91973	3.11592	3.88889	5.49394	2.36345	4.35037	1.86971	4.64782	2.97646	3.15589
TCGA-GM-A2DM-01	Tumor(n=1101)	4.82965	5.92819	2.30194	0.537346	2.94011	5.86248	0.357721	2.44276	5.62993	10.0767	3.90488	1.35575	4.81894	1.75026	9.77254	0	0.317188	5.91037	8.94881	3.54723	6.70976	3.82403	2.17037	1.081	4.55314	5.09434	2.52649	3.09121	2.39747	4.82965	1.89534	2.31162
TCGA-D8-A1XF-01	Tumor(n=1101)	4.16469	4.34313	4.51782	0.285225	2.59913	7.26428	0.41738	0.929564	6.15116	9.59172	3.3442	1.74339	5.25751	1.08522	10.5965	0.100843	0.37951	6.27553	8.10952	2.55513	5.27095	0.646255	2.75589	0.269632	4.23235	3.50084	0.851919	1.99059	1.06695	4.16469	1.48995	2.0897
TCGA-BH-A1FM-01	Tumor(n=1101)	5.36155	4.12571	1.38951	0.181039	3.3982	7.46238	0.510962	0.757706	4.70231	7.68775	3.85858	0.405775	4.5389	0.710966	12.9848	0.163628	0.222186	5.98903	8.64213	3.52453	5.72032	3.01525	4.59654	1.51162	2.60036	5.95297	0.719665	5.261	1.49907	5.36155	0.782912	2.40931
TCGA-BH-A0HN-01	Tumor(n=1101)	3.60689	4.79293	1.16819	0.0931545	2.47669	6.03358	0.167229	1.44403	5.93076	9.45417	3.33507	0.61306	3.79737	1.3255	9.58581	0	0	5.62368	8.58818	2.924	5.61233	3.98756	1.58837	0.0950467	3.57526	3.53395	2.05008	1.16537	0.946357	3.60689	0.900799	1.23756
TCGA-AN-A0FV-01	Tumor(n=1101)	4.61672	4.30647	0.832282	0	2.71651	6.48295	0.278461	0.788519	5.02711	9.93479	4.49077	0.668936	4.74396	1.87554	11.075	0.195977	0	6.70525	8.92193	2.51999	5.93328	1.27477	4.2857	0.235114	4.29312	4.62572	1.17517	4.13733	1.19365	4.61672	0.616452	2.8672
TCGA-B6-A0X0-01	Tumor(n=1101)	4.5372	3.80447	3.17938	0.89243	2.68668	6.62586	0.182438	2.80933	5.56187	9.87732	4.34109	2.24336	4.3986	1.59846	9.46404	0	0.364124	6.25391	9.11864	3.451	7.06339	1.36698	2.80494	0.692606	4.29748	3.27928	0.812293	2.67701	1.30042	4.5372	1.43467	1.37234
TCGA-AO-A03T-01	Tumor(n=1101)	2.80554	4.17305	2.78341	0.884715	2.05287	5.3837	0.127105	0.547252	4.73305	8.87582	2.56216	2.46851	3.13381	2.25508	7.66318	0.0592168	0.0413832	4.57123	8.09968	2.82361	4.69333	0.642655	2.85957	0.777535	2.69559	3.86111	1.26688	1.79739	0.80091	2.80554	1.89709	1.14639
TCGA-S3-AA15-01	Tumor(n=1101)	3.60206	5.67434	4.20227	1.68388	2.96829	5.30293	0.884168	1.20157	5.52551	9.62157	3.04049	3.40681	4.01636	2.00569	8.22467	0	0.911193	5.17948	7.55977	4.10113	6.10519	0.987466	5.39909	3.25568	3.548	5.99895	2.06767	3.58407	1.08916	3.60206	4.16822	2.43568
TCGA-AO-A12D-01	Tumor(n=1101)	4.37977	6.40761	4.32383	1.36743	3.477	6.85584	0.541911	1.61146	5.1437	10.9699	3.72343	4.09875	4.69783	4.77925	10.3869	0.291839	1.69015	6.149	9.22042	4.64174	6.32205	1.73743	5.49963	0.599603	3.60165	5.33955	1.79385	4.6749	2.26288	4.37977	3.76847	3.24902
TCGA-BH-A0DK-01	Tumor(n=1101)	4.02987	6.40505	5.34436	2.23906	3.5423	5.91523	0.730314	2.00824	5.57413	9.76102	3.41556	4.44681	4.00514	4.04376	9.22333	0.0899049	0.531668	5.73566	8.85932	4.17694	6.18525	1.74386	5.00649	2.24966	3.31845	5.03385	2.52534	4.61186	1.6688	4.02987	3.98655	2.98432
TCGA-AO-A124-01	Tumor(n=1101)	6.34979	4.42669	3.08086	4.01511	2.69813	6.92434	0.264717	4.74996	6.2647	10.9329	3.34136	1.53027	4.65356	2.18241	11.7521	0.917623	0.569394	6.8901	8.28605	4.39209	7.15927	2.37256	4.42183	0.96547	3.89294	3.68011	1.06936	3.10898	1.42283	6.34979	2.6136	1.37462
TCGA-E2-A15R-01	Tumor(n=1101)	3.98627	3.90669	3.5176	0.15095	3.14773	6.33858	0.450697	1.51101	5.2933	9.72825	3.18433	0.392427	4.98025	1.40626	11.3255	0	0	5.67116	9.29836	2.33723	5.5226	2.27405	4.64692	1.2097	4.24099	3.43373	1.33382	3.53132	0.959473	3.98627	0.604166	1.931
TCGA-D8-A1Y1-01	Tumor(n=1101)	4.67636	6.224	1.95446	0.448901	3.76535	6.67505	0.654802	2.57698	6.17789	9.55373	3.65461	2.09089	4.09914	2.24218	10.5355	0	0.354452	5.79141	8.40159	3.72891	6.28513	2.61812	5.69264	0.301939	3.908	5.47367	2.05742	5.47815	2.26448	4.67636	1.6165	3.27656
TCGA-A2-A04T-01	Tumor(n=1101)	4.21363	5.77344	4.50882	3.76664	3.01008	7.48006	0.605589	2.51949	6.02203	9.83108	2.31918	3.57277	4.1394	3.92742	10.029	0.242694	2.30323	5.3992	8.75474	3.75933	5.76196	1.62989	3.58848	0.821955	3.91857	4.87421	1.39994	2.84705	1.31481	4.21363	4.20014	2.02588
TCGA-UU-A93S-01	Tumor(n=1101)	4.10297	3.18845	1.61325	0.371057	1.87046	6.24271	0.35061	3.28768	6.6735	10.4082	3.36934	1.16819	4.20492	1.06143	8.07534	1.70283	0.191689	5.54443	8.67301	4.94247	6.34548	0.571434	3.58216	1.02807	3.48599	3.95083	0.426318	1.99244	0.208018	4.10297	2.44382	0.748633
TCGA-A2-A0T6-01	Tumor(n=1101)	4.44104	6.57301	4.75561	1.91299	4.02479	7.21604	1.24324	2.11046	5.43888	9.86071	3.88288	3.65871	4.91907	3.49885	9.62792	0.102591	1.01564	6.3156	8.6474	4.66824	6.69678	4.35554	6.91037	5.29775	3.97272	5.71328	3.36919	5.15044	2.48153	4.44104	3.6122	3.82795
TCGA-E2-A10F-01	Tumor(n=1101)	4.39901	6.52763	4.80389	1.86746	3.91276	6.9967	0.951289	2.64897	5.80428	9.77831	4.67228	3.9491	4.38953	3.05408	10.1274	0.226632	0.913569	6.63292	8.68383	5.22295	6.54945	3.33358	5.27429	1.07279	4.15011	5.75057	2.35837	4.99742	2.98801	4.39901	3.2087	3.56213
TCGA-EW-A1IW-01	Tumor(n=1101)	5.26768	5.50008	3.93884	1.23836	3.47154	6.74671	0.752663	2.61469	5.83349	9.268	3.88987	2.81965	4.89406	2.06864	11.5777	0.177089	0.582556	6.07743	8.9797	4.0137	7.32786	2.78618	5.96763	5.17411	4.22407	5.54114	2.13741	4.24643	2.13343	5.26768	2.9077	3.05707
TCGA-E9-A1NC-01	Tumor(n=1101)	4.66097	5.81169	4.29715	2.46587	2.66305	6.04898	0.515309	3.45843	6.03359	9.67486	2.60265	4.08259	3.51497	3.42936	8.53221	0.249142	1.58631	5.26182	8.55559	4.50831	5.95868	3.42295	4.0137	1.27923	3.91013	5.67486	1.85961	6.49884	1.17313	4.66097	3.63614	2.1784
TCGA-AC-A3TM-01	Tumor(n=1101)	3.77858	4.85671	3.68597	1.85515	3.18945	6.55929	0.640251	1.50924	7.15246	9.49148	2.97021	3.69474	2.899	2.44843	8.6811	0	0.328722	5.05474	8.40251	4.28428	4.89504	1.87873	3.03633	0.854953	3.29472	5.35443	1.46477	2.28366	0.342782	3.77858	2.9576	1.50782
TCGA-E9-A1QZ-01	Tumor(n=1101)	4.56811	6.3044	5.44645	2.90161	3.43335	6.67404	0.617487	2.97273	5.16006	9.63908	4.32875	4.34806	4.29908	3.15248	9.70834	0.644318	1.51788	6.28711	8.83143	4.86309	6.99986	3.12555	5.27666	3.56156	4.40062	5.82952	2.77203	4.46349	2.19749	4.56811	4.04331	3.32897
TCGA-A8-A09C-01	Tumor(n=1101)	4.23301	4.4545	1.53794	0.262914	2.40915	6.966	0.243791	2.41679	5.36259	9.45501	4.0812	1.40256	4.24903	1.95973	10.5373	0	0	5.83283	8.25735	2.66378	5.34546	1.94808	6.77307	0.413161	3.7652	3.96644	1.08495	2.61951	1.27364	4.23301	1.12009	1.862
TCGA-D8-A73U-01	Tumor(n=1101)	4.24869	7.26203	6.44979	3.5712	3.27361	5.95354	1.25139	3.76437	5.92587	9.97943	4.43411	5.96499	4.71951	3.68214	8.1833	0.101112	2.97025	6.26909	8.03304	5.4872	6.53227	2.2519	5.39781	1.21667	4.65573	6.27113	2.9155	4.03124	3.88301	4.24869	5.12997	3.6438
TCGA-A8-A07E-01	Tumor(n=1101)	5.01777	6.16938	4.48378	2.15895	4.43409	7.3619	0.79859	3.19686	5.65964	10.334	4.01064	3.82889	5.18889	2.55388	10.0815	0	0.399991	6.56639	9.29625	4.13684	6.79129	2.10658	6.75342	1.70969	4.2767	5.62511	2.22497	5.22213	2.046	5.01777	3.49208	3.6619
TCGA-AC-A3TN-01	Tumor(n=1101)	4.30334	3.92184	2.42643	0.741402	2.52022	6.67414	0.156526	1.63849	6.36613	10.0159	3.58649	2.25671	3.76973	1.72971	8.45063	0	0.128293	5.18611	8.72053	3.56166	5.82196	0.516318	3.64277	0.407625	3.46903	4.42914	1.09559	2.22138	0.394624	4.30334	1.95751	1.10648
TCGA-AO-A0JF-01	Tumor(n=1101)	5.11519	6.43837	4.78085	2.10913	4.49812	7.24956	1.08298	2.12786	5.17851	9.82505	4.39386	3.45996	4.90353	2.3658	9.51334	0.238542	0.391108	6.28265	9.12672	4.54542	7.23245	2.44257	6.3496	2.19286	4.22318	6.28602	2.23658	4.86868	2.31342	5.11519	3.68148	4.09378
TCGA-E2-A153-01	Tumor(n=1101)	4.25135	5.62999	1.32239	0.313478	3.66186	6.34508	0.428678	2.01945	6.16641	9.94605	3.75993	1.46963	3.99946	1.50523	9.4685	0	0	5.84226	9.07739	3.90763	6.66198	2.30859	5.19188	1.70306	3.75688	5.79492	2.28972	5.62098	1.74127	4.25135	2.36275	2.8584
TCGA-BH-A0B5-01	Tumor(n=1101)	4.49176	6.2613	3.97988	1.41332	3.93324	7.68785	0.665484	3.43606	6.16054	9.45782	4.8115	3.17643	4.93546	3.26055	9.76149	0.118758	0.561204	6.50101	8.39445	4.15678	6.27624	2.5906	4.68751	1.33954	4.09786	5.42551	3.1522	3.18309	2.47729	4.49176	2.87698	3.26034
TCGA-A8-A07W-01	Tumor(n=1101)	4.4002	6.38496	2.86412	0.79917	2.98568	6.71932	0.74028	1.46247	6.5514	10.0948	3.41484	2.26846	4.9787	2.99897	10.352	0	0.454386	5.55758	9.26741	3.53602	6.17986	2.82098	6.17243	0.455755	4.16801	5.22633	1.97732	5.38514	2.38272	4.4002	3.32256	2.9877
TCGA-BH-A0B8-01	Tumor(n=1101)	4.11708	4.47323	3.2338	0.761881	3.23232	6.01327	0.279293	1.28954	5.16109	9.84404	2.62807	1.86509	5.06383	1.14659	10.3661	0	0.313362	5.80973	8.65165	2.85929	6.13872	2.67685	4.97406	1.69443	4.75072	4.23801	1.10004	3.23413	1.68334	4.11708	1.71163	2.36278
TCGA-BH-A0B1-01	Tumor(n=1101)	4.66461	4.43255	2.70869	1.41224	3.59735	6.79403	0.468323	0.10916	5.60727	10.1922	4.15817	1.18593	5.03452	2.08689	10.6697	0.210638	0.627233	5.66291	9.88872	4.0597	6.17199	1.25145	7.6846	2.32662	3.63485	5.8219	1.2555	3.9815	1.31406	4.66461	2.05068	2.4239
TCGA-BH-A1FN-01	Tumor(n=1101)	6.03413	4.60151	2.09424	1.09538	2.78697	7.02396	0.975557	3.61156	5.26296	9.98149	3.49969	1.4517	5.10528	2.02899	11.1167	1.46493	0.465922	6.15178	8.90082	3.87581	7.51203	3.5644	4.92941	3.78719	4.1318	5.47358	1.8722	5.5863	1.77129	6.03413	1.38582	2.52331
TCGA-D8-A147-01	Tumor(n=1101)	5.96945	6.11085	4.50909	1.65631	3.36387	6.08892	0.735436	4.39905	5.67217	10.5752	4.93194	3.60485	3.91742	4.02718	10.818	0.511772	1.04404	6.46234	8.72504	4.99439	6.57453	3.52599	5.1266	0.72779	5.23369	4.71744	2.58638	4.7787	2.55016	5.96945	3.38532	2.78283
TCGA-PL-A8LX-01	Tumor(n=1101)	4.17276	5.15138	1.82016	0.253868	2.85022	5.5073	0.282736	1.73985	5.72286	9.99583	3.30442	1.27381	4.29407	1.56189	10.4098	0	0.291132	6.1266	10.0683	3.19324	5.20293	2.21562	2.11003	0.0913952	3.49079	4.50323	2.11533	2.69622	1.85778	4.17276	2.03277	1.71334
TCGA-E9-A1N4-01	Tumor(n=1101)	4.64703	8.26817	3.94762	1.28108	3.73878	6.84996	0.655352	0.993421	5.40229	10.5579	3.73843	2.81428	4.61185	1.98939	10.0943	0	0.415759	5.96318	9.30873	3.90917	6.37416	2.52339	5.71009	2.31464	4.06142	6.30342	2.28024	4.11586	2.49646	4.64703	2.9993	3.71229
TCGA-BH-A18F-01	Tumor(n=1101)	4.37882	5.60515	4.44922	2.03161	3.75879	7.20839	0.452279	2.64055	5.838	9.9304	4.41744	3.38358	4.72713	3.61579	9.54796	0.557484	0.781486	6.01107	8.61041	4.05707	6.68214	2.25139	7.02711	3.93973	3.669	5.39925	2.69196	4.18851	1.65764	4.37882	3.08423	3.15649
TCGA-D8-A27F-01	Tumor(n=1101)	5.53546	5.29846	1.76375	0.265437	3.11518	6.82955	0.709908	4.95993	5.81924	10.5816	3.76585	1.19447	5.60597	2.31438	10.5821	0.0889557	0.0621217	5.11565	8.49737	2.96717	6.99192	4.60405	5.52461	2.8757	4.16189	4.72616	1.99827	6.47414	2.05762	5.53546	3.40497	2.80731
TCGA-A8-A0AB-01	Tumor(n=1101)	5.47894	3.74359	1.38239	0.205393	3.38881	7.77889	0.15004	2.05127	5.9436	9.67513	3.92519	0.63171	4.76859	1.62933	10.5767	0	0.0628125	5.75976	8.5207	2.1446	6.62251	1.28191	3.63921	0.209266	4.41492	4.15837	1.12314	2.80215	1.42723	5.47894	0.908198	2.01493
TCGA-AR-A0TS-01	Tumor(n=1101)	5.22421	7.51186	5.00255	3.02304	3.44862	6.97916	1.04446	5.16829	6.51145	10.1052	4.18011	4.57458	5.09189	4.33895	11.1692	0.106214	1.2163	6.32065	8.146	4.77081	7.16184	2.62202	5.49744	1.48398	5.00248	5.39825	2.71013	5.50492	2.60284	5.22421	4.18679	3.37336
TCGA-BH-A0H9-01	Tumor(n=1101)	4.9809	4.71883	2.78754	1.14281	3.12928	7.15915	0.331361	1.28883	6.55307	10.5354	4.59995	2.39204	5.04774	1.70035	11.463	0	0.0931545	6.27086	9.20808	4.17914	6.65612	1.93248	4.61374	2.02945	4.35088	4.41706	1.17434	3.41075	1.53227	4.9809	2.02783	2.20151
TCGA-A8-A07U-01	Tumor(n=1101)	4.02199	6.42242	4.6479	2.05207	2.86477	6.14763	1.32935	3.90501	5.46271	9.73045	3.62629	4.80291	4.06661	4.31478	9.33488	0.860764	2.64994	6.25572	9.51829	5.01343	5.89785	2.8936	4.96163	1.87547	4.27088	5.73924	1.91284	3.78207	2.49605	4.02199	4.92342	2.99297
TCGA-E2-A14X-01	Tumor(n=1101)	5.03709	5.43033	3.92663	1.98269	2.91138	6.77729	0.527571	2.45115	5.31314	9.76395	3.00666	3.89025	3.92091	2.95177	10.0375	0.0522768	0.998412	5.42907	8.9067	3.60411	6.26898	2.23796	4.16078	2.16649	4.00786	5.02161	1.58871	3.55061	1.57961	5.03709	3.10303	2.35256
TCGA-C8-A131-01	Tumor(n=1101)	4.42026	4.42469	2.8095	0.779974	2.51306	7.67041	0.274649	3.71575	6.45147	10.6904	3.70269	2.36813	4.98523	2.05457	9.32189	0.0997665	0.482229	5.4884	10.315	3.83701	7.65189	3.44418	5.85833	2.36536	3.59113	4.8871	1.09606	3.87438	0.604071	4.42026	3.6713	1.76876
TCGA-BH-A1FL-01	Tumor(n=1101)	5.20167	4.88227	3.1322	0.942834	3.51483	7.74198	0.413702	2.12677	5.57533	9.35105	4.70625	2.44761	4.57197	2.45933	10.1505	0	0.376068	6.21259	8.62552	3.54189	6.45297	1.79793	5.8909	1.42498	3.87813	4.65506	1.68401	3.25798	1.64856	5.20167	1.89588	2.28285
TCGA-C8-A12W-01	Tumor(n=1101)	4.46405	6.16773	3.11121	0.842536	3.50736	6.38076	0.389457	1.03111	5.81958	10.1406	3.64383	2.84284	4.41355	2.88074	10.4986	0	0.0880059	5.46512	9.12193	3.60151	5.30838	2.69274	4.84164	0.287827	3.94642	5.00855	1.90889	4.30582	2.45657	4.46405	2.41248	3.45125
TCGA-AC-A7VC-01	Tumor(n=1101)	4.20903	6.21022	1.35072	0.173639	3.67266	6.63163	0.645794	0.487898	6.76608	11.1301	2.27331	1.06212	2.70953	0.928048	8.57069	0	0	4.91154	9.45841	2.76511	5.72856	1.64713	4.83736	0.760093	3.94796	5.78689	1.83802	2.19975	0.278698	4.20903	3.94628	2.29199
TCGA-AO-A12E-01	Tumor(n=1101)	4.43849	5.69269	2.46597	0.513188	3.04236	5.93096	0.824971	0.56003	5.41236	9.71151	4.29341	1.09754	4.53623	1.46597	9.86903	0	0.10165	6.02671	8.94802	4.17407	6.82835	3.22228	5.3408	3.90474	4.02271	4.85421	3.64805	3.93095	2.8661	4.43849	1.84764	3.2514
TCGA-E2-A1LI-01	Tumor(n=1101)	5.10376	5.31123	2.79647	0.7612	2.54065	7.52812	0.497842	5.20256	5.97114	10.2163	3.2766	2.79809	3.36233	2.95498	9.71524	0.629007	1.04761	6.52981	8.56874	4.15534	6.41731	3.29646	3.59648	1.71229	4.0209	4.88929	1.51571	4.35209	1.28434	5.10376	2.63575	1.92627
TCGA-AC-A2BM-01	Tumor(n=1101)	3.66803	5.77081	3.82717	1.30089	3.66917	6.75938	0.829444	0.472384	6.28427	10.0199	4.65249	2.90254	5.14946	3.44927	9.78643	0.229219	0.619836	5.60444	9.39155	4.03984	5.61061	3.88762	4.18716	0.539829	3.99224	5.24604	2.59929	3.54334	3.07427	3.66803	2.88116	2.90799
TCGA-A8-A07R-01	Tumor(n=1101)	5.11391	3.8347	1.18726	2.20564	1.85499	7.08571	0.367818	2.58465	6.63611	10.2859	3.81308	0.763157	3.54835	1.74936	10.9508	1.59612	0.318924	7.01182	8.68852	5.18051	6.03604	1.63566	4.04172	1.53923	4.28	4.31722	1.10802	4.7248	1.26568	5.11391	0.979367	1.54676
TCGA-BH-A0AW-01	Tumor(n=1101)	4.57373	6.76279	5.07474	2.26502	3.54682	6.46817	0.649018	1.24623	5.2002	9.83986	3.83831	5.11011	4.19377	4.70955	10.4371	0	2.15607	5.96297	8.61831	4.37012	6.44512	1.53675	5.25082	1.07922	3.42039	6.304	1.42664	3.88821	2.29281	4.57373	4.43405	3.1156
TCGA-A7-A426-01	Tumor(n=1101)	4.26938	5.04045	4.31795	1.85264	3.58334	6.88165	0.353888	0.925696	6.4216	9.69405	3.77964	2.9851	4.19059	1.81184	8.73671	0	0.169412	5.74923	8.31316	4.48209	6.72617	0.724388	5.46237	2.29016	3.92859	5.55446	2.20805	4.13249	1.44079	4.26938	4.17832	2.26222
TCGA-BH-A6R8-01	Tumor(n=1101)	4.65585	5.84065	3.28457	1.10178	2.6841	5.64929	0.793355	3.87136	6.84272	10.6136	4.36194	3.38931	3.78582	3.84579	10.054	1.1872	0.874049	6.76545	9.24111	5.37908	6.06634	2.9177	3.40249	0.242206	3.16781	4.97469	1.41012	3.80887	1.16273	4.65585	3.43128	2.14186
TCGA-AC-A8OS-01	Tumor(n=1101)	4.30045	5.48227	4.54755	1.8213	3.94892	6.40736	0.250598	1.80273	5.58241	10.1746	3.98858	3.72196	4.79504	2.45489	8.56725	0	0.517124	5.44884	8.41796	4.18059	6.28585	2.37443	6.01333	1.60881	4.01285	4.88748	1.9724	4.06468	2.42361	4.30045	3.34677	2.71337
TCGA-A2-A04Q-01	Tumor(n=1101)	4.24756	6.93859	6.15871	3.25093	3.57123	6.42332	0.629939	1.94722	6.37528	10.1717	3.72058	5.07682	3.49791	4.4091	9.44372	0.440421	3.23964	6.16491	9.13231	4.98222	6.9856	2.60677	5.6395	0.885965	3.576	6.39467	1.85599	3.33905	1.38979	4.24756	5.42151	2.61389
TCGA-A7-A26H-01	Tumor(n=1101)	4.60836	5.98173	3.84771	1.52567	3.63011	6.66809	0.855432	1.75736	5.09562	9.76406	3.84103	2.79294	4.96556	2.74142	9.81982	0.146655	0.415326	5.96051	8.77057	4.7458	6.56792	2.85511	5.33444	1.16131	4.27467	5.39346	2.09663	4.36574	2.48052	4.60836	2.6418	3.40437
TCGA-A7-A4SF-01	Tumor(n=1101)	4.76776	4.88711	3.12838	0.613909	2.18257	6.61409	0.346418	2.51798	6.14366	9.75154	4.58038	3.19697	4.46106	1.8484	10.6622	0	0	5.96227	8.46186	2.89449	5.69955	1.03886	7.43016	0.39594	3.65646	4.0468	0.913493	2.24711	1.14516	4.76776	3.0916	1.76133
TCGA-D8-A27M-01	Tumor(n=1101)	4.89202	6.82774	4.95163	2.27331	3.11811	6.83428	1.19131	3.51838	5.28686	10.1682	4.71864	4.5417	4.85035	4.38452	9.71122	0.174151	2.20188	6.39112	9.0625	5.49768	6.59355	3.67291	6.1948	2.10581	4.69738	6.34036	2.80795	6.59504	3.83385	4.89202	4.27697	3.92594
TCGA-E9-A1NE-01	Tumor(n=1101)	4.62303	6.88734	7.01469	4.06208	4.32554	6.64988	1.66889	2.39545	5.44137	9.81129	4.64624	5.41664	4.87662	4.02336	10.2634	0	3.316	6.32479	9.37464	5.36762	6.85209	4.11604	5.48355	3.53984	4.62627	6.33856	3.03756	4.61977	2.86879	4.62303	5.40142	4.19709
TCGA-E2-A573-01	Tumor(n=1101)	5.56023	6.10658	4.5471	1.86295	2.79269	7.24987	0.452174	4.92861	6.41481	10.9	3.74232	4.55645	4.1949	3.25329	9.71315	0.781066	2.41419	6.67751	8.97177	5.14998	6.50558	3.49521	3.9419	5.39695	4.16376	5.60784	2.0111	3.65933	0.842697	5.56023	4.72757	2.06278
TCGA-C8-A1HI-01	Tumor(n=1101)	5.07579	4.35372	2.79421	0.655627	3.50929	6.84851	0.503552	0.853756	5.56168	9.5148	4.10347	1.44324	4.35102	1.17005	11.6844	0.134615	0.183455	6.02257	9.56415	4.29455	6.45488	2.38264	3.99678	0.16221	3.30121	5.27026	1.34806	4.16445	1.30176	5.07579	1.99971	2.67401
TCGA-A7-A6VW-01	Tumor(n=1101)	5.19371	4.91709	1.59803	0.445833	2.31118	6.24106	1.06578	4.46201	7.3392	10.3288	2.3505	1.57773	3.49384	1.21512	9.38828	1.57279	0.275603	5.79794	8.76217	5.51252	7.18826	4.23999	3.8897	3.13626	3.4324	4.99004	1.38344	4.44013	0.451752	5.19371	2.7538	1.4376
TCGA-BH-A0B7-01	Tumor(n=1101)	4.73363	6.22764	5.31897	2.64312	3.82168	6.41022	0.487281	0.685895	5.396	9.80344	4.66511	4.27742	5.02124	3.16082	9.74907	0.193078	0.581207	6.3069	9.38282	4.94776	7.10372	2.6625	5.94536	4.38084	4.35722	5.50429	3.05202	4.8073	2.18349	4.73363	3.76031	3.54088
TCGA-A8-A0A6-01	Tumor(n=1101)	4.84125	6.41747	5.77499	3.01146	3.52552	6.94767	0.686344	3.1843	5.12037	10.1584	4.03655	4.35026	5.26941	3.05859	9.25602	0	1.62101	6.0466	9.82336	5.14929	7.06401	2.3722	4.75484	0.404903	3.79409	6.07806	2.13258	3.77804	2.68354	4.84125	4.06532	3.52067
TCGA-AO-A0J5-01	Tumor(n=1101)	4.51506	5.35343	3.07142	0.918081	3.8755	7.09141	0.38416	0.308244	5.67887	10.3893	2.92222	2.50977	5.56278	1.58072	9.81974	0	0.168385	5.34921	9.22548	3.0452	6.22425	1.98379	5.64862	1.23401	4.1323	5.15325	2.19005	4.30515	1.97034	4.51506	2.18631	3.19617
TCGA-AO-A12H-01	Tumor(n=1101)	4.03221	5.29995	1.91881	0.467697	3.08154	6.31623	0.331132	0.63988	5.24826	10.068	3.8193	0.926151	4.47145	1.32291	9.18659	0	0.166201	5.66766	9.77113	3.27882	5.58761	2.70157	4.80414	0.674189	3.70079	4.44132	1.79006	2.87163	1.26039	4.03221	0.818523	2.10219
TCGA-E2-A15G-01	Tumor(n=1101)	4.88535	5.17939	2.56233	0.769095	3.37579	7.10487	0.307195	1.98983	5.68759	9.39245	4.47042	1.82053	4.79397	2.22423	10.3002	0	0.67717	6.40026	8.7862	3.95786	6.46286	2.93721	4.86701	0.838992	4.21177	3.70074	2.14851	2.68269	2.33288	4.88535	1.55797	2.15779
TCGA-GM-A5PV-01	Tumor(n=1101)	4.56324	5.07436	3.53144	1.54047	2.68731	6.89831	0.364348	0.703101	6.17359	9.11989	3.80019	2.48499	3.84716	1.58794	9.41139	0	0.346985	5.56568	9.34384	3.90506	6.52786	3.26992	4.10664	2.02006	3.74399	4.61849	2.6152	2.75258	0.872868	4.56324	2.13763	2.05828
TCGA-E9-A24A-01	Tumor(n=1101)	4.61986	6.9723	2.72048	0.733962	3.96616	6.90247	0.901417	3.12037	5.02847	9.79355	4.62284	2.01853	5.3732	2.38457	9.78682	0.0954519	0.889941	6.22467	9.33702	5.39679	7.02588	4.29684	6.15772	0.687329	4.34591	5.89295	3.1337	4.71134	2.89072	4.61986	1.99498	4.05401
TCGA-AR-A2LM-01	Tumor(n=1101)	5.01785	5.7094	4.61092	1.55523	3.98413	7.21053	0.353097	1.55198	5.80599	9.53735	4.39252	3.01819	4.90812	1.87892	9.68035	0.10541	0.451541	6.02137	8.31536	4.20412	6.76627	2.41443	6.39587	2.08984	4.51559	5.15269	2.62672	4.1686	2.33196	5.01785	2.82981	3.27372
TCGA-E2-A1II-01	Tumor(n=1101)	5.39234	7.2303	6.95802	4.06046	3.75924	7.17411	1.52892	2.75894	6.31105	10.9195	3.65837	5.5664	4.36993	4.50747	10.0728	0.923111	4.78357	6.65	9.08846	5.01055	6.95072	3.10264	4.46584	2.21226	3.70075	5.68478	2.50752	3.38318	2.44358	5.39234	6.1735	3.28005
TCGA-D8-A27P-01	Tumor(n=1101)	4.81278	5.42632	2.3249	0.775261	3.20356	6.93609	0.0972062	2.08359	5.4163	9.98149	3.98754	1.80298	5.10392	1.45159	9.57976	0	0	5.89385	9.25844	3.62594	6.83593	2.52459	4.52014	0.300768	4.41621	4.02655	1.80261	3.19577	2.05008	4.81278	1.55385	2.45215
TCGA-EW-A1J3-01	Tumor(n=1101)	4.68765	4.77158	2.31797	0.570657	3.23447	7.06525	0.686523	2.20408	4.84134	8.92095	3.9713	1.58535	4.52907	1.91131	10.0427	0.0779266	0.386921	5.91169	9.20658	3.27636	6.42708	3.23085	4.09834	1.61857	2.91949	4.48606	1.22188	2.93678	1.18669	4.68765	1.03858	2.24778
TCGA-B6-A0I8-01	Tumor(n=1101)	4.85093	4.03254	0.908121	0.980318	3.15784	6.27464	0.314755	0.554343	5.45773	9.66538	2.721	1.16247	4.98308	0.610228	10.3293	0	0	6.00558	8.99657	2.30033	6.74515	0.606442	7.92141	0.0713508	3.70817	4.13706	1.10956	2.30185	1.06778	4.85093	1.41419	2.17792
TCGA-AO-A1KS-01	Tumor(n=1101)	5.80356	5.23203	3.14729	0.894682	3.82337	8.56376	0.76137	1.90285	5.21544	9.9822	3.20556	2.56184	5.93475	2.73989	11.0021	0	0.325502	5.90766	9.59073	3.79473	7.20961	1.79273	6.35474	1.45828	4.33016	5.55277	1.49477	3.95621	2.13514	5.80356	1.94407	3.46111
TCGA-A2-A4S2-01	Tumor(n=1101)	4.51769	6.19753	5.06203	2.25281	3.40757	5.7326	1.34466	0.561986	6.81958	9.9739	4.59859	4.54351	4.87354	3.42551	9.70304	1.8076	0.580145	6.81892	8.59357	6.0438	6.5402	1.64381	5.13152	2.20836	4.08357	5.4142	2.314	5.07684	1.96355	4.51769	4.61402	2.67358
TCGA-BH-A6R9-01	Tumor(n=1101)	4.74853	6.45461	4.13482	1.37334	3.97891	6.80309	3.09662	2.39545	7.02853	10.4434	3.58225	2.73055	3.93757	4.05525	9.49332	0	1.75856	6.12024	8.82209	5.61797	7.95705	3.1875	7.10048	3.17343	3.82253	7.08828	2.97194	6.13797	2.07231	4.74853	4.28138	3.94793
TCGA-BH-A8FZ-01	Tumor(n=1101)	4.11811	6.86676	4.47866	1.7707	3.42557	6.52138	1.30094	2.67419	5.9658	11.0687	4.43273	3.68356	5.77781	3.51248	9.3435	0.121944	0.688315	6.67535	9.1974	4.25236	6.87623	5.24346	5.70022	6.07113	4.34425	5.4652	3.20301	3.43289	2.96005	4.11811	3.46671	3.14771
TCGA-AC-A2FK-01	Tumor(n=1101)	4.97067	5.66978	4.49056	2.13901	3.67077	7.02544	0.356595	2.52472	5.28003	9.42086	4.12316	2.94225	4.82929	1.98353	10.0914	0	0.520447	6.091	8.38234	5.07745	7.76775	2.9008	6.43905	2.04813	4.61012	4.69696	2.43031	4.92317	2.50169	4.97067	3.45393	3.69658
TCGA-A2-A0T0-01	Tumor(n=1101)	5.37638	5.26875	2.42315	0.698307	2.26003	7.40909	0.463936	2.68032	7.0793	10.2932	3.54536	2.58868	3.38464	2.83873	10.9524	0	0.792772	6.54703	8.49197	3.31188	7.0204	3.60275	4.69507	2.38855	4.17671	5.11657	1.83976	3.88752	1.10909	5.37638	3.3737	1.90866
TCGA-A8-A07S-01	Tumor(n=1101)	3.77666	5.4577	1.46796	0.246834	3.06311	6.72824	0.486457	2.821	5.8521	9.75366	4.7099	1.13698	5.1147	1.39983	10.207	0.392977	0	6.0736	9.37346	3.42865	6.34072	2.10289	3.65099	0.53047	4.53766	4.37418	1.90678	3.13424	1.65773	3.77666	1.18777	2.41633
TCGA-GM-A2DI-01	Tumor(n=1101)	4.79195	7.4287	6.83099	3.7601	4.02919	6.99944	1.27715	3.29924	5.75616	9.74477	4.75501	5.66654	4.83708	4.28481	9.3057	0	1.6543	6.29344	8.85449	5.29835	7.28541	2.2822	6.21208	2.42299	4.45799	6.12301	4.18752	3.97411	2.95066	4.79195	5.8086	3.58413
TCGA-E2-A106-01	Tumor(n=1101)	4.19411	3.22206	2.10739	0.287472	2.47589	6.9652	0.225645	0.915712	5.62501	11.0657	4.36021	1.23554	4.67663	1.18802	10.5984	0	0.146395	6.17317	10.7051	2.08851	5.38502	2.09326	2.54139	0.459537	3.88822	3.74201	0.924556	2.00892	0.725174	4.19411	0.96377	1.6115
TCGA-BH-A0E6-01	Tumor(n=1101)	3.88156	4.01277	3.46751	0.939302	2.54441	6.86576	0.151209	2.94626	6.21493	10.165	2.15979	2.89776	3.13714	2.26333	7.99523	0.747774	0.393636	6.12147	9.48573	3.795	5.78133	0.774165	3.83601	0.522156	3.35681	4.67536	0.73933	2.3759	0.531369	3.88156	2.81461	1.35586
TCGA-AO-A03V-01	Tumor(n=1101)	5.1655	4.65141	3.47244	1.60985	3.28886	7.43411	0.307195	1.9703	4.97153	10.4261	4.78526	2.38518	5.00192	3.12801	11.4494	0.122209	0.0858325	6.58129	9.04388	2.87196	6.63604	1.52311	4.19564	0.621056	4.02157	4.39532	1.9706	2.98328	2.21801	5.1655	2.01264	2.12948
TCGA-AC-A2BK-01	Tumor(n=1101)	5.05099	3.76022	3.74717	0.856707	2.39265	7.37543	0.140124	0.115832	6.41317	10.185	4.3	0.77905	5.351	1.94201	10.4176	0	0.761541	5.57181	8.63141	2.24434	5.29485	1.00202	5.67788	0.457437	3.81135	3.86368	0.656084	2.98827	1.60867	5.05099	1.82212	1.43957
TCGA-AR-A254-01	Tumor(n=1101)	4.81099	6.64	4.31871	1.54957	3.82924	7.08035	1.31783	2.30976	5.14171	9.69634	4.19006	3.4551	4.84938	2.8102	10.6816	0	1.66821	6.38845	9.27913	4.46303	6.845	3.77232	5.76689	1.42476	4.00115	5.87163	2.5178	4.55821	3.02098	4.81099	3.3694	4.30323
TCGA-AO-A129-01	Tumor(n=1101)	4.77885	5.69557	4.72009	2.11417	2.82857	6.64979	0.345623	3.78225	6.04295	10.6633	3.83918	4.43778	4.17472	3.30842	9.26882	0.407407	2.05832	5.81055	9.01717	4.3565	6.45082	3.1145	4.46951	2.71312	4.03538	5.18427	1.74416	3.23928	1.33365	4.77885	3.9586	1.98586
TCGA-BH-A8FY-01	Tumor(n=1101)	3.71072	5.19043	1.16266	0.126048	2.76043	5.69804	0.247198	0.74028	5.96803	9.58367	3.54099	0.681854	4.05606	1.11889	8.85783	0	0.0927487	4.84802	9.83175	3.90635	5.9965	3.05151	3.96646	1.23842	3.79281	4.04663	1.7442	1.90604	1.3425	3.71072	0.896621	1.88495
TCGA-D8-A143-01	Tumor(n=1101)	5.08692	5.25142	3.5748	1.72277	2.81736	6.63306	0.475292	1.64127	6.2462	11.0144	4.01403	3.20986	5.36396	2.3715	11.4706	0	1.25417	5.8269	9.95009	4.55349	6.52235	2.98424	3.90586	1.6658	4.3922	4.5215	1.3759	3.64919	1.23579	5.08692	3.29974	2.02066
TCGA-AC-A3W7-01	Tumor(n=1101)	4.50564	5.11278	3.54789	1.2844	3.60584	6.68042	0.248413	2.05363	6.3292	9.98794	4.20617	3.11048	5.20746	3.01828	8.7869	0.0976108	0	6.23709	8.33138	4.21393	6.40472	2.47752	5.4153	1.50894	3.88296	4.47462	2.00144	3.03459	2.02966	4.50564	2.73779	2.32978
TCGA-A8-A06X-01	Tumor(n=1101)	5.4303	5.41426	3.95798	1.43087	2.98127	6.9403	0.875151	3.47949	5.92152	10.1985	4.38207	2.80238	4.87172	3.09106	11.1838	1.16562	1.24117	6.20658	8.62781	3.61036	5.71294	1.21971	4.17582	0.506094	3.64234	5.03913	1.16588	3.91603	2.50759	5.4303	3.5099	2.62279
TCGA-AR-A255-01	Tumor(n=1101)	4.90892	6.26794	4.69296	1.66102	4.2862	6.68641	1.20458	2.75298	5.50318	10.2159	4.52987	3.53552	5.35442	3.52871	10.0531	0.478402	1.10044	6.49492	9.0392	5.01092	6.76844	2.75388	7.12793	1.92847	4.12593	5.77367	2.38797	4.37928	2.99922	4.90892	3.23043	3.64443
TCGA-BH-A0DZ-01	Tumor(n=1101)	6.17319	5.84179	3.46787	1.35344	3.5294	7.69504	0.593402	1.54844	5.72862	9.74548	3.74755	1.90566	4.67862	2.07977	10.3896	0	0.41511	6.61774	9.36943	3.91853	7.14975	3.3076	5.16437	1.87464	3.54225	6.40579	1.75643	4.53107	2.1045	6.17319	2.29337	2.98617
TCGA-C8-A12T-01	Tumor(n=1101)	4.7506	5.3205	3.22662	1.00605	3.4865	7.3201	0.522056	2.34085	6.01508	10.2579	3.17351	2.49329	4.13315	3.80464	10.6553	0	0.519441	5.75045	8.51815	3.29861	5.79183	2.032	5.06625	0.626299	3.61486	5.75074	1.40081	5.41383	1.28274	4.7506	2.62784	2.62721
TCGA-AO-A12G-01	Tumor(n=1101)	4.30846	4.48637	2.86108	0.524666	2.90312	6.4145	0.352307	0.624896	5.46194	8.90763	2.81676	1.91682	4.07511	1.74773	9.60417	0	0.0953168	4.439	8.40244	2.68829	5.57751	1.17025	4.19647	0.355918	3.37143	4.62907	1.24768	2.76007	1.37189	4.30846	1.36541	2.09953
TCGA-E2-A15L-01	Tumor(n=1101)	4.72125	4.47118	0.905505	0.0709388	3.33165	7.16875	0.183328	0.810402	5.58522	10.0694	4.35375	1.05137	5.14945	1.80822	10.6288	0.110096	0.15043	5.7187	9.37915	3.38044	7.0668	0.572114	7.53945	0.599032	3.88655	4.94898	1.83867	4.07041	1.46691	4.72125	0.820975	2.47695
TCGA-AN-A0FF-01	Tumor(n=1101)	3.78115	6.60225	3.74519	0.946282	3.18827	6.84549	0.697151	1.21058	6.51987	10.2538	4.34725	3.72	4.57955	2.82719	9.38725	0.113834	0.798921	6.49814	8.94665	4.47307	5.89649	3.46663	4.04442	1.84728	3.62813	5.04682	2.26712	3.51666	1.86176	3.78115	2.71288	3.21081
TCGA-A2-A3XX-01	Tumor(n=1101)	4.66512	5.13079	3.38604	2.23744	2.47897	6.44097	0.69332	1.91678	6.97421	10.0593	2.75835	3.15727	3.70244	3.06098	9.93421	0.167872	0.424277	6.02612	8.73819	3.34578	6.31114	1.3878	3.75379	1.44673	3.97816	4.51991	2.22324	3.73293	1.90439	4.66512	3.25862	1.62728
TCGA-EW-A1P8-01	Tumor(n=1101)	5.55052	7.00488	3.19964	0.998196	3.35499	6.96072	0.873183	4.32351	6.88447	10.9033	3.60682	3.0826	4.69766	3.80709	10.2321	0	0.402831	6.13867	9.28131	5.78283	7.66088	5.71794	5.98449	3.11545	4.37343	5.60181	2.99308	3.03296	1.88596	5.55052	2.59937	3.24346
TCGA-A8-A097-01	Tumor(n=1101)	4.58991	5.80193	3.00409	1.47685	3.41726	6.99105	0.849759	2.23435	6.53747	9.35152	4.04604	2.27998	5.04343	2.48839	9.75093	0	0.239765	5.97599	8.6768	3.95356	5.94397	3.31464	4.58221	0.690372	3.94278	5.46214	1.98452	4.38269	2.25281	4.58991	2.16845	3.1568
TCGA-BH-A0E1-01	Tumor(n=1101)	4.50665	5.02245	1.79776	0.233152	3.30966	6.67993	0.0585243	0.74786	5.68204	11.4242	3.78007	0.618896	4.8525	0.890797	10.2713	0.117562	0	5.9515	10.5053	2.94205	6.29033	0.71308	5.37946	1.4261	3.8819	4.51054	0.806943	3.88897	1.15082	4.50665	1.87169	1.99791
TCGA-BH-A0HF-01	Tumor(n=1101)	4.73659	6.22222	3.56645	1.27691	3.6839	6.69288	0.715981	1.48527	5.38546	10.0721	3.79543	2.64646	4.07255	2.46858	9.97921	0	0.448795	5.98838	9.53706	3.93182	6.87695	2.83184	5.51717	1.87582	3.88361	5.73281	1.76643	3.81731	1.70978	4.73659	2.8483	2.99623
TCGA-E9-A5FL-01	Tumor(n=1101)	3.60828	3.95886	1.30644	0.254473	1.9425	6.9389	1.08045	0.892741	5.9635	9.45911	2.97673	1.29131	3.50735	2.2526	8.37794	0.0994972	0.0697022	5.11414	8.12499	4.65896	5.91304	1.72644	3.97951	3.68586	3.24963	5.51691	1.11902	2.95704	0.662844	3.60828	1.26508	1.63543
TCGA-AR-A1AW-01	Tumor(n=1101)	4.34742	7.3564	6.24487	3.06343	3.95626	6.37042	1.2345	1.89499	5.47175	9.60763	4.25835	5.32416	4.51404	4.6084	9.17426	0.147567	2.79315	5.91622	7.89896	4.90931	6.39164	1.47072	5.32234	2.16787	4.14841	6.16255	2.59848	4.19071	3.52149	4.34742	5.25317	4.08072
TCGA-AQ-A0Y5-01	Tumor(n=1101)	5.40736	5.43577	0.907275	0.0984196	3.38867	6.6912	1.26784	0.244887	5.34914	9.66922	3.42442	0.450697	5.09454	1.70177	11.1497	0	0.0721744	5.78668	9.03125	3.25467	7.08559	1.83948	6.38952	1.56081	4.25206	6.0509	1.81053	5.27686	2.2748	5.40736	1.23628	2.70115
TCGA-OK-A5Q2-01	Tumor(n=1101)	4.79831	5.93399	4.39591	1.8731	3.48264	6.77311	0.249385	4.15729	6.15218	10.0733	4.41593	4.37757	4.76806	3.38063	9.90132	0.118891	0.440633	6.19213	8.68357	4.12558	7.01638	1.42078	5.58332	1.66015	4.21551	5.22387	3.06821	4.11294	1.32654	4.79831	4.17516	2.57744
TCGA-E2-A1B6-01	Tumor(n=1101)	4.36543	7.00422	5.77214	4.60026	2.95702	6.82512	0.679244	2.99919	6.56422	9.82101	4.121	6.05511	3.52822	5.50912	8.87238	1.47306	2.13425	6.30581	9.76269	5.75798	6.55124	1.46916	4.15725	1.95635	4.03152	6.44039	1.99103	3.43404	1.27184	4.36543	4.83166	2.30708
TCGA-A8-A07P-01	Tumor(n=1101)	4.71404	5.45269	2.66657	1.22348	3.41753	6.57036	0.509341	1.70323	5.21657	9.67782	3.74339	1.65924	4.02819	1.4916	10.0319	0	0.0677764	5.94382	8.86464	3.58997	6.74706	1.01863	4.81545	0.11703	4.03847	5.97488	1.50503	3.712	1.61782	4.71404	1.52296	3.0826
TCGA-AR-A0TW-01	Tumor(n=1101)	7.41573	5.87053	5.08896	1.95784	2.90864	6.16347	0.561204	0.349479	4.96821	9.885	4.20045	3.46174	3.88492	2.26565	10.5281	0	1.23291	5.62157	8.66349	4.17636	6.86357	0.457962	4.13822	0.53067	3.17215	4.75291	1.89956	3.54966	1.82505	7.41573	4.72852	2.48532
TCGA-E9-A1N6-01	Tumor(n=1101)	4.79737	5.71135	2.31475	0.507921	3.61126	6.91766	0.911577	2.62099	5.70764	10.7421	4.29217	2.0562	4.47357	3.01867	12.182	0.145612	0.372284	6.29876	9.27883	4.24993	6.68289	2.56474	5.05005	0.680774	4.26649	5.17925	1.38543	5.24196	1.42616	4.79737	2.59115	3.23119
TCGA-BH-A1EU-01	Tumor(n=1101)	4.87239	7.30643	5.1236	2.18957	3.94119	7.00825	1.75826	3.03372	4.99789	9.17264	4.96946	4.16822	5.27326	3.17964	9.73885	0.319502	1.63013	6.49493	9.07979	5.5301	7.22682	4.3754	6.52252	2.95146	4.44771	6.35034	3.50618	5.02253	3.47874	4.87239	4.15255	4.57665
TCGA-A2-A0EQ-01	Tumor(n=1101)	4.6973	6.66342	5.16163	2.41031	3.35631	6.986	1.09187	2.70547	5.91915	9.9526	3.51877	5.22202	4.2867	4.36647	8.4879	0.166073	2.51984	5.532	8.15693	4.07964	6.23336	2.56913	4.71431	1.41034	3.30766	5.81795	1.82904	3.10836	1.74593	4.6973	5.29452	2.45849
TCGA-A8-A08C-01	Tumor(n=1101)	5.33103	4.90568	2.90695	0.69724	3.03466	6.6943	0.212881	2.90225	5.56489	9.50937	4.76469	1.7595	5.09657	1.78077	10.0015	0	0.645517	6.18729	8.89996	3.27592	6.68961	1.89743	3.85317	0.0468403	4.56714	3.77767	1.32757	2.82906	2.04614	5.33103	1.8173	2.27346
TCGA-OL-A5RW-01	Tumor(n=1101)	5.05777	5.2151	1.3368	1.7118	2.17616	6.46945	0.646531	2.76418	6.84345	10.2018	3.13187	1.89623	3.22765	2.34917	10.8472	2.40703	0.156655	5.40883	8.1857	6.05563	4.49144	1.79464	3.74001	1.12082	3.5009	5.22487	1.16466	4.13797	1.01021	5.05777	1.48161	1.42723
TCGA-B6-A0WS-01	Tumor(n=1101)	5.28108	6.35226	4.80159	1.57468	3.81075	6.18725	0.913493	3.34594	5.59987	9.9962	3.72837	4.72233	4.82896	3.99035	8.8998	0.202762	1.47373	6.14175	9.27693	4.29467	6.69936	2.8109	5.29013	1.00698	4.25419	5.72124	2.33603	3.72922	2.0963	5.28108	3.78893	2.86764
TCGA-BH-A42V-01	Tumor(n=1101)	4.80681	5.61882	4.07219	1.75698	3.57986	6.99018	0.651959	2.62677	6.31293	9.56935	3.53787	3.51257	4.01047	2.55056	9.58207	0.0862403	1.3672	5.77923	8.2951	4.62959	6.6457	2.02095	5.08888	2.72738	4.02428	5.43832	2.02414	3.93142	1.35963	4.80681	3.09349	3.0038
TCGA-A2-A0YL-01	Tumor(n=1101)	4.98328	5.6761	4.98083	2.12068	4.38961	7.50677	0.489851	2.18634	5.05085	9.32039	4.3342	3.1815	4.60831	2.35606	9.99735	0	0.467488	6.34798	8.41138	5.1644	7.13303	2.17661	6.02676	1.65269	4.10205	5.90094	2.60193	4.1643	2.56245	4.98328	3.08655	3.45279
TCGA-B6-A402-01	Tumor(n=1101)	5.0031	3.90568	1.80447	0.857981	2.5397	6.77212	0.446891	4.07506	6.20317	9.39238	2.93669	1.11523	3.95088	1.21381	9.67468	0	0	5.00453	8.94246	2.44977	5.81007	2.49498	2.84585	0.532167	3.38812	3.95157	0.772477	2.59801	1.16562	5.0031	1.4232	1.10923
TCGA-A7-A0CJ-01	Tumor(n=1101)	4.35426	4.00903	3.57495	0.547943	2.57265	8.21149	0.836571	1.19931	5.91503	10.0178	4.39934	2.24863	4.70556	2.65954	9.72024	0.898557	0.521453	5.88421	8.57312	4.3487	5.63547	1.56052	2.76203	1.55743	3.65347	3.96542	0.927062	4.34927	1.94129	4.35426	2.52055	1.69773
TCGA-E9-A22E-01	Tumor(n=1101)	4.50587	5.68872	4.48891	2.15869	4.60129	6.5306	0.519643	1.06764	5.76949	10.016	3.55507	3.59756	4.49851	3.57148	9.95723	0	0.728312	5.98452	9.33725	3.8997	6.49411	1.89751	5.35189	0.589284	3.44138	6.69756	1.08338	6.04806	1.34574	4.50587	2.95444	3.37132
TCGA-A2-A3Y0-01	Tumor(n=1101)	4.75609	5.47613	4.44885	2.43829	2.88432	7.0002	0.970559	3.75114	7.10191	10.878	3.78013	3.80792	3.25933	3.54767	9.59452	0.288772	3.1171	5.82787	9.05216	4.63553	6.8173	4.03434	4.08694	1.51833	3.24759	4.83823	1.36972	1.72111	0.824564	4.75609	4.82655	1.23346
TCGA-AN-A0FZ-01	Tumor(n=1101)	4.87932	3.65324	1.23462	0.178237	2.97253	7.1246	0.192194	1.69586	6.15931	9.66285	3.74377	1.02226	4.53922	0.766892	10.8118	0.068602	0	5.93532	8.92819	2.54008	5.6237	1.27828	4.18986	0.438719	3.28573	4.35835	0.732747	3.4044	0.930548	4.87932	0.980683	2.09234
TCGA-BH-A0DQ-01	Tumor(n=1101)	4.68343	5.21902	3.07779	0.952035	4.48114	6.83834	0.671746	1.76184	5.89748	9.86517	3.64987	2.47438	4.13342	1.85671	10.6152	0.304745	0.346645	6.11004	8.81904	3.37494	6.11165	1.83099	5.37262	1.20383	3.27247	5.74418	1.46341	4.47351	2.28291	4.68343	1.86334	3.11182
TCGA-A8-A07J-01	Tumor(n=1101)	4.40505	6.9591	3.40892	1.15419	4.17222	6.85784	0.761966	2.07789	5.65344	9.97313	4.0879	2.72609	5.05805	2.66489	9.72816	0.397146	0.286408	6.27979	9.12837	5.70908	7.01898	2.77231	4.98961	0.425137	4.71784	6.77409	3.18471	4.64215	2.52662	4.40505	2.97519	4.21174
TCGA-E9-A54X-01	Tumor(n=1101)	4.31046	3.54562	0.650673	0.0492125	2.06409	6.6711	0.246347	1.06357	6.29776	10.195	3.35835	0.135141	4.86187	1.80302	9.98489	0.149259	0	5.66217	10.3059	2.24321	5.73731	1.33331	1.87102	0.122209	2.80571	2.71431	0.566669	0.700884	0.481092	4.31046	0.195726	0.885418
TCGA-B6-A1KC-01	Tumor(n=1101)	3.47735	4.69225	1.80443	1.01657	3.13718	5.87068	0.173767	2.46098	5.01824	9.05965	2.07728	0.537246	4.42651	1.13264	8.79207	0.0672257	0.0923428	5.4104	8.24932	2.36269	5.17035	1.30789	6.35476	0.207518	4.1543	3.83184	1.0606	2.21288	1.10225	3.47735	0.72369	2.23824
TCGA-BH-A18K-01	Tumor(n=1101)	4.43664	5.00316	2.64748	0.643025	3.61671	7.28009	0.492315	2.91345	5.55971	9.93568	3.85034	1.72831	4.34571	1.8737	10.2598	0.180657	0.244644	6.02496	9.18826	3.43128	6.49104	2.75773	6.23358	1.42024	3.60507	5.32296	1.33245	3.86908	1.06309	4.43664	1.53027	2.27077
TCGA-A2-A0EU-01	Tumor(n=1101)	5.25415	4.41781	3.14014	0.932742	3.15382	6.93523	0.763497	4.32992	6.06072	9.69727	3.59254	2.06288	4.32892	1.70244	9.8431	0.131326	0.179001	6.2851	8.94768	2.85794	6.74466	2.57129	5.05601	3.13243	3.56579	4.70241	1.18821	3.5143	2.88235	5.25415	1.97155	2.04688
TCGA-B6-A0IH-01	Tumor(n=1101)	4.95436	5.39074	5.10679	2.27843	4.21704	6.68255	0.389347	0.842939	5.5158	9.57877	3.89613	3.73359	4.61991	2.68008	9.0879	0.14509	0.525969	5.99069	8.3282	4.37903	6.95595	1.3076	6.66484	2.36807	5.06878	5.99767	2.3158	4.45665	1.98612	4.95436	3.95345	2.97717
TCGA-A2-A0EY-01	Tumor(n=1101)	5.16058	5.85825	3.75549	1.25828	2.96868	7.04712	0.880255	3.55696	6.10392	10.4146	4.26713	3.19413	5.21179	3.2759	9.57982	0	0.996244	5.89407	8.54217	3.2582	7.08314	1.89627	5.04585	1.86762	5.83077	4.94713	1.85228	4.00501	2.13734	5.16058	2.7376	2.56621
TCGA-AO-A0JJ-01	Tumor(n=1101)	4.10478	6.57091	5.27362	2.62115	3.71908	6.44156	0.467175	1.02368	5.6301	9.55451	4.02913	4.2042	5.21305	3.2218	9.26454	0	0.954494	6.06798	9.2272	4.81379	6.82208	4.24031	5.66557	2.76097	4.29058	5.87381	2.97814	3.95354	2.6708	4.10478	3.39506	3.80023
TCGA-C8-A26X-01	Tumor(n=1101)	3.50392	5.66847	4.19302	1.7863	2.8211	5.80732	0.570269	1.4092	4.34167	9.97962	3.6078	3.94161	4.0852	2.68399	8.67207	0.0623981	1.95446	5.45091	9.65174	3.83128	6.93239	2.40182	4.16721	1.73457	3.56214	5.95047	1.28345	3.02846	1.67703	3.50392	3.74924	2.21195
TCGA-BH-A18Q-01	Tumor(n=1101)	5.37227	5.71647	4.61163	3.97196	3.39931	7.12754	0.389457	1.97512	6.05267	10.5838	3.69399	3.03933	4.77133	3.11293	10.0678	0	1.63166	5.18475	9.157	5.18787	6.8344	3.4912	4.74632	2.63937	4.95908	4.92979	2.45544	5.9038	2.24942	5.37227	4.04995	2.78084
TCGA-A8-A092-01	Tumor(n=1101)	5.00456	5.64285	2.51909	0.438932	2.96246	6.70329	0.893595	2.42742	6.23714	9.99723	3.2968	2.21089	3.99785	2.30103	11.188	0	0.122474	5.67453	9.00818	3.43558	5.90827	0.699463	6.86165	0.108089	3.86666	5.31343	1.26261	3.80534	1.95684	5.00456	1.86449	3.21692
TCGA-S3-AA12-01	Tumor(n=1101)	3.93518	4.47257	2.75378	0.27453	2.60497	7.24011	0.248049	0.469469	6.14297	9.4252	3.43304	1.87719	4.30953	2.62483	9.01266	0	0	5.75655	7.46914	2.38214	4.19428	1.79979	1.939	0.0629506	3.6151	3.48863	1.11357	2.96962	1.12446	3.93518	1.30129	1.13376
TCGA-BH-A1EO-01	Tumor(n=1101)	5.46806	6.64443	3.37897	0.980464	4.40233	7.19789	1.35795	1.77425	5.80133	9.62193	4.10266	3.40047	5.096	3.12798	10.7707	0	0.67075	6.20326	8.64231	4.52756	6.9233	3.01908	5.63577	1.28895	4.2015	6.12101	2.52364	5.1908	3.00784	5.46806	2.23284	4.14124
TCGA-A2-A4RW-01	Tumor(n=1101)	4.80133	5.63347	4.63092	1.81955	3.59958	6.40815	1.63923	0.943959	6.58415	9.79623	4.17957	3.93358	4.77967	2.7646	10.0214	0	1.12532	5.99619	8.22613	3.91863	6.71204	1.15601	6.10704	0.898711	4.48988	5.26833	2.28194	3.68221	2.04925	4.80133	3.71916	2.82189
TCGA-D8-A142-01	Tumor(n=1101)	4.55739	5.77893	3.54087	1.14659	3.27361	6.46844	0.427713	1.4061	5.73842	10.1703	2.94716	2.60853	4.72143	2.42865	9.86739	0	0.297133	6.00115	8.42841	3.30274	6.32966	2.33979	5.03781	1.14045	4.1779	5.15971	1.88943	4.89461	2.12181	4.55739	2.64321	2.83001
TCGA-A2-A0YE-01	Tumor(n=1101)	5.47484	4.71512	1.90577	0.425889	2.45064	7.21844	0.427928	1.75873	6.24191	11.3296	4.98861	1.95866	5.64377	2.27751	11.6926	0.103665	0.498659	6.78051	9.14952	3.66061	6.74287	0.952184	5.17852	3.3048	3.13343	4.41622	1.0371	5.13229	0.820812	5.47484	2.59436	1.46011
TCGA-A2-A04P-01	Tumor(n=1101)	3.03555	4.78869	2.74629	0.899253	2.13806	7.10558	0.321582	3.32567	5.78461	9.29123	2.72942	2.29258	3.17809	3.18715	9.02098	0.246226	0.437867	4.72052	8.19115	3.12894	6.75601	2.22382	4.51823	3.88854	2.72594	5.07085	0.92235	2.40988	0.508226	3.03555	1.50045	1.01028
TCGA-A2-A0CY-01	Tumor(n=1101)	3.76546	1.91854	1.65933	1.6746	1.65141	6.23086	0.193456	2.35575	6.21313	9.65647	2.22194	0.160662	3.77048	2.23717	7.83367	0	0	4.59918	8.30625	0.775598	5.33792	0.219215	3.13757	0.733615	2.56482	3.71884	1.05186	3.13626	0.374845	3.76546	0.606726	0.515612
TCGA-E9-A1RB-01	Tumor(n=1101)	4.54789	4.84539	1.90708	0.24123	2.92514	6.91765	0.51783	3.83281	5.69965	10.2223	3.69109	1.3888	4.97143	2.35578	10.5016	0.392207	0.100439	6.0598	9.41237	4.56112	6.0379	2.95687	4.04667	1.11177	4.71381	5.2254	1.26664	4.22946	1.5429	4.54789	1.25562	2.05481
TCGA-A7-A5ZW-01	Tumor(n=1101)	5.3836	5.26902	4.06661	1.64436	4.27708	7.67991	0.480886	2.29328	5.98	9.42479	4.08252	3.05421	4.66815	2.69666	9.74182	0	0.507211	5.85473	8.87518	4.72033	7.22662	1.84788	6.21608	0.692784	4.11644	6.05982	2.64602	4.37253	1.16466	5.3836	3.10395	2.86441
TCGA-E2-A1IN-01	Tumor(n=1101)	4.78975	5.18701	0.987685	0.346531	3.47588	6.70116	0.39594	1.73539	5.71179	9.28713	3.54158	1.90789	3.65847	2.57396	10.3423	0	0.147437	5.55475	9.05807	2.99583	6.17946	2.02669	6.7592	0.0593553	3.07085	5.06185	1.49963	4.57669	1.3729	4.78975	1.06122	2.36958
TCGA-EW-A6S9-01	Tumor(n=1101)	8.14238	5.08493	2.04932	0.334454	3.35287	6.05241	0.444031	1.30877	6.88954	9.45304	4.18342	1.88737	4.35862	2.57371	10.2185	0.728225	0.0798389	6.27973	8.70964	3.27456	5.85648	1.83309	7.46457	0.6469	3.23813	4.79337	1.52772	3.90741	2.05436	8.14238	1.37078	2.38449
TCGA-AR-A5QM-01	Tumor(n=1101)	4.19744	5.95257	3.86867	1.57318	3.64828	5.81798	1.41689	2.9299	6.42741	9.55166	4.12034	2.93667	4.86262	2.3614	9.35135	0	0.643117	5.73528	8.53106	4.39422	6.4937	4.01526	4.78765	3.76184	3.97223	5.35817	2.36457	3.68412	2.54199	4.19744	2.73173	3.03471
TCGA-AO-A0J7-01	Tumor(n=1101)	3.80535	4.06757	1.52381	0.205518	2.53849	7.01205	0.406319	2.76882	6.39124	9.77385	3.32838	0.901417	4.85362	1.28096	11.3498	0	0.206643	6.36127	8.55167	2.00913	5.14713	1.79859	3.17996	0.53665	3.80457	3.91849	0.725872	2.0352	1.1147	3.80535	0.819832	1.44753
TCGA-A2-A3KC-01	Tumor(n=1101)	4.88045	6.0549	3.84648	1.62331	4.5779	7.04193	0.917164	2.73968	6.279	9.44022	3.97766	2.94126	4.77769	2.18888	9.9196	0	0.239031	6.1403	8.76583	4.02198	6.71013	1.67807	5.40157	1.2241	4.39107	5.88364	2.71277	3.75333	2.59694	4.88045	3.0243	3.54988
TCGA-E2-A15D-01	Tumor(n=1101)	5.01332	5.26229	4.06522	1.52982	3.58738	6.98701	0.186501	3.0966	5.66181	9.62581	4.3787	3.14783	4.62775	2.08773	10.1486	0	1.08372	6.19849	9.10067	3.63454	6.38755	1.21977	4.77499	0.511873	4.46511	4.82188	1.65695	3.86125	2.27798	5.01332	3.18204	2.8134
TCGA-A2-A0YG-01	Tumor(n=1101)	5.03082	5.03576	2.45549	0.361881	2.89987	6.7555	0.362217	0.799833	5.54307	10.4837	4.81854	2.20771	4.64243	1.92551	11.3032	0.303342	0.518233	5.89818	9.5538	3.338	6.73165	1.47669	4.21222	0.361319	3.44509	4.55294	1.11776	3.82561	2.32175	5.03082	1.59779	2.46955
TCGA-AO-A03O-01	Tumor(n=1101)	7.50037	5.99595	3.79922	1.4427	3.02436	7.59692	1.26087	1.21723	5.95942	10.0372	4.08318	3.50036	4.92137	3.82181	11.8388	1.24975	1.34608	6.46769	9.5434	4.26881	6.18914	1.25647	4.1461	0.515813	4.39359	5.72854	1.54952	4.2292	2.12677	7.50037	3.53989	2.76284
TCGA-OL-A66N-01	Tumor(n=1101)	4.30522	5.15797	3.83832	1.86406	3.30604	6.0297	0.251568	0.511974	6.65187	10.0823	2.94989	3.02956	4.50777	1.34716	9.17378	0	0.0692897	4.36497	8.86054	3.64018	6.57812	0.725261	5.01232	3.02496	3.63731	5.5718	2.04278	3.29528	0.482745	4.30522	3.11113	1.52145
TCGA-B6-A0I2-01	Tumor(n=1101)	4.25704	5.85129	5.71318	2.82932	2.1356	6.11725	0.351854	2.25798	5.67475	10.7348	3.81819	4.53612	3.88853	3.21618	8.9198	0.0835197	3.71991	5.96871	9.51045	4.95707	5.88925	3.20783	3.5391	3.01844	3.38292	5.04102	0.991753	1.20927	1.13665	4.25704	5.46002	1.40136
TCGA-E2-A572-01	Tumor(n=1101)	2.82981	3.11061	1.76871	5.21121	2.30179	5.65583	0.0775165	0	6.58908	9.54941	2.23934	0.688583	3.18579	0.727877	9.50532	0.461633	0	4.57936	9.48843	2.48623	3.94398	1.614	2.04201	0.768417	3.00685	4.26495	0.909735	1.34233	0.399991	2.82981	1.22151	0.871292
TCGA-EW-A1PG-01	Tumor(n=1101)	4.88582	4.03222	2.78004	0.74028	3.14426	6.89672	0.455965	1.71594	5.39255	9.52645	3.83958	1.88475	4.69479	1.80116	10.3591	0	0	6.24608	8.94587	4.58481	7.77124	3.84437	6.30201	4.93343	4.28116	4.47778	1.60777	4.10085	0.860367	4.88582	1.65421	2.71396
TCGA-A7-A26G-01	Tumor(n=1101)	4.87733	6.3812	4.17248	1.45006	4.06305	6.83607	0.800745	1.47207	4.92264	10.9604	4.07404	3.51871	5.01108	3.4365	9.54765	0	1.03816	6.32184	9.90529	4.16334	7.70884	2.46548	6.29104	0.975337	3.71474	6.84038	2.52168	4.92711	2.7585	4.87733	2.83074	4.14691
TCGA-B6-A0WV-01	Tumor(n=1101)	4.95882	2.99228	2.40308	0.555031	3.03636	6.93773	0.332622	2.25665	5.72815	10.0245	5.02127	1.11809	5.13837	1.79581	10.3258	0	0	6.49928	8.46416	2.21527	5.54059	1.19163	3.53245	0.309642	4.61648	3.76384	0.605115	2.86685	1.46916	4.95882	0.772561	1.49994
TCGA-AO-A0JM-01	Tumor(n=1101)	4.72306	5.3438	2.66237	0.42664	3.01171	6.67294	0.761285	1.46796	5.74089	10.0825	4.00195	2.64094	4.72633	3.15384	10.6063	0	0.634686	5.832	9.98051	3.07382	6.05884	2.14783	6.53744	3.71225	3.9528	5.6215	1.19371	4.75632	0.974823	4.72306	2.04037	2.57044
TCGA-D8-A1X7-01	Tumor(n=1101)	5.11306	5.2105	2.00263	0.178747	3.30695	6.83304	0.305912	0.728661	5.35191	10.5586	4.43025	0.97541	5.65217	1.30264	11.1561	0.0965317	0.131985	5.67619	10.1698	3.90521	6.215	2.92888	4.60778	0.642471	4.4383	4.72437	2.12357	4.6135	1.65791	5.11306	1.32083	3.18368
TCGA-C8-A3M8-01	Tumor(n=1101)	4.7315	3.95958	2.301	0.372061	3.12002	5.82497	0.41446	0.619084	6.41704	10.2258	3.07303	1.6255	4.66902	1.14097	10.0954	0	0.266037	5.19086	9.1577	2.60514	5.67477	1.5637	3.52158	1.65691	4.09435	4.13138	0.827006	3.15657	1.24543	4.7315	1.57551	2.3542
TCGA-LL-A5YN-01	Tumor(n=1101)	4.36871	6.877	4.95285	2.91156	3.39005	5.94627	0.870187	3.60072	7.14865	10.4966	3.66197	6.06144	3.82572	4.47078	8.89035	0.499578	1.61556	5.79631	8.69664	4.68958	5.80638	3.06378	3.29178	0.852398	3.54144	5.90999	2.19975	2.98623	0.473112	4.36871	4.7329	2.04163
TCGA-B6-A0RG-01	Tumor(n=1101)	4.77025	3.71269	1.9571	0.173895	3.12509	6.65131	0.345169	3.6708	5.7555	10.1207	3.92165	0.96584	3.88453	1.24452	11.645	1.00533	0	6.17964	9.4977	2.44196	5.56796	1.37907	3.40263	0.689478	2.96346	4.17671	0.616828	2.83473	1.75587	4.77025	0.79776	1.35946
TCGA-AC-A3OD-01	Tumor(n=1101)	2.8836	5.45677	4.34876	1.51521	2.93793	4.33755	0.894449	3.2555	3.10859	8.25045	3.26419	3.26478	4.08666	2.55785	8.01489	0.587749	1.92128	4.75327	6.97941	3.46857	5.03345	1.87362	4.03844	0.440314	3.86568	2.0732	1.63622	3.20398	2.70403	2.8836	3.34696	2.8379
TCGA-A8-A08O-01	Tumor(n=1101)	4.88561	4.2798	2.92792	0.841329	4.00894	7.54339	0.571531	3.07327	6.19229	9.95997	3.67194	1.88499	4.49942	1.45712	10.8865	0	0.205893	5.92467	8.68873	3.28394	6.08127	1.76871	5.05903	0.663208	3.95159	5.19855	1.20739	3.82312	1.47254	4.88561	1.71673	2.8135
TCGA-A8-A07B-01	Tumor(n=1101)	4.83938	4.7198	2.41679	0.283211	3.16434	6.89729	0.374066	1.8694	5.50495	9.86553	2.76486	2.00234	4.93945	1.81348	11.7363	0	0	5.30719	8.54473	3.29393	6.55482	1.47296	7.00761	0	3.98043	4.63798	0.541118	4.06574	1.63719	4.83938	2.04712	2.55523
TCGA-A8-A08L-01	Tumor(n=1101)	5.80858	6.08009	4.37876	1.76643	3.39935	6.76293	0.957097	1.97317	5.73017	9.72432	4.01241	4.15211	5.033	3.94887	10.6134	0.330329	1.87716	5.49328	7.93973	3.70466	6.11182	1.93187	4.15828	0.790939	4.38773	5.06739	1.9146	3.37576	2.01278	5.80858	4.1848	2.78513
TCGA-E2-A15I-01	Tumor(n=1101)	5.10357	6.42233	5.0362	2.37005	3.91418	7.80966	0.358509	2.14532	5.026	9.52455	4.66993	3.25933	5.30929	2.65423	10.6938	0	1.11816	5.93087	8.64801	4.4924	6.9678	2.63974	6.82339	0.927214	3.9192	5.11977	3.40913	3.16723	2.52336	5.10357	3.46149	2.90514
TCGA-BH-A0HQ-01	Tumor(n=1101)	4.68122	5.1865	1.84435	0.292193	3.40214	6.79142	0.271067	2.61624	5.54006	10.4204	3.69407	1.66161	4.38474	2.29766	9.6361	0	0.176961	5.84648	8.73288	3.37841	6.137	2.48398	5.19421	0.156397	4.07693	4.39692	1.69768	2.83829	1.41495	4.68122	1.67631	2.30763
TCGA-AR-A24V-01	Tumor(n=1101)	4.91851	6.07557	3.04831	0.717737	4.02962	7.20866	1.31272	1.05762	5.90189	9.5344	3.86945	1.85571	4.47754	2.60215	10.0411	0.909735	0.189666	6.34409	8.77499	4.30415	7.03079	3.68633	5.82505	2.17262	4.49958	5.98621	2.3551	5.84259	2.64519	4.91851	1.94871	3.16994
TCGA-EW-A1P1-01	Tumor(n=1101)	4.67305	6.17609	4.83622	1.92014	4.21461	6.72849	1.02212	1.6141	5.73451	9.94991	3.68958	3.13778	4.69411	2.60208	9.87111	0	0.777367	6.36944	8.91129	4.58969	7.34719	3.21801	7.20064	6.24985	4.19766	6.30308	2.94731	5.19957	1.99201	4.67305	4.03426	4.24505
TCGA-EW-A3E8-01	Tumor(n=1101)	4.04023	6.03203	4.88263	2.26879	3.59592	6.82934	0.700085	1.65668	6.75659	9.56197	3.78651	4.32251	4.26911	3.95771	8.59266	0.49293	1.49262	5.57334	8.20335	4.85796	6.12548	2.66024	5.02444	3.55283	3.67982	5.44971	2.50419	3.62781	1.57981	4.04023	4.12277	2.59216
TCGA-A8-A07O-01	Tumor(n=1101)	5.39516	5.65525	3.1948	1.99924	2.92456	6.04855	1.21089	5.46414	5.91801	9.83649	3.11791	3.22358	3.78252	2.15575	9.58099	0.0821576	0.360758	6.08487	9.34352	4.06374	6.40172	4.84472	4.42671	1.03224	3.95427	4.38944	1.93859	3.72694	1.65691	5.39516	3.24353	2.0246
TCGA-AN-A04D-01	Tumor(n=1101)	4.31696	3.1415	0.923948	0.940731	3.27021	8.01643	0.157691	1.01835	6.47355	10.758	2.74996	0.6277	3.89046	1.87735	9.8111	0	0.0515809	4.78051	8.91118	1.92763	6.28708	0.639047	4.58514	0.328722	4.09274	3.38862	0.333424	1.75502	0.631337	4.31696	0.960808	1.09092
TCGA-E9-A2JT-01	Tumor(n=1101)	4.57006	7.201	6.88255	4.18761	4.10947	6.9658	0.771632	4.92938	5.87434	9.40598	5.05397	6.49992	4.69745	4.49932	9.04749	0	3.36131	6.2373	8.22057	5.53836	6.90643	1.62218	6.14172	1.4517	4.69008	5.97133	2.77568	5.12321	2.44573	4.57006	5.73721	3.48731
TCGA-A2-A4S3-01	Tumor(n=1101)	5.20592	5.79211	4.21268	1.77252	3.12882	7.19426	0.469573	2.14897	6.11564	10.7294	4.86432	4.25681	3.48021	3.90627	9.63867	0	1.48269	5.5305	8.34838	3.32483	5.78656	2.11397	6.67122	1.03591	3.45221	4.83561	1.60772	2.90764	1.79519	5.20592	3.65059	2.014
TCGA-AN-A0AK-01	Tumor(n=1101)	5.42332	5.41917	2.80358	0.583038	2.8474	7.489	0.586597	2.06433	5.04068	12.279	4.0567	2.66419	5.46752	2.6364	10.8194	0.134747	0.859254	5.01917	10.8369	3.20474	5.88764	1.15614	2.63534	0.308244	3.81496	4.94645	0.938173	2.76158	1.51929	5.42332	3.07705	2.46064
TCGA-AO-A1KO-01	Tumor(n=1101)	4.5262	4.23119	3.30391	1.16704	3.04544	6.2445	0.174023	0.931986	3.60572	8.27267	3.70297	1.35067	4.45529	0.88323	9.6359	0	0.136585	4.66923	7.97796	4.21777	7.46989	0.653427	5.88629	1.88499	3.4508	5.9433	1.83701	3.14921	1.60682	4.5262	1.65512	4.17749
TCGA-BH-A1ES-06	Tumor(n=1101)	4.27449	3.72929	2.97256	1.58482	1.51395	6.61814	0.263275	0.227741	6.10889	9.10304	3.0578	0.0862403	4.35989	1.63264	10.164	0	0	5.10359	8.65294	2.43459	7.13217	0.562377	5.17206	4.21141	3.45361	5.40118	0.892974	2.79146	1.73894	4.27449	1.91831	1.35614
TCGA-AR-A1AV-01	Tumor(n=1101)	5.34414	5.0285	1.64506	0.352871	3.358	6.96785	0.492417	0.649386	5.69185	9.67016	4.17057	1.40026	5.17886	1.13442	11.6431	0.10541	0	6.25271	9.0865	2.6625	6.51363	1.34647	3.77948	0.453017	3.97167	4.98205	1.75775	3.86323	3.78874	5.34414	1.09532	2.70235
TCGA-A2-A0D0-01	Tumor(n=1101)	4.40788	5.28737	4.37841	1.41311	2.29022	7.54312	0.246469	4.20278	6.55862	10.8684	3.38164	3.13955	3.87867	3.03296	10.6344	0.106214	2.43085	5.60242	10.011	4.5338	8.30599	4.41396	4.72723	2.87763	3.67418	3.7421	1.45381	4.68592	0.614945	4.40788	4.51002	0.817705
TCGA-A7-A13G-01	Tumor(n=1101)	3.32887	4.83933	1.38455	0.602362	3.56774	4.95361	0.608147	3.16446	3.43045	8.10618	4.17509	1.73868	4.6045	1.37384	7.1651	0.671565	0.387363	4.67513	7.63474	3.44436	5.4775	3.05202	3.76594	0.972031	4.04995	1.6384	2.10309	2.61256	3.0232	3.32887	1.23756	2.74994
TCGA-AC-A2QI-01	Tumor(n=1101)	5.00526	6.05968	4.5114	1.82469	3.77607	7.06438	0.919455	1.6746	6.41169	9.73493	4.51763	4.05507	5.00411	2.98763	9.52226	0	0.591009	6.66637	8.53055	4.3	6.8392	2.5858	5.39301	0.813361	4.94569	5.6436	2.6821	3.62779	2.37195	5.00526	3.44296	3.17063
TCGA-AC-A2FM-01	Tumor(n=1101)	4.73704	4.3745	2.69174	0.56881	2.71176	7.18385	0.23352	1.60436	6.10461	9.86626	3.03766	2.11013	4.6174	1.37195	11.8686	0	0.151729	6.02702	8.55323	2.57444	6.15903	2.44366	3.34238	0.749663	3.8654	3.7016	1.55346	3.15048	1.94291	4.73704	2.26691	2.28045
TCGA-B6-A0X5-01	Tumor(n=1101)	4.70809	3.9928	1.49288	0.184852	2.83881	6.05278	0.218099	1.10219	5.18931	10.7567	4.72638	0.718877	5.02262	0.788686	10.5382	0	0	6.04359	10.1344	4.71356	5.8421	0.781989	2.85519	0.346305	3.43953	4.54693	0.653977	3.27571	1.01899	4.70809	0.710878	1.82224
TCGA-C8-A12L-01	Tumor(n=1101)	5.21458	4.93664	2.638	0.643949	2.51362	6.38262	0.327917	1.64708	5.43875	10.7331	4.7811	2.38995	5.46954	2.21129	10.97	0	1.81077	6.42963	8.71665	3.63535	8.38357	2.34562	3.83652	1.51581	5.20123	4.26556	1.07567	3.42873	1.67392	5.21458	2.89927	1.79739
TCGA-AN-A0AS-01	Tumor(n=1101)	4.74736	5.59513	2.47711	0.730836	1.93425	7.18655	0.57056	2.07001	5.63935	10.3123	3.71236	1.5786	4.88278	1.87955	11.5506	0	0.50518	5.96115	9.55613	3.45219	6.22025	1.81028	5.10527	0.736475	4.23429	6.05312	1.56983	4.6642	1.86473	4.74736	1.72448	2.9769
TCGA-A8-A0A2-01	Tumor(n=1101)	4.67806	5.36259	3.83972	1.50878	3.38918	6.37528	0.376513	1.4741	5.26749	9.25337	3.31607	2.7567	4.53853	2.59948	9.91388	0.0780633	0.585443	5.50569	8.60746	3.89407	6.50001	2.39947	7.4108	0.154065	4.22508	4.59601	1.98627	2.89293	2.11113	4.67806	2.48803	2.6734
TCGA-LQ-A4E4-01	Tumor(n=1101)	4.55728	4.32615	1.82371	1.07327	2.23023	6.29904	0.472384	1.25671	5.95335	9.41091	4.46573	1.40855	5.70778	2.09251	10.2696	0	0.185867	5.47583	8.6736	2.29146	6.06084	0.443394	4.64116	1.21915	3.74457	3.67446	1.18834	3.13867	1.66088	4.55728	1.65512	1.97413
TCGA-A1-A0SI-01	Tumor(n=1101)	4.8071	6.23871	5.38013	2.54137	4.34635	6.52361	0.624335	2.30305	6.06117	10.4237	4.42416	4.12579	4.9396	3.56391	10.0235	0.0939658	1.65246	6.56874	8.78326	5.33969	6.96617	2.3041	5.57681	0.702569	4.46051	5.33172	2.01846	4.69278	2.73944	4.8071	3.79103	2.98859
TCGA-BH-A5J0-01	Tumor(n=1101)	4.63723	6.80244	4.00921	1.72325	3.54192	6.03441	0.948451	2.00396	7.04763	9.54012	3.3481	4.58985	3.62155	3.39686	10.3805	0	1.53665	6.04433	9.10877	4.34713	6.2543	2.84501	5.1842	1.29443	3.58738	6.3596	2.1167	4.00739	0.87208	4.63723	3.44363	2.66932
TCGA-D8-A1Y2-01	Tumor(n=1101)	4.91794	7.23863	4.67004	1.87519	3.79497	7.3358	1.24793	2.31113	5.98969	10.4271	3.82084	4.01884	4.14254	3.02121	10.1827	0.0822938	0.858777	6.34359	9.06033	4.81821	7.03963	4.18098	4.90295	1.98258	4.08642	6.66835	3.04147	5.04296	3.1062	4.91794	3.94274	3.91834
TCGA-A7-A3RF-01	Tumor(n=1101)	3.80833	4.13736	2.01938	0.282855	2.21316	5.5165	0.231678	2.04103	6.27953	10.5348	2.79639	1.15594	4.576	2.15659	10.113	0.176067	0.182565	5.45455	9.39946	1.96927	5.20247	1.48109	3.00737	1.05596	4.12882	3.39872	1.32901	3.4822	0.994	3.80833	1.8633	3.79223
TCGA-A2-A0T5-01	Tumor(n=1101)	4.64722	4.79934	2.20777	0.569783	3.17728	6.76942	0.240375	1.35648	5.47584	9.881	4.35013	1.63673	4.40614	1.90604	10.3612	0	0.0724489	5.91415	9.12475	4.04396	7.92831	2.59343	4.83969	0.380064	3.8095	4.28656	1.96314	3.96799	1.90858	4.64722	1.3421	2.47752
TCGA-BH-A1F5-01	Tumor(n=1101)	4.54081	4.24601	1.86164	0.285461	2.93474	7.1058	0.365021	3.27614	4.41328	8.04756	3.34693	1.25617	4.74742	1.4578	9.83455	0	0	5.90347	8.59866	2.82157	6.16378	3.28645	8.2098	0.712023	3.21878	4.93645	1.06205	3.23605	1.28582	4.54081	0.628727	1.89453
TCGA-LD-A66U-01	Tumor(n=1101)	4.18625	5.44753	4.97364	2.51341	3.50341	6.32037	0.498353	3.22583	6.80005	9.71025	3.42723	4.4894	3.46965	2.22614	9.04078	0.420402	1.17989	4.9534	8.75622	4.79547	5.65931	3.42414	3.71731	3.14063	3.49133	5.54835	1.98182	2.87505	0.596267	4.18625	3.75853	2.09589
TCGA-E9-A3QA-01	Tumor(n=1101)	5.03296	6.44136	4.91572	2.4532	2.5996	6.47844	0.786345	6.62894	6.34927	10.5427	3.71575	5.07121	4.15602	4.67564	9.00987	0.526169	2.1961	6.54674	8.6339	4.82881	7.37148	4.08336	5.03623	2.07457	4.15538	5.19966	2.24144	3.84174	2.30582	5.03296	5.07934	2.30507
TCGA-AO-A12F-01	Tumor(n=1101)	4.51995	4.33344	1.6358	0.367147	3.1318	7.50449	0.485839	0	6.62417	10.8694	3.74869	0.285816	4.01796	1.10896	10.1507	0	0.116631	5.94072	9.88079	3.81641	6.59144	1.21543	5.40572	2.99119	3.46627	4.29367	1.18028	4.33667	0.68428	4.51995	3.08646	2.74921
TCGA-A2-A25E-01	Tumor(n=1101)	4.54889	5.07463	3.05532	0.830985	3.98307	6.61046	0.785843	0.897473	5.45588	10.026	4.44074	1.9257	4.81293	1.76643	9.65017	0.271545	0.3639	6.16426	9.10641	3.3181	5.66068	2.40904	4.16737	4.1781	3.33458	4.88722	1.45544	4.3428	1.25629	4.54889	1.60739	2.6908
TCGA-A8-A0A4-01	Tumor(n=1101)	4.28686	4.96292	2.99438	0.906891	4.01057	6.73433	0.227618	1.48635	5.38232	12.5322	4.1245	2.10185	5.47788	2.26607	10.2497	0.263275	0.35321	5.35616	11.1924	3.85248	5.97349	1.17377	5.03507	0.360758	3.91467	4.37027	2.00773	4.51022	2.04778	4.28686	2.84205	2.82737
TCGA-EW-A1J6-01	Tumor(n=1101)	3.05714	4.4454	2.93045	0.778713	2.00429	6.80348	0.384713	2.18736	4.0965	8.97545	2.46302	2.42707	3.16879	2.54858	7.84826	0.803062	0.827006	4.63456	8.24675	3.16925	4.75036	2.29514	3.05473	1.37434	2.21416	4.637	1.83338	1.83301	1.09207	3.05714	1.42266	1.65535
TCGA-C8-A8HR-01	Tumor(n=1101)	4.32533	5.83134	4.6281	2.32349	3.96036	6.55006	1.0653	2.37047	6.37585	9.6168	3.83327	4.0453	4.05542	3.04154	8.95413	0	1.26261	6.41093	8.86326	4.91775	6.35369	4.21567	5.78573	4.8197	3.84842	6.54315	2.62695	5.15784	2.1891	4.32533	4.27827	3.59405
TCGA-BH-A0BV-01	Tumor(n=1101)	4.88669	6.36077	4.77273	2.03801	3.64581	5.80969	0.70115	0.844868	6.21909	10.8727	3.58795	3.57056	5.27313	2.91018	10.9506	0	0.385597	7.04392	9.69608	4.56053	6.61974	4.41766	5.31127	0.193456	4.09085	5.1982	2.43795	3.53716	4.05566	4.88669	2.97585	3.40334
TCGA-D8-A27T-01	Tumor(n=1101)	4.35568	6.13974	4.51637	1.73855	3.78301	6.98511	1.24999	2.48535	5.83835	9.90209	4.1866	3.60824	4.67133	2.91799	9.40184	0	0.850399	6.50191	9.20592	4.92448	6.35321	2.63949	5.82107	1.63919	3.98889	5.48236	2.18326	4.65686	1.97702	4.35568	3.79582	3.36922
TCGA-E9-A1RE-01	Tumor(n=1101)	4.60385	4.33312	2.99112	0.821629	3.56415	6.71013	0.315218	0.771125	6.00125	9.4951	3.11997	2.15351	3.99791	1.87712	10.7109	0	0.407516	5.31157	8.70871	2.39182	5.39911	1.03619	5.21413	0.416083	3.35377	3.86011	1.03548	3.14158	0.891497	4.60385	1.77112	2.00367
TCGA-A2-A0T3-01	Tumor(n=1101)	4.68037	3.93595	3.41951	0.781989	3.15311	7.05362	0.262072	0.769772	6.33427	9.79434	3.73721	1.58799	5.09486	1.52421	11.6248	0	0	5.73364	8.90923	2.80263	5.81035	1.42013	4.28252	1.53401	4.52667	4.40327	1.02496	3.46832	2.3625	4.68037	1.9517	2.25411
TCGA-E2-A15E-01	Tumor(n=1101)	4.45644	4.68112	2.72056	1.32193	3.58048	7.00099	0.345851	1.44414	5.47574	9.58862	3.81694	0.807767	4.47847	1.74614	10.2894	0	0.106884	5.88005	8.85327	4.13967	6.67131	2.11892	5.68419	1.81615	3.97284	4.04427	1.77011	3.62095	1.53511	4.45644	2.0894	2.55496
TCGA-E9-A1N5-01	Tumor(n=1101)	4.218	6.28857	5.19784	2.34687	3.93421	6.68857	0.932439	4.19223	5.81088	9.6462	4.35789	4.00907	4.73236	3.31975	9.847	0.158854	1.03429	6.29035	8.6647	4.18903	6.03783	3.37983	4.73653	1.97291	4.44118	5.41169	2.42632	4.56819	2.41905	4.218	3.72818	3.45952
TCGA-B6-A0RV-01	Tumor(n=1101)	5.14727	5.48978	4.77452	2.29649	3.63653	7.50841	0.737514	2.89937	5.58085	10.6843	4.08521	3.37748	5.0371	2.80217	9.79723	0.461843	0.606726	6.57968	9.05945	4.50999	6.65173	2.62784	5.02812	0.788017	4.31845	5.20227	2.16343	3.52695	1.43952	5.14727	3.53104	2.37245
TCGA-E2-A15P-01	Tumor(n=1101)	4.28479	4.60501	3.02045	0.856468	3.4674	6.08023	0.665757	0.768502	4.98841	9.81434	4.85995	2.12261	5.38682	2.38948	10.1318	0.233765	0.405883	5.89472	9.4455	3.71776	6.05804	1.32418	5.84478	0.873498	3.7988	4.9462	1.57367	3.29437	1.72115	4.28479	2.05137	2.99429
TCGA-AC-A3EH-01	Tumor(n=1101)	4.58867	5.29839	2.58381	0.651132	2.96549	6.63508	0.605968	0.568713	6.23622	9.64472	3.09146	2.39531	4.15074	3.05634	9.79518	0	0.252537	5.89355	8.15424	3.00845	6.11672	0.692338	6.10971	0.258097	3.82609	4.6986	1.65837	2.61422	1.08223	4.58867	1.9282	1.67138
TCGA-BH-A1FB-01	Tumor(n=1101)	5.20349	6.57543	5.40581	2.575	4.25167	7.07572	1.47731	3.15119	5.2302	9.53402	4.38737	4.35119	4.88477	3.78338	10.4925	0	1.28753	6.29706	8.70012	5.22607	7.22917	4.36505	6.43958	2.77032	4.66657	5.78343	3.21948	4.62034	2.95043	5.20349	4.00214	3.932
TCGA-A8-A07C-01	Tumor(n=1101)	6.00461	5.70578	4.07776	1.53247	3.83675	7.70938	1.06557	2.13836	6.2974	10.5639	4.29161	3.52707	5.32576	2.87212	10.9197	0.154972	1.60554	6.62987	8.73211	3.68081	7.89332	2.93382	4.01762	1.71224	3.78447	5.51369	1.89255	3.82934	1.72212	6.00461	4.21369	3.32843
TCGA-E9-A5FK-01	Tumor(n=1101)	4.18206	5.94932	5.44126	3.34618	3.37871	6.35222	0.742955	3.58162	6.24454	10.2041	3.31797	6.1696	3.64689	3.56146	9.05692	0.59321	1.63895	5.60537	8.80718	5.27684	6.06786	1.55827	4.92639	1.58674	3.73477	6.46171	1.94871	3.15947	0.299596	4.18206	5.19533	2.08468
TCGA-A2-A0CO-01	Tumor(n=1101)	4.11035	6.27634	5.10044	2.17028	3.19856	6.02927	1.98714	3.46395	6.14029	9.42089	3.89136	4.52399	4.2473	3.47006	8.83511	0.210139	0.625832	6.50327	8.11631	4.90648	6.57597	4.35279	5.91365	6.3759	4.39251	5.63211	2.89966	4.52791	2.29331	4.11035	4.33995	3.23143
TCGA-A8-A0A9-01	Tumor(n=1101)	4.57284	5.2315	3.50173	1.02446	2.73199	6.38486	0.78375	1.72268	6.26585	10.0842	3.43785	2.95466	4.48975	2.46493	10.6402	0.0918014	0.448161	6.29663	9.62007	3.62448	6.16218	2.59012	5.28156	0.641269	4.20396	4.80381	1.51415	4.34645	2.20767	4.57284	2.1429	2.74384
TCGA-C8-A1HF-01	Tumor(n=1101)	4.67582	5.98948	5.41218	2.31121	3.36149	7.16634	0.846393	2.00108	5.91501	10.2573	3.65004	4.41256	4.61442	3.81231	10.6157	0.215244	3.03694	5.45925	9.14023	5.38814	6.27066	3.14566	5.14433	1.17709	3.40459	6.0643	1.45507	4.28911	1.4392	4.67582	4.5565	3.05591
TCGA-AQ-A54O-01	Tumor(n=1101)	2.94714	4.92316	2.90766	1.05963	2.72792	6.16241	0.187388	1.32343	6.40229	8.82142	3.14975	2.64851	2.94789	2.81322	9.09794	0	0	5.62987	7.80583	3.13972	4.94235	2.49641	2.5079	0.0920721	2.8173	3.93199	1.00259	1.76141	0.914335	2.94714	1.3616	1.10414
TCGA-S3-AA17-01	Tumor(n=1101)	4.04477	7.02024	5.24777	2.16899	2.87902	5.40236	0.94058	3.22922	6.1026	9.92767	4.10737	5.39208	4.68444	4.61412	9.39329	1.65686	1.396	5.85078	8.23056	4.57618	6.12969	0.868371	4.75516	0.62826	4.00349	5.10558	3.32245	3.69836	2.6724	4.04477	5.42082	2.50848
TCGA-MS-A51U-01	Tumor(n=1101)	4.31298	5.40432	4.62957	1.7956	3.65623	6.89305	0.253989	1.84475	6.47526	9.4488	3.94715	3.70425	4.16947	2.50004	8.66144	0	0.953749	5.95333	8.23243	4.37422	6.29607	1.49697	4.73363	1.5901	4.17772	5.00548	1.99418	3.78294	2.07796	4.31298	3.20528	2.45399
TCGA-AC-A62V-01	Tumor(n=1101)	4.36694	4.42683	1.01992	0.246347	2.73244	6.50834	0.459641	0.450169	6.87008	10.5016	1.54878	1.25459	3.61162	1.72666	10.0185	0.197236	0.0713508	4.52138	9.02085	2.68556	4.74156	0.473008	3.4816	0.589668	3.77348	5.22431	0.919912	3.1476	0.314639	4.36694	1.58544	1.45423
TCGA-GI-A2C8-01	Tumor(n=1101)	4.65803	6.30412	3.49117	1.44371	3.69881	6.21622	0.352194	0.567253	5.12241	9.24854	3.63095	2.46451	5.66884	2.50287	9.25403	0.226509	0.109026	5.09766	8.99824	4.09562	6.83504	3.85104	6.88826	0.832931	3.91355	5.20189	2.71624	3.8251	2.3571	4.65803	2.3336	3.2212
TCGA-BH-A18S-01	Tumor(n=1101)	3.79048	4.81199	2.61775	0.650581	3.56295	5.95641	0.35682	1.2345	5.15733	9.43235	4.34347	1.1099	5.46511	1.2506	9.85255	0	0.0661236	5.43589	9.67692	3.29652	5.84676	3.75554	3.15842	1.448	3.79982	4.24578	2.04569	2.54738	1.60246	3.79048	1.41576	2.24765
TCGA-EW-A1P7-01	Tumor(n=1101)	5.06125	6.87256	6.04793	3.38818	3.54655	6.11892	0.953526	4.75649	5.8605	9.86579	4.2582	5.67228	4.5334	4.29587	9.18225	0.10675	1.74015	5.87935	8.33357	5.3968	7.04319	3.39608	5.67846	4.50081	4.61675	5.83605	3.21436	6.29248	2.43053	5.06125	4.84083	3.28087
TCGA-A8-A08P-01	Tumor(n=1101)	5.27053	6.28749	5.03226	2.35659	3.57466	6.84381	1.75386	3.5044	6.24319	10.1784	4.28366	4.7118	4.98024	3.86605	10.5798	0.221815	2.68102	6.46844	9.62389	4.82498	6.51255	2.5063	6.40925	1.2107	4.37232	6.14184	1.82306	4.82231	2.57696	5.27053	3.58103	4.04715
TCGA-A8-A095-01	Tumor(n=1101)	5.06482	5.46071	3.50651	1.15036	3.9181	7.75798	0.516419	1.95118	6.37541	10.2061	4.77954	2.67039	5.39942	2.20833	10.5453	0	0.384713	6.22867	9.19347	5.47216	6.58188	1.54523	4.68183	0.585732	4.40809	5.36166	1.35451	3.55375	1.61122	5.06482	2.79437	2.83313
TCGA-EW-A1P0-01	Tumor(n=1101)	4.2284	5.57716	3.66028	1.08079	3.4585	6.62958	0.743558	0.456386	6.09604	9.45731	3.81287	2.52165	5.12881	2.9938	10.6441	0	0.198243	6.33196	9.06217	3.06707	5.65973	1.57826	3.82893	1.77155	3.7333	4.7121	1.84386	3.64513	1.32872	4.2284	2.19462	2.58616
TCGA-A2-A4S1-01	Tumor(n=1101)	4.85554	7.21913	2.8534	1.23014	3.25684	6.0652	0.911193	0.979513	6.18883	10.7903	3.95621	2.60098	3.75054	1.54844	9.04901	0.187514	0.742696	5.39121	11.2792	5.38942	6.456	2.79938	6.65979	1.65044	4.09487	7.1756	3.28159	6.89289	1.30463	4.85554	2.56155	3.90452
TCGA-AR-A0U3-01	Tumor(n=1101)	4.58733	5.54509	3.16203	0.704075	2.94313	7.86297	0.367036	3.10205	5.14926	10.1074	4.13729	2.6396	5.61799	3.12302	10.5865	0	1.00396	6.45482	10.0207	3.26168	6.70873	1.07286	5.04158	0.618239	2.67032	4.02217	1.30287	2.95686	2.12208	4.58733	1.96403	2.30068
TCGA-BH-A0EB-01	Tumor(n=1101)	4.76119	6.67407	4.10041	1.53889	4.38358	6.91042	0.583327	2.66371	5.86822	10.1639	4.1474	3.4639	4.57912	3.47047	9.70433	0.0920721	0.542506	6.22584	9.71482	6.17593	7.16417	4.66444	5.02611	0.371726	4.15168	5.85693	2.97054	3.73643	2.21658	4.76119	2.63292	3.4269
TCGA-E9-A54Y-01	Tumor(n=1101)	3.00668	3.86567	0.996823	0.261471	1.36171	5.76042	0.0455828	1.38499	5.89484	7.91468	1.79452	1.36233	1.58895	0.894139	8.27677	0.178364	0.064331	3.66427	7.24422	2.53754	4.04882	0.868213	4.96833	0.214249	2.92193	3.36195	0.173383	0.664028	0.24987	3.00668	0.311619	0.458487
TCGA-D8-A1XU-01	Tumor(n=1101)	4.27263	5.50496	2.50967	0.894372	3.19339	6.00346	0.42417	1.33685	5.82214	9.86052	4.37074	1.70244	5.77082	2.22429	9.98218	0.0703893	0.14274	5.49654	9.10931	4.16027	6.65822	2.89093	4.54266	0.241962	4.01882	4.56095	2.33234	3.90264	2.27879	4.27263	1.49426	2.85939
TCGA-OL-A66J-01	Tumor(n=1101)	4.9431	5.02892	3.01393	1.06619	3.04661	6.93106	0.714399	1.37011	6.23028	9.02257	3.88504	2.43491	4.12058	1.14176	9.01578	0.125122	0.323082	5.67895	8.14445	3.58906	6.98596	2.21301	5.28058	4.83883	3.99409	5.21029	1.59946	3.6687	1.34948	4.9431	3.8357	2.34985
TCGA-EW-A1PD-01	Tumor(n=1101)	5.14708	5.02507	2.22216	0.722903	4.16331	7.21492	0.476745	1.08651	6.58496	9.98813	3.99954	1.52627	5.04	1.5674	10.6048	0.111432	0.0780633	6.16916	8.41301	3.15711	6.45812	2.33637	5.33897	2.22571	4.76474	5.10793	1.66975	3.80093	3.00313	5.14708	2.1274	3.10976
TCGA-BH-A0BC-01	Tumor(n=1101)	4.52826	6.86573	4.3155	1.70182	4.20124	6.72157	0.950319	1.60122	5.76373	9.82536	3.94024	3.91729	4.27381	4.13391	9.71974	0.0862403	0.59684	6.27225	8.87931	5.78262	6.62006	2.77469	4.6173	0.584866	4.36466	6.05521	2.53287	3.995	2.10772	4.52826	2.9857	3.31082
TCGA-AC-A23H-01	Tumor(n=1101)	5.24768	4.50079	1.94587	0.389897	2.63624	6.87538	0.336626	1.67256	5.48947	9.90908	5.38401	1.51111	5.08419	3.00173	11.3897	0.0939658	0.246834	6.61306	8.84877	2.45686	7.3718	1.42723	5.33344	0.408821	5.0001	4.32882	1.03259	4.18342	1.77985	5.24768	1.47093	2.2652
TCGA-D8-A1XC-01	Tumor(n=1101)	4.34716	4.35258	1.13521	0.0610158	2.24832	5.96632	0.313942	1.39534	5.07331	10.0638	3.80851	0.407625	6.02869	1.20495	10.0234	0	0	5.07361	9.49381	2.87784	6.15146	2.00205	2.70403	0.287354	4.49065	3.15145	1.42164	2.41294	1.55871	4.34716	1.5368	2.05252
TCGA-AN-A0XV-01	Tumor(n=1101)	4.80929	4.96652	3.90724	1.20796	3.79108	6.34769	0.567545	0.83463	5.22113	9.94034	4.28755	2.96051	5.02515	2.48849	9.59565	0.0950467	0.191057	5.67548	9.55448	3.46149	6.53808	1.47799	5.32477	1.91173	3.64967	5.07115	1.72111	4.33115	2.40537	4.80929	2.99025	2.96144
TCGA-A8-A08G-01	Tumor(n=1101)	5.05092	5.7832	3.11972	1.12068	3.53836	7.15675	1.09004	2.25078	5.88928	10.0376	3.92981	2.87034	4.44374	2.99476	10.9139	0.0899049	0.918692	6.06259	9.32942	4.22271	6.1643	3.08575	3.49074	0.476019	3.98437	5.40194	1.79144	4.3069	2.21586	5.05092	2.44726	3.00529
TCGA-A2-A1FW-01	Tumor(n=1101)	4.52736	4.89685	2.95955	0.721504	3.0273	7.69879	0.241962	0.528371	4.73821	9.11053	3.75512	1.96828	4.86676	1.84406	10.8277	0.0950467	0.0663992	6.19482	8.60039	3.18433	6.31536	0.596744	4.65071	0.554933	3.59791	4.86235	1.42315	3.90627	1.71158	4.52736	1.89569	2.97829
TCGA-LL-A5YO-01	Tumor(n=1101)	4.5885	6.78667	5.91603	3.67327	3.12158	7.06462	1.49621	4.29722	6.3043	9.66719	3.49439	5.94868	3.84774	4.38766	10.1857	0.320542	3.13042	6.29658	8.84452	5.03477	6.62069	2.30868	4.8981	1.05395	4.02553	6.4657	2.34193	3.29215	1.95349	4.5885	5.17815	2.82363
TCGA-E9-A1RF-01	Tumor(n=1101)	5.85552	5.77168	4.67087	2.02655	3.1964	6.49393	0.8062	1.38764	7.29982	9.17633	3.88808	3.56853	4.27685	3.12631	10.0297	0.410124	1.51612	6.31141	8.30619	4.00277	5.67289	2.03083	5.85635	1.04726	3.32787	5.7671	1.57202	4.15919	1.86568	5.85552	3.60791	2.99968
TCGA-XX-A899-01	Tumor(n=1101)	4.73016	6.79162	5.12326	2.72526	3.69762	6.97014	0.829768	3.67989	6.54227	9.55553	4.21434	4.45273	4.63874	2.883	9.23822	0	0.166844	6.11096	8.25361	4.71931	7.25899	2.27798	6.48451	3.04441	4.40546	5.97816	3.73122	4.38233	2.5143	4.73016	4.13297	3.23022
TCGA-E2-A15K-06	Tumor(n=1101)	4.64507	6.29242	1.18998	0.788936	2.22426	6.85598	0.402613	1.80062	5.59088	9.61382	4.79381	0.274769	5.30969	1.64676	10.2849	0.301939	0	6.1371	9.61075	3.04221	6.15196	3.47335	1.6959	0.588421	3.98208	3.31759	1.86017	1.69006	2.74302	4.64507	0.445833	1.49549
TCGA-AO-A0JI-01	Tumor(n=1101)	3.93351	4.11205	3.67892	0.704783	2.99369	6.29194	0.0299829	1.63738	5.48775	9.78311	2.84561	1.71839	5.0793	1.28036	9.68954	0	0.162726	5.28687	9.40914	3.86849	5.45682	0.542506	7.43518	0.703898	4.21045	3.80036	1.47483	2.62084	0.844064	3.93351	1.77045	1.86207
TCGA-AN-A0AM-01	Tumor(n=1101)	5.40318	5.1317	3.43784	1.1375	2.69504	6.5564	0.428035	1.58765	5.96856	11.0456	3.91614	3.41256	5.04908	3.15745	10.4047	0	1.77028	5.63257	8.56772	4.38457	6.75172	3.33801	3.72635	1.10313	4.32392	5.20039	1.4426	4.13981	1.67188	5.40318	3.57393	2.15196
TCGA-AO-A128-01	Tumor(n=1101)	4.95926	7.93454	7.44478	4.36746	3.85024	6.77794	2.49052	4.09608	6.24078	12.2339	4.43151	6.07603	4.98089	4.38533	10.4118	2.40545	5.93143	7.51872	9.78259	6.01493	6.68697	3.79929	5.42517	3.0085	4.97344	6.63719	3.42074	4.98439	3.80389	4.95926	7.47522	4.81517
TCGA-C8-A12N-01	Tumor(n=1101)	5.07435	6.18196	2.66102	0.726308	3.8747	6.95391	0.357496	3.51305	5.85771	9.76031	4.37266	1.73877	4.00066	3.1323	9.85504	0	0.296546	6.27353	9.10541	5.15453	6.67591	3.36761	5.13706	0.137766	3.72358	5.15901	1.73993	4.45655	1.79863	5.07435	1.8396	2.65945
TCGA-A7-A6VX-01	Tumor(n=1101)	4.77243	5.40636	2.73255	0.796515	3.21594	6.43048	0.566864	2.94639	6.04743	10.7358	3.61942	2.0552	4.69462	2.71778	10.1513	0.578504	0.424062	5.56475	9.43439	5.07753	7.21942	3.05125	7.06208	0.485427	4.54137	4.85718	1.59455	4.45328	1.1335	4.77243	2.00867	2.33685
TCGA-C8-A133-01	Tumor(n=1101)	4.19447	4.45616	1.14385	0.129745	2.2216	5.85345	0.270469	1.42804	4.94112	10.63	3.38001	0.204642	4.68478	1.46978	9.71464	0.225398	0	5.28336	9.40644	3.04441	5.6971	1.7674	0.900181	0.425244	3.76704	4.00893	1.23756	1.57119	0.902807	4.19447	1.41246	1.67129
TCGA-A2-A0CS-01	Tumor(n=1101)	4.47741	6.10834	1.71835	0.581207	3.50276	6.34046	0.352646	3.33355	5.75765	9.79391	4.15627	1.8134	4.07439	3.16962	10.3464	0	0.335826	6.26718	9.17586	3.2895	6.34877	2.61899	4.39306	0.157173	3.36105	4.9784	1.30416	3.83502	1.14822	4.47741	1.43403	1.86711
TCGA-E2-A15K-01	Tumor(n=1101)	5.03098	6.83038	5.09383	2.4286	3.12312	7.26455	0.704429	2.60205	6.18858	9.87048	4.83173	4.43073	4.82755	3.69215	10.7025	0	1.41381	6.45052	9.17726	4.88773	6.60938	3.09036	4.50954	1.10742	4.0764	4.99917	1.90026	3.54081	2.16115	5.03098	3.70447	2.36123
TCGA-A8-A083-01	Tumor(n=1101)	4.37088	4.53468	1.53804	0.416948	2.64911	6.50859	0.234869	2.59481	5.63532	9.41644	4.56363	0.872947	4.54794	1.29349	10.1293	0	0	5.95285	9.51078	3.96272	6.91251	2.38571	5.97428	0.279531	4.21415	3.70778	1.2883	3.11631	2.20436	4.37088	2.08733	1.69055
TCGA-XX-A89A-01	Tumor(n=1101)	4.70389	6.73473	4.07616	1.55513	3.66883	6.12904	0.644871	0.759667	6.49153	10.0178	4.07586	3.8362	4.26642	3.76148	9.32263	0	0.173767	5.80747	8.62058	4.70343	7.10089	1.25786	6.31939	2.63429	4.06785	5.69385	3.72262	4.37299	2.65496	4.70389	3.51578	3.30137
TCGA-BH-A28O-01	Tumor(n=1101)	4.5531	5.35416	4.4763	1.64644	3.58117	6.71933	0.179256	0.858856	5.65267	9.21583	3.78375	2.73474	4.51258	2.02708	8.96175	0	0.215492	5.47149	7.94028	4.64574	7.34095	1.17198	5.70456	1.9717	4.29322	4.84781	2.94017	3.7693	1.94871	4.5531	3.38542	2.88753
TCGA-B6-A0IC-01	Tumor(n=1101)	4.46912	4.5129	0.303109	0.0411028	1.8083	6.66329	0.082975	3.21461	5.43342	9.28759	3.66796	0.654619	4.82531	1.64533	9.70056	0	0.0593553	6.2352	8.59366	2.42339	6.3679	2.60312	4.9421	0.0350608	4.54441	2.79077	1.48522	1.0397	1.82118	4.46912	0.550901	1.26742
TCGA-B6-A401-01	Tumor(n=1101)	3.83359	5.78376	3.74849	1.23475	3.36752	6.09915	0.715103	3.57989	6.60072	9.79272	3.07135	2.73792	3.66568	2.82324	9.31174	0.170181	0.429857	6.25721	8.35738	3.80577	6.07859	2.59175	4.61894	2.97374	3.80617	4.65804	1.79739	3.05134	1.00295	3.83359	2.91673	1.74941
TCGA-AN-A0XS-01	Tumor(n=1101)	5.04227	5.68901	4.69607	1.9983	3.34311	7.12624	0.36446	1.26718	6.11068	9.44513	4.15913	4.05806	4.17602	2.87452	10.205	0	0.668482	5.97455	8.24242	3.57797	6.28772	1.71405	4.72946	1.94084	3.77342	5.5505	1.88417	4.53536	1.9341	5.04227	3.10229	2.87238
TCGA-A7-A0CG-01	Tumor(n=1101)	4.75313	6.2533	4.80911	2.35975	3.69408	7.02267	0.712111	1.36575	5.06224	9.61752	4.45623	4.04702	5.10585	3.15144	9.6681	0.206518	1.00913	6.17517	9.07631	4.84037	6.84823	2.08379	5.95745	1.81844	3.8904	5.53541	2.60706	4.16206	2.15594	4.75313	3.58769	3.4207
TCGA-A1-A0SM-01	Tumor(n=1101)	4.68584	5.32694	2.51187	0.285225	3.53169	6.65676	0.434562	1.34426	5.62907	10.6688	3.50046	1.10494	5.14571	1.23462	10.1069	0	0.0640551	6.26074	9.84504	3.18789	6.7503	1.84519	6.10721	0.639417	4.65093	4.74164	2.76626	4.83247	1.39764	4.68584	1.44567	2.36368
TCGA-D8-A27R-01	Tumor(n=1101)	4.62826	5.92258	4.29243	2.17929	3.68274	6.85871	1.06095	2.17715	6.07207	9.91493	3.5388	3.44009	4.37251	2.60578	10.6981	0.225398	0.515511	5.41428	9.48606	3.9399	5.80014	1.78065	4.52816	1.66503	3.74669	5.72165	2.27211	3.74226	1.96625	4.62826	3.36662	3.0918
TCGA-GM-A2DD-01	Tumor(n=1101)	3.841	6.41818	4.58984	2.10125	3.30577	6.35009	0.750692	1.80207	6.03007	9.72509	3.47876	4.25755	3.82994	4.52631	8.72654	0.0870554	1.27596	6.33187	8.57419	4.21986	6.51315	2.11972	5.69014	1.1606	3.68724	5.8838	2.9357	3.18982	1.28084	3.841	3.97929	2.41943
TCGA-LL-A740-01	Tumor(n=1101)	4.2845	5.43434	1.65155	0.306729	3.7507	6.9077	0.550507	2.18913	6.89599	10.6796	3.95166	2.13586	4.44244	3.24586	10.2652	0.114767	0.156655	6.19174	9.59412	3.39561	6.81046	3.13803	6.67666	0.522558	4.31446	5.16672	2.18637	3.63245	1.50655	4.2845	2.04177	2.49459
TCGA-AR-A24T-01	Tumor(n=1101)	4.66678	5.69028	3.95188	1.52175	4.78663	7.03799	1.26243	0.819341	5.23836	9.5625	4.55489	2.30086	5.51639	1.20764	9.77496	0	0.339023	5.84494	9.38415	4.17824	6.66133	1.95535	5.91375	1.24135	4.43878	6.53257	2.33214	4.35462	2.36849	4.66678	2.19115	3.75894
TCGA-BH-A0H0-01	Tumor(n=1101)	4.05839	4.67359	2.25387	0.482848	2.78831	6.72293	0.305445	1.52396	6.03999	9.72055	3.25896	2.21319	4.58363	2.00486	10.5245	0.423417	0.838024	5.356	9.80364	2.70766	5.25696	1.4137	2.6483	0.5007	4.30896	3.62608	1.53923	2.04796	0.9282	4.05839	1.70217	2.24686
TCGA-A8-A09T-01	Tumor(n=1101)	5.09614	5.63838	2.16639	0.543991	3.21262	7.29084	0.409364	1.59321	6.61023	9.60072	3.7508	1.30545	4.01858	1.7886	10.2049	0	0	6.0491	9.09402	4.35327	6.8772	4.24372	4.65475	0.474566	3.74961	5.477	2.53988	3.43953	2.626	5.09614	1.34273	2.52273
TCGA-B6-A0WW-01	Tumor(n=1101)	5.19438	4.86245	2.04621	0.514703	3.3258	6.4145	0.330558	1.26742	6.17993	10.121	4.40597	2.07837	4.71867	1.95215	11.0495	0	0.57289	5.34386	9.48293	3.02334	6.42417	1.70319	7.42631	0.816313	3.95859	5.25317	1.05408	3.91106	1.28511	5.19438	1.63691	2.13067
TCGA-OL-A66L-01	Tumor(n=1101)	3.6802	5.00622	3.90872	1.77783	2.75341	6.35897	0.730401	1.03005	6.64473	10.1322	2.8949	3.33811	3.19893	1.65104	8.6412	0	0.849759	5.00847	8.96226	5.0572	5.56435	1.69528	4.26595	4.62251	3.14421	6.09896	3.47913	3.20847	0.275245	3.6802	3.81149	2.01746
TCGA-A8-A0A7-01	Tumor(n=1101)	4.37945	7.0521	6.64796	4.14348	3.24179	6.6076	1.43723	2.58147	5.2068	9.22298	3.66506	5.6864	3.98409	3.83303	9.25187	0	2.33397	5.86911	7.8319	4.75892	6.19552	1.67297	5.39531	0.773743	3.92295	7.06112	2.41792	4.13263	2.79271	4.37945	5.04534	3.64336
TCGA-A7-A4SA-01	Tumor(n=1101)	4.4046	5.88963	5.28011	2.74734	3.01048	6.31068	0.912267	2.36533	5.99637	8.94843	4.35447	4.37325	4.15287	3.60059	9.7422	0	1.10487	6.26638	7.99916	4.42814	6.6124	2.19188	4.59981	1.30217	3.7753	4.91571	3.26921	2.75123	2.66024	4.4046	3.56181	2.47586
TCGA-A2-A0EN-01	Tumor(n=1101)	4.36411	6.56467	5.25401	2.55454	3.7861	6.47606	0.952632	2.96153	5.23777	9.4535	3.85209	4.46852	4.4045	4.02832	9.56908	0.0749164	1.37095	6.16809	8.20477	4.71095	6.80716	2.14727	5.25507	1.51455	4.05436	5.60629	2.29584	3.40328	1.94853	4.36411	3.69785	3.21381
TCGA-B6-A0IO-01	Tumor(n=1101)	4.97971	4.41103	3.03395	1.03217	2.44008	6.82066	0.153935	2.11959	6.16759	10.6231	4.03636	2.26927	4.67564	2.30801	8.58901	0	0.747946	5.51936	9.74706	3.61839	6.1379	1.55095	5.01234	0.483055	3.56305	4.53919	0.851519	1.65842	1.68158	4.97971	1.61193	1.27381
TCGA-AC-A8OQ-01	Tumor(n=1101)	3.94339	5.62363	4.01374	1.69955	2.56164	5.76458	0.680864	3.69459	5.19054	9.75258	3.20664	4.38926	3.44367	3.88161	8.64763	0	0.928882	5.62543	8.03164	4.24975	5.44479	1.37245	4.57821	2.64672	4.11605	5.21617	1.45059	4.34823	2.21276	3.94339	3.54085	2.34568
TCGA-D8-A27E-01	Tumor(n=1101)	4.2033	5.26822	3.03088	0.806613	3.04845	6.34532	0.482848	1.4105	4.39642	9.37659	3.83369	2.20733	5.33506	2.117	9.93341	0.0816123	0.312549	5.53505	9.24318	3.25817	6.20664	3.7662	5.08894	1.0439	4.28971	4.33723	2.23824	3.08308	2.00061	4.2033	2.14153	2.4392
TCGA-BH-A8G0-01	Tumor(n=1101)	4.56637	7.21769	4.17198	1.8102	3.82745	6.71435	0.761455	1.52737	6.04405	9.67889	4.22449	4.08773	4.32751	2.19191	8.79458	0	0.190299	5.90045	8.40731	4.60813	7.23432	1.55065	5.69185	1.72722	4.79147	6.02907	2.85465	4.39383	2.47428	4.56637	3.58738	3.18016
TCGA-A2-A3XW-01	Tumor(n=1101)	3.18763	5.84213	3.70084	1.67369	3.2075	5.37752	0.169925	2.28466	6.69944	9.43596	2.83222	3.72403	3.23735	2.69962	7.77016	0.361432	0.0558898	5.81479	8.26182	4.72042	6.08998	2.33148	4.43427	1.15309	3.98573	4.33241	2.43912	3.26159	1.40822	3.18763	3.14661	1.79589
TCGA-BH-A0DP-01	Tumor(n=1101)	4.58125	6.17491	4.93425	2.19818	3.47333	6.56535	0.400538	2.71706	5.91672	9.23944	4.35483	2.88272	4.62919	2.40048	9.05775	0.129217	0.474566	5.92634	8.18177	5.52839	6.86448	2.21965	5.33753	1.37623	4.22804	5.47433	2.7945	3.59273	1.94456	4.58125	2.6136	3.09884
TCGA-PE-A5DD-01	Tumor(n=1101)	4.22008	5.35251	4.7351	2.21593	3.3095	5.90313	0.493442	1.23057	6.2008	10.1963	3.77889	4.01707	4.13968	2.29678	8.75883	0	0.471031	5.92951	8.52001	3.47702	5.98937	1.06185	5.98558	1.36832	3.58741	4.66637	1.7417	3.33037	1.40261	4.22008	3.41761	2.18231
TCGA-OL-A66K-01	Tumor(n=1101)	5.01278	4.89681	3.53041	0.658371	3.10229	6.82089	0.132248	1.639	6.61702	9.47751	4.2914	2.09741	5.09375	1.45312	8.58607	0	0.0950467	5.63802	8.51693	3.31761	6.98428	0.950394	4.1989	1.16111	3.60722	4.8603	1.59989	3.19746	1.47788	5.01278	1.90793	1.86449
TCGA-BH-A1FG-01	Tumor(n=1101)	4.77238	3.87087	2.30138	0.41684	2.12615	6.38211	0.359296	1.76447	4.59323	9.36536	3.66889	1.39955	3.96035	1.02247	10.2617	0	0.196607	5.27146	9.07528	4.60711	5.99739	1.6463	5.38503	0.857503	3.29084	4.81787	1.03633	2.57156	1.23088	4.77238	1.21213	1.77286
TCGA-A2-A25D-01	Tumor(n=1101)	4.56484	5.85054	4.90356	2.48295	3.18101	6.46531	1.14692	1.60942	6.61114	9.42251	3.69353	3.81642	3.27083	3.61917	10.1934	0.820322	1.39484	5.88795	8.65933	4.46424	5.9054	1.88741	4.52581	2.12085	3.04581	5.70003	1.94793	3.34379	1.496	4.56484	4.18491	2.40229
TCGA-S3-AA14-01	Tumor(n=1101)	3.85473	4.7723	2.77739	0.757279	3.30524	6.53434	0.0745054	0.675545	5.84947	10.4975	3.31544	1.90296	3.8489	2.25656	9.07388	0.148739	0.293606	5.51965	9.13914	3.02574	6.24206	1.29466	6.6693	0.481609	4.07195	4.11242	1.81967	2.86596	1.84611	3.85473	2.00101	2.20449
TCGA-LL-A440-01	Tumor(n=1101)	4.35416	7.08644	3.2477	1.01714	3.40434	6.3359	1.50954	2.31762	6.41826	9.5291	3.95514	2.66835	4.26441	2.26063	8.9065	0	0.126973	5.9988	8.19044	4.39103	7.16995	3.17591	6.93722	4.35563	4.79934	6.27537	3.12146	4.86427	3.1304	4.35416	3.15748	3.85651
TCGA-A2-A0SW-01	Tumor(n=1101)	3.89375	5.515	5.26219	2.14942	2.94725	5.49823	0.565207	1.53112	4.95168	9.86347	3.5247	4.46882	4.13441	2.81619	9.39942	0	1.86944	5.34998	7.87028	4.26511	5.3712	1.12466	3.85859	1.84627	2.8063	5.44342	1.18979	3.23346	2.18202	3.89375	3.69008	2.44694
TCGA-D8-A1XW-01	Tumor(n=1101)	4.69682	7.28474	3.5691	1.14587	4.48149	6.52593	0.827413	1.98579	5.77175	9.75007	3.75515	2.66369	5.67168	3.07649	9.18355	0	1.12717	5.51685	8.78263	5.00984	6.85809	4.00733	5.03961	0.481402	4.84361	6.82211	3.05045	4.74091	4.62524	4.69682	2.55129	4.1139
TCGA-B6-A2IU-01	Tumor(n=1101)	3.85887	4.05176	2.38924	0.639232	2.69144	6.10339	0.152638	1.15062	5.85382	9.20164	4.07444	1.28877	4.33862	1.47664	9.92741	0	0.14496	5.7279	8.65251	3.33635	5.12533	1.73937	4.43571	0.748719	3.69037	4.18335	1.26303	2.40349	2.0327	3.85887	1.47436	1.86426
TCGA-GM-A2DO-01	Tumor(n=1101)	4.12875	7.14393	6.71344	3.7695	3.31946	7.01929	0.453649	2.56616	6.15065	8.34492	4.55622	5.92234	3.39274	3.96892	8.83024	0.203514	2.56847	5.66104	8.28295	4.88029	6.94013	0.744764	5.09516	1.7894	3.71857	5.76607	1.99794	2.88037	2.22219	4.12875	5.06172	2.88061
TCGA-B6-A0IA-01	Tumor(n=1101)	3.31716	3.43417	0.888305	0.11929	1.04705	6.69483	0.0377336	0.859015	5.65205	9.47414	3.3082	0.501414	3.48597	0.628354	9.59514	0	0.0532504	6.21717	9.2007	1.52155	5.12644	1.76137	4.54599	0.178874	2.84217	3.36219	0.342782	1.93802	0.269273	3.31716	0.406428	0.465295
TCGA-C8-A26Y-01	Tumor(n=1101)	4.51015	4.74984	2.89317	1.10534	2.55348	6.60692	0.268913	2.9289	4.93675	9.50769	5.26745	2.41392	4.67114	2.92225	10.5663	0.0738202	0.558659	6.74071	9.28881	4.87294	6.08921	2.21574	5.42718	1.00043	4.64155	4.55201	1.1825	2.50934	1.39846	4.51015	2.19178	1.73942
TCGA-AN-A0G0-01	Tumor(n=1101)	4.60931	4.92737	2.19191	0.537346	2.95817	6.9065	0.494979	2.11213	5.98896	11.6766	4.01027	2.06984	5.16615	2.09194	10.8061	0	0.921589	5.74363	9.80966	3.88812	7.28267	1.70801	3.7381	0.582267	3.63322	4.42847	1.11989	3.77947	1.13796	4.60931	3.77462	2.55107
TCGA-AO-A0JG-01	Tumor(n=1101)	4.42653	6.03975	5.96406	2.84483	4.12908	6.62717	0.445515	1.09079	5.1925	9.57526	4.28566	4.59485	5.55955	3.15233	10.1767	0	1.27429	6.06752	9.0961	4.07018	6.34327	1.87888	4.79099	1.61438	3.88201	5.1817	2.21023	4.0582	2.56939	4.42653	4.48774	3.23857
TCGA-E2-A1LH-01	Tumor(n=1101)	4.76723	6.08824	4.93178	2.53184	2.54199	5.84452	0.358846	2.60886	5.30383	9.36961	3.20358	4.55611	2.65903	3.4349	8.0685	0.19497	2.29555	5.68399	8.44131	4.30454	5.20725	2.38292	4.04515	2.20423	3.33463	5.53226	1.3259	5.84092	1.34039	4.76723	3.85306	1.78864
TCGA-AN-A0FY-01	Tumor(n=1101)	5.29261	5.00537	2.44607	1.04292	3.4505	7.6382	0.481196	2.4927	6.15019	10.1477	3.40051	2.10578	4.30488	3.27219	9.90944	0.0842004	0.272859	5.36644	8.30027	2.94409	6.01054	2.41706	4.51984	0.57289	3.347	4.73939	1.15756	4.36942	1.21884	5.29261	1.76698	2.23952
TCGA-E2-A1L9-01	Tumor(n=1101)	4.93164	6.05002	3.17552	0.940355	3.80638	7.02833	0.733788	3.49725	5.39013	9.46892	4.91179	2.51493	4.43513	3.13445	10.2168	0.15782	0.444137	6.79727	9.46865	4.53338	7.12751	3.6981	4.99085	1.07176	3.87416	5.70365	1.92858	5.36183	2.25402	4.93164	2.10896	3.56838
TCGA-BH-A0W5-01	Tumor(n=1101)	4.6605	6.78949	4.60512	1.85611	3.94584	6.94539	0.675545	3.49306	5.57869	9.46584	4.54383	5.43097	4.4779	3.94545	9.30925	0.100305	2.01532	5.87514	8.56838	4.60923	6.84971	2.23073	5.34741	0.994652	4.35847	5.68547	2.92279	4.10466	2.51775	4.6605	4.12172	3.04633
TCGA-AQ-A54N-01	Tumor(n=1101)	3.40735	4.15999	2.44199	0.475189	1.8441	5.81608	0.142871	2.15966	6.93019	9.27342	3.11911	1.13888	3.73628	2.07735	8.79839	0	0.289008	4.70805	8.18168	3.78229	4.74556	1.07101	3.48298	0.119688	3.0621	3.29409	1.45049	0.459746	0.675635	3.40735	1.56345	0.628727
TCGA-GM-A3NY-01	Tumor(n=1101)	3.67797	4.51207	2.61308	0.746829	2.88012	6.61294	0.113567	0.781653	5.859	9.02963	4.16436	2.23069	4.18363	2.1165	8.4321	0	0.339935	5.32988	8.84753	4.26678	5.61082	1.38073	3.66412	1.61377	2.66173	4.33188	1.31574	1.81914	1.28445	3.67797	1.27596	1.42288
TCGA-A8-A09E-01	Tumor(n=1101)	4.1531	3.98516	1.97435	0.225522	2.2053	6.58832	0.659377	0.796598	6.04708	10.1922	3.99035	1.70084	5.21507	1.55434	11.2264	0.316957	0.226755	6.79458	10.0732	2.62849	5.29481	0.953228	4.68605	0.97306	3.98367	4.29886	0.923187	2.71097	0.852239	4.1531	1.70699	2.041
TCGA-AR-A0TX-01	Tumor(n=1101)	4.72868	6.82789	5.14991	2.10269	3.4779	7.15353	1.3846	2.79996	5.48163	10.1287	4.53697	4.85927	6.34595	4.30896	10.2249	0.0989585	2.1356	5.97089	8.55181	4.97259	7.22514	1.73816	6.02819	0.984699	4.1359	5.39329	2.00737	4.25222	2.78821	4.72868	4.50877	3.45603
TCGA-AQ-A04J-01	Tumor(n=1101)	5.24139	6.48936	4.3259	2.21297	3.72168	7.18984	0.388906	3.26668	5.65133	10.0237	3.86539	3.35222	4.21395	3.41155	9.44492	0.383386	0.23352	5.5757	8.44933	4.50583	7.1339	2.06443	5.3101	1.90153	4.3593	5.60481	2.64125	4.44489	1.82701	5.24139	3.42445	2.70354
TCGA-AR-A2LJ-01	Tumor(n=1101)	4.11458	6.86366	3.83388	1.78044	3.43611	6.32293	1.17792	4.78204	6.53579	9.62657	3.21824	4.32101	3.57513	2.60395	8.74841	0	0.803227	5.47373	8.51637	4.31853	6.09742	2.92528	4.20222	2.08512	3.93805	6.09553	2.62861	2.80645	1.18967	4.11458	3.44004	2.71912
TCGA-OL-A66H-01	Tumor(n=1101)	4.46301	6.80338	3.37251	1.16401	3.38925	6.28724	1.14163	0.832444	6.44666	10.1558	4.38786	2.96364	4.97912	2.61294	9.55422	0	0.379066	6.35637	9.24419	5.07167	6.80605	3.15134	4.33762	4.29076	3.98951	5.9032	3.26383	3.80948	1.68014	4.46301	3.27365	2.99899
TCGA-AC-A23C-01	Tumor(n=1101)	5.09684	5.60405	4.36964	1.77429	3.10956	6.74015	0.898557	4.02853	4.62771	9.84671	4.61974	3.27775	5.36528	2.95252	10.4553	0	1.10111	6.17065	9.30809	4.97288	7.1416	2.25384	6.59662	1.00396	4.53672	5.49304	2.8933	4.08717	2.38769	5.09684	2.86293	3.18807
TCGA-D8-A1XQ-01	Tumor(n=1101)	5.26673	6.73499	4.04369	1.28582	3.09721	6.98804	0.953228	5.00833	6.39566	10.6759	3.39236	3.65684	5.51038	3.31293	10.9151	0.0803848	1.91747	6.89385	9.47871	4.25654	7.34163	4.57509	4.53445	2.50878	3.64721	6.23071	1.97893	4.44824	2.73505	5.26673	3.60679	3.20351
TCGA-E2-A156-01	Tumor(n=1101)	5.33682	5.09904	0.298306	0.0926134	3.01432	7.06954	0.139862	3.2246	5.29176	9.45376	3.76753	0.358509	5.33209	2.36227	10.1918	0.273456	0	5.9828	9.09292	4.54231	6.49168	2.66753	5.36681	0	4.56624	3.65413	1.99418	2.72264	1.86869	5.33682	0.980757	1.87857
TCGA-AC-A6IV-01	Tumor(n=1101)	4.59318	6.76913	4.60059	1.91991	3.97085	6.82564	1.01493	3.11422	6.28715	9.58708	3.93952	4.01886	4.19536	2.99282	9.31138	0.0988238	0.576571	5.96541	8.30895	4.77458	7.14248	1.6668	5.83395	1.31927	4.04444	6.3444	3.01977	4.61444	2.90716	4.59318	4.02369	3.80279
TCGA-E2-A15E-06	Tumor(n=1101)	4.48966	5.43816	3.72392	2.264	2.33794	6.94231	0.230695	2.59798	5.49441	9.55193	4.06951	2.68809	4.5478	2.10655	10.3404	0	0.0768327	6.19588	9.23405	6.14329	5.47002	1.11577	4.65934	0.365357	3.34153	4.3533	1.47015	2.67007	1.94688	4.48966	2.12707	1.88554
TCGA-D8-A1X6-01	Tumor(n=1101)	4.88296	6.59367	2.88834	0.49774	3.35171	6.48961	1.03513	2.04362	6.58623	9.14339	3.60315	1.56784	3.90179	1.98094	10.1948	0.160662	0.267955	6.02226	8.99731	4.55446	7.21581	4.7358	2.4587	0.967685	4.5617	5.52395	3.25382	3.14419	2.14202	4.88296	1.36211	3.40631
TCGA-A8-A0AD-01	Tumor(n=1101)	4.1614	6.30797	2.43725	0.365693	3.68256	6.32626	0.823016	1.69817	5.41091	9.74327	3.58883	1.35027	5.20513	2.17188	9.62018	0.252295	0.0924781	5.99837	8.87749	4.07408	6.68264	3.71361	4.5617	0.158596	4.26508	4.99212	2.96264	4.35519	2.60568	4.1614	1.426	3.08291
TCGA-A8-A07G-01	Tumor(n=1101)	4.76647	5.14707	3.58363	1.70651	3.66705	6.71385	0.603692	2.54238	5.19866	9.81277	3.89657	2.45117	4.6198	2.56606	10.6037	0	0.127237	5.24897	9.34331	4.80968	6.87452	1.7311	5.69338	0.216486	4.40404	5.39429	1.82762	4.00041	2.03605	4.76647	2.30024	2.64266
TCGA-C8-A130-01	Tumor(n=1101)	9.0705	4.51493	4.08132	1.30492	3.56558	8.1167	0.347892	1.0397	6.29732	9.94165	3.35879	2.8946	3.74368	2.90051	9.89243	0	0.47228	5.31266	8.34111	3.13389	5.33679	1.15672	3.94659	0.435735	3.55729	4.69423	1.09031	3.62323	1.24592	9.0705	2.47853	2.28848
TCGA-AN-A046-01	Tumor(n=1101)	4.23616	6.06561	5.07808	2.32941	3.12887	6.35539	0.566377	1.93032	5.21024	10.1555	3.77018	3.86873	4.38558	3.77802	9.45741	0.430606	1.16672	6.08971	9.94897	3.74297	5.96387	2.33365	4.81529	0.828388	3.61904	4.87593	1.75881	3.43094	1.80343	4.23616	3.84069	2.62581
TCGA-E2-A1AZ-01	Tumor(n=1101)	4.87129	6.63064	4.79187	2.2042	4.22389	7.20836	1.2097	2.06874	5.72728	11.2415	3.67864	4.02067	4.53846	4.17789	10.8357	0.742179	1.78522	7.39675	9.17463	5.71657	6.89284	3.11937	5.83284	1.75992	3.76896	5.81447	2.02063	4.60369	2.68802	4.87129	4.21248	3.29734
TCGA-B6-A400-01	Tumor(n=1101)	4.40004	6.23319	2.79477	1.124	3.6249	6.4102	0.625925	4.29617	6.44035	10.2806	3.28707	2.93736	4.11346	4.35428	10.3912	0.086512	0.228234	6.20282	9.10391	4.06791	5.78037	4.04008	4.77452	2.42994	4.42511	5.05351	1.65563	4.17801	1.52632	4.40004	2.92879	1.86001
TCGA-Z7-A8R5-01	Tumor(n=1101)	4.54877	5.2095	4.01468	2.22712	3.35775	6.54325	0.783247	1.67482	6.46664	9.30475	3.2468	3.26824	3.59007	1.23131	9.16738	0	0.548338	5.37385	8.38081	4.8714	6.90198	2.58441	4.8227	4.62186	3.54873	6.57654	1.87806	3.41309	0.316377	4.54877	3.75662	2.31156
TCGA-E2-A155-01	Tumor(n=1101)	8.46744	4.04482	2.86186	0.433387	2.6484	6.30245	0.237931	0.483468	4.76762	9.86742	3.85313	1.11043	5.36442	1.4232	10.7906	0	0.059909	5.88911	9.25287	1.91273	5.32456	1.1232	5.58409	3.82155	3.91734	3.55523	0.915712	2.80201	1.19402	8.46744	1.15348	1.69466
TCGA-E2-A109-01	Tumor(n=1101)	3.97574	5.22031	3.59248	0.47892	3.58147	6.68608	0.428035	2.59106	5.4517	10.1042	4.36079	3.10809	4.69478	2.89282	11.2099	0.098689	0.316377	6.57025	9.09624	3.15394	5.82908	0.688673	3.94076	0.264116	4.00034	4.69257	1.1615	4.03155	1.56535	3.97574	2.47905	2.30334
TCGA-BH-A1EN-01	Tumor(n=1101)	4.31976	4.87973	2.02127	0.389787	2.47488	6.49863	0.56179	0.846714	4.89205	9.41644	3.88388	0.868766	5.54447	1.10949	10.1805	0	0	6.13742	9.39177	2.52687	5.90564	0.980318	3.96481	0.49334	3.99024	4.17332	1.12406	3.76773	1.22774	4.31976	1.82456	2.65005
TCGA-AR-A1AQ-01	Tumor(n=1101)	3.94154	6.2009	4.82893	1.96333	2.96776	6.87529	0.908198	2.54535	5.45608	10.7881	2.56247	4.12446	4.14723	3.64803	9.35864	0.569297	2.70179	5.93078	8.92238	5.11141	6.23999	2.60117	4.08636	1.49651	3.24923	5.57518	1.76689	2.95248	1.68073	3.94154	4.21128	2.47941
TCGA-E2-A574-01	Tumor(n=1101)	5.26757	2.80422	1.85774	2.85094	1.55964	7.27129	0	0.778461	6.19525	11.0974	3.07702	0	3.89484	0.405012	9.55379	0.212881	0	4.40326	9.77032	1.53272	6.77438	1.13534	3.64446	0.952035	3.13026	3.16867	0.324811	2.82579	0.194465	5.26757	0.426855	0.445303
TCGA-A2-A1G0-01	Tumor(n=1101)	4.80053	5.94037	4.31314	1.86057	3.86036	6.6696	0.346758	1.39698	5.17524	9.76607	3.82716	2.93693	4.35198	2.05981	10.2767	0	0.141302	5.71864	8.25786	4.02045	6.69896	3.55395	5.11018	2.72251	4.66195	5.14256	4.23255	3.60558	2.74063	4.80053	3.24952	3.31774
TCGA-AC-A4ZE-01	Tumor(n=1101)	3.89806	4.91013	4.30981	1.40969	2.94041	6.4201	0.393197	0.501312	5.88296	9.69877	4.11285	2.64982	4.74147	1.63942	9.87181	0.105008	0.50457	5.81647	8.67586	3.15672	5.25853	0.848317	3.99773	2.72371	4.10277	4.18852	1.69608	2.94433	3.27065	3.89806	2.95338	2.42562
TCGA-AR-A24O-01	Tumor(n=1101)	4.92545	6.14786	4.60234	1.90269	4.33231	7.25673	0.850879	2.51369	4.90165	9.98898	4.31078	3.16557	4.90809	1.74554	9.7747	0.385597	0.710878	6.21256	9.19548	4.72667	7.23101	3.6204	6.25839	2.7137	4.0664	5.88406	2.95112	5.04432	3.06521	4.92545	3.03517	4.08726
TCGA-BH-A0AV-01	Tumor(n=1101)	5.74604	5.75835	2.10192	0.272023	3.59203	6.46566	0.45586	4.69352	5.66722	9.68365	3.95575	2.16883	4.50715	2.16668	9.87339	0.100978	0.380175	6.48262	8.97904	4.1591	7.1017	3.92174	5.94184	3.34704	4.70954	6.12951	2.32395	6.17868	1.36115	5.74604	2.12396	3.29536
TCGA-C8-A137-01	Tumor(n=1101)	7.61165	3.41795	1.10996	0.379732	2.76003	7.22466	0.14104	0.211511	4.67473	9.81856	4.44368	0.96229	3.98675	2.52349	11.2228	0	0	5.1137	8.97012	2.64455	5.97772	0.933346	4.31051	0.0603241	3.33175	4.43912	0.604261	3.12005	0.638954	7.61165	0.541911	1.99016
TCGA-B6-A0RL-01	Tumor(n=1101)	4.85082	3.16403	3.44521	0.0790196	1.43317	6.96992	0.0965317	0.615228	6.34192	8.63115	3.21271	0.291132	4.40449	1.08277	10.8032	0.360196	0	5.44552	8.90363	1.72264	5.23856	1.71088	6.20248	0.0409625	3.64934	2.06785	0.690015	0.451541	0.425674	4.85082	0.360083	0.599603
TCGA-OL-A5RV-01	Tumor(n=1101)	4.80194	4.99406	3.48379	1.19219	3.34035	6.48889	0.240864	2.42269	6.18856	9.47451	4.08078	1.86255	4.75131	2.37679	9.51591	0	0.452595	6.2149	8.53415	4.10396	6.90207	1.08896	5.39835	1.94381	4.02599	4.20196	1.95353	3.65282	2.15189	4.80194	2.32351	2.40482
TCGA-B6-A0IM-01	Tumor(n=1101)	4.85973	5.10468	2.40969	0.612683	3.01001	6.82683	0.421802	4.03329	5.98868	10.1586	3.37973	1.85523	4.32041	1.56472	10.0138	0	0.170951	6.08285	9.15974	2.67111	6.27405	2.10128	4.95848	0.477885	4.37764	4.23306	1.62952	4.3089	2.33282	4.85973	2.27855	2.31548
TCGA-B6-A0IK-01	Tumor(n=1101)	5.10898	5.15586	3.57575	0.861717	3.22937	7.25571	0.401521	1.97435	5.41178	9.89454	4.46832	2.76952	5.22682	2.65508	10.7825	0	0.659833	6.77403	9.77051	3.41747	6.85172	2.09332	4.42005	1.08079	3.86132	5.33279	1.09748	3.24767	1.55361	5.10898	2.68221	2.31452
TCGA-B6-A0WX-01	Tumor(n=1101)	4.88766	5.45203	4.22616	1.77205	3.32852	6.55231	0.350045	1.95784	5.56306	10.6643	3.66811	3.0898	4.49472	2.48803	9.78519	0.189919	0.314639	6.14761	9.12176	4.16616	7.22748	1.39413	4.86762	0.513996	3.67571	5.54942	1.66607	3.2623	1.43461	4.88766	2.54915	2.36908
TCGA-AR-A24H-01	Tumor(n=1101)	6.03492	5.94876	4.26388	1.50513	3.05566	7.7451	1.1101	2.05866	5.92575	9.37845	3.86972	3.1804	5.26052	3.024	10.8873	0.165815	1.33256	6.52251	9.32966	4.13894	6.44181	2.27402	3.18304	1.98648	4.02357	5.37757	1.8612	3.80082	2.16993	6.03492	3.0816	3.30166
TCGA-B6-A0IQ-01	Tumor(n=1101)	4.21983	4.62914	3.40269	1.12155	2.54233	7.04275	0.146525	4.75436	6.12819	10.5351	3.54572	2.46978	4.02141	3.02128	9.34026	0.133958	0.933875	5.42185	9.60477	4.28592	6.36601	1.52922	3.0215	0.774418	2.96787	3.54414	0.776609	0.856548	0.87342	4.21983	3.05833	0.663937
TCGA-D8-A27N-01	Tumor(n=1101)	5.08028	6.25593	3.79704	1.27745	3.51177	6.08551	0.879392	3.1147	5.69057	10.0012	4.12199	2.83675	4.84759	2.3838	11.0139	0	0.490467	6.00061	9.02249	3.86764	6.50487	3.34498	4.59492	1.19547	3.77769	5.91995	2.16121	4.38639	2.54179	5.08028	2.64556	3.65485
TCGA-C8-A275-01	Tumor(n=1101)	4.78234	6.27313	4.72755	1.71264	3.24094	7.64034	1.01742	1.6319	5.56304	9.56611	4.02993	4.43009	4.24986	3.95879	11.3491	0.153157	2.42828	6.88835	8.41753	4.4665	6.32439	2.06492	6.04352	0.965987	3.76378	5.59902	1.47436	3.57159	2.45188	4.78234	4.32106	3.09273
TCGA-B6-A0IG-01	Tumor(n=1101)	4.95748	4.08449	2.96431	0.69073	2.34233	7.03858	0.28155	0.848237	5.93041	10.6267	3.68844	2.11527	4.6894	2.74145	9.64871	0.995304	0.252416	5.73103	9.87276	2.63448	6.5228	1.01135	6.18977	0.956131	3.16253	4.19491	0.70779	3.27099	0.801738	4.95748	2.04495	1.25804
TCGA-E9-A243-01	Tumor(n=1101)	4.70333	6.87981	5.99682	3.07379	3.80654	6.54866	1.22589	3.24752	4.4528	9.8563	4.15645	4.42625	5.18825	3.08081	10.7183	0.0923428	3.63848	6.02421	8.98105	5.35588	6.94998	3.05658	6.07478	0.819014	4.06521	6.75808	2.68302	4.04556	3.36926	4.70333	4.60749	4.40114
TCGA-D8-A1JE-01	Tumor(n=1101)	4.70092	6.33615	2.93868	0.916706	4.19216	6.63316	1.11949	1.56008	5.06632	8.63972	4.49165	2.39067	5.65125	2.43224	10.7357	0.333195	0.49057	6.62176	8.83536	4.91411	6.85884	4.37448	5.10613	0.337311	4.33524	5.75845	2.41527	5.07988	3.50804	4.70092	1.57027	3.91331
TCGA-E2-A1LE-01	Tumor(n=1101)	3.82249	5.83071	5.53773	3.02836	3.36107	6.67986	0.586789	1.68005	6.27739	9.7721	4.76367	4.35998	4.33448	3.37148	8.57904	0.102322	1.33754	5.5468	8.80435	3.79911	6.54709	2.18412	5.30812	1.56881	3.35873	5.18594	1.87145	3.59017	1.30293	3.82249	3.41232	2.54787
TCGA-AC-A6IX-01	Tumor(n=1101)	5.05583	5.72081	3.95854	1.34107	3.64282	6.90637	0.872474	1.95542	6.24181	9.36342	4.59682	3.33584	4.86472	3.03707	9.86099	0.216858	0.478402	6.34223	8.99629	4.44538	6.77693	2.84687	6.95482	2.90248	4.58127	5.57682	2.8243	3.95107	2.02375	5.05583	2.98477	3.33548
TCGA-A8-A09Q-01	Tumor(n=1101)	4.16559	6.78427	3.54657	1.08325	3.43502	6.19204	0.894294	1.27453	5.26966	10.1228	2.92767	3.43937	4.44143	3.20333	10.0117	0	1.44917	6.42829	8.89216	3.93148	6.21707	2.08035	6.83523	0.568908	3.27992	5.44067	2.0202	4.17586	3.27794	4.16559	3.44027	3.64811
TCGA-AN-A0AL-01	Tumor(n=1101)	4.04045	5.56992	2.79954	0.834792	3.50771	7.215	0.731878	0.76086	5.69579	10.4346	4.37719	2.66696	4.34675	2.94535	10.1906	0	0.253989	6.01696	9.15537	4.3209	6.00511	2.10809	5.96115	1.72648	3.60656	5.87636	1.88151	5.03448	1.13599	4.04045	4.82649	2.73385
TCGA-A2-A4RY-01	Tumor(n=1101)	4.46982	5.83857	4.04043	1.61622	3.80673	6.93136	0.267356	5.00819	6.17307	9.53344	4.22983	2.90714	4.20282	2.61405	9.18735	0	0.658371	5.8387	8.15011	5.16154	6.90334	2.49948	5.94763	2.95784	4.12264	5.04597	2.45507	3.92727	2.33365	4.46982	3.48687	3.08192
TCGA-AR-A5QQ-01	Tumor(n=1101)	4.89203	6.25417	5.0987	2.19985	2.8166	6.61357	0.648926	3.33688	6.54506	10.4848	3.98036	3.77218	3.03678	4.16619	9.71111	0	1.41711	5.95493	9.16362	5.83113	6.52803	5.0652	4.75129	3.20052	3.84276	6.0771	3.89285	7.54503	1.37707	4.89203	4.60445	2.20461
TCGA-D8-A140-01	Tumor(n=1101)	4.0443	5.48087	4.37279	1.25629	3.19672	5.93319	0.569977	1.75839	5.40081	9.96132	4.31211	3.91338	5.15574	3.31972	10.0163	0.778209	0.682933	5.98923	9.6289	4.68022	5.38446	2.41126	3.76993	0.927517	4.53206	5.06826	1.49006	3.30679	2.14179	4.0443	2.74222	3.00865
TCGA-A2-A0YH-01	Tumor(n=1101)	4.84325	6.60499	4.08846	1.84868	3.01014	6.69758	1.2383	2.73118	6.04928	9.47094	3.77104	3.81224	3.76873	4.11164	9.95218	1.28948	0.362778	6.5212	8.74293	5.67325	6.63896	2.1852	6.62917	0.386038	4.43779	5.72589	2.57669	5.39858	2.77343	4.84325	3.9802	3.79114
TCGA-B6-A3ZX-01	Tumor(n=1101)	4.28702	6.86433	5.95263	3.43797	3.23724	6.34661	0.95888	4.76501	6.12324	10.075	4.38709	5.91663	4.6144	4.88419	8.88919	0.167101	1.54325	5.89845	8.18232	4.9501	6.64974	1.51919	5.85067	1.54468	4.66824	5.65009	2.20126	3.44468	2.2878	4.28702	4.82768	2.3255
TCGA-A1-A0SE-01	Tumor(n=1101)	4.27134	4.72287	4.19955	1.63343	3.68054	7.01653	0.174279	1.84523	5.81407	9.82918	4.05858	2.55508	4.8434	1.66271	10.5462	0	0.0732718	6.07462	9.1888	3.77118	6.12591	1.35101	5.431	0.766383	4.56824	4.48763	1.43205	3.54305	1.41765	4.27134	2.64023	2.47501
TCGA-AR-A1AN-01	Tumor(n=1101)	4.59112	5.81317	2.32565	0.661932	3.30298	6.93421	0.4728	3.49801	5.42419	10.7681	3.37393	1.84189	4.80655	1.72735	10.1845	0	0.067501	5.99448	9.4969	3.2714	6.37824	2.15368	5.69417	0.923644	3.5426	5.51769	2.16253	4.51407	1.62812	4.59112	1.91207	2.77385
TCGA-A8-A08R-01	Tumor(n=1101)	5.17544	6.58531	4.05877	1.52872	3.09041	6.98524	0.949199	4.37581	6.46603	9.80152	3.51521	3.79907	4.94202	3.31882	10.3171	0.162468	2.16002	6.18621	8.53469	4.33277	5.98178	2.82782	4.88471	0.745711	4.2246	5.7152	1.96894	6.71802	3.232	5.17544	4.66963	3.43619
TCGA-OL-A5RX-01	Tumor(n=1101)	4.89678	5.61796	4.09024	1.65265	3.33918	7.12659	0.280481	2.12852	6.13298	9.20725	4.00345	2.8235	4.65137	1.96236	9.20734	0	0.492007	6.14371	8.4395	4.2077	7.50613	2.91495	4.65624	3.67063	3.9248	4.64749	1.97585	3.44591	1.97929	4.89678	2.54927	2.57097
TCGA-AR-A2LO-01	Tumor(n=1101)	4.38292	6.2358	5.22438	2.56891	3.77933	7.1446	0.658189	2.80391	6.1192	9.18755	4.25881	4.51319	4.32152	3.66962	10.0633	0	1.04761	5.65725	8.2544	4.73723	6.7011	4.05539	5.15082	2.48862	4.24777	5.43707	3.01241	3.4037	3.32678	4.38292	3.93463	3.30337
TCGA-BH-A0BD-01	Tumor(n=1101)	4.07791	6.14067	4.39893	1.7096	3.31458	6.94258	0.640066	2.93047	5.79094	10.0828	3.82453	3.59997	4.63298	3.18717	10.2185	0.27274	1.13836	6.39038	9.37067	5.90936	6.35719	2.42506	4.97598	1.4111	4.32035	5.46258	2.03903	3.86861	2.29678	4.07791	3.47234	3.16195
TCGA-AR-A24N-01	Tumor(n=1101)	5.06751	4.83931	2.82289	0.845269	3.45478	6.66304	0.406101	3.48738	5.48306	9.21561	3.95496	2.15682	5.13767	2.28724	10.3232	0.172359	0.233643	5.81031	9.46447	4.38502	5.93556	1.85531	4.67611	1.40419	3.40636	4.89988	1.58727	3.77431	1.8213	5.06751	1.72439	2.61164
TCGA-AR-A2LH-01	Tumor(n=1101)	4.63487	6.63374	5.15508	2.84121	3.40254	6.49383	1.18314	1.71603	6.28755	9.88732	4.00859	4.49218	4.85467	3.56875	9.64391	0.711759	0.198243	6.38056	9.91048	5.37891	6.96295	2.49149	5.88524	4.16162	4.0865	6.0842	2.65764	4.66427	1.66485	4.63487	4.64257	3.06381
TCGA-AR-A1AO-01	Tumor(n=1101)	4.59339	7.89529	5.45068	2.76118	3.70607	6.81031	2.3632	2.64526	6.23742	10.2561	4.48917	4.05677	4.41589	3.47283	9.93104	0.16633	1.69786	7.16032	8.91658	5.45074	7.48495	4.44901	6.61763	4.13181	5.05182	7.32165	3.23825	4.85277	3.04417	4.59339	4.87314	4.29449
TCGA-BH-A1EW-01	Tumor(n=1101)	5.18187	5.86485	4.99931	1.99371	3.37692	7.15942	1.33274	2.14685	5.92067	10.2638	4.01572	3.07023	5.80608	3.0968	10.6247	0.124593	0.247928	6.59347	9.28051	4.18384	6.81546	2.92435	6.45535	5.03537	4.60076	5.41188	2.16092	4.55013	1.3616	5.18187	4.22552	3.11673
TCGA-BH-A0W3-01	Tumor(n=1101)	4.35144	5.4504	1.90346	0.233765	2.98417	7.02832	0.505891	3.71297	5.55783	9.21126	4.96743	2.07519	5.26772	2.26649	10.1535	0.577151	0.117961	6.86952	9.06025	3.5048	6.4634	3.76389	4.55255	0.0702519	4.08823	4.10793	2.56221	2.47311	2.32726	4.35144	1.07478	2.61384
TCGA-EW-A1PF-01	Tumor(n=1101)	4.68394	5.79162	3.42652	1.15963	4.21404	6.01723	0.419647	1.60274	5.37898	9.89669	4.01878	3.23531	4.84549	2.91091	9.67151	0	0.213876	6.4627	8.9141	3.58353	6.5189	3.30365	5.35197	2.63366	4.03656	4.95415	2.33064	4.4284	2.84772	4.68394	2.53993	3.34096
TCGA-S3-A6ZG-01	Tumor(n=1101)	4.76474	5.92598	3.85411	1.3691	3.00856	7.21477	0.588805	1.68415	6.47941	9.02939	4.6644	3.10101	5.09685	2.56918	10.5815	0	0.595695	6.11637	7.90554	3.66881	6.00809	1.56291	3.90196	0.504773	4.26685	5.00035	1.71339	2.84527	3.06855	4.76474	2.65771	2.7725
TCGA-E9-A22A-01	Tumor(n=1101)	4.41098	6.06667	4.89712	2.04418	3.48025	6.80771	0.920979	2.34922	5.61207	10.1084	3.55933	4.12391	3.94061	4.24385	9.12189	0.132774	1.43429	6.21412	9.15069	4.5011	6.31769	2.22271	5.41029	0.554736	3.1626	6.29373	2.04907	5.68633	1.27149	4.41098	3.63585	3.31713
TCGA-A2-A0YT-01	Tumor(n=1101)	5.05782	5.05935	4.00919	1.48078	3.32191	6.51001	0.712816	1.38637	5.33528	9.84678	3.79391	2.21739	4.96314	1.35428	10.8572	0.314639	0.225028	5.34163	9.35131	3.28306	5.93181	1.65076	4.61372	2.80273	3.79594	4.94078	1.8996	4.42679	1.91598	5.05782	2.76224	2.82489
TCGA-B6-A0IN-01	Tumor(n=1101)	3.73376	5.06216	2.40076	0.746055	3.00333	5.76538	0.467279	1.12823	5.04292	9.71375	2.62712	2.71782	3.23349	2.39567	8.54104	0.0568609	0.290188	4.66535	9.09503	2.85563	5.18686	2.16176	3.42487	2.07984	2.28297	5.25419	1.13698	3.10996	0.971442	3.73376	2.39119	1.99906
TCGA-C8-A1HJ-01	Tumor(n=1101)	4.44883	3.51629	3.01805	1.56599	2.4709	8.1957	0.602362	1.44217	5.45757	8.93511	2.36199	1.8506	3.82715	2.68498	11.1636	0.346191	0.908198	5.18727	8.91308	2.6295	6.4738	2.3167	4.08666	3.52365	3.30926	4.246	0.739934	3.19988	0.467697	4.44883	2.59201	1.56793
TCGA-AQ-A7U7-01	Tumor(n=1101)	4.29009	7.25571	6.80989	3.76267	4.00694	6.41359	1.04551	2.65592	6.50126	10.1249	4.90817	6.05386	4.87348	5.01331	8.98703	1.13573	2.26066	6.68639	8.88752	5.98424	6.95352	2.85278	5.67429	2.46166	4.22927	6.13313	3.71066	4.66815	3.32076	4.29009	5.22348	3.68208
TCGA-D8-A1JI-01	Tumor(n=1101)	4.19099	5.29309	2.51594	0.733528	2.86612	5.98235	0.817951	3.01073	5.35479	9.80778	4.22201	1.58823	4.98522	1.67351	10.205	0.130667	0.0918014	5.89573	9.63808	3.23692	6.05163	3.34605	4.02011	0.547055	4.47566	4.15241	2.13057	2.17805	1.48125	4.19099	1.59493	2.42849
TCGA-GM-A2D9-01	Tumor(n=1101)	4.07049	5.36617	2.48857	0.687509	2.99978	6.38599	0.0797024	1.90122	6.28694	9.26993	4.01389	2.59333	4.08892	1.95595	8.78645	0	0	5.81264	9.41354	4.26663	6.05317	1.09484	4.32702	1.18549	3.44191	4.72825	2.1938	2.59484	1.52812	4.07049	1.59297	1.86124
TCGA-A8-A06R-01	Tumor(n=1101)	4.33589	5.13205	2.43034	0.589955	3.29775	7.58676	0.610511	1.7395	5.44303	9.8769	3.93531	2.97041	4.70757	2.87643	12.2545	0	0.661567	5.50199	8.92914	3.93308	6.32803	2.38711	4.61289	1.28392	3.23665	5.89298	1.37189	4.22376	2.06205	4.33589	2.14971	2.69443
TCGA-AR-A1AT-01	Tumor(n=1101)	4.41311	6.57536	5.10748	2.03995	3.57334	6.66131	0.714136	2.06095	6.05748	10.7688	3.97501	4.5008	4.91818	3.76036	10.2687	0	1.1944	6.55572	9.75948	5.2254	6.75075	1.30112	5.15112	0.881978	4.36346	5.6513	3.04292	4.47248	2.47711	4.41311	4.80226	3.38451
TCGA-AO-A1KP-01	Tumor(n=1101)	4.43585	3.16048	1.82183	0.153027	2.53057	7.52238	0.0607392	1.08066	5.01974	8.04139	3.65032	1.11337	4.17832	1.74214	10.2028	0.371169	0	5.36633	8.74916	1.78094	6.04967	1.86821	5.24666	1.41457	2.80494	3.83792	1.01092	2.07183	0.521051	4.43585	0.57415	0.851759
TCGA-AN-A0AJ-01	Tumor(n=1101)	8.23517	6.36156	4.8265	2.09322	2.77966	7.35555	0.981926	1.94673	6.13416	9.4974	3.31487	4.24868	4.30061	3.84302	10.5443	0.251325	2.53384	5.6127	8.84608	4.25391	6.16774	1.79768	7.43913	0.964879	3.88486	5.65866	1.38554	3.79998	2.21338	8.23517	4.4138	3.06295
TCGA-A8-A07F-01	Tumor(n=1101)	5.85521	6.02028	4.16266	1.28907	3.78532	6.78977	0.963326	4.59731	5.98838	10.3418	4.21423	2.92678	4.86903	2.99141	10.2364	0.10608	0.338453	6.28071	8.75822	4.32436	7.5616	1.96155	7.21026	0.282973	4.28588	5.55989	2.03062	3.95385	2.82024	5.85521	2.33463	3.37808
TCGA-GM-A3XG-01	Tumor(n=1101)	4.63637	4.15355	2.63633	0.938926	3.24589	7.00527	0	1.24732	6.47727	9.3959	3.62245	1.70474	3.63387	1.7536	8.88547	0	0	5.29239	8.66323	4.8584	6.85594	0.772899	4.55181	1.5743	3.8379	3.96731	1.6867	3.14491	0.779974	4.63637	1.00518	1.77134
TCGA-AR-A0TV-01	Tumor(n=1101)	4.90367	6.26708	4.83164	1.75553	2.7532	6.08021	0.643856	1.95039	5.50581	10.3402	3.65052	3.53339	5.13945	2.95302	9.90626	0.097476	1.53002	5.8763	9.56346	3.84595	6.03207	2.33697	3.51963	0.567253	4.42286	4.96845	1.64219	3.04303	3.2136	4.90367	3.75013	2.63155
TCGA-A2-A3XY-01	Tumor(n=1101)	4.9988	6.47559	3.51047	1.40915	3.16652	7.21305	0.899872	5.49065	6.30021	10.6878	3.80902	4.12352	4.35722	4.35428	9.80859	0.156397	0.481919	6.70678	9.33539	4.59665	6.69416	2.96042	5.33495	4.87834	4.00375	5.48043	2.81194	4.27192	1.70111	4.9988	3.9449	2.65354
TCGA-BH-A0DD-01	Tumor(n=1101)	5.38241	4.77639	3.60502	0.959251	3.48561	6.99241	1.16916	2.56952	6.35425	10.0158	4.58866	2.59094	4.73216	3.20179	10.9543	0.449535	0.915789	6.21992	8.97851	3.699	6.24137	1.69728	3.81244	0.332851	4.23251	4.37546	1.38598	5.08278	2.73162	5.38241	2.64125	2.20842
TCGA-A2-A1FZ-01	Tumor(n=1101)	5.12913	6.35632	3.75698	1.24123	3.85372	6.99401	0.912956	1.16401	5.99726	10.0235	3.80323	2.69997	4.91211	2.11013	9.7353	0.141956	0.586404	5.74501	8.6881	4.2132	6.8624	3.14442	5.84613	2.39972	4.4984	5.654	2.83449	4.17565	2.65602	5.12913	2.74833	3.80431
TCGA-D8-A13Z-01	Tumor(n=1101)	5.48992	6.45336	3.58618	1.3147	3.36699	6.71315	0.963548	3.54185	6.51165	11.1135	4.22234	3.28056	5.90925	3.60912	10.7017	0.323428	0.834549	6.55125	10.4237	4.38208	7.85791	3.62633	5.02086	1.97424	3.91725	6.10004	2.37604	5.12423	2.4098	5.48992	3.27897	3.07221
TCGA-A2-A25C-01	Tumor(n=1101)	4.30526	5.43755	3.36008	1.10561	3.70468	8.24037	0.488515	1.85252	5.86614	9.99265	5.29548	2.76789	5.69564	2.42253	10.9097	0.278817	0.565597	7.40935	9.94276	3.73034	7.1226	2.64621	5.34015	1.26586	4.7332	5.15841	1.9201	4.30096	2.13027	4.30526	2.24154	3.33329
TCGA-AN-A0XR-01	Tumor(n=1101)	4.66117	4.29447	1.51465	0.0846086	2.56179	7.04744	0.188021	1.96329	5.76879	10.1757	4.36929	1.46273	4.19121	2.39632	10.1236	0.651132	0	6.86878	9.47558	5.38346	6.49282	1.64182	3.15288	0.107152	2.99836	3.98542	0.572017	4.05221	0.983969	4.66117	0.963696	1.27364
TCGA-B6-A0RN-01	Tumor(n=1101)	4.90542	4.21645	2.66364	0.481196	3.31612	7.34203	0.333882	1.56413	5.43993	9.46697	3.58185	1.56759	4.24794	1.90962	9.64567	0	0.167743	6.10758	8.78142	2.73357	6.26638	1.55321	4.28182	0.482125	2.94304	4.83308	1.15368	3.37869	1.03541	4.90542	1.1475	1.68724
TCGA-AC-A2FB-01	Tumor(n=1101)	4.72392	7.03435	6.20428	3.45744	3.87985	6.73277	1.39001	1.56915	5.17148	9.33002	4.37642	5.60824	4.54249	4.32385	10.0026	0.331132	0.921208	6.6843	8.46805	5.20773	7.14477	3.15306	5.62964	2.7219	4.54763	5.62091	3.95152	4.44603	2.42533	4.72392	4.91272	3.32483
TCGA-AC-A7VB-01	Tumor(n=1101)	5.07725	3.28197	4.15699	0.105678	2.69533	6.31141	0.321813	0.691266	6.24119	9.68936	4.18331	0.691981	4.64773	1.77926	11.1277	0.495491	0.0666748	6.3879	9.27718	2.26661	5.13663	0.383718	2.73103	0.759071	3.35699	3.27996	0.636543	3.09111	0.488515	5.07725	1.51909	1.31307
TCGA-A2-A0YM-01	Tumor(n=1101)	4.98715	6.49546	3.72797	0.919836	2.70168	6.79511	1.27727	6.64371	5.724	10.7729	3.84967	2.99007	4.34878	3.46052	10.3251	0.458487	1.06254	6.91732	8.73326	4.31671	6.85694	5.44285	4.5946	3.27465	4.33595	4.97423	2.9217	5.45443	2.94503	4.98715	3.29653	3.15394
TCGA-OL-A5D8-01	Tumor(n=1101)	4.58636	5.48192	3.06845	0.783331	3.34837	6.86836	0.515208	1.7881	6.61502	9.78053	3.34169	3.35334	4.29438	3.70683	9.86942	0	0.469782	5.89955	8.25212	3.66206	5.43483	1.89173	2.35682	0.293135	3.47156	4.27379	1.13297	2.53565	1.57966	4.58636	2.4028	1.9001
TCGA-D8-A1XL-01	Tumor(n=1101)	4.45514	6.29661	5.00888	2.51099	3.22113	7.2325	1.53854	3.5214	6.63724	10.4528	4.11821	4.7571	3.98348	3.62446	9.97376	1.56925	2.16765	5.7753	9.01023	4.98651	5.82392	4.00621	3.96479	1.73062	3.7124	5.87239	1.79681	3.56896	1.02318	4.45514	4.22022	2.44382
TCGA-AR-A252-01	Tumor(n=1101)	4.58307	7.07394	6.06662	3.2477	3.66024	6.66648	1.37601	2.86096	4.85621	9.46937	4.6979	5.28672	5.23453	3.98655	9.90338	0.286645	2.27665	6.52197	9.61956	5.15683	6.84924	2.7541	5.64204	2.63571	4.44381	6.33707	2.86517	4.82588	3.19076	4.58307	4.99923	4.01207
TCGA-BH-A18G-01	Tumor(n=1101)	4.20574	4.10393	2.22866	0.486457	2.30571	6.33661	0.466862	1.28428	5.7188	9.58838	3.54884	1.31603	3.5735	2.09231	9.60944	0	0.507921	4.82663	8.73688	4.47382	6.73604	1.72452	4.31528	0	3.25995	4.46104	1.08488	4.3554	1.17862	4.20574	2.3955	2.08165
TCGA-OL-A5D6-01	Tumor(n=1101)	4.49856	5.19206	2.12922	0.616169	3.41615	5.84893	0.238175	0.408277	5.46844	10.2832	4.1182	2.19333	4.09533	2.83495	9.175	0.113434	0.0794293	6.19736	9.03249	3.13604	7.18535	0.496104	5.48419	0.582363	4.1927	4.92265	1.40343	3.33774	1.54458	4.49856	2.16582	2.24826
TCGA-A8-A086-01	Tumor(n=1101)	4.78381	5.20305	2.59989	0.196229	3.79636	6.20669	0.484705	1.3625	5.72906	9.57433	3.62323	1.2549	4.34013	1.52947	9.97044	0.177471	0.0640551	5.48552	8.79864	3.33917	6.27473	2.47607	5.05494	0.537346	4.20623	5.50822	1.58463	4.63362	2.26996	4.78381	1.13737	2.87704
TCGA-BH-A18V-11	Normal(n=113)	4.457	5.12463	3.16145	1.85284	3.17342	6.54648	0.347666	1.46216	5.77114	8.95871	3.18077	1.8141	3.5824	1.55115	9.22988	0	0.151209	4.82794	8.2416	4.80676	6.74263	2.8845	4.80873	5.91413	3.87819	5.86388	1.89453	4.13853	0.614569	4.457	2.67726	3.02483
TCGA-BH-A0BM-11	Normal(n=113)	4.62878	5.48708	3.73637	1.50706	2.82918	6.97194	0.32008	1.62082	4.94345	9.0828	3.41443	2.85026	4.2165	1.92201	9.96698	0	0.346305	5.35978	8.22213	5.16304	7.07523	2.83524	5.26267	1.07834	3.98443	3.99361	1.52622	2.89741	1.98196	4.62878	2.40051	2.74451
TCGA-BH-A1F2-11	Normal(n=113)	4.17205	4.88837	2.46522	1.56857	2.63506	6.35656	0.463309	1.37723	4.18257	8.6503	3.4013	1.17294	3.82219	1.09045	8.98145	0.126048	0.430713	4.8806	7.40109	4.34524	7.37519	3.67941	5.82553	4.6358	4.59173	4.77495	2.16124	4.8136	2.19447	4.17205	2.90589	4.44424
TCGA-BH-A1F8-11	Normal(n=113)	4.99224	5.20425	3.61869	1.50782	3.2011	7.07212	0.667665	1.77066	5.16462	8.89965	3.932	1.59383	4.32796	0.953749	9.87825	0	0.563158	5.57225	8.47093	5.26486	7.68759	4.1182	6.62592	4.33559	4.14321	5.97478	2.06464	6.1074	2.16198	4.99224	3.71926	3.90634
TCGA-BH-A18S-11	Normal(n=113)	4.62881	6.35559	3.7667	1.31649	3.04243	6.79127	1.06012	2.7029	5.27975	8.9148	3.68489	1.87086	4.27963	0.682214	9.60061	0	0.416732	5.78594	8.14519	4.83329	7.67013	4.5536	6.18572	6.82487	4.10995	5.7923	2.68421	4.03947	2.32415	4.62881	3.70228	4.17217
TCGA-BH-A0AY-11	Normal(n=113)	4.93155	5.17622	3.9289	1.29625	3.24644	6.80965	0.291014	0.906429	4.75968	9.3937	3.56004	1.48604	4.3671	1.09221	9.42182	0.321697	0.299596	5.26486	8.56821	4.70758	7.13404	1.1872	6.32603	4.54779	4.13254	5.6864	2.00486	5.60692	2.20655	4.93155	3.93977	4.03174
TCGA-BH-A0DG-11	Normal(n=113)	4.99076	5.83861	4.66615	2.24914	3.78412	7.17539	0.332737	1.24312	4.71815	9.08452	4.30233	2.52529	4.77006	1.7896	9.98023	0	0.336969	5.6455	8.31831	5.09612	7.82655	1.75352	6.01457	1.30935	4.39856	5.0899	2.37748	5.03241	2.96593	4.99076	3.35925	3.65261
TCGA-BH-A0C0-11	Normal(n=113)	4.98126	4.88439	3.6332	1.43914	3.21272	7.02955	0.249627	2.31522	4.8776	9.28737	3.93169	2.37473	4.82424	1.70403	10.1663	0.09815	0.524966	5.70046	8.48341	5.28978	7.12128	2.63245	6.18482	1.07943	4.32134	4.77666	2.07656	4.59862	2.5758	4.98126	2.69775	3.13994
TCGA-BH-A0BA-11	Normal(n=113)	4.64209	5.81347	4.32093	1.9724	3.08474	6.39596	0.588613	1.21051	4.73026	9.15091	3.66433	2.95751	4.43062	1.17031	9.28188	0	0.982291	5.49345	8.32788	4.44398	7.12267	3.80828	6.17741	4.16509	4.0929	5.54816	3.25558	5.19176	2.31098	4.64209	3.65228	4.01617
TCGA-E2-A1LH-11	Normal(n=113)	5.02707	5.47128	4.8172	2.39278	2.98725	6.86465	0.278698	3.08398	5.37543	9.27234	4.11088	2.87712	4.53782	2.13231	9.88258	0	0.749148	5.74518	8.43236	4.90495	7.23117	3.26545	5.53766	2.225	4.58764	4.59141	1.91667	3.54482	2.26279	5.02707	3.68896	2.94742
TCGA-BH-A1FM-11	Normal(n=113)	4.72186	5.03456	4.1721	1.79119	3.22517	7.01847	0.272859	2.19106	4.6152	8.80223	3.75634	2.03707	4.44811	1.13317	9.81367	0	0.41997	5.50231	8.03651	4.8591	7.31958	3.10407	6.60066	4.45543	4.23762	5.33105	2.28833	5.41402	2.59127	4.72186	3.17698	4.12611
TCGA-E9-A1NG-11	Normal(n=113)	4.74552	6.28467	2.90699	0.871765	3.18379	6.6037	0.647268	0.96584	4.59046	8.96446	3.83095	1.13435	4.04335	0.725523	9.49257	0	0.545375	5.56071	8.04314	4.37999	7.49064	2.53212	7.19574	5.61664	4.20174	6.20025	3.19604	6.00777	2.06523	4.74552	3.52641	4.94552
TCGA-BH-A0E0-11	Normal(n=113)	4.58454	4.32518	3.84568	1.70044	3.02993	6.4942	0.0261627	1.95747	4.68127	9.61114	3.31153	1.64446	3.59149	1.78396	9.52602	0	0.142479	5.5035	8.70298	4.35821	7.14367	2.34275	5.04825	0.934479	4.00204	3.8345	1.38576	2.7105	1.29971	4.58454	2.3055	2.44607
TCGA-A7-A0CE-11	Normal(n=113)	4.68801	5.94102	4.32744	2.08787	3.67592	6.80663	1.31858	1.62462	5.75636	9.79537	3.66365	2.13274	4.34922	1.53874	9.68741	0	0.432853	5.81839	8.93928	5.25123	7.57461	2.01006	5.90611	3.48085	4.12176	6.21068	2.71403	5.01795	1.85104	4.68801	3.48857	3.36909
TCGA-E9-A1N5-11	Normal(n=113)	4.81962	5.49753	3.33332	1.09909	3.84651	6.83271	0.48388	2.61948	5.5718	9.68936	3.94828	1.7777	4.77009	1.90816	9.91885	0	0	5.757	8.4617	4.85696	7.0225	2.6515	5.70269	1.0425	4.4337	4.90346	2.15704	4.98577	2.58292	4.81962	3.09847	3.45017
TCGA-BH-A1FC-11	Normal(n=113)	4.76215	5.81917	3.81569	1.21344	3.57713	6.61214	1.0895	3.30613	4.95187	8.94801	4.06023	3.11969	4.3776	1.74537	9.42828	0	1.10427	6.02028	8.5886	4.89752	7.46564	4.13426	6.46776	5.56358	4.09994	5.9795	2.36857	5.36294	1.9982	4.76215	4.23379	4.01591
TCGA-E9-A1RI-11	Normal(n=113)	4.75767	5.53483	1.41819	0.347325	2.42479	6.8317	0.907814	1.7194	2.98819	7.77132	3.80264	0.653152	3.74427	0.362217	9.29991	0	0.42707	4.7634	7.57792	4.12284	7.5572	1.62288	6.64097	3.16255	3.88157	5.84694	2.02237	4.68183	1.2249	4.75767	2.72979	4.87794
TCGA-E2-A15I-11	Normal(n=113)	4.1787	3.78835	1.94684	0.449218	2.17833	6.33258	0.452595	0.728312	2.85611	7.5124	3.28967	1.00439	3.4836	0.321928	8.50543	0	0.541019	4.14229	6.92589	3.84152	7.35441	1.45397	5.53484	3.24723	3.81369	4.48475	2.55309	4.73397	1.27542	4.1787	1.99132	4.27066
TCGA-BH-A0DK-11	Normal(n=113)	4.82694	4.78165	2.59053	0.512884	4.16348	6.56379	0.162468	1.04852	4.92523	10.0704	4.07578	0.952557	4.80701	1.65132	10.0194	0	0.0597706	5.5999	9.28149	4.07555	7.23897	2.7411	5.36052	4.52416	4.16408	3.95217	2.26433	4.6315	2.02375	4.82694	1.84141	3.32317
TCGA-BH-A1EN-11	Normal(n=113)	4.44862	5.33191	3.02862	1.00367	2.99901	6.61235	0.771209	1.84109	4.70413	8.9979	3.61026	2.27807	3.87861	0.95002	9.13841	0	0.850159	5.29238	7.9083	4.44768	7.15949	1.57473	6.48716	2.71365	4.32494	5.40016	1.94666	5.74399	1.7729	4.44862	4.7546	4.03267
TCGA-E9-A1N4-11	Normal(n=113)	5.04675	5.16774	4.94922	2.32421	3.40098	7.11607	0.170181	2.86558	5.00687	9.16125	4.12997	2.18786	4.89022	0.877666	10.3265	0	0.616828	5.52217	8.48008	5.10479	7.68125	3.83367	5.67061	1.93968	4.30201	4.92932	2.35058	4.30312	2.71418	5.04675	3.37359	3.39739
TCGA-BH-A0B7-11	Normal(n=113)	5.07051	4.92424	4.47909	1.77653	3.56579	7.20441	0.100978	2.14392	4.93576	9.42566	4.26464	1.96462	4.89651	1.65801	10.0709	0	0.350158	5.54336	8.5748	5.07073	7.74168	2.01439	5.67255	1.90041	4.33023	4.42828	2.32386	3.86006	2.59055	5.07051	3.23094	2.99369
TCGA-BH-A18Q-11	Normal(n=113)	5.00314	4.73995	4.29862	1.87507	3.28195	7.11785	0.361656	2.0744	5.12609	8.78386	4.03906	2.46098	4.70318	1.67933	9.61704	0	0.437228	5.48197	8.20181	4.95378	7.3673	3.43157	6.32586	3.84884	4.37452	5.20258	2.27489	5.30045	2.53416	5.00314	3.20486	4.04423
TCGA-BH-A0BV-11	Normal(n=113)	4.91362	4.90686	2.32602	1.56565	3.90319	6.74809	0.725349	1.89266	5.25239	9.51778	4.09095	1.14189	4.88153	1.75523	10.0776	0	0.197236	5.57296	8.52847	4.54156	7.14033	2.88485	6.28677	5.05838	4.43421	5.05576	2.00824	4.42221	2.19941	4.91362	2.83366	3.58655
TCGA-BH-A1ET-11	Normal(n=113)	5.03547	5.55366	3.65818	1.52602	3.50602	7.17162	0.975777	2.08199	4.68682	8.86739	4.08374	1.73842	4.64857	1.05464	9.66586	0.0817487	0.853916	5.72927	8.13785	4.78929	7.65969	3.92908	6.55983	4.81624	4.31457	5.62791	2.98592	5.26634	2.67489	5.03547	4.15334	4.73445
TCGA-E9-A1RC-11	Normal(n=113)	4.31873	5.62752	1.48846	0.266157	2.71293	6.3567	0.523763	1.58813	4.1044	8.67241	3.46272	0.871607	3.5093	0.269512	9.05405	0	0.218595	4.73558	7.53999	4.00359	7.06701	1.2444	6.42803	1.35095	3.76781	5.13574	1.82794	4.54561	1.04565	4.31873	4.12434	4.33881
TCGA-BH-A0HA-11	Normal(n=113)	5.0498	4.59532	5.53685	2.72458	2.99984	7.11995	0.0932897	1.1281	4.92888	8.92098	4.26168	2.45404	4.67556	1.90781	10.0169	0	0.528371	5.25607	8.29824	5.30259	7.53386	1.5142	5.20102	0.373954	3.95873	3.56245	2.03816	2.15176	2.62945	5.0498	3.65288	2.71407
TCGA-E9-A1RD-11	Normal(n=113)	4.62021	5.62965	2.94544	1.00159	3.2576	6.66311	1.12347	1.84543	4.42189	8.76467	3.78546	1.68827	3.90052	0.486457	9.45453	0	0.67717	5.15391	7.89544	4.59642	7.4662	1.18663	7.07866	2.20442	3.90876	5.91608	2.10252	5.44911	2.16266	4.62021	3.11423	4.48561
TCGA-E9-A1RB-11	Normal(n=113)	4.61094	5.43729	3.64655	1.41797	3.22742	6.69445	0.712376	2.65801	4.15328	8.66076	4.02537	1.7871	4.27909	0.941782	9.58889	0	0.438932	5.25495	7.92313	4.69452	7.46655	2.97348	6.4345	1.44747	4.09563	5.9417	2.21465	5.89671	1.99603	4.61094	3.95267	4.47961
TCGA-BH-A18J-11	Normal(n=113)	4.6672	5.20047	4.15656	1.69764	3.11753	6.65278	0.686344	2.30378	5.40789	9.21722	3.79979	1.64173	4.55534	1.31516	10.1124	0	0.092884	5.37854	8.12361	4.89114	7.40644	3.63936	6.48226	5.0719	4.56646	4.67266	2.81457	4.52838	2.25623	4.6672	3.02432	4.32028
TCGA-A7-A13F-11	Normal(n=113)	4.49014	5.66375	3.13414	1.1032	3.18339	6.3172	0.789103	1.06998	4.34921	8.4914	3.62251	1.54142	3.98354	0.656725	9.28864	0	0.28404	5.0267	7.73931	4.89688	7.75059	1.8677	6.27935	4.96886	3.8409	5.52805	3.63006	5.31976	2.25278	4.49014	4.06178	4.21971
TCGA-BH-A0AZ-11	Normal(n=113)	5.09676	5.44203	3.44004	1.03801	4.11052	6.98513	0.354791	1.0995	5.22285	9.15257	4.17109	1.49539	4.72868	1.90076	9.784	0	0.276318	5.61257	8.28251	4.8632	7.24086	3.23778	6.48855	3.66072	4.53591	5.42509	3.08816	5.11984	3.04026	5.09676	2.74666	4.23991
TCGA-BH-A0DO-11	Normal(n=113)	4.76831	5.13373	4.3465	1.83503	3.00351	7.04106	0.273217	2.33317	4.96949	8.90198	3.78885	2.82579	4.50231	1.06908	9.91155	0	0.67084	5.36708	8.31184	4.90555	7.36579	3.42575	6.06693	3.05443	4.2698	4.7856	1.8335	4.36527	2.40939	4.76831	3.30791	3.26813
TCGA-BH-A1FE-11	Normal(n=113)	5.3514	4.67527	5.33946	2.16108	3.45927	7.29153	0.168642	2.06829	3.97392	8.1252	4.40291	2.78396	4.97221	1.11397	10.2358	0	0.587749	5.49578	8.18068	5.54028	7.69865	2.92949	5.67606	2.62775	4.06618	5.2822	2.12337	4.4318	2.45425	5.3514	3.12358	4.02374
TCGA-A7-A13E-11	Normal(n=113)	4.51013	6.3423	1.94752	0.632361	3.36561	6.36065	0.914258	2.47858	4.38983	8.71068	3.62751	1.60512	3.99253	0.98972	9.32161	0	0.228111	5.44405	7.99091	4.58023	7.37169	1.91846	6.72466	4.84644	3.63323	6.27262	3.12019	5.81322	1.8502	4.51013	3.7275	4.48758
TCGA-E9-A1NF-11	Normal(n=113)	4.65562	7.26222	1.86247	0.364348	3.6709	6.60009	1.96743	1.02814	4.71843	9.30479	3.93956	1.30223	4.07812	0.646347	9.3089	0	0.0875986	5.79498	7.91633	4.43355	7.68907	1.35755	6.96167	3.54872	4.88429	6.51971	3.78447	6.50596	2.66592	4.65562	4.35438	5.55619
TCGA-AC-A2FM-11	Normal(n=113)	4.37646	5.66352	3.06167	1.18345	2.74	6.50429	0.556209	3.41152	6.18212	9.50805	3.27463	2.65748	3.59537	1.55655	9.32453	0	0.531369	5.32219	8.31298	4.80447	7.11467	4.71525	4.84378	3.66007	3.84541	5.34925	2.47267	4.52319	1.14405	4.37646	3.45549	2.69162
TCGA-BH-A18N-11	Normal(n=113)	4.73	5.73745	2.92366	1.00892	3.18957	6.64607	0.547055	1.36457	4.93349	9.20461	3.92813	1.36575	4.63897	1.13685	9.6538	0	0.255803	5.51178	8.2457	4.4716	7.07767	3.36327	6.55354	5.73418	4.29627	5.75642	2.75399	5.04108	2.51142	4.73	3.31226	4.39465
TCGA-BH-A0BZ-11	Normal(n=113)	4.53732	5.6981	3.06605	1.07492	3.05247	6.40087	1.50741	2.4507	4.42157	8.84451	3.89741	1.54789	4.20585	0.850879	9.41618	0	0.495286	5.5326	8.18431	4.4855	7.3158	5.99974	6.91059	7.22017	3.89311	5.67759	3.21577	5.53826	2.25586	4.53732	3.9954	4.30953
TCGA-GI-A2C9-11	Normal(n=113)	4.88322	5.74461	3.8206	1.30714	3.49017	6.77901	1.41565	2.7854	5.55155	9.196	3.95981	2.05071	4.57508	1.34261	10.0004	0	0.471552	5.7262	8.22455	5.08061	7.8509	6.11737	6.90011	7.93279	4.06511	6.16117	3.68039	6.08432	2.57267	4.88322	3.43717	4.62447
TCGA-BH-A0DT-11	Normal(n=113)	4.93293	4.85873	2.97269	0.868134	3.38807	7.13527	0.264356	1.49231	4.78934	9.08121	3.89559	1.39736	4.74669	1.65599	10.015	0	0.228111	5.68025	8.60232	5.00199	7.62135	2.10755	5.63463	3.92338	4.1581	4.37814	2.46981	4.73255	2.01528	4.93293	2.17489	3.38813
TCGA-E9-A1N9-11	Normal(n=113)	4.63347	4.41542	3.15298	1.18498	3.67495	6.42477	0.12075	1.26015	4.52049	9.28199	3.62598	1.40283	4.46358	1.16665	9.79401	0	0.260989	5.06954	8.37222	4.09206	6.91518	2.13471	5.68383	3.38659	4.39572	4.40522	1.53331	4.72821	2.1962	4.63347	3.10518	3.54364
TCGA-E9-A1NA-11	Normal(n=113)	4.59019	6.041	3.85424	1.62471	3.32839	6.51232	1.06812	2.65979	5.00018	9.52685	3.69008	2.2368	4.1457	1.01321	9.68585	0	0.208767	5.86844	8.23838	4.62914	7.36864	2.56296	6.81549	2.47436	4.63054	5.47994	2.42694	5.52915	2.45339	4.59019	4.46886	3.8407
TCGA-BH-A0BQ-11	Normal(n=113)	4.87273	5.48332	4.52006	1.75271	3.97017	6.75518	0.0648829	1.97291	4.74097	9.19796	3.7177	2.9081	4.63491	1.82383	9.99414	0	0.607011	6.01521	8.60817	5.03547	7.7806	1.80731	6.20968	2.89325	4.16005	4.62382	2.6548	4.99629	2.03998	4.87273	3.11127	3.37753
TCGA-BH-A203-11	Normal(n=113)	4.83878	4.46887	3.22216	1.05005	2.93199	6.95848	0.352307	2.25341	4.13666	8.38961	3.95354	1.76727	4.29583	0.88924	9.73627	0.0931545	0.352984	5.13054	7.84102	4.96426	7.42605	2.70142	6.85932	2.33044	3.94753	4.87912	1.65737	4.17665	2.2489	4.83878	2.89616	3.78828
TCGA-BH-A0C3-11	Normal(n=113)	4.64292	5.13155	4.32129	2.05422	3.66722	6.75839	0.248899	2.13645	4.71077	8.75888	3.82043	2.92113	4.56412	1.57187	9.52344	0	0.341872	5.41716	8.19269	5.14992	6.99631	1.42169	5.7228	0.644779	4.27746	4.68256	1.71782	4.03589	2.53603	4.64292	3.21054	2.85489
TCGA-BH-A0BS-11	Normal(n=113)	4.98731	4.99038	3.91475	1.43755	3.0769	7.01072	0.10017	2.19257	5.46595	9.20904	3.68817	1.71778	4.36131	1.20239	9.9638	0	0.140124	5.56868	8.32102	4.75011	7.32234	1.26069	5.94645	2.07888	4.04612	4.75924	1.97728	3.14124	2.15843	4.98731	2.99861	2.88074
TCGA-BH-A0DV-11	Normal(n=113)	5.05101	5.12143	3.04308	0.875151	3.6142	7.13444	0.173895	1.20927	4.79445	9.22411	3.98352	0.909581	4.51236	1.39556	10.367	0	0.0731347	5.57495	8.46883	4.6646	7.51082	1.26352	6.633	3.36947	4.20919	4.42513	1.72382	4.74195	2.56084	5.05101	2.67735	3.73757
TCGA-BH-A0HK-11	Normal(n=113)	4.68115	5.81908	3.74936	1.3883	3.45566	6.89494	0.527571	1.68894	5.31048	9.51518	3.35126	1.5541	4.30629	1.19623	9.86183	0	0	5.71184	8.71824	4.83236	7.33817	3.52765	5.86211	6.56173	4.03392	5.69202	4.35084	6.20016	1.8709	4.68115	3.25425	4.42447
TCGA-E2-A15K-11	Normal(n=113)	3.88829	5.57922	4.05442	1.96384	3.04729	6.07378	1.05339	4.77049	5.45179	8.79821	2.82902	3.25709	3.25742	1.02127	8.66889	0	0.755486	5.14871	7.79777	4.41931	6.788	3.66705	5.70249	4.75124	3.85292	5.70741	1.94467	5.0832	0.948451	3.88829	4.11627	3.31172
TCGA-E9-A1R7-11	Normal(n=113)	4.6288	6.21826	2.85933	0.717035	3.41846	6.66998	1.50243	2.54476	4.09631	8.71495	3.87171	1.32279	4.22665	0.565207	9.45683	0	0.12499	5.2283	8.0589	4.41539	7.64044	1.68823	6.9377	1.85722	4.13839	6.08286	2.5007	6.11233	2.24074	4.6288	3.19256	5.23829
TCGA-BH-A0H9-11	Normal(n=113)	4.39671	4.7911	1.55085	0.514703	2.93802	6.48298	1.05304	0.855432	4.80602	8.69379	3.04972	1.09383	2.84394	0.257735	8.72982	0	0.169412	4.76618	7.47437	3.85441	7.11159	1.20395	6.01628	6.32742	3.73131	5.34614	2.01135	4.5648	0.783163	4.39671	2.70989	3.58638
TCGA-GI-A2C8-11	Normal(n=113)	3.43896	2.36706	0.682124	0.236217	1.55434	5.25859	0.0430645	0.296311	2.43893	6.51505	1.01963	0.377179	1.95621	0.0479571	8.39248	0	0.193583	2.41954	5.14279	1.47856	4.84801	1.28274	3.31449	4.67175	1.16298	3.1233	0.90912	2.90348	0.344374	3.43896	1.20914	2.14424
TCGA-BH-A204-11	Normal(n=113)	4.06435	4.32753	1.10856	0.269632	2.55861	6.06515	0.61306	0.943734	3.82869	8.18783	3.20998	0.736215	3.64354	0.33754	8.55594	0	0.132248	4.553	7.47467	3.73897	7.27182	2.39556	6.58967	5.47021	3.67848	5.10167	2.3779	5.74476	1.41662	4.06435	2.26315	4.41716
TCGA-BH-A0B3-11	Normal(n=113)	5.02093	5.85878	4.99512	2.14525	3.5281	7.30524	0.778881	3.74333	5.09185	9.11422	3.97548	3.06019	4.76935	1.71725	9.90032	0	1.15724	6.02813	8.43438	5.19774	7.58539	3.32797	6.1875	1.72984	4.54155	6.02937	2.61141	5.4344	2.60153	5.02093	3.90148	3.78688
TCGA-BH-A208-11	Normal(n=113)	4.74705	5.26613	3.90948	1.59951	3.18674	6.79037	0.147307	2.61565	5.08063	8.97773	3.97903	1.1865	4.71404	1.31528	9.9564	0	0.177344	5.23312	8.15375	4.6749	7.41094	3.88848	5.19913	4.34652	4.20082	5.10588	2.11523	3.74596	2.48254	4.74705	2.38838	3.34914
TCGA-BH-A1EU-11	Normal(n=113)	4.94199	5.88141	3.18539	0.894837	3.10523	7.07114	0.846072	2.54631	4.30152	8.33397	3.80063	2.15588	4.68438	1.20107	10.0874	0	0.521654	5.66458	8.1115	4.92126	7.58187	2.79194	6.55395	2.10919	4.18391	5.19658	2.12161	5.93956	2.20614	4.94199	2.97666	3.98874
TCGA-E9-A1ND-11	Normal(n=113)	4.39661	7.00954	3.75875	1.75412	3.15246	6.423	2.08835	1.94744	5.88416	9.35958	3.41695	2.84376	3.27207	0.870661	8.92032	0	0.508124	6.00622	8.0285	5.00115	7.26243	1.60369	5.54012	2.36168	4.44134	6.76739	2.80412	5.34371	1.93059	4.39661	4.36256	4.02973
TCGA-BH-A1EV-11	Normal(n=113)	5.21763	5.64045	3.49764	1.42202	3.55224	7.34459	1.02758	3.41839	4.6092	8.68488	4.17076	1.59984	4.98307	1.19761	9.96382	0	0.730575	5.64948	8.57664	5.44478	8.1198	5.5265	6.52815	5.22165	4.29633	5.63114	3.85095	6.1467	2.93306	5.21763	2.61824	4.42878
TCGA-BH-A0DH-11	Normal(n=113)	4.25343	4.58609	3.73659	1.54957	2.93941	6.24915	0.559149	2.23223	4.95912	9.37853	3.04163	2.21216	3.28171	1.28345	8.9949	0	0.324235	4.9978	8.37685	4.53623	6.73892	2.43632	5.34245	1.43109	3.73593	5.58644	1.48445	4.0647	1.43622	4.25343	3.93772	2.93648
TCGA-A7-A13G-11	Normal(n=113)	4.12997	5.03478	0.80091	0.1595	2.28205	6.20571	0.729444	2.53749	3.18257	7.89182	3.49444	0.0926134	3.21574	0.263034	8.46032	0	0.139993	4.64927	7.0345	4.32695	7.27237	1.01828	6.25215	3.53594	4.18533	5.02244	2.15785	5.23391	1.38394	4.12997	2.56915	4.48787
TCGA-BH-A0DP-11	Normal(n=113)	5.00081	5.96733	3.63783	0.867896	3.70187	6.83889	0.197614	1.03787	5.00814	9.55375	3.92972	1.33651	4.51177	1.79693	9.77884	0	0.273217	5.66932	8.58609	4.69027	7.35193	1.68863	5.62281	2.6219	4.12286	4.13736	2.44943	4.97189	2.5508	5.00081	2.84629	3.35504
TCGA-E9-A1RH-11	Normal(n=113)	4.23069	5.1733	1.81803	0.60065	2.36564	6.33904	0.408277	1.39204	3.64276	8.34341	3.2544	0.858618	3.31673	0.668028	8.82473	0	0.237197	4.51525	7.50112	4.10577	6.89449	0.642286	6.14239	1.04726	3.90889	5.25961	1.38477	5.47599	1.25151	4.23069	2.98643	4.19878
TCGA-E9-A1N6-11	Normal(n=113)	4.72818	5.97741	4.33721	2.15678	3.18591	6.72192	0.410233	2.24972	4.87731	9.20444	3.78029	2.33219	4.28193	1.43397	10.0383	0	0.0931545	5.65315	8.02406	4.8542	7.35436	3.95675	6.35644	4.80863	4.15181	5.29131	2.74674	4.83309	2.73712	4.72818	3.69345	3.55876
TCGA-BH-A1FH-11	Normal(n=113)	4.96754	6.12418	4.26182	1.68545	3.41878	7.14135	1.31719	3.59089	5.15731	8.79676	3.91923	2.59146	4.28159	1.07608	9.80059	0	0.673195	6.02862	8.29776	5.37672	7.76593	4.65527	6.36257	7.03083	4.10567	6.41836	3.81609	6.40074	2.48774	4.96754	3.62839	4.9257
TCGA-BH-A0B8-11	Normal(n=113)	4.23066	5.15296	1.74162	0.266157	2.82481	6.34647	0.408494	1.57473	3.6647	8.52188	3.41071	1.06219	3.1626	0.389567	9.24603	0	0.595695	4.49823	7.42374	3.78008	6.82572	2.20467	6.48517	4.273	3.90218	5.0184	2.4499	4.68334	1.16871	4.23066	3.00725	4.49883
TCGA-A7-A0DC-11	Normal(n=113)	4.48145	5.40341	1.81893	0.69073	3.12506	6.65756	0.627327	1.61391	4.48636	9.14097	3.48091	0.857981	4.16827	1.20621	9.68175	0	0	5.38346	8.21827	3.88489	7.45799	1.83261	6.81979	2.64563	4.335	5.1249	3.23218	5.49307	1.62821	4.48145	2.67972	4.10541
TCGA-E2-A1LS-11	Normal(n=113)	4.04164	3.67508	0.888071	0.133564	1.93251	6.09028	0.224905	1.26508	3.05005	8.12882	2.84728	0.22033	3.3972	0.275126	9.75403	0	0.45038	3.72815	6.97362	3.87827	6.95669	1.67825	4.9752	5.42454	3.40822	4.01815	1.44917	4.00254	0.882134	4.04164	2.06064	4.00895
TCGA-E2-A153-11	Normal(n=113)	4.71887	5.53221	3.35761	1.03372	4.03667	6.56755	0.662205	1.46822	5.28667	9.42306	3.77492	1.87499	4.53764	2.13793	9.72172	0	0.179256	5.67174	8.44477	4.52173	7.66362	1.89379	6.02426	3.67939	4.4881	5.25265	2.25586	5.14703	2.48769	4.71887	2.6874	3.64555
TCGA-BH-A18K-11	Normal(n=113)	4.67395	4.35369	2.8634	0.922046	3.65145	6.76506	0.36087	2.52522	4.7568	8.79166	4.01114	1.50442	4.18943	1.73227	9.42827	0	0.418244	5.24001	7.80781	4.77298	7.11614	2.2841	5.4918	1.22552	4.36233	4.31764	1.70571	3.75158	2.36213	4.67395	2.62649	3.46411
TCGA-BH-A1FR-11	Normal(n=113)	4.81282	6.44002	3.63369	1.46179	3.65065	6.84478	1.50797	2.69379	5.19668	9.22922	3.91659	2.66284	4.67521	1.59832	9.72238	0	0.974309	5.83391	8.49888	5.12014	7.34734	3.5894	6.41465	3.69801	4.34013	6.28033	2.6638	5.34912	2.73492	4.81282	3.38009	4.20774
TCGA-BH-A0BJ-11	Normal(n=113)	5.04699	5.32808	4.12672	1.6402	3.8126	6.79314	0.328032	2.7461	5.2479	9.47789	4.11831	2.21546	4.73748	1.68916	10.4284	0	0	6.00765	8.72954	5.33619	7.70456	3.67877	6.26465	3.90376	4.5389	5.15797	2.60227	5.70341	2.37537	5.04699	3.03506	3.66411
TCGA-BH-A0H5-11	Normal(n=113)	4.95118	4.83017	4.33329	1.69042	3.17517	6.99414	0.0626744	1.09599	4.69879	8.79343	4.22743	1.73877	4.5754	1.82721	9.47179	0	0.395392	5.47976	8.17596	4.95621	7.57959	1.24507	5.98763	2.78762	4.1936	4.65406	2.47988	3.65411	2.527	4.95118	2.96212	3.24356
TCGA-BH-A18L-11	Normal(n=113)	4.69643	5.5157	2.56942	0.695727	2.96192	6.66052	1.38217	1.75826	5.13983	9.4472	3.81133	1.31249	4.42614	1.21369	9.63388	0	0.443819	5.66289	8.45575	4.89157	7.20359	4.32125	6.50002	5.9336	4.44985	5.51535	2.43026	6.15476	2.23162	4.69643	3.89604	4.49731
TCGA-BH-A1F0-11	Normal(n=113)	4.85762	5.32605	3.66838	1.35772	3.14109	7.08556	0.537644	2.30252	4.94783	8.79684	3.92129	2.06336	4.27162	0.993276	9.69015	0	0.604925	5.23616	8.20377	4.94311	7.70147	3.84498	6.66626	4.87679	4.33741	5.76296	2.39999	5.72929	2.12145	4.85762	3.28536	4.13881
TCGA-BH-A0B5-11	Normal(n=113)	4.06709	4.19403	0.705226	0.236095	2.27944	6.26745	0.474981	0.930321	3.31975	8.21665	2.93367	0.253505	3.16495	0.158208	9.32491	0	0.19862	4.02147	7.13813	3.98473	7.07555	0.873341	6.08019	4.30083	3.56422	4.39719	2.77406	4.49293	0.569102	4.06709	2.35572	4.18057
TCGA-BH-A0DZ-11	Normal(n=113)	4.53499	5.16205	4.07516	1.9128	3.25721	6.58721	0.376957	2.31568	5.78188	9.70518	3.71631	2.78037	4.25512	1.9279	9.76245	0	0.0848807	5.99264	8.69164	5.0469	7.34586	2.2194	4.41273	1.47134	3.9863	4.71131	1.82648	3.98256	1.01328	4.53499	3.28826	2.47035
TCGA-BH-A18U-11	Normal(n=113)	4.82161	5.43179	3.52025	1.86061	3.16582	6.88098	0.423309	2.09741	5.36963	9.47001	3.84562	1.89262	4.70807	1.75181	9.76701	0.147307	0.532965	5.66282	8.58809	4.98252	7.2251	4.99183	5.96049	5.25187	4.5724	5.39196	2.7752	5.48161	2.92054	4.82161	3.39639	3.91242
TCGA-BH-A0DL-11	Normal(n=113)	4.81744	6.15196	4.53129	1.68787	3.71024	6.97036	0.641916	2.82857	5.21664	9.43486	4.10377	3.28155	4.53612	2.3415	9.88816	0	0.933119	5.92337	8.46179	5.55174	7.62135	2.78505	6.78956	2.1133	4.58084	5.72554	2.57495	5.65616	2.71589	4.81744	3.60583	3.9296
TCGA-A7-A0CH-11	Normal(n=113)	4.28569	6.04222	2.50034	0.776525	3.11243	6.432	1.25484	1.71066	4.89953	9.28534	3.4112	2.48078	3.76451	1.4797	9.07231	0	0.1149	5.15017	8.3559	4.20895	6.99445	1.73769	5.84955	3.47444	4.08664	5.8957	3.2702	5.17997	1.44324	4.28569	4.29979	3.51749
TCGA-E9-A1RF-11	Normal(n=113)	4.50885	5.73163	2.27757	0.622649	2.97842	6.44503	1.40974	1.7729	3.38475	8.01887	3.65697	0.970559	3.88933	0.524164	9.34088	0.0807941	0.639973	5.0926	7.5982	4.20625	7.5489	1.29889	6.50763	3.86166	3.81144	5.96195	2.58219	6.2112	1.84587	4.50885	2.796	5.02869
TCGA-A7-A0D9-11	Normal(n=113)	4.09393	5.66354	1.28924	0.51924	2.38551	6.13931	1.66056	1.91077	3.52059	8.80332	3.71603	0.796598	3.48054	0.53077	9.20552	0	0.066537	4.86408	7.60817	4.09425	7.2801	2.12545	6.24132	4.60596	3.79001	5.55546	4.33022	4.80635	1.73105	4.09393	3.37548	4.20014
TCGA-BH-A18R-11	Normal(n=113)	4.62398	4.66043	3.14093	1.33062	2.99615	6.74833	0.299948	3.18778	4.4243	8.40185	3.74426	1.54646	4.39435	1.20414	9.55392	0	0.0579701	5.02219	7.77289	4.59537	7.23934	2.95468	5.99054	2.46939	4.12604	4.76644	1.91449	4.98479	2.23251	4.62398	2.99001	3.70373
TCGA-E2-A1LB-11	Normal(n=113)	4.81155	4.96655	2.98059	1.23952	3.33912	6.7201	0.153546	1.55287	5.38439	9.35565	4.03603	1.78593	4.64654	1.66826	10.2639	0	0.327917	5.54039	8.36195	4.83487	7.19618	1.7822	5.44407	1.44249	4.08304	3.35913	1.56111	3.24881	1.88866	4.81155	1.88768	2.81813
TCGA-BH-A1FG-11	Normal(n=113)	4.93109	3.36079	3.47098	1.06557	2.85384	7.16276	0.59053	2.10842	3.4813	6.68741	3.43763	1.03429	3.9996	0.525969	9.43607	0.325156	0.934252	4.93595	7.52234	4.75476	7.30865	4.57373	5.65284	4.11289	2.97019	6.63575	0.906737	4.9953	0.956726	4.93109	1.66612	2.92151
TCGA-E2-A158-11	Normal(n=113)	4.38095	5.33623	1.69136	0.515309	3.99632	6.35425	0.685447	1.71603	4.23948	9.03331	3.51052	0.806448	3.4812	0.697151	9.48888	0	0.365021	5.03518	7.70612	3.97112	7.01944	1.81553	6.52772	4.90396	3.94851	5.19172	3.99	6.04661	1.83248	4.38095	3.43696	4.20385
TCGA-E2-A1BC-11	Normal(n=113)	3.98801	3.57101	1.62817	0.419107	1.95762	6.27382	1.11383	0.808261	4.00929	7.96597	2.92645	0.483571	3.04014	0.338339	8.12008	0	0.385265	3.98984	6.8397	3.81269	7.45989	0.916094	5.90028	4.23615	4.62862	4.38507	1.66366	3.89748	0.592636	3.98801	2.49129	4.17381
TCGA-BH-A0DD-11	Normal(n=113)	4.37173	5.28883	1.89771	0.427713	2.82713	6.21824	1.18568	0.859413	4.14417	8.56019	3.72669	0.514097	3.39864	0.618239	9.107	0	0.509037	4.96284	7.40278	4.03388	7.20018	1.42438	6.99158	6.24919	4.06189	4.89835	2.98176	5.27955	2.01017	4.37173	3.62384	4.2869
TCGA-BH-A209-11	Normal(n=113)	5.02836	6.14047	4.56073	2.18571	3.44367	6.76205	1.27352	3.20179	4.77718	9.20699	4.262	3.29006	4.572	1.65791	9.90488	0.312781	1.66925	6.23345	8.53776	5.54659	7.83498	3.48887	7.39827	4.3532	4.216	6.58252	2.30518	6.04796	2.24358	5.02836	4.38296	4.27914
TCGA-BH-A1EO-11	Normal(n=113)	4.73803	6.27287	2.47145	0.774081	3.50274	6.85601	2.61582	2.85455	4.95779	9.03604	3.58175	1.52502	3.7622	0.493955	9.26143	0	0.873734	5.71462	8.14878	4.78546	7.50384	3.43566	6.71366	5.39085	3.92232	7.20808	3.15278	6.12372	1.70013	4.73803	3.97385	4.66234
TCGA-AC-A2FF-11	Normal(n=113)	4.64465	6.32024	3.8266	1.94347	4.1173	6.87982	0.682124	3.23995	5.40681	9.77442	3.95559	3.03682	4.6701	2.04921	9.90221	0	0.348346	6.03127	8.67597	5.09519	7.34606	3.05344	5.81719	0.986957	4.41805	5.7435	2.43136	4.73902	2.52885	4.64465	3.57091	3.56257
TCGA-E2-A15M-11	Normal(n=113)	4.71849	5.46224	2.85266	0.840765	3.76121	6.69343	1.03132	2.45864	4.85554	8.52561	3.48096	1.84671	4.14605	1.03182	9.29548	0	0.787432	5.49495	8.1171	4.61214	7.35543	5.16649	6.68677	8.3675	4.03675	5.90947	2.92545	5.79855	2.28797	4.71849	3.13231	4.27281
TCGA-BH-A0DQ-11	Normal(n=113)	5.08413	5.04493	3.96476	1.62625	3.71002	7.08727	0.428142	1.70182	5.01324	9.7716	3.92295	2.47353	5.06526	1.62419	9.93674	0	0.3421	5.55773	9.08018	4.46148	7.14446	1.62391	6.09753	0.724738	4.31771	4.85413	2.10658	4.76872	2.01724	5.08413	3.08505	3.08006
TCGA-BH-A1FN-11	Normal(n=113)	5.12784	6.22496	4.65483	2.30778	4.06804	7.20928	1.62789	4.33446	4.69344	8.43296	3.85046	3.26365	4.48323	1.11423	10.2069	0	1.06998	6.14954	8.35066	5.88352	8.09027	4.83917	6.65978	4.18096	4.08506	7.26441	2.94911	5.57442	2.20692	5.12784	4.33832	4.25322
TCGA-BH-A1F6-11	Normal(n=113)	4.7909	5.83795	1.96359	0.342896	3.96194	6.77934	1.02574	1.92163	4.47506	8.1146	3.94338	1.04299	4.58438	0.749835	9.46932	0.0720372	0.145743	5.64996	8.18621	5.02978	7.56192	2.74556	6.7221	5.19798	3.82321	5.96249	2.68843	5.78873	2.57379	4.7909	2.94165	5.08752
TCGA-E2-A1L7-11	Normal(n=113)	5.0093	6.07605	5.13328	2.57519	3.60711	6.78202	0.340619	1.98433	5.76722	9.65752	3.99776	2.52489	4.54418	2.04142	9.92134	0.125651	0.395282	5.8141	8.70331	5.52088	7.81157	1.09862	6.43789	6.17102	4.29782	5.91643	2.97699	4.79477	2.31942	5.0093	3.88682	3.33474
TCGA-A7-A0DB-11	Normal(n=113)	4.40334	7.05579	1.49324	0.274649	3.51076	6.58345	1.68383	1.76184	4.90117	8.97276	3.76941	0.568519	3.71352	0.578407	8.89896	0	0.0801119	5.4773	8.02831	4.56408	7.32511	0.923492	7.02517	2.20514	4.23857	6.76217	4.108	6.38379	1.88045	4.40334	3.82379	4.71371
TCGA-BH-A1EW-11	Normal(n=113)	5.1028	4.93506	4.69902	1.85324	3.50362	7.41703	1.36726	1.25773	4.96449	9.14148	4.2248	1.82908	5.2905	1.08004	10.0129	0	0.766383	5.93104	8.85797	4.57051	7.32509	3.45774	5.90687	5.57319	3.89309	5.46613	2.37526	5.21976	2.41876	5.1028	2.92429	3.66393
TCGA-BH-A0BT-11	Normal(n=113)	5.15327	4.77719	3.75876	1.46952	3.33778	7.26942	0.269512	2.75557	4.83684	9.37523	4.09888	2.20948	4.47041	1.58938	10.3413	0	0.405012	5.9623	8.79885	5.17835	7.43778	3.99749	5.97835	3.10214	4.03946	4.35871	1.95356	4.46865	2.24802	5.15327	2.62628	3.15536
TCGA-BH-A0E1-11	Normal(n=113)	4.8888	4.7471	3.66831	1.98163	2.93282	6.73437	0	1.16582	5.14589	9.60204	3.51578	1.51268	4.13489	1.11789	10.1125	0	0.0926134	5.36948	8.57924	4.62263	7.70293	0.565695	6.21366	1.9233	3.97675	4.27632	1.75018	2.81506	1.69737	4.8888	3.02498	2.60784
TCGA-BH-A18M-11	Normal(n=113)	4.56688	5.86072	3.61959	1.09552	3.74309	6.87725	1.16105	3.45752	5.37182	9.1305	3.96287	2.42959	4.60321	1.50426	9.72167	0	0.270828	5.67913	8.24684	4.83067	7.5653	4.10954	6.6694	6.09943	4.35317	5.76517	3.18631	4.88733	2.65324	4.56688	3.32739	4.49493
TCGA-BH-A1FD-11	Normal(n=113)	4.81182	5.11053	2.17188	0.961179	3.08646	6.93773	0.769941	3.23355	3.95252	8.52966	3.76553	1.0072	4.02302	0.862273	9.31628	0	0.0578315	5.28043	8.01855	4.44875	7.59672	4.3098	6.69926	4.31449	4.20341	5.72711	2.69766	4.444	1.72347	4.81182	2.75258	4.24542
TCGA-BH-A1FB-11	Normal(n=113)	4.82996	5.18974	4.57414	2.04103	3.2607	6.92317	0.287709	3.21618	4.84354	8.84789	4.00295	2.82163	4.64093	1.45896	10.0476	0	0.57289	5.57926	8.15152	4.70403	7.29639	4.46453	6.16675	3.00937	4.32352	5.10829	2.81053	4.57578	2.55618	4.82996	3.31855	3.78791
TCGA-BH-A1FJ-11	Normal(n=113)	5.46968	5.52236	2.52462	0.668755	3.59386	7.49433	0.845671	2.39613	4.03167	8.30238	3.9922	1.55886	5.2132	0.973428	10.2497	0	0.468531	5.90054	8.68673	5.14616	8.04822	3.9555	6.66709	4.75747	4.04278	6.70012	2.7523	6.87342	2.7289	5.46968	2.87358	4.72484
TCGA-AC-A2FB-11	Normal(n=113)	4.7207	6.24959	3.44829	1.5102	3.41296	6.76938	0.601316	1.65389	4.83985	9.113	3.52527	2.34062	4.28242	0.915789	9.53578	0	0.33754	5.51183	8.42645	4.90341	7.46494	1.91	6.28396	2.45257	4.20281	6.05357	3.31343	5.98682	2.07827	4.7207	3.70916	4.15307
TCGA-BH-A0H7-11	Normal(n=113)	4.57882	4.60952	3.44582	1.50559	2.82979	6.65517	0.0996319	0.730488	5.08127	9.53666	3.79936	2.09342	4.08762	1.73552	9.82074	0	0.326192	5.4909	8.65049	4.54344	6.88154	1.01521	5.4558	1.36418	3.88618	4.55015	1.52351	4.46392	1.52241	4.57882	2.70938	2.72367
TCGA-BH-A1FU-11	Normal(n=113)	4.95123	5.18984	4.21683	1.46446	3.83732	6.87829	0.241352	2.1032	4.98467	9.27763	3.91304	2.98085	4.7131	1.69252	9.73117	0.169155	0.516923	5.67022	8.24699	4.98546	7.26399	2.37768	6.17241	3.13233	4.4997	5.10522	2.30179	4.79466	2.54045	4.95123	3.60288	3.90088
TCGA-BH-A0BC-11	Normal(n=113)	4.73032	5.22294	4.01368	1.42739	3.42757	6.63364	0.934932	2.6589	5.02898	9.20109	3.69797	1.8104	4.10492	0.911193	9.97761	0	0.157173	5.65239	8.38909	4.91411	7.34852	3.84885	5.90783	3.4058	4.27914	5.26291	2.24443	5.47236	2.03242	4.73032	3.58667	3.75562
TCGA-BH-A0AU-11	Normal(n=113)	5.02455	4.90993	4.57165	2.36656	3.35595	6.84084	0.0632268	2.10568	5.13136	9.33755	4.11248	2.99048	4.78271	1.7205	9.83028	0	0.466236	5.55102	8.37467	5.05635	6.97428	1.72382	5.40388	1.35789	4.38469	4.58519	1.85778	3.1809	2.74252	5.02455	3.52983	3.26923
TCGA-AC-A23H-11	Normal(n=113)	4.70392	5.39844	3.32064	1.4814	3.13207	6.65026	0.3122	1.92805	3.96446	8.5425	3.53639	1.76732	4.31367	0.817787	9.61083	0	0.204642	5.26625	8.26405	4.95661	7.31001	1.90516	6.23984	0.719753	4.03913	6.1348	1.95024	6.42237	2.12221	4.70392	2.99364	4.08127
TCGA-BH-A0BW-11	Normal(n=113)	4.72103	6.91453	5.84369	2.58195	3.71858	6.89404	1.22546	3.45985	5.37777	9.33129	4.70441	4.83741	4.749	4.09948	9.55239	0	1.5362	6.12872	8.19125	5.63952	7.96768	3.58218	6.19014	4.5122	4.35685	5.77183	3.51396	5.05729	3.05488	4.72103	4.96655	3.86344
TCGA-E2-A1IG-11	Normal(n=113)	4.31071	5.382	3.38906	1.22243	2.98059	6.50657	0.440421	1.76133	4.61889	9.22164	3.73405	1.63691	4.1422	0.733875	9.55602	0	0	5.06795	7.88028	4.21866	7.7963	2.23251	6.47272	5.33636	4.24645	4.79677	3.19305	4.45467	2.03538	4.31071	3.11085	4.52756
TCGA-BH-A18P-11	Normal(n=113)	4.39272	3.92488	2.82924	0.945233	2.26297	6.53604	0.324926	2.07139	4.00035	8.20211	3.24213	1.13448	3.62129	0.692159	9.10106	0	0.123931	4.51022	7.28744	4.21391	6.93076	4.06455	6.11578	2.84117	3.89628	4.46426	1.53406	3.67089	1.52085	4.39272	2.70947	3.83141
