# Supplementary material for: Identification of tumor antigens and immunogenic cell death-related subtypes for the improvement of immunotherapy of breast cancer
Source: Front Cell Dev Biol. 2022 Oct 25;10:962389. doi: 10.3389/fcell.2022.962389 (PMC9641162; doi:10.3389/fcell.2022.962389)
Supplement: Supplementary file 9 [file Table7.XLSX]

## Sheet: Sheet1
ID	OS(days)	status	Risk group	Risk score	NT5E	ATG5	PIK3CA	IL1R1	IL1B	HSP90AA1	EIF2AK3	MYD88	IL10	CD8A	IFNG
TCGA-D8-A1XO-01	1682	0	Low	0.781997	4.46683	4.55881	3.9981	5.54457	4.68742	9.62482	5.33575	6.47283	0.510152	4.24291	0.701771
TCGA-AN-A0FN-01	218	0	Low	0.706141	4.84829	4.62446	2.96567	6.21057	4.92373	8.91747	4.26327	6.02102	0.873341	5.00938	1.85798
TCGA-AC-A62X-01	417	0	High	1.10722	5.84114	5.71551	3.23943	2.99409	1.41327	9.7675	4.35134	6.27189	0.193456	0.944709	0
TCGA-E2-A14U-01	1318	0	Low	0.953863	2.80254	4.7856	2.7772	4.99753	2.49067	9.46915	4.26604	5.74193	0.292311	2.93448	0.198117
TCGA-E9-A1R3-01	78	0	High	1.33533	5.28814	4.96888	3.33724	5.90006	3.65447	11.0321	4.7099	6.42163	0.474047	1.8423	0.67075
TCGA-BH-A18M-01	2207	1	High	1.30879	4.44009	4.97771	3.5587	6.45015	2.41595	10.7285	4.46916	6.3355	0.642008	3.6636	0
TCGA-E2-A15T-01	1563	0	High	1.47526	2.81369	4.78511	3.61556	3.52457	1.10346	11.7597	4.82171	5.60739	0.286053	3.01621	0
TCGA-AR-A0TU-01	709	0	Low	0.212949	1.95084	4.57588	2.55466	3.07784	2.38413	10.5506	3.46986	7.28358	0.545474	4.59034	3.3272
TCGA-EW-A1IX-01	1208	0	Low	0.638176	4.12582	4.24368	3.51604	5.34483	4.94404	8.98548	4.50531	6.42451	0.432104	3.18175	0.802152
TCGA-B6-A408-01	2072	0	Low	0.913323	3.96706	4.06568	2.51109	5.73104	2.69203	8.88679	3.92978	5.90456	0.827169	3.58892	0.816395
TCGA-E2-A1IE-01	2362	0	High	1.12937	2.72242	5.46396	3.81909	3.50383	1.46064	9.26388	4.68035	5.22055	0.217603	2.35089	0.0545012
TCGA-E2-A10E-01	865	0	High	1.11609	3.7683	4.98568	3.08303	6.02659	2.27361	10.7341	5.26803	6.34051	0.476952	3.64266	0.787098
TCGA-EW-A3U0-01	532	0	Low	0.840173	3.39379	5.73551	3.53691	5.36116	2.38827	9.64353	3.92219	6.6811	1.4344	5.79996	2.76199
TCGA-BH-A0H5-01	1620	0	Low	0.571427	4.48492	4.705	2.99874	5.40112	1.60587	9.2822	4.46694	6.26541	1.16466	7.3455	2.55829
TCGA-E2-A14W-01	974	0	Low	0.915778	2.88665	5.31011	2.45231	3.88078	2.08001	9.29092	4.72459	5.88426	0.0911243	1.71326	0.0863762
TCGA-AQ-A04L-01	3957	0	Low	1.05497	3.94982	4.5878	2.30722	3.59451	1.67025	8.51378	4.17934	4.9896	0.285935	1.35265	0.289598
TCGA-BH-A1FD-01	1009	1	High	1.74238	4.57897	4.18907	3.16398	5.07808	2.58193	10.7331	5.87669	5.96408	0.995014	1.6025	0
TCGA-AR-A0TR-01	160	1	Low	0.855304	1.57202	4.56415	3.56019	3.64545	1.4418	9.71348	5.62028	5.98581	0.264837	3.10477	0.55395
TCGA-A7-A0CE-01	1074	0	High	1.31136	3.38171	5.11182	3.32025	3.57592	1.43242	10.8808	4.84402	5.81122	0.429643	2.73223	0.459641
TCGA-AO-A0J8-01	680	0	Low	0.888679	3.49322	4.24815	2.36944	4.38229	2.70226	9.91522	4.97788	6.4665	0.57947	3.68863	0.257011
TCGA-BH-A1F0-01	785	1	High	1.60487	5.63762	5.79361	3.991	6.18916	4.66706	9.43538	4.5807	6.83566	2.51208	5.19692	1.70226
TCGA-A2-A0SU-01	1662	0	High	1.1902	3.92633	4.96496	3.12636	4.50099	1.50777	11.1129	4.5102	5.70984	0.240986	3.82238	0.472072
TCGA-AC-A2FF-01	2759	0	Low	0.833278	4.68684	4.78212	3.63588	6.26679	2.18881	9.23205	4.39778	5.94054	0.541713	4.67063	0.863701
TCGA-LL-A6FP-01	677	0	High	1.63279	1.07649	4.94401	1.74451	6.13182	1.25011	10.5773	4.64922	4.656	0.0797024	0.62686	0.0569996
TCGA-E2-A15S-01	428	0	Low	0.956329	2.64062	4.67887	3.01369	4.18231	0.475292	9.49503	4.15981	5.66024	0.199625	2.79903	0
TCGA-E2-A14N-01	1434	0	Low	0.596282	2.53458	5.13755	3.22387	3.86987	1.90778	8.9165	3.56412	6.47362	0.426533	3.35201	0.598556
TCGA-D8-A1JK-01	612	0	Low	0.793382	4.68284	4.99796	2.38391	4.55066	4.68754	9.99819	4.48009	5.98075	0.749835	4.22885	2.79096
TCGA-D8-A3Z6-01	563	0	High	1.25369	2.84155	4.47819	2.07977	4.95023	2.1101	9.64598	4.35195	5.71831	0.612777	1.87133	0.125783
TCGA-A8-A06U-01	883	1	High	1.43024	3.22308	5.08445	4.01581	4.05852	1.41743	10.2663	5.49609	4.9938	0.658463	3.52042	1.03527
TCGA-A7-A13E-01	614	1	Low	0.953689	4.38589	4.92464	4.21914	4.44694	2.15317	8.92763	5.39208	5.24961	0.687479	3.52202	2.33136
TCGA-UL-AAZ6-01	518	0	High	1.1774	4.33208	4.30015	1.72356	4.70118	0.869556	9.04114	3.70259	5.2939	0.407516	1.32452	0.111833
TCGA-B6-A0I9-01	362	1	High	1.39521	3.3639	5.36594	3.15046	5.23211	1.72286	11.1812	5.20636	5.64788	0.249385	2.74679	0.487486
TCGA-A8-A099-01	304	0	Low	0.947029	3.91477	5.28353	2.60647	6.1041	1.75412	9.34081	6.30052	6.15361	0.26135	2.6068	0.597221
TCGA-OL-A5RY-01	752	0	Low	0.838612	4.67553	4.8047	2.31557	6.10256	1.55415	9.62368	4.26465	6.15742	0.659103	4.80355	1.14939
TCGA-E9-A1NA-01	1112	0	High	1.8792	4.93703	4.31036	3.23888	5.07057	2.4775	10.5179	5.00139	5.97692	1.59651	2.64275	0.192194
TCGA-D8-A1XV-01	461	0	High	1.28274	1.67996	3.95686	2.40931	2.33354	1.18986	9.39331	4.94844	4.66179	0.191689	0.714751	0
TCGA-BH-A18T-01	224	1	High	1.2531	2.85927	4.40703	3.58952	4.59954	2.20157	11.0354	4.92145	6.28883	0.775008	3.40958	0.936365
TCGA-B6-A0RT-01	2721	0	Low	0.375526	4.26115	5.01406	3.3923	5.86918	2.03122	9.84856	4.33155	6.81816	1.22398	7.71196	4.08178
TCGA-A1-A0SJ-01	416	0	Low	1.03818	3.62923	4.87848	3.60186	5.59418	0.953749	10.2065	4.51809	5.85309	0.173127	3.59389	0.142087
TCGA-E9-A247-01	1186	0	High	1.29463	3.4032	5.20277	2.55537	3.9736	1.39402	10.8746	4.60329	5.70527	0.428464	3.57524	0.109026
TCGA-C8-A12P-01	358	0	High	1.36873	4.57779	4.39871	3.7293	4.86881	1.46978	10.5148	4.88534	6.04158	0.782576	2.85092	0.546166
TCGA-A8-A09X-01	426	1	Low	0.925121	4.127	4.36919	2.56494	5.67711	1.84503	9.73994	3.98094	6.27242	1.1335	5.22637	1.62419
TCGA-BH-A1FC-01	3472	1	Low	0.685026	2.70823	4.21133	2.86963	3.76727	2.06336	10.2763	4.41589	5.68251	0.624054	5.06618	2.968
TCGA-A8-A082-01	549	0	High	1.54641	4.41679	3.8051	2.96676	4.08486	2.77955	10.9696	4.34903	5.946	0.749749	1.54686	0
TCGA-C8-A12M-01	358	0	Low	0.781606	2.84288	4.41792	3.84758	3.12494	0.993421	10.7622	4.31639	6.69818	0.323889	4.18775	0.398022
TCGA-BH-A1EV-01	365	1	High	1.7465	4.43459	6.29763	3.12145	5.40812	1.82265	10.4945	5.57419	5.07846	0.325617	1.34341	0
TCGA-C8-A135-01	393	0	High	1.20229	3.32154	4.21346	2.75521	5.53928	1.4742	10.7631	4.23193	5.26781	0.403377	4.89449	0.28155
TCGA-WT-AB44-01	883	0	Low	1.02771	2.43093	3.3946	1.47483	5.39985	1.52105	8.63283	3.36079	4.53542	0.171079	1.98459	0
TCGA-A7-A3J0-01	313	0	Low	0.729802	2.48841	4.37187	2.93185	3.0213	1.96769	10.1494	5.21353	5.71262	0.328951	4.09071	1.92376
TCGA-E9-A1R0-01	860	0	Low	0.598019	3.77688	4.29007	3.16351	4.93256	1.29696	9.05373	4.1537	5.99583	0.233765	3.96605	0.736215
TCGA-B6-A0IJ-01	7106	0	Low	0.388091	1.70858	4.16972	2.6764	4.59947	3.63835	9.14583	3.83756	6.02219	0.503858	4.78941	2.1989
TCGA-LL-A441-01	996	0	Low	0.737625	4.53396	4.66144	3.17696	5.72746	2.00637	9.32047	4.03912	6.38427	0.801655	5.12885	1.17453
TCGA-A2-A3XT-01	2770	0	Low	0.816895	3.05068	4.993	2.71411	4.63027	2.97128	8.38714	3.80484	6.15096	1.00834	3.57981	1.07169
TCGA-D8-A27I-01	439	0	High	1.18864	4.42296	4.81852	3.51838	6.25235	3.48397	9.56755	4.69922	6.02427	0.956057	4.08942	0.559345
TCGA-A8-A094-01	0	0	Low	0.860458	4.73666	4.91737	2.52977	5.68177	2.77701	10.301	5.79641	6.8174	1.13875	4.45386	3.28932
TCGA-A2-A1G6-01	501	0	High	1.23349	5.08457	5.4084	3.51768	6.33171	3.97297	10.0243	5.02228	5.68295	0.640158	4.9979	0.0768327
TCGA-BH-A0GY-01	923	0	High	1.81057	4.42726	4.9492	4.43719	5.69879	3.03743	10.8262	4.09174	6.24302	1.59865	3.46367	0.396708
TCGA-E2-A1B0-01	1631	0	Low	0.753293	4.32911	5.01167	3.20242	5.34324	1.80422	10.5418	4.89743	7.47881	0.549127	4.2489	0.604736
TCGA-E9-A1RH-01	1417	0	High	1.31373	4.29699	4.64101	4.23824	6.29738	2.12902	10.9635	5.2723	6.19218	0.238542	1.27495	0.921208
TCGA-C8-A1HG-01	345	0	Low	0.748712	3.73939	4.63953	2.51084	4.53299	1.29555	8.97201	3.94037	5.33821	0.945383	5.47763	2.58763
TCGA-A1-A0SB-01	259	0	High	1.11859	2.9304	4.87887	3.26935	5.98264	0.832607	10.0301	4.97379	5.88444	0.0360461	1.88084	0
TCGA-A7-A0DC-01	906	0	High	1.28357	2.32557	3.78346	3.24253	4.65594	0.834913	7.8409	3.82405	3.54682	0.194087	1.09018	0.0892269
TCGA-A7-A3IZ-01	322	0	High	1.27119	2.02095	4.43488	3.48547	5.36029	0.949199	10.1642	5.14002	5.25998	0.217727	2.73325	0
TCGA-LL-A5YL-01	519	0	High	1.14303	2.52015	4.57826	1.89809	3.90356	2.06674	9.10531	4.90413	4.62666	0.619836	3.81708	0.817214
TCGA-BH-A0DI-01	912	0	High	1.2217	4.55857	4.80936	4.99311	6.41024	1.70213	9.63234	4.21453	5.62826	0.740625	3.54667	1.10749
TCGA-E2-A1B1-01	2653	0	Low	1.07056	5.13411	5.34641	3.99523	6.63991	2.99382	10.1356	5.66579	7.11388	1.27787	4.56228	1.97163
TCGA-BH-A0H3-01	1928	0	Low	0.969478	4.50252	4.86753	3.6051	6.36537	2.68708	9.89626	5.10266	6.06142	0.467801	4.32981	0.742696
TCGA-D8-A27K-01	1461	0	Low	0.918641	3.24163	5.09204	3.56831	5.69502	3.45863	10.1695	5.50718	6.54722	0.605968	4.35121	0.926075
TCGA-A2-A04U-01	2654	0	High	1.14529	2.51501	3.84459	1.50757	2.92649	0.955164	9.94749	3.03622	4.91682	0.315218	2.66871	0
TCGA-AO-A0J6-01	1140	0	Low	0.10125	3.10703	4.36068	3.21983	3.70309	3.18284	8.64668	4.29762	6.76802	0.470615	5.05551	2.00723
TCGA-BH-A0E2-01	435	0	High	1.13282	5.78887	5.1031	3.10182	4.64016	2.89639	11.1378	4.92641	6.04721	0.378734	4.36732	0.739675
TCGA-E2-A1L8-01	2240	0	Low	0.569797	3.51767	4.37963	2.9837	4.64549	1.41916	9.11366	4.42894	6.25468	0.0742314	3.31633	0.292664
TCGA-OL-A5RZ-01	679	0	High	1.18179	1.86687	4.4777	2.09677	3.77921	0.583519	10.559	3.95625	6.0222	0.368265	1.83564	0.0959919
TCGA-B6-A1KF-01	3088	0	High	1.15334	2.74302	4.80471	3.12704	3.90852	0.669752	10.4752	4.35511	6.28466	0.16877	1.03527	0
TCGA-E2-A1L7-01	1836	0	Low	0.971762	3.20667	5.52371	2.9917	4.85706	1.70492	10.9659	4.69587	6.29432	0.836651	5.67685	2.13218
TCGA-B6-A0I6-01	991	1	High	1.31911	4.03801	4.17387	3.17178	4.16229	1.46477	10.2229	4.91312	5.12087	0.338795	2.80707	0.0953168
TCGA-AN-A0XL-01	163	0	High	1.22752	4.4612	4.92386	3.87864	6.10875	2.67523	9.73907	5.13626	5.7836	0.448055	3.00096	0
TCGA-A8-A08B-01	1156	0	High	1.5195	3.08294	5.34231	2.97297	4.76276	2.04991	10.3752	5.03311	5.78754	0.979952	3.28194	0.310456
TCGA-AC-A6IX-06	373	0	Low	0.946469	3.46681	4.75806	2.81664	6.15022	3.69801	10.035	5.76188	6.27607	0.70832	5.13652	0.782492
TCGA-E2-A2P6-01	1051	0	Low	0.842728	2.50863	4.0231	2.18225	4.05965	2.31852	8.73819	3.81068	5.44392	0.308943	1.99208	0.421264
TCGA-E2-A3DX-01	1325	0	Low	0.814972	4.86327	4.51318	3.60453	6.59317	0.83463	9.34124	4.79892	5.68052	0.476848	6.27757	0.405339
TCGA-E2-A159-01	762	0	Low	0.934848	4.40742	4.88421	3.17738	5.63908	1.62957	10.5229	4.55292	6.18804	0.885106	5.25225	2.50559
TCGA-E9-A1NH-01	576	0	Low	0.782531	4.73677	4.653	3.2316	5.13816	3.35862	9.53457	4.99801	6.45066	0.367595	3.51667	0.425782
TCGA-A8-A0A1-01	365	0	Low	1.00185	3.90586	4.83032	3.52568	5.09875	3.36494	10.3555	4.83707	6.29968	0.983094	4.49394	2.20611
TCGA-D8-A4Z1-01	659	0	Low	0.809264	4.28467	4.77941	3.15392	6.92808	2.98523	9.19669	4.73493	5.90734	0.289126	4.04876	0.536053
TCGA-AR-A1AS-01	1150	0	High	1.33109	4.11685	5.44037	3.03951	3.36491	3.3222	10.7052	4.08092	6.58228	0.442758	0.430071	0
TCGA-AR-A24P-01	84	0	High	1.13913	3.89273	4.48612	3.94771	5.25732	3.50093	9.9085	5.0274	5.91444	0.518434	3.06877	0.305795
TCGA-A8-A09Z-01	0	0	High	1.21012	2.45525	5.23973	3.48411	2.96872	0.767061	11.1292	6.24076	5.71523	0.673466	5.15422	1.27316
TCGA-BH-A0HL-01	72	0	High	1.08395	2.65425	4.88731	3.2092	3.65592	0.587557	10.2384	5.77255	6.06593	0.106348	1.97574	0
TCGA-A8-A08X-01	1308	0	Low	0.958611	3.79514	3.72813	2.40684	4.51483	1.83637	9.30939	3.9748	5.67645	0.61372	2.77281	0.89103
TCGA-A8-A09V-01	457	0	High	1.17234	3.47624	5.0451	3.84564	5.52737	1.9393	10.1058	4.88057	5.95861	0.164271	1.82595	0.134615
TCGA-D8-A1XT-01	506	0	High	1.53731	5.87801	4.9704	4.27596	6.06087	2.64605	10.0595	5.46359	6.54682	1.32625	2.79541	0.705668
TCGA-GM-A4E0-01	2191	0	Low	0.33438	3.67971	3.84045	2.32829	5.94829	1.98954	7.7866	3.33735	5.28595	0.168385	4.63181	1.08739
TCGA-AN-A0XN-01	10	0	High	1.30354	5.973	6.7377	3.64158	4.95362	4.23884	9.29477	4.35574	6.10167	0.838669	3.01548	0.0976108
TCGA-A2-A04V-01	1920	1	High	1.12014	3.45182	4.94959	2.33168	4.99613	1.44557	9.09886	3.41766	5.50411	0.434455	2.1109	0
TCGA-A7-A26I-01	661	0	High	1.38731	4.81631	3.6182	2.88511	4.81926	4.0074	8.09252	3.9835	5.57395	1.48233	1.45896	0.517729
TCGA-A2-A3XS-01	1032	1	Low	1.06714	2.79442	4.34524	2.59233	3.86954	2.1527	9.3415	4.72794	5.76968	0.816477	3.55715	0.36233
TCGA-BH-A0BP-01	2296	1	High	1.1905	4.43674	4.81001	3.34223	5.42585	2.56291	10.4413	5.19228	6.63681	0.602552	2.47669	0.356595
TCGA-AC-A3QQ-01	734	0	Low	0.791447	2.10601	2.64231	2.56357	4.46587	3.17615	7.51744	3.4671	4.53616	0.539829	2.4197	0.659833
TCGA-AO-A12C-01	2372	0	High	1.26755	3.36011	4.17337	3.51685	5.07948	1.32631	10.8962	4.44795	5.91221	0.216982	2.16321	0
TCGA-E2-A1IH-01	1026	0	Low	0.983663	4.59584	5.29439	3.16797	5.92443	3.03035	10.0877	4.16363	6.21276	1.32964	5.67148	3.01981
TCGA-BH-A0DS-01	78	0	Low	1.03161	3.44172	4.0757	2.65629	4.34491	2.32895	10.071	4.07374	5.8889	0.740453	4.10623	0.709202
TCGA-AN-A0FS-01	210	0	High	1.25801	4.64906	4.93884	3.4833	5.8004	2.99467	10.1522	4.66111	6.06739	0.481506	2.3867	0.164271
TCGA-E2-A15F-01	658	0	Low	1.00285	3.22805	4.26718	3.26831	5.34272	3.49587	10.1533	5.2365	6.59825	0.447526	2.65666	0.0961269
TCGA-BH-A0H7-01	702	0	High	1.2785	3.89914	4.36099	2.80523	5.65734	0.595981	9.81123	3.75325	5.38516	0.577538	3.2474	0.059909
TCGA-A8-A079-01	274	0	High	1.10081	2.10487	3.27438	2.79776	4.23616	1.75343	10.1911	4.2029	5.53437	0.349139	2.5144	0.167101
TCGA-D8-A1XY-01	503	0	High	1.61879	4.82128	5.06621	3.77518	5.36701	1.35879	9.86533	5.04136	6.42648	1.27602	1.88456	0.13711
TCGA-AO-A0JD-01	2190	0	High	1.51812	2.76736	5.5339	3.31625	4.71652	2.29255	12.4272	5.51301	6.22704	0.599984	3.61246	1.04977
TCGA-B6-A0WZ-01	6292	0	Low	0.526283	2.83663	4.36498	1.50243	3.03258	1.05797	8.84398	4.61622	6.34454	0	1.99773	0
TCGA-D8-A1XB-01	552	0	High	1.19082	4.11035	4.57957	3.75024	5.72402	2.93887	10.1771	4.75466	6.15145	0.444879	2.02538	0.479748
TCGA-BH-A0BS-01	2612	0	High	1.12289	2.68012	5.08458	3.24723	5.49398	2.7718	10.1821	5.51537	6.19353	0.152768	1.72666	0.0743684
TCGA-BH-A1EX-01	1508	1	High	1.30491	4.96871	5.00416	3.31953	5.82116	3.74056	10.7004	5.01475	6.45085	0.903424	3.44623	0.92037
TCGA-D8-A1X8-01	783	0	High	1.29131	4.35757	5.13971	3.49732	6.25151	4.16786	10.5303	6.00629	6.02648	0.582652	3.84639	0.346872
TCGA-HN-A2OB-01	1900	1	Low	0.946738	4.19181	4.66482	3.27246	5.81503	0.855272	9.15283	4.33736	5.79121	0.359746	3.48459	0.0935602
TCGA-B6-A0I1-01	2361	1	High	1.137	1.61108	4.31157	2.09515	3.3106	0.86671	11.1501	3.60092	6.05372	0.163628	1.88511	0.0536674
TCGA-OL-A97C-01	271	0	High	2.50528	3.2935	4.53574	3.52698	7.03276	0.328722	8.80158	4.76366	5.47251	3.46447	5.04208	0.27739
TCGA-E2-A1LK-01	266	1	Low	0.717713	2.12264	4.35487	2.73357	4.88904	2.79294	9.80293	3.40103	6.67826	0.328377	2.98539	0.101112
TCGA-D8-A1J8-01	431	0	High	1.12882	6.09575	6.18408	3.27711	5.99027	4.30596	10.886	6.27749	6.28252	1.42223	5.67209	4.58166
TCGA-A8-A06P-01	396	0	High	1.23041	4.54812	4.60588	3.07423	6.07518	1.38504	9.72175	4.79675	5.72122	0.452701	2.33079	0.348346
TCGA-D8-A3Z5-01	1015	0	Low	0.667384	3.11075	4.27864	2.58357	4.83056	3.10566	8.85394	4.32595	5.6614	0.201383	3.20497	0.690998
TCGA-E2-A152-01	2128	0	High	1.51366	5.43084	4.80439	2.85762	6.19387	2.48839	10.6568	4.87608	5.42931	0.425459	2.46684	0.156526
TCGA-BH-A0DT-01	2403	0	Low	0.761388	4.30731	5.11008	3.37626	5.35334	1.89146	9.68524	4.42021	6.36878	0.309525	4.08106	0.579373
TCGA-A1-A0SQ-01	554	0	Low	0.991057	3.02687	4.3137	3.24866	4.03518	1.11763	9.7172	5.21311	5.99223	0.254715	2.30536	0.0769695
TCGA-BH-A1FE-01	2273	1	Low	1.04232	5.19508	5.40888	3.94893	6.48948	3.19774	10.2182	4.82803	6.49552	0.870424	5.48994	0.92448
TCGA-BH-A0BR-01	2330	0	High	1.33475	5.00089	4.51824	3.86295	6.09282	2.81036	10.8157	5.2015	6.27643	0.792606	3.64798	0.664301
TCGA-BH-A18V-01	1556	1	High	1.36713	4.14854	5.15357	4.75765	4.94741	3.79092	11.7369	5.52426	6.64702	0.867896	3.71359	1.44848
TCGA-GM-A3XN-01	2019	0	Low	0.746218	3.19587	4.05484	2.65675	5.23655	1.32423	8.5186	3.59094	5.88741	0.63914	4.11499	0.178747
TCGA-A8-A09B-01	365	0	Low	1.02376	2.91724	4.97413	3.2832	4.86034	2.48841	10.2875	4.25199	6.09409	0.331934	2.90612	0.575022
TCGA-PL-A8LY-01	8	0	Low	0.904523	1.98101	4.64067	2.26682	4.58213	2.42113	9.58546	3.83851	5.43375	0.31904	3.54733	0.577248
TCGA-E2-A10A-01	1229	0	High	1.39515	4.5594	5.15928	3.74884	4.71289	3.51973	10.8743	5.19136	6.57717	0.621806	2.00558	0
TCGA-A7-A6VV-01	313	0	High	1.36237	4.70495	4.96604	3.12335	4.91189	2.70547	10.9409	4.1477	5.81425	0.467279	2.51692	0.598937
TCGA-BH-A0BW-01	2371	0	High	1.28465	5.21509	4.81117	4.23884	7.00251	4.32091	9.56675	5.09374	6.42935	1.66476	3.88658	2.59264
TCGA-AN-A04A-01	90	0	High	1.31195	4.53437	4.04255	2.91142	4.81084	1.54345	11.033	4.13532	5.91587	0.368936	2.48153	0.0585243
TCGA-OL-A66P-01	428	0	Low	0.612704	2.68952	3.49424	1.17517	3.05304	1.00669	8.41663	3.2514	4.08544	0.473008	5.12807	2.14395
TCGA-A2-A0SV-01	825	1	High	1.4687	5.16355	4.42093	2.87731	6.01727	2.94868	9.75453	3.74439	6.36894	1.30451	2.46702	0.158337
TCGA-E2-A1LG-01	1523	0	High	1.10579	1.77328	4.4963	3.13909	6.29549	0.606537	10.4716	4.65068	5.74406	0.0735461	2.38651	0.531269
TCGA-E2-A1LL-01	1309	0	High	1.22892	4.08148	4.70046	3.21884	4.45704	3.79824	10.7899	3.77621	6.56653	0.393746	0.772224	0.313826
TCGA-A2-A0ET-01	1066	0	Low	0.975612	2.60274	4.15832	3.42125	2.35806	4.9422	10.4795	5.06516	6.02592	0.675816	4.17872	0.731096
TCGA-B6-A0RI-01	7126	0	High	1.12822	4.79123	5.02435	2.89107	4.9331	3.70201	10.6047	4.3727	6.42156	0.346985	2.42067	0.141302
TCGA-BH-A0GZ-01	328	0	High	1.21926	3.17961	4.31307	1.99512	5.54115	1.39034	10.0899	3.82262	5.29162	0.404685	2.8182	0.43328
TCGA-A2-A25A-01	3276	0	Low	0.828715	5.01065	4.59225	3.68756	6.22942	3.76561	9.40982	4.63025	6.30504	0.609377	4.78776	0.457437
TCGA-A8-A06N-01	0	0	High	1.25925	1.92128	4.85335	3.51648	8.94948	1.39402	10.0493	4.57717	6.2087	0.457121	2.43685	0.154972
TCGA-EW-A1J5-01	477	0	Low	0.886777	4.51371	4.26965	3.61812	4.18206	2.24275	9.99436	4.48241	6.73426	1.27769	5.46659	1.64376
TCGA-D8-A27V-01	381	0	High	1.11415	4.4966	5.4631	3.7156	5.56595	1.86072	10.5316	4.90718	6.13657	0.373175	3.33594	0.980098
TCGA-A2-A0ST-01	3017	0	Low	0.451379	3.4026	5.60619	2.8719	5.24008	3.93909	9.29028	4.0463	6.53046	1.09146	6.11484	3.55436
TCGA-A2-A0CT-01	2289	0	High	1.28169	2.75572	4.55375	3.29455	7.49624	2.24257	9.71569	4.42321	5.8153	0.449112	1.95747	0
TCGA-AR-A0TT-01	3316	0	Low	0.925698	4.71295	6.4821	3.14858	4.67347	2.66116	9.4679	4.2446	5.90402	1.1113	5.45222	2.72511
TCGA-LL-A8F5-01	596	0	High	1.19226	3.14639	3.13644	2.05377	3.74567	2.2565	10.2909	3.42888	4.40737	0.347212	2.98278	1.1858
TCGA-AN-A0FW-01	11	0	High	1.33329	3.25692	4.76126	3.18445	4.59531	0.796847	11.413	4.9151	6.24315	0.472072	3.34827	0.0575542
TCGA-BH-A18U-01	1563	1	High	1.16088	4.86319	5.22487	3.22854	4.70237	2.99863	10.0304	4.20393	6.42377	0.846393	2.51614	1.14313
TCGA-E9-A248-01	59	0	High	1.11826	3.42942	5.45256	3.67896	5.17871	2.06908	11.0019	5.17607	6.16609	1.07046	5.64222	2.63087
TCGA-A2-A0CU-01	158	1	High	1.26148	3.176	3.86835	2.93898	4.33402	2.2919	10.4073	3.89521	5.46659	0.449852	2.5961	0.130272
TCGA-BH-A0HY-01	1545	0	High	1.13553	3.45045	4.22227	2.96012	5.22716	0.779974	10.491	4.89004	5.92965	0.183582	2.62389	0
TCGA-D8-A1XG-01	448	0	High	1.489	4.24051	5.08212	3.5814	4.67447	2.86392	10.3658	5.83215	5.58134	0.374511	1.4037	0.090447
TCGA-BH-A204-01	2534	1	High	1.2218	3.68027	5.36671	3.81243	5.00304	1.3413	9.92542	5.32072	5.68695	0.38228	3.22219	0.0926134
TCGA-AR-A0U4-01	3261	0	High	1.22315	3.06518	5.42287	3.70017	5.08337	6.03184	10.1833	4.74762	6.52047	1.08963	3.32726	1.02276
TCGA-E2-A14S-01	1009	0	Low	0.934724	2.595	3.71518	2.64002	3.87133	4.31688	9.25344	3.8822	5.33305	0.66612	3.35287	0.938549
TCGA-D8-A1JS-01	371	0	Low	0.824578	1.12479	4.42938	1.49963	2.11137	2.02123	9.2825	5.33097	5.86017	0.128821	1.25502	0.179638
TCGA-C8-A1HK-01	366	0	High	1.65448	3.30217	5.05795	3.16416	5.26873	1.49616	11.8927	5.55814	5.5325	0.568324	3.33932	0.69332
TCGA-AR-A250-01	2707	0	High	1.26765	4.94793	4.37805	3.00996	5.63176	2.85	10.1965	4.96451	6.02534	0.970044	3.51215	1.16864
TCGA-EW-A1PB-01	608	0	Low	0.558489	2.68075	4.49045	2.84575	4.59851	4.12375	9.12661	3.58248	6.76693	1.75835	5.60114	4.17429
TCGA-AC-A2B8-01	677	0	Low	0.836174	4.34857	4.94431	3.67041	5.89396	2.8934	9.89019	4.84761	6.81601	0.633199	4.63209	0.454808
TCGA-A8-A08I-01	365	0	Low	0.524957	2.52792	3.8489	3.33681	5.79881	3.53697	10.2554	5.37682	6.58566	1.07245	6.2879	3.78809
TCGA-BH-A18V-06	1556	1	Low	0.628292	3.3909	4.36499	3.59998	5.04348	3.87771	10.2281	4.72725	6.44273	1.31203	6.49562	4.10934
TCGA-LL-A6FQ-01	80	0	High	1.33684	1.88386	4.10865	1.08963	2.19765	2.14571	9.73332	3.05375	4.74201	0.564427	1.45423	0.203013
TCGA-A1-A0SP-01	584	0	High	1.31409	3.52637	5.78683	2.97313	4.89034	3.61361	10.4218	3.80854	5.81948	0.586981	3.02646	0.317188
TCGA-LL-A442-01	889	0	High	1.12559	2.76742	4.31567	3.19741	1.87908	3.20585	9.96825	5.32947	5.32526	0.185867	1.90335	0.0612923
TCGA-A2-A3XU-01	912	1	High	1.30912	2.00601	4.12066	1.70288	4.65281	0.647084	9.6316	2.95423	4.53143	0.196229	1.53072	0
TCGA-A2-A25B-01	1291	0	High	1.4314	4.9582	4.7185	4.58681	3.95613	3.24361	11.1329	4.72952	6.33537	1.02219	3.54673	0.813278
TCGA-AO-A1KT-01	541	0	High	1.58809	4.16417	4.47667	2.56506	5.88647	3.87602	10.664	4.7208	5.60043	0.762476	2.32504	0.116631
TCGA-B6-A1KN-01	4233	0	High	1.6499	4.24124	4.66259	3.7776	8.63711	2.0635	11.6118	5.21845	6.15256	0.751635	3.52015	0.396269
TCGA-LL-A5YP-01	450	0	High	1.3279	4.82373	4.97017	2.87874	5.59595	3.54819	9.95967	4.5679	6.71087	1.22478	3.19791	0.262914
TCGA-AR-A1AU-01	2868	0	High	1.34945	3.92954	4.77503	3.33083	5.48641	1.52441	9.82451	4.76397	5.8028	0.785174	3.10918	0.0779266
TCGA-A7-A26J-01	627	0	High	1.34595	3.79066	4.44071	4.37573	5.5918	2.92611	9.52611	4.66296	5.58095	1.07238	2.80206	1.42982
TCGA-E9-A245-01	26	0	High	1.19756	2.64411	4.3603	2.73557	3.46847	2.18843	10.0889	4.87097	5.68139	0.414136	1.66989	0.425782
TCGA-BH-A42T-01	320	1	High	1.42796	2.24147	4.57826	2.7368	3.82419	5.71633	9.50812	3.93577	4.94367	1.11783	3.53305	0.368265
TCGA-A2-A0EM-01	3094	0	Low	0.990734	3.92972	4.49601	2.73361	4.90186	2.91644	9.80098	4.47414	6.00463	0.245496	2.39709	0.0740944
TCGA-PE-A5DC-01	1430	1	Low	0.934993	3.1271	3.8452	2.21104	3.77914	1.30147	9.94264	4.05611	5.33958	0.101919	3.15863	0.14274
TCGA-A7-A13D-01	965	0	High	1.26346	5.24021	4.23485	3.66542	4.86021	2.2757	8.90341	4.99114	5.38615	0.650979	1.1829	0.849092
TCGA-BH-A0HK-01	178	0	High	1.08472	3.78428	4.34251	2.61974	5.24792	1.21188	9.47881	3.84525	5.57108	0.36042	2.47412	0.130667
TCGA-B6-A0IP-01	3926	1	Low	0.804673	2.56723	4.77837	2.5743	4.38247	1.75463	9.33238	4.71577	6.08018	0.351628	3.60202	0.114367
TCGA-D8-A1XA-01	839	0	Low	1.05149	3.94854	4.34276	4.18604	5.65336	2.76808	8.95936	5.24523	6.35381	0.736821	2.18145	0.356595
TCGA-D8-A1X5-01	565	0	High	1.87311	4.36426	5.29828	4.07504	6.04866	2.66334	11.4772	5.09989	5.13934	0.812129	3.17758	0.705934
TCGA-D8-A27L-01	499	0	High	1.2221	4.44301	5.05115	3.51996	6.13911	3.39985	10.212	4.81091	6.34958	0.838911	3.87771	0.441908
TCGA-D8-A1JJ-01	611	0	High	1.39345	4.89107	5.69832	3.79541	6.76685	3.47803	10.3905	5.40404	5.95624	0.585636	3.158	0.477366
TCGA-A2-A1G1-01	584	0	Low	0.953931	4.78486	5.60477	3.76148	5.15328	4.4178	10.6139	4.66671	6.53617	0.881508	4.6706	2.36642
TCGA-E2-A1IL-01	118	0	Low	0.674669	3.07404	4.09627	3.4495	4.85388	1.93036	9.09207	5.46074	6.4717	0.230941	2.21909	0.655627
TCGA-A7-A4SB-01	418	0	Low	0.876813	2.89105	4.47985	2.63893	4.81974	0.364909	8.80143	4.1212	5.36153	0.138421	2.69619	0
TCGA-A7-A13H-01	899	0	Low	0.701279	3.25728	4.72394	2.85226	5.80872	2.22897	9.39691	3.83168	6.37868	0.666029	4.56765	1.21605
TCGA-BH-A0AY-01	777	0	Low	1.01754	4.62786	4.42661	2.1307	5.90792	1.33085	9.62497	3.44448	5.59574	0.543793	4.0482	0.53436
TCGA-A8-A075-01	518	0	High	1.23501	4.31134	5.30274	3.07534	6.63235	2.25468	10.2631	4.95385	5.96641	0.855192	3.9951	1.55075
TCGA-E2-A158-01	450	0	High	1.14087	1.92664	4.77256	3.55767	2.68549	0.786262	10.7578	4.72271	5.74251	0.212258	2.85579	0.182692
TCGA-BH-A0B4-01	1191	0	Low	0.971888	3.16949	3.88116	2.63392	5.79495	1.66006	9.23233	3.43473	5.79132	0.70496	3.41626	0.567253
TCGA-BH-A0DV-01	2064	0	Low	0.969683	5.34409	4.77066	3.21461	6.9454	1.35659	9.33035	4.43116	5.86213	0.218223	3.39601	0
TCGA-A2-A0EP-01	3603	0	High	1.4808	4.40567	4.35134	2.56138	6.20646	4.45543	9.08289	3.94214	6.06719	2.25701	5.14178	1.38073
TCGA-EW-A1PE-01	320	0	Low	0.86728	5.60335	4.7157	3.23458	4.69346	3.5917	9.40581	5.08637	7.11623	1.37918	4.57634	1.64681
TCGA-LL-A73Z-01	227	1	High	1.11117	4.53263	5.16127	2.40675	5.1067	2.34167	9.51631	3.53457	6.08663	1.05082	3.99972	0.908352
TCGA-AR-A1AJ-01	3072	0	Low	1.06926	5.16708	5.23925	3.72748	6.45916	4.49519	10.2653	4.38312	7.48177	2.02528	5.47546	3.2547
TCGA-E9-A227-01	975	0	Low	0.634457	3.3387	4.49019	2.42629	5.14762	1.56983	9.29848	4.42594	5.93493	0.265317	4.67831	0.581881
TCGA-AO-A0JB-01	1542	0	Low	0.685448	1.34125	2.44972	0.859811	2.33093	0.380064	7.4514	1.92262	3.63127	0	1.83895	0.222063
TCGA-A8-A09N-01	31	0	High	1.33852	3.38227	6.36334	2.98745	8.19736	0.728051	10.1581	5.0669	6.00694	0.747344	3.89702	1.12836
TCGA-E2-A15A-01	710	0	Low	0.99728	4.38041	4.7344	3.60151	5.23201	1.54394	9.94704	4.93049	5.68803	0.521955	4.50022	1.16208
TCGA-A8-A08A-01	30	0	Low	0.995595	3.56277	4.46247	2.25465	4.39401	3.33708	9.70903	4.29943	5.87221	0.303693	1.95866	0.38637
TCGA-AC-A5XS-01	588	0	Low	0.803671	3.59294	4.16066	2.14133	4.32243	2.68325	8.90659	4.7363	6.53214	1.09734	4.52888	0.556503
TCGA-BH-A209-01	3959	1	Low	0.680567	3.93284	5.07249	2.97677	5.59964	2.70452	9.94742	4.1652	6.64063	1.16787	6.08585	2.96418
TCGA-AR-A24S-01	2976	0	High	1.73399	5.12167	5.23665	4.03453	6.4053	2.57005	9.95199	5.21828	6.31457	1.51076	2.75028	0.331476
TCGA-A7-A26E-01	954	0	High	1.52007	3.35165	5.17516	4.08309	4.67005	2.98977	9.73199	5.00978	5.05905	0.640405	1.98762	0.402686
TCGA-EW-A1P6-01	562	0	High	1.28417	3.7245	5.12687	3.0058	5.63045	1.55537	10.4403	4.13427	5.50619	0.325617	3.28394	0.10017
TCGA-C8-A1HM-01	375	0	Low	0.928959	3.94285	5.34742	3.84655	4.18861	2.67369	11.0396	4.89403	6.22153	1.65983	6.7991	5.33449
TCGA-OL-A6VQ-01	600	0	Low	0.922421	3.81382	4.52718	3.36524	6.14198	3.53819	9.33037	4.80223	6.10529	0.499986	3.94631	0
TCGA-E2-A1B5-01	984	0	Low	0.706778	3.71664	4.53407	2.28951	4.90733	2.16269	9.27181	4.52955	5.68441	0.834145	5.79597	2.02215
TCGA-A2-A0CV-01	3011	0	Low	0.579884	3.58169	4.50543	3.00123	4.45653	3.62649	9.89847	4.41628	6.44495	0.36087	4.9822	0.820975
TCGA-5L-AAT1-01	1471	0	High	1.16089	3.13724	4.77475	2.7744	5.31516	2.31571	9.07971	4.68058	6.2444	2.02556	5.99803	2.12852
TCGA-B6-A0X4-01	860	1	High	1.12767	1.77438	4.35213	2.95721	1.436	1.69902	9.61079	4.64427	5.60225	0.262313	0.470511	0
TCGA-E2-A105-01	1308	0	High	1.25221	2.69348	4.798	3.005	3.14605	1.08468	10.8578	4.23126	6.18164	0.559737	2.75928	0.0654344
TCGA-AC-A3HN-01	496	0	Low	0.964815	3.94047	4.58508	3.30771	5.62144	3.43739	9.77108	4.83972	6.20778	0.797345	4.50602	0.910809
TCGA-A1-A0SO-01	852	0	Low	0.886756	2.30249	5.54825	4.09201	3.30277	1.50899	11.5562	5.30696	7.28857	0.127369	2.9509	0.566084
TCGA-E2-A10B-01	1141	0	High	1.09818	4.25497	4.50905	3.49858	5.20129	2.27352	10.577	4.58521	6.33629	0.576377	3.72888	0.504163
TCGA-A1-A0SH-01	1437	0	High	1.30214	5.10983	4.77257	3.69133	6.62998	2.4621	9.89217	4.91173	5.7086	0.383939	2.2519	0.205142
TCGA-E9-A2JS-01	904	1	High	1.34895	3.88403	4.58623	2.49483	6.20979	1.56179	10.3945	4.05885	5.85484	0.678162	3.20043	0.120883
TCGA-A2-A04R-01	3709	0	High	1.14405	3.58021	3.98808	3.12628	3.49582	0.927062	10.8293	4.36857	5.94213	0.19333	2.25108	0.0716254
TCGA-C8-A12Q-01	385	1	Low	1.01663	4.19473	4.51142	3.9517	5.25715	2.73021	11.4225	5.27624	7.75823	0.727093	3.36629	0.63988
TCGA-AN-A0FT-01	214	0	Low	1.03741	2.93572	3.7728	1.47799	3.34655	1.75685	9.47462	3.70856	5.504	0.591201	2.56379	0.328492
TCGA-4H-AAAK-01	348	0	Low	0.999545	4.26591	4.81684	2.97133	6.32667	1.78442	9.349	3.95755	5.85382	0.313942	3.04229	0
TCGA-E2-A15M-01	336	1	High	1.2955	5.09584	5.27492	4.08723	6.45869	3.9858	10.1692	5.11115	6.32151	1.5215	5.38179	2.02077
TCGA-A8-A08H-01	0	0	High	1.69829	6.34727	4.7124	3.52708	6.58561	2.05939	9.31565	4.05572	6.87975	2.3046	4.03109	0.333653
TCGA-C8-A273-01	513	0	High	1.37937	3.35897	4.14877	3.09995	3.92947	3.66151	9.92283	4.80079	6.06951	1.07231	2.22135	0.280362
TCGA-BH-A0DE-01	2372	0	Low	0.860721	3.71977	3.9676	2.99331	5.20372	4.182	9.22319	4.35804	6.4618	0.91892	4.0231	0.466549
TCGA-C8-A12U-01	385	0	Low	0.532472	2.30915	4.75758	2.79342	1.87931	1.61777	10.7054	4.18086	6.29788	0.498966	5.1348	2.64446
TCGA-A2-A0EO-01	2442	0	High	1.16315	3.67451	4.24704	2.99139	5.51275	2.12829	9.45283	3.99781	5.66738	0.87688	3.84421	0.428142
TCGA-AC-A6IW-01	413	0	Low	1.07767	2.83653	4.70386	2.63684	4.36885	3.72607	10.1658	3.43618	6.59545	1.66002	5.12478	2.0859
TCGA-LL-A50Y-01	762	0	Low	0.80498	2.78237	4.51087	1.75181	4.06945	3.34015	8.74084	3.89047	5.51396	0.365133	3.2216	0
TCGA-A7-A0DA-01	1085	0	High	1.08031	3.84433	5.20617	3.29549	4.05765	2.79913	9.81728	4.94045	6.10959	0.293959	1.90681	0.126576
TCGA-GM-A2DL-01	3519	0	Low	1.02541	4.71342	4.56341	2.79206	4.72788	2.51005	9.23138	4.21418	5.89753	0.433494	1.76311	0.472072
TCGA-E9-A244-01	21	0	High	1.23033	5.61204	5.08278	4.10642	4.12803	2.00985	10.8694	4.30528	5.72475	0.23217	3.32842	0.319618
TCGA-E2-A15C-01	694	0	Low	0.980676	4.02503	5.14939	3.51898	6.24893	2.88534	9.6486	4.52844	5.82347	0.29901	3.72855	0.375512
TCGA-BH-A0BT-01	2365	0	Low	0.602881	3.0381	4.09614	2.44549	4.9824	1.84599	10.0396	3.87755	6.53965	0.309176	3.69144	1.23726
TCGA-BH-A0E9-01	2489	0	Low	0.857028	4.37057	4.78598	3.70031	5.73411	1.26261	9.92414	5.63125	6.2823	0.260026	4.43166	0.291957
TCGA-BH-A18I-01	1093	0	High	1.1323	4.12785	4.54392	3.76772	5.80889	3.0737	9.86479	4.71149	6.34881	1.19862	4.28447	1.46022
TCGA-BH-A0HI-01	620	0	Low	1.02845	3.53866	4.65607	2.91539	4.47807	4.60644	9.7504	5.11122	6.27144	0.541911	2.5727	0.216362
TCGA-A2-A0CZ-01	1616	0	Low	0.789992	4.13877	3.86894	2.53094	4.91639	1.68401	8.80943	3.98439	5.63676	0.531668	4.04287	0.422986
TCGA-D8-A1X9-01	727	0	High	1.40285	5.45045	4.56717	3.48612	4.26161	1.67002	10.3811	5.12073	6.30406	1.30065	3.74784	1.04865
TCGA-BH-A18R-01	1142	1	High	1.46764	3.05348	4.24422	3.35383	4.76604	2.67301	10.8318	4.64815	5.67464	0.82073	3.41692	0.231555
TCGA-AO-A12B-01	2989	0	Low	1.03112	2.49113	3.99491	2.13274	3.41878	1.78752	9.62697	5.00598	4.89692	0.112367	2.90379	0.157044
TCGA-BH-A0B3-01	1203	0	Low	0.927579	3.8613	4.89141	2.96236	4.72532	3.51817	10.1716	3.91866	6.44559	0.717912	3.62342	1.28611
TCGA-C8-A8HP-01	396	0	Low	0.820874	2.80445	3.62882	1.70057	4.68768	2.08328	9.11496	4.68601	5.42591	0.741143	4.13876	1.59746
TCGA-AR-A1AM-01	2991	0	Low	0.899674	3.50864	4.87986	2.81391	4.7125	2.47306	9.98606	4.3072	6.28553	0.615793	4.44295	0.588805
TCGA-A2-A4S0-01	706	0	Low	0.966399	2.25508	4.01599	2.92689	2.41059	2.55402	9.88206	5.10276	5.49283	0.122739	2.03763	0.324465
TCGA-AO-A126-01	3307	0	Low	0.785432	3.94108	4.08792	1.61631	5.20061	2.28354	8.35442	3.51448	4.75684	0.128557	3.11327	0.435949
TCGA-AR-A5QN-01	1013	0	High	1.15081	3.85878	5.00388	3.40726	5.89229	1.45639	9.80521	4.91903	6.62072	0.935233	4.12939	0
TCGA-A8-A08F-01	1004	0	High	1.2507	4.61719	4.18086	3.03803	7.42101	3.77898	10.3883	4.92013	6.40217	1.25139	4.35245	1.61202
TCGA-PE-A5DE-01	2645	0	Low	0.393212	3.53565	4.14763	2.51783	4.52197	3.67934	9.31874	4.73023	6.50206	1.06198	7.02514	2.46213
TCGA-A8-A076-01	1642	0	High	1.60021	4.34112	4.78291	2.84296	5.80579	1.88374	10.716	5.64164	6.4364	1.11203	2.83054	0.0621217
TCGA-A2-A3XZ-01	1532	0	Low	0.780912	3.0606	4.51566	2.12068	5.03334	2.88542	9.8947	4.4674	6.33796	0.781402	4.17765	1.91334
TCGA-AR-A256-01	2854	1	High	1.31506	3.72713	5.92107	3.73957	4.54911	3.80966	10.3284	4.84557	6.29686	0.694836	2.76876	0.197111
TCGA-BH-A0DG-01	2041	0	Low	1.07598	4.72454	4.51499	3.21184	5.50724	2.14604	9.8162	4.76103	6.51144	0.84326	3.58696	0.479851
TCGA-C8-A26Z-01	470	0	High	1.75807	3.58987	4.18997	3.36636	6.20487	2.25078	11.4621	4.67514	5.87592	0.810731	1.79131	0.241596
TCGA-BH-A0HW-01	1561	0	High	1.11404	2.14636	3.81607	2.98808	4.92679	0.655993	10.1277	3.9597	5.50978	0.13014	2.04422	0
TCGA-A1-A0SD-01	437	0	High	1.18812	4.83379	4.95288	3.61603	5.86644	2.14222	10.2188	5.17	6.19275	0.450591	2.87706	0.333653
TCGA-A2-A0CX-01	1728	0	Low	0.727229	5.16073	4.59209	2.61556	4.62354	1.49595	10.6564	4.63117	7.50152	0.37362	2.98346	0.724999
TCGA-AO-A03R-01	2091	0	Low	0.681507	2.1839	3.22008	1.50995	3.59359	2.42538	9.07493	2.54416	4.95623	0.212383	3.961	0.263275
TCGA-PL-A8LZ-01	302	0	Low	0.74529	5.73672	5.10475	4.26055	5.7117	3.29859	8.38247	4.89482	7.45973	1.82069	5.19333	2.28907
TCGA-BH-A1F8-01	763	1	High	1.57632	4.11163	6.06609	3.86393	6.77213	0.710525	11.5655	5.92084	6.15007	0.525668	3.67451	0.368824
TCGA-BH-A0BZ-01	2255	0	Low	0.732321	5.35363	3.78593	2.66798	4.83094	2.25882	9.92832	4.24844	6.64397	1.25193	5.76617	2.41267
TCGA-AC-A8OP-01	614	0	Low	1.06154	3.09028	4.5434	2.80492	4.57306	3.23551	9.44054	4.60806	6.13212	0.851199	3.21395	0.452385
TCGA-GI-A2C9-01	3342	0	High	1.49489	5.00032	5.51802	3.80326	6.22908	3.59149	10.3276	4.71272	5.77634	0.628167	2.4677	0.248292
TCGA-AO-A125-01	3456	0	Low	0.698077	1.66962	4.21494	2.05029	0.859811	1.42153	8.34321	4.47213	5.60633	0.0661236	0.561595	0
TCGA-EW-A1OZ-01	1229	0	High	1.31308	4.13724	4.65846	2.50977	4.27922	0.848958	10.4269	3.51037	5.84625	0.623211	2.59464	0.169155
TCGA-BH-A0C0-01	1270	0	Low	0.974841	3.64107	5.55197	3.33142	5.55846	2.692	10.3264	4.34728	6.21664	1.40283	5.87983	3.64585
TCGA-AN-A03Y-01	10	0	High	1.1074	2.23472	4.73524	2.32984	3.2437	1.41148	10.2082	3.96989	5.26365	0.466236	3.96005	0.502534
TCGA-D8-A145-01	410	0	High	1.23525	3.75474	4.64297	3.35014	6.04894	2.22089	10.2531	5.26725	5.86349	0.520146	3.61326	0.160146
TCGA-OL-A66I-01	714	0	Low	0.334648	3.72376	5.04211	2.53399	4.41913	1.80083	9.39009	4.02612	6.03396	0.847756	7.09356	3.54303
TCGA-OL-A5S0-01	620	0	High	1.26738	4.30749	5.19671	2.21586	4.68885	2.48416	9.64015	3.3583	5.92689	1.05769	3.15855	0.678883
TCGA-B6-A0I5-01	8556	0	Low	0.764571	1.96658	3.53614	1.64791	3.46227	1.58664	9.34305	3.22731	5.41884	0.0915306	2.4225	0.128293
TCGA-Z7-A8R6-01	3256	0	High	1.19937	3.10046	5.00837	2.7324	4.33533	1.83017	10.3239	3.63555	5.89815	0.521955	2.67985	0.343806
TCGA-LD-A9QF-01	323	0	Low	0.512304	3.86096	3.92631	2.27998	5.89252	2.91273	9.04936	4.00335	6.49398	0.807602	5.66119	1.20864
TCGA-C8-A134-01	383	0	Low	0.645834	3.4844	4.64587	3.01539	4.67511	3.45078	9.7336	3.81588	6.25749	0.588996	4.11639	2.07204
TCGA-AN-A0XT-01	10	0	High	1.27495	3.85567	4.78348	3.90109	4.19471	1.35276	10.2019	4.8876	5.42348	0.233152	2.49203	0
TCGA-BH-A0HA-01	1611	0	Low	0.74268	4.23906	3.93195	2.49485	4.75518	2.13248	9.16255	4.10833	5.87937	0.503247	4.27337	0.537545
TCGA-AR-A251-01	3030	0	High	1.63883	4.1643	6.58392	4.68054	5.46952	4.2982	10.479	6.1308	6.42717	1.31858	3.61344	0.74123
TCGA-C8-A26V-01	616	0	High	1.22403	4.48302	5.14375	3.4255	5.93206	3.13585	10.6891	5.19065	5.75153	0.302056	3.06994	0.929867
TCGA-OL-A5D7-01	1780	0	Low	0.629791	2.34999	5.07209	2.21866	3.02561	1.92668	10.1476	2.92649	7.16301	1.18903	4.94846	2.23159
TCGA-E2-A1IU-01	337	0	Low	0.96671	3.29224	4.73324	3.44095	6.1812	3.0706	9.8223	5.22936	6.11453	0.415001	3.69485	0.491289
TCGA-AN-A0XO-01	375	0	High	1.48983	3.41687	5.00251	3.34968	6.06054	0.933875	11.5289	4.34392	6.05398	0.158208	1.41479	0
TCGA-AN-A0AR-01	10	0	Low	0.746726	1.86299	5.37074	2.34908	3.03828	1.21026	9.25104	3.20413	6.80422	0.356595	1.3048	0.162726
TCGA-E2-A1IO-01	1855	0	Low	1.03506	4.15226	5.12903	3.75217	6.18166	2.81246	9.64721	5.27608	5.58252	0.590818	4.92241	1.01293
TCGA-D8-A27H-01	397	0	High	1.23896	7.26067	5.35047	4.35083	5.12253	2.80637	10.2989	4.8197	7.40444	0.933497	2.46676	0.139208
TCGA-A7-A56D-01	448	0	Low	1.04912	4.16976	3.49221	1.06936	3.54639	1.12644	9.08833	2.45602	5.14408	0.41446	1.21014	0.395063
TCGA-GM-A3XL-01	2108	0	Low	0.518574	1.90566	5.3235	2.28223	3.94848	0.635894	9.80446	3.87561	5.94825	0.313014	4.83091	2.22765
TCGA-BH-A0DX-01	2156	0	High	1.16528	4.05553	4.53923	2.96586	5.96003	1.66193	10.0523	4.36878	6.55696	0.807685	3.05918	0.266517
TCGA-A2-A4RX-01	742	0	Low	0.900797	6.35071	4.78692	3.25829	5.78629	1.95207	10.1527	4.31454	6.56345	0.491699	4.53577	0.394514
TCGA-B6-A0X1-01	7455	1	Low	1.0426	4.48379	5.27596	3.81206	5.55214	2.60414	10.4563	5.36317	6.91529	1.56613	5.37684	3.23976
TCGA-S3-AA0Z-01	629	0	Low	0.815533	2.93301	5.18286	4.06333	3.94703	2.86969	9.15974	4.9815	6.16644	0.670931	3.82191	1.1331
TCGA-BH-A1FH-01	1034	1	High	1.2193	5.32711	5.10297	4.05114	7.06727	2.77106	9.61741	5.47823	5.78678	0.56774	4.05799	0.134615
TCGA-AR-A24W-01	1550	0	High	1.14881	4.25812	4.69352	3.86147	5.76392	3.69436	10.1523	5.02858	5.75395	0.258338	3.12416	0.0781999
TCGA-A8-A06T-01	1614	0	High	1.1807	3.83565	4.27113	3.43333	4.3937	2.44541	11.06	4.3149	5.97253	0.835196	4.22397	1.63255
TCGA-B6-A0RM-01	2373	1	High	1.53179	2.68981	4.69612	2.97655	7.79097	1.38366	10.6649	4.06147	5.17433	0.307662	2.29231	0.142609
TCGA-A2-A04N-01	4354	0	High	1.22818	3.59305	4.88818	2.9925	6.62172	2.11879	10.2427	3.84337	5.76951	0.424277	2.94598	0.344488
TCGA-E9-A226-01	1048	1	High	1.80646	6.37634	5.51948	5.119	6.50183	3.02185	10.4888	5.61418	6.22756	0.885809	1.13448	0
TCGA-BH-A0BJ-01	660	0	Low	0.807479	3.78006	4.4916	3.31617	5.10203	2.34699	9.37197	5.32936	5.91662	0.37629	4.49564	0.358509
TCGA-E2-A10C-01	1220	0	Low	0.633017	1.85683	4.24131	1.32855	3.59917	1.19547	9.8047	3.62226	5.70247	0.313942	4.55027	1.09383
TCGA-BH-A5IZ-01	567	0	High	1.23155	3.47788	6.07516	3.17505	3.51352	3.54451	9.87495	4.43627	5.72984	0.397036	2.1	0.16337
TCGA-E9-A1RD-01	34	0	High	1.08052	3.48449	4.84329	3.24938	4.59249	3.06994	10.068	5.03572	6.28847	0.356369	2.04016	0.213005
TCGA-AC-A5XU-01	455	0	High	1.40836	4.20138	4.89786	2.43259	3.81342	1.36519	11.2164	4.70722	5.7856	0.499476	3.12274	0.153027
TCGA-E2-A576-01	1043	0	High	1.5188	1.92395	4.43014	1.25447	5.15687	0.820077	10.1387	3.23108	3.86934	0.190299	2.59204	0
TCGA-E9-A295-01	375	0	High	1.36721	3.93361	4.51782	2.73409	6.6352	0.897318	10.9803	4.26417	5.16919	0.208392	3.34174	0.527271
TCGA-LD-A74U-01	402	0	High	1.17761	4.20105	4.59909	2.81832	6.35065	1.40969	8.99851	4.71356	6.08722	1.09694	3.71915	0.436055
TCGA-E2-A570-01	931	0	Low	1.00827	4.24368	4.72475	2.31586	4.7794	2.3311	9.17537	3.90781	5.72817	0.387142	2.49054	0
TCGA-E9-A1NF-01	1072	1	High	1.62963	5.81803	4.49771	3.01673	4.97275	2.60481	10.1332	4.53602	5.43653	1.15782	3.15036	0.440208
TCGA-E9-A1R4-01	186	0	Low	0.938133	4.08747	4.7692	3.13945	4.3082	3.33274	9.77511	4.97871	6.04214	0.851679	4.321	1.63441
TCGA-B6-A409-01	573	1	High	1.15567	3.37441	5.34448	1.97475	3.64334	2.46119	9.83198	3.96887	5.65629	0.418244	2.35997	0.135929
TCGA-EW-A423-01	533	0	Low	0.865473	1.96288	4.39391	1.9198	3.44733	1.91583	7.9905	3.40396	5.02982	0.816804	3.51943	0.731009
TCGA-OL-A6VO-01	858	0	High	1.22273	3.00725	5.34244	3.59448	3.49001	3.39027	10.8717	4.23831	6.55578	0.856787	3.32485	0.668301
TCGA-EW-A6SD-01	1010	0	Low	0.653298	2.97043	6.14987	2.70724	5.25114	2.49846	9.79775	4.51848	7.08137	0.572987	4.03565	1.46822
TCGA-GM-A2DH-01	2193	0	Low	1.0411	3.44975	5.91098	4.41646	5.99017	1.82611	10.9472	5.13311	6.48734	0.893751	5.83	2.17447
TCGA-LL-A5YM-01	466	0	High	1.09236	2.28033	3.05127	1.70933	3.00114	0.707171	9.46782	3.50654	4.77341	0.272143	2.04994	0
TCGA-BH-A0H6-01	747	0	High	1.40628	4.23229	4.86704	3.22251	6.42615	2.12237	10.2125	4.37016	6.01582	0.670206	2.22672	0.169155
TCGA-E9-A1N8-01	1039	0	High	1.35856	2.45812	5.90023	3.87048	4.44585	2.20592	10.049	5.57417	4.97166	0.361544	2.77556	0.978708
TCGA-AR-A24Z-01	3001	0	High	1.1419	5.32681	5.70055	3.45381	3.13644	1.9953	10.3065	5.83465	6.81101	0.574538	2.56133	0.162339
TCGA-A7-A4SD-01	441	0	Low	0.508193	4.20207	5.02053	3.06347	5.1539	2.23066	9.78652	4.53932	6.70108	0.426318	4.85397	1.76901
TCGA-AR-A0U0-01	1988	0	Low	0.325145	4.98376	5.2719	2.60424	4.31584	3.25671	9.4161	4.24355	7.30097	0.902884	5.42892	2.67123
TCGA-BH-A203-01	1174	1	High	1.14564	3.40961	4.53765	4.16819	7.72729	2.92159	10.1231	5.18355	6.0798	0.705226	3.8983	1.19238
TCGA-E2-A1IK-01	1800	0	Low	0.793148	2.63015	4.24508	2.39003	3.37993	3.70714	9.58873	5.03626	5.67404	0.445091	4.11533	0.809497
TCGA-D8-A13Y-01	1728	0	High	1.47382	2.8506	4.33077	3.63306	3.67596	0.96547	10.7728	4.81711	5.54324	0.437547	1.75442	0
TCGA-AR-A1AX-01	2629	0	Low	0.52258	4.4906	4.62535	3.36969	5.67732	2.96993	9.19257	4.51557	6.39985	0.719928	6.00466	1.63965
TCGA-E9-A1N9-01	1101	0	High	1.2546	3.80173	5.62706	3.47125	4.97938	2.38979	10.8203	5.16091	6.05011	0.511367	3.88833	0.488206
TCGA-C8-A1HN-01	394	0	High	1.13816	3.1749	5.58128	3.39672	2.69165	3.8975	9.39208	4.64092	5.53743	0.549324	2.487	0.410341
TCGA-A2-A0YC-01	990	0	High	1.27454	4.09717	4.81101	3.30425	4.33947	3.20049	10.3072	4.39507	6.17559	0.841007	3.13261	0.338453
TCGA-A2-A0CL-01	3015	0	Low	1.03817	5.14283	4.68401	3.57942	5.98889	3.31674	9.42753	4.56807	6.57919	1.83592	6.95411	1.8019
TCGA-D8-A1JA-01	502	0	High	1.34226	5.58302	5.56917	4.06248	6.6137	4.18018	10.9359	6.19909	7.32048	0.766044	1.78931	0.865365
TCGA-D8-A1XM-01	538	0	Low	1.07452	4.42367	4.55504	3.71398	5.93505	3.32835	10.7798	4.93148	6.68216	0.821629	4.73757	0.825216
TCGA-A2-A04X-01	1686	0	Low	0.47836	3.02827	3.47628	2.44816	5.30586	1.58832	9.03935	4.54372	5.9494	0.394514	4.50922	1.55346
TCGA-AO-A12A-01	3112	0	Low	0.768251	3.67843	4.90393	3.4062	5.07451	2.44501	9.73752	4.43027	6.39368	0.490775	4.68496	0.546166
TCGA-E2-A1BC-01	501	0	High	1.24355	3.77671	4.47041	3.65958	5.58189	2.45962	9.82419	5.16459	5.9649	0.625925	2.64584	0.174406
TCGA-A2-A25F-01	322	0	Low	0.765108	5.18992	4.91151	3.84238	6.93674	3.01157	9.92014	4.52805	6.7758	1.61372	6.79174	3.99008
TCGA-EW-A2FV-01	788	0	Low	0.745394	4.39489	4.68341	3.19986	4.98044	2.26493	10.0974	4.01298	6.98238	0.682034	4.26426	1.01607
TCGA-C8-A132-01	383	0	High	1.1608	4.4527	5.12702	3.42387	7.26717	2.66346	10.9321	4.74059	6.15481	0.788686	5.63684	1.31742
TCGA-AN-A0AT-01	10	0	Low	0.856841	4.22275	5.27188	3.39038	3.89962	3.62818	11.4932	4.17889	6.85466	0.346305	3.65691	1.65874
TCGA-AC-A3QP-01	675	0	Low	0.968609	2.91357	4.70506	2.12337	4.66339	3.01968	9.3161	3.72897	5.31107	0.438293	3.59376	0.433707
TCGA-E9-A1R6-01	339	0	High	1.23846	4.05018	4.51751	3.06326	3.30359	1.71141	10.5402	4.40228	5.75668	0.251689	1.88706	0
TCGA-C8-A27B-01	439	0	Low	0.880334	3.0645	5.09881	3.52858	4.2339	5.12108	10.2484	5.66698	6.09135	0.933119	5.15032	2.57214
TCGA-E2-A14P-01	1246	0	High	1.37822	2.59674	6.4137	5.01343	5.43553	2.03411	11.5474	4.92334	6.54234	0.677892	3.50935	1.28007
TCGA-LL-A7SZ-01	594	0	High	1.19159	2.30241	2.93159	0.815248	3.74137	0.449852	9.12022	2.64254	4.05789	0.779554	3.76063	0.79585
TCGA-BH-A0BO-01	2197	0	High	1.64148	4.46234	4.39524	3.43856	7.59468	5.17827	9.76181	5.15822	6.25007	1.50233	3.0234	0.0746424
TCGA-BH-A0HX-01	829	0	High	1.0913	4.50748	4.21104	3.27244	4.54841	2.1035	9.82961	4.82778	5.83915	0.463727	3.18587	0.083792
TCGA-A1-A0SF-01	1463	0	Low	0.689922	3.30359	4.57492	2.94298	4.9538	0.292428	9.24794	3.94726	5.46817	0.305562	5.33393	0.787182
TCGA-BH-A0B9-01	1572	0	Low	0.56529	1.93157	5.25578	3.02561	4.25763	3.18748	9.72626	5.01024	6.25872	0.91288	6.15342	2.852
TCGA-D8-A1JG-01	1612	0	High	1.22263	3.70652	6.13614	2.83078	6.26309	2.83518	10.7726	5.7222	6.37188	0.807272	3.60933	2.08434
TCGA-D8-A1JN-01	620	0	Low	0.781492	1.95457	4.91361	2.74928	4.12297	0.877823	9.42466	6.71704	5.97749	0.265677	3.65555	0.839557
TCGA-A8-A06Z-01	31	0	High	1.47527	1.95315	4.01727	3.16501	4.49215	2.03545	9.31033	4.71775	4.86218	0.509037	0.621431	0
TCGA-A2-A0YD-01	769	0	Low	0.744011	4.80277	4.81816	3.79856	5.79	4.57809	9.50184	4.66827	6.6405	0.652693	4.638	0.789354
TCGA-D8-A1JB-01	1688	0	Low	0.84909	4.18969	4.85775	3.62319	5.21102	3.42683	10.2432	4.82757	6.48865	1.10568	5.97728	2.28466
TCGA-JL-A3YX-01	352	0	High	1.26175	3.12885	4.82588	2.03798	5.08735	1.83778	9.99585	4.14688	5.2695	0.345169	2.72762	0
TCGA-A1-A0SK-01	967	1	High	1.73659	2.34545	5.10359	2.98848	2.86782	1.57647	10.6749	4.4905	4.63265	0.634036	2.28339	0
TCGA-AO-A03P-01	2911	1	High	1.19126	3.48047	4.64049	2.43773	2.61188	1.52316	10.4742	4.00453	5.50319	0.278342	2.04771	0.400429
TCGA-E2-A1LA-01	748	0	Low	0.565846	3.05269	3.71483	2.56789	4.66367	3.54472	9.38903	3.80513	5.42058	0.588613	5.23664	2.41595
TCGA-AN-A0FJ-01	242	0	Low	0.910391	4.05932	5.2592	3.31741	5.46038	1.65535	9.82991	5.10293	6.03215	0.0989585	3.24595	0.381173
TCGA-LL-A7T0-01	376	0	High	1.32892	2.89532	5.0592	2.1379	5.56607	1.50681	10.7788	3.96881	5.07876	0.446997	4.28038	0.599889
TCGA-D8-A141-01	626	0	Low	1.0751	5.1961	4.68032	3.24902	5.73248	3.85307	11.006	4.44954	6.29481	1.17447	6.15866	2.27158
TCGA-BH-A0HB-01	806	0	High	1.13276	3.30058	3.76569	2.20295	4.4351	1.86505	10.8019	3.40801	5.83457	0.764771	4.4277	0.687867
TCGA-C8-A12Z-01	382	0	High	1.36529	3.11887	4.90408	2.7493	4.62817	1.40632	10.6998	5.23653	5.78586	0.214747	1.49057	0
TCGA-A8-A08S-01	1004	0	High	1.50604	3.9554	5.00881	3.2194	8.04672	2.62103	11.6841	3.99687	6.22194	0.403922	2.6685	0.185993
TCGA-S3-AA10-01	586	0	Low	0.709331	3.33168	4.17221	2.97032	4.26145	4.51266	9.73508	3.67644	6.21263	1.35191	5.55241	3.27968
TCGA-E9-A22G-01	1239	0	Low	0.7723	2.95743	4.25964	2.8257	3.0441	2.44496	9.78458	3.87502	6.77206	0.413486	2.05627	0.249142
TCGA-C8-A1HE-01	375	0	High	1.14965	3.10695	4.79962	3.05127	5.421	3.30046	10.497	5.72316	6.24325	0.339822	2.69771	0.162339
TCGA-E2-A2P5-01	821	1	Low	1.01929	3.05573	4.75796	2.2349	6.14173	0.759923	9.92543	3.0851	5.55379	0.135404	2.78274	0.355467
TCGA-AO-A0J9-01	1613	0	Low	0.614941	2.59894	3.4303	1.87354	4.78982	1.55783	7.97477	2.31147	5.05649	0.368601	3.62492	0.301588
TCGA-AR-A1AK-01	3159	0	Low	0.94433	4.39133	4.79112	3.62601	5.22712	4.57388	9.62474	4.46375	6.8535	1.48877	5.28417	1.71057
TCGA-C8-A27A-01	747	0	Low	0.811126	2.3946	4.96013	3.62066	3.6488	1.69871	10.1985	5.13357	6.98215	0.538439	4.04304	0.164143
TCGA-E9-A5UP-01	803	0	High	1.36903	2.12558	4.60491	2.83964	1.54315	3.64378	10.4465	4.42233	6.62705	1.11929	1.57119	0
TCGA-A2-A0T2-01	255	1	Low	0.928601	3.24688	4.75928	2.46258	4.06559	1.2838	9.63652	3.68996	5.50661	0.48419	3.58628	1.17517
TCGA-BH-A0C3-01	2709	0	High	1.17529	5.34005	4.23118	3.6953	5.93186	1.65842	9.96794	4.68023	6.16617	0.902498	4.1075	0.679964
TCGA-E2-A1IG-01	2140	0	Low	1.06882	5.02868	4.97838	3.14068	4.60832	3.0937	9.84575	4.36902	6.04754	0.371838	2.69944	0.0835197
TCGA-C8-A1HL-01	317	0	High	1.20071	4.54053	4.66438	2.81209	4.31058	1.46305	10.2394	4.48113	6.18122	0.469157	2.10407	0.0848807
TCGA-BH-A208-01	1759	1	High	1.50047	4.79957	4.6381	3.33488	6.60355	1.3232	11.2965	4.31819	5.70872	0.524164	3.07567	0.635058
TCGA-A2-A3KD-01	1206	0	High	1.25483	3.17351	3.99227	3.2398	5.27391	2.79739	10.0591	5.85998	5.81549	0.779554	2.83655	0.963252
TCGA-A2-A0YK-01	588	0	Low	0.885163	4.67622	4.63349	3.60306	6.29474	3.86876	9.32097	5.1425	6.15406	1.24853	6.25916	1.89115
TCGA-BH-A1FR-01	1642	1	High	1.15624	3.08177	4.62914	3.04593	4.32886	4.51078	10.349	5.15067	5.56235	0.511569	3.70051	0.6124
TCGA-BH-A18J-01	612	1	High	1.44359	4.96407	5.01471	3.02029	5.32832	2.11946	9.38949	5.02261	5.47064	0.567643	1.04831	0.197488
TCGA-B6-A0WY-01	3461	1	Low	0.9282	4.65724	4.58644	3.49973	5.80161	2.72467	9.49613	4.33956	6.40751	0.768756	4.07869	0.644964
TCGA-AR-A24M-01	3660	0	High	1.36582	4.01601	5.19295	4.21838	5.38584	3.33262	10.9566	5.66123	6.0648	0.182819	1.8643	0.0601858
TCGA-E9-A1NI-01	300	0	High	1.57728	4.25398	4.81619	2.71304	4.54606	2.72994	10.7846	4.03642	6.18207	0.918234	1.79423	0
TCGA-A8-A093-01	546	0	High	1.163	3.4756	4.6493	3.51081	4.26887	0.849279	9.69273	4.36448	6.08147	0.404576	1.3686	0
TCGA-AC-A6NO-01	51	0	Low	0.716736	2.33053	4.71205	2.58844	3.71273	1.73522	9.54174	4.07635	6.16714	0.148479	2.87454	0.244522
TCGA-A8-A09M-01	1006	0	Low	1.01756	3.36845	4.02625	2.92024	4.40003	2.01375	9.64947	4.62294	5.16585	0.681854	4.17147	1.59264
TCGA-EW-A1OV-01	789	0	Low	0.657902	4.03642	4.4954	2.64754	4.76711	2.6719	9.15975	4.28609	5.90637	1.11789	6.28134	2.51891
TCGA-C8-A278-01	297	0	Low	0.992885	4.58568	5.10568	2.51104	5.42503	2.71209	9.81928	4.66711	6.16212	0.864493	3.7512	1.93652
TCGA-AR-A1AP-01	2856	0	Low	0.920792	4.15196	4.96387	3.4282	4.92079	3.05901	9.59937	5.48308	6.75823	0.757279	3.21796	0.903964
TCGA-E2-A1LS-01	1604	0	Low	1.02265	1.37061	4.37861	1.78718	4.10293	1.10568	7.90502	3.80776	4.15289	0.0923428	1.41078	0.0335111
TCGA-A8-A09G-01	0	0	Low	1.00384	2.90785	4.73751	3.07456	4.5495	1.74028	10.097	6.17309	5.93882	0.633106	4.08446	1.46728
TCGA-A8-A09R-01	273	0	Low	0.837455	4.62594	4.68976	3.54453	4.44015	2.80762	10.9768	5.06496	6.66772	0.603976	4.18283	2.30363
TCGA-GM-A5PX-01	551	0	Low	1.05542	3.55867	4.95306	2.50108	4.65867	1.17082	8.42379	4.92244	5.35923	0.667211	3.52608	0
TCGA-E2-A1BD-01	1133	0	Low	0.756163	3.12742	4.44967	2.59879	3.87918	1.02595	9.15856	3.68826	5.68625	0.222805	2.96512	0.56003
TCGA-E9-A1R2-01	1063	0	Low	0.595439	3.30318	4.21524	3.19893	4.55731	1.89743	9.50325	4.74844	6.46361	0.41511	4.44784	0.78927
TCGA-AC-A62Y-01	530	0	High	1.52629	3.06936	4.74507	2.46973	5.08005	5.29359	9.53191	5.79975	5.86077	1.53546	3.23145	0.731444
TCGA-AC-A2FO-01	2255	0	Low	1.07631	4.26551	4.71348	3.38576	6.62681	3.1496	9.54124	4.71081	6.17371	1.04369	4.98843	0.79859
TCGA-AR-A1AY-01	1026	0	High	1.18668	4.22776	5.77829	3.88598	5.42048	2.9111	10.1286	4.05232	6.62701	0.550408	1.96118	0.323312
TCGA-AR-A2LN-01	1161	0	High	1.15372	4.50713	4.92717	3.82225	6.26553	3.41468	9.23231	4.88819	5.8045	0.859334	3.98188	0.616922
TCGA-D8-A27W-01	373	0	High	1.52761	4.31069	4.05295	3.15332	4.27796	2.03009	11.8649	4.7745	5.54605	0.600555	4.09196	0.22231
TCGA-OL-A66O-01	528	0	Low	0.960813	1.88721	3.87706	1.58828	2.5778	0.441165	9.73436	3.61207	4.97999	0.135929	2.93216	0.0659858
TCGA-BH-A0HU-01	392	0	Low	0.957022	2.23195	4.82893	2.95291	3.50116	0.824401	9.91254	3.6536	5.63034	0.298541	3.29522	0.431035
TCGA-AR-A1AH-01	3807	0	High	1.11105	3.07748	5.66474	2.75093	3.75521	3.24216	9.49127	5.37235	5.86541	0.187008	1.21835	0
TCGA-A8-A081-01	0	0	Low	0.654881	2.93013	4.96459	3.92572	3.68002	1.58578	10.0767	6.14084	6.32658	0.693587	5.58366	2.49761
TCGA-C8-A8HQ-01	380	0	High	1.17789	5.05503	4.9572	2.69495	5.15683	2.71499	10.0583	4.48111	5.45442	0.82432	4.572	1.44514
TCGA-A2-A04Y-01	1099	0	Low	0.787424	2.70691	3.70548	2.13583	3.42649	3.40394	9.11493	3.44513	5.61125	0.648742	4.23951	0.276794
TCGA-GM-A2DB-01	2406	0	High	1.11405	1.90885	4.18551	2.31574	4.07591	1.10715	9.90243	3.40245	4.99881	0.368824	3.12272	0.527271
TCGA-E9-A3Q9-01	1001	0	Low	0.928206	2.33107	3.71477	2.17053	3.42113	4.50777	8.56698	4.47496	4.89941	0.549521	3.28713	0.254231
TCGA-A8-A09I-01	1371	0	Low	0.987986	4.58779	4.75162	2.95023	4.67767	3.23355	10.7197	4.91391	7.0655	1.23499	4.4031	2.27632
TCGA-A8-A07L-01	975	0	High	1.45459	4.04959	4.15485	3.30666	5.08641	1.18758	10.5413	4.7847	5.72658	0.718	2.85917	0.0855606
TCGA-A2-A3XV-01	996	0	High	1.26962	1.64409	3.10528	1.25924	2.68046	0.683292	9.44162	2.98548	3.89663	0.122076	1.01785	0.237808
TCGA-AR-A0TY-01	1699	1	High	1.26559	3.15727	5.37719	3.37539	3.49399	0.656817	9.97403	5.68534	6.02178	0.418244	1.77146	0
TCGA-LL-A6FR-01	489	0	High	1.54239	4.55248	5.12763	2.31153	3.14903	2.04327	9.93002	3.11225	4.3544	0.119954	0.450802	0
TCGA-A2-A0CW-01	3283	0	Low	0.968174	3.44285	4.94539	3.00146	4.80853	1.12955	9.89818	4.97654	5.96039	0.488823	3.6148	1.10125
TCGA-E2-A14O-01	1359	0	High	1.47231	2.35963	4.41782	2.18276	6.49951	0.875544	10.9523	3.49143	5.4585	0.383276	2.13681	0.119555
TCGA-D8-A1J9-01	532	0	High	1.64382	4.92981	4.89815	3.71081	5.49726	2.29458	10.6429	5.5282	5.95254	1.00022	2.44217	0.597317
TCGA-A2-A0CQ-01	2695	0	Low	0.6365	2.32812	3.18322	1.82	2.79342	5.00734	8.72481	3.70543	5.71498	0.357383	2.4828	0.105678
TCGA-A8-A08Z-01	1217	0	High	1.66647	4.92895	5.22199	3.79752	5.738	3.80411	10.2437	4.72034	6.19395	1.32008	3.09614	0
TCGA-AC-A2FE-01	2636	1	Low	0.980101	3.68416	4.75657	2.92549	5.65125	3.6618	10.0318	4.84596	6.41258	1.41938	6.19812	2.09812
TCGA-AO-A03N-01	2031	0	High	1.36768	2.5507	3.55228	1.39731	6.27148	1.32106	10.0701	3.45518	4.86114	0.161178	1.05575	0
TCGA-EW-A2FW-01	672	0	High	1.16072	3.30423	3.94506	2.6521	3.36032	1.45707	10.5329	4.58039	5.6902	0.308011	2.55508	0.0790196
TCGA-AR-A2LL-01	2012	0	High	1.20096	2.48414	4.69573	3.09265	3.85702	1.54794	9.96098	3.98369	5.73765	0.761541	3.42235	0.333195
TCGA-AR-A24Q-01	3172	0	Low	0.929954	4.77681	5.4527	3.61293	4.79911	2.13645	10.1766	4.87624	5.72379	0.333653	4.71807	1.26315
TCGA-AO-A0J3-01	651	0	Low	0.784492	1.81365	4.02558	2.74979	3.87491	0.994507	9.35554	4.23745	5.78737	0.139469	2.41611	0.291839
TCGA-AR-A2LK-01	1649	1	High	2.12677	4.26693	5.2475	4.15532	6.32455	2.28223	12.8919	4.52996	5.64136	0.786178	2.48798	0.276199
TCGA-A8-A08J-01	1127	1	High	1.40573	4.33728	4.67591	2.78404	4.27714	1.39303	10.9142	4.35453	6.34198	0.849839	2.87472	0.175045
TCGA-A2-A0YF-01	1535	0	High	1.3094	3.45059	5.23041	3.42798	4.91781	3.90053	10.7983	5.96885	6.15374	0.395392	2.25084	0.376846
TCGA-BH-A0AZ-01	1919	0	High	1.16126	5.00447	4.42669	3.09229	6.34488	2.29831	9.89388	4.22828	5.81357	0.62854	3.70548	0.456386
TCGA-E9-A22B-01	1167	0	High	1.19925	4.2418	4.89484	2.58019	6.16447	2.22783	10.2762	4.61034	5.82178	0.408386	3.22946	0.311387
TCGA-AC-A3W5-01	504	0	Low	0.809457	4.61769	4.32665	2.38245	5.29568	3.2607	9.29489	4.59178	5.82684	0.740971	4.85463	1.31852
TCGA-BH-A0C1-01	1411	1	Low	1.04999	4.29768	5.27431	3.24362	6.50298	1.05769	10.4851	5.43294	6.15764	0.467384	5.17524	0.598937
TCGA-AN-A0XU-01	10	0	Low	0.917268	3.52389	5.66654	3.29191	4.43568	2.92361	11.0087	5.53851	6.32293	0.570269	3.96925	2.94105
TCGA-B6-A0RQ-01	4267	1	Low	1.0707	3.45408	4.98785	3.01707	5.40927	1.54701	9.92239	4.42994	6.0112	0.277747	2.74214	0
TCGA-D8-A1JL-01	611	0	High	1.15114	5.01256	5.42658	4.30574	6.02625	4.49666	11.3514	5.44755	7.19184	1.36564	5.36037	2.60571
TCGA-D8-A1Y0-01	472	0	Low	1.02667	4.17391	4.42376	3.66522	5.79799	4.46885	9.78714	4.55691	6.41673	1.26736	5.02765	1.48656
TCGA-E9-A229-01	1148	0	High	1.22467	5.11518	4.65471	3.83021	5.99413	3.39604	10.0098	5.07286	6.365	0.922959	3.45675	0.710261
TCGA-A8-A07I-01	426	0	High	1.62385	5.23086	4.801	3.42736	5.56361	2.93919	11.3921	5.11989	6.71759	1.18967	3.39215	0.182311
TCGA-OL-A5RU-01	1219	0	Low	1.03522	3.51704	4.59564	2.21229	5.08737	2.83236	9.63918	4.73785	5.64476	0.798175	5.29267	0.368936
TCGA-AR-A5QP-01	1185	0	High	1.28931	3.80096	4.84502	3.06409	5.21537	2.97993	9.63155	4.70066	5.13849	0.766722	3.85299	0.752492
TCGA-D8-A1XZ-01	466	0	High	1.37419	4.49135	5.64702	3.11548	4.90131	3.49635	10.4671	4.89797	5.68235	0.723515	3.83004	0.548338
TCGA-EW-A1PC-01	187	0	High	1.69099	4.49854	4.82364	3.90304	6.23029	1.89879	10.6164	4.74637	5.89496	0.848398	1.9549	0
TCGA-AO-A0J2-01	997	0	Low	0.572558	2.61824	4.44381	2.0156	4.22425	1.67992	10.1915	4.4308	7.08873	0.491597	3.73101	1.30871
TCGA-E2-A1LB-01	2306	0	High	1.41229	3.24875	4.5142	2.30632	6.8252	1.53391	10.7311	4.73935	5.88624	0.355918	1.45186	0.295135
TCGA-5T-A9QA-01	303	0	Low	0.893245	1.32245	4.86846	2.31809	1.56159	2.00529	9.26993	5.14344	5.66766	0.457016	3.33907	0
TCGA-B6-A40C-01	2164	0	Low	0.712567	3.3447	3.65102	2.27706	4.36825	2.93214	8.71615	4.06133	5.80899	0.467697	3.20669	0.384934
TCGA-A7-A0CH-01	1079	0	High	1.15162	4.13381	5.04197	3.14411	4.53164	2.08406	9.75138	4.85264	5.84446	0.415218	2.38364	0.266637
TCGA-E2-A9RU-01	538	0	High	1.60234	4.21	7.88651	1.8899	3.71158	1.30743	9.20078	3.98063	4.69248	0.695548	2.74552	0.102053
TCGA-A2-A0D2-01	1027	0	Low	1.03817	4.85913	5.17353	3.05243	5.05581	1.59479	10.0547	4.306	5.74544	0.480265	4.3482	0.805458
TCGA-BH-A1FE-06	2273	1	High	2.21292	5.92457	4.55294	3.37409	7.94663	2.91932	9.27919	4.10692	5.80628	2.18989	1.66594	0
TCGA-AC-A8OR-01	40	0	Low	0.986712	1.50919	3.85947	2.65764	2.20013	2.20464	9.53628	5.16042	5.97785	0.461214	1.74545	0
TCGA-S3-A6ZH-01	641	0	High	1.49951	2.81824	4.37734	3.35738	5.37951	1.39188	11.0467	4.76866	5.2565	0.581592	3.13463	0.790188
TCGA-E2-A14Z-01	563	1	Low	0.794311	3.88087	4.76084	2.86483	5.6885	3.22837	9.50428	3.88563	6.43772	1.05346	5.05122	1.79822
TCGA-E2-A1IF-01	1138	0	Low	1.01967	3.79789	4.10638	1.86651	4.94013	1.7939	9.18846	4.27822	5.7351	0.581978	2.70224	0.314174
TCGA-D8-A27G-01	409	0	Low	1.03829	4.17825	5.11084	3.66474	5.3413	2.6103	10.6355	4.89027	6.28085	0.694747	5.06791	1.0857
TCGA-EW-A1PH-01	607	0	High	1.24358	4.34712	5.2894	3.64387	4.99027	3.26668	10.6176	4.67585	7.07681	1.18872	3.74778	0.764516
TCGA-E2-A14Y-01	2109	0	Low	0.860689	3.79842	4.88118	2.68722	3.47329	2.85328	10.4087	3.15434	6.74589	0.239765	1.16948	0.875387
TCGA-WT-AB41-01	1611	0	Low	0.33724	2.02928	4.36803	1.95394	2.96464	1.49267	7.5409	2.92558	5.12172	0.373954	4.78883	0.880019
TCGA-AO-A1KQ-01	1882	0	Low	0.921547	3.45368	4.07879	2.34381	3.80162	2.18859	10.1334	3.90511	5.43273	0.664574	5.25348	1.20514
TCGA-D8-A1JU-01	447	0	Low	0.971724	5.47069	4.83584	3.88667	6.51237	2.39281	9.89236	5.03756	6.15023	0.728138	4.51113	1.71308
TCGA-BH-A0DL-01	2381	0	Low	0.847841	2.62919	4.23775	3.59814	5.63915	4.13618	9.98075	3.57084	5.98439	0.895768	3.95851	2.80898
TCGA-E2-A56Z-01	252	0	Low	0.909004	2.74724	4.5724	2.03094	3.96904	1.22083	8.75234	4.65777	5.13078	0.284869	2.50034	0.695994
TCGA-A7-A0D9-01	1139	0	High	1.36533	3.88365	4.7504	3.24469	5.4351	1.12638	10.3285	4.64643	5.71637	0.307079	1.66221	0
TCGA-BH-A0DO-01	1644	0	Low	1.05111	3.84381	4.84063	3.15261	5.27745	2.83516	9.26807	5.48478	5.3452	0.182311	2.76452	0.218967
TCGA-A2-A259-01	1596	0	High	1.44735	4.53446	4.97188	3.87469	7.15532	4.35066	10.1411	5.12727	6.36167	1.1562	3.20436	0.712728
TCGA-AN-A0XP-01	9	0	High	1.103	4.75536	4.71925	3.1099	5.08429	1.93149	10.1146	4.99316	6.80703	0.434882	1.40419	0.137372
TCGA-BH-A202-01	795	0	High	1.14906	3.70389	5.15738	3.23706	4.58951	2.28333	10.3565	5.4161	5.69915	0.912037	4.64302	2.12131
TCGA-A2-A0YJ-01	566	0	Low	0.916849	4.26806	5.84251	3.32449	3.88943	3.36239	10.6077	5.1047	6.91016	0.0942361	2.1042	0.328377
TCGA-B6-A0RH-01	6456	1	Low	0.807537	4.51183	4.22514	2.60205	4.6933	1.49815	9.72311	4.0451	6.74119	0.481196	3.15189	0.104202
TCGA-D8-A1XD-01	522	0	High	1.63496	4.1547	5.22374	3.97111	4.8211	1.881	11.1327	4.96685	5.44238	0.276199	1.38222	0.104202
TCGA-A2-A0T7-01	631	0	High	1.14824	4.07385	4.59884	3.56255	7.18558	2.5493	10.2779	4.80527	6.43008	0.787014	4.37975	0.434775
TCGA-AC-A2FG-01	1853	0	Low	0.917623	3.80132	4.92421	3.08136	5.3183	2.1753	9.46889	5.31391	5.86507	0.19131	3.23215	0.215492
TCGA-BH-AB28-01	287	0	Low	0.958738	3.37565	4.88913	2.42105	5.66423	2.12151	9.62822	4.81547	6.1575	0.459851	3.57308	0.180403
TCGA-B6-A0RE-01	7777	0	Low	0.738619	2.94424	4.90538	2.9352	4.91252	3.1125	9.86475	4.23642	7.10432	0.276794	2.20864	0.14952
TCGA-D8-A1JP-01	639	0	High	1.25651	4.43841	6.15835	3.45282	5.02502	2.36991	9.37392	4.61942	5.40765	0.769941	4.06796	0.697329
TCGA-S3-A6ZF-01	572	0	Low	0.710227	3.14799	4.41697	3.38315	5.88202	1.5912	9.95569	4.35978	6.82704	0.391658	3.99277	0.502636
TCGA-AC-A3YJ-01	754	0	Low	0.784662	1.94718	3.99884	2.07752	2.21959	3.36713	9.0546	4.35281	5.42342	0.326652	2.59166	0.478713
TCGA-A2-A0YI-01	1505	0	Low	0.83834	3.16752	4.71806	4.07163	5.51446	5.47834	9.66028	5.59149	6.52741	0.904657	5.45023	0.857026
TCGA-AN-A04C-01	54	0	Low	0.869959	2.7363	4.80783	2.1877	4.81051	1.4846	9.77631	4.00168	6.1797	0.227495	2.83238	0.0966667
TCGA-B6-A0RO-01	4929	0	High	1.11338	2.07101	4.98728	2.84048	3.66276	2.82295	11.2387	5.51911	6.19583	0.177471	2.5122	0.63914
TCGA-A2-A0SX-01	1534	0	Low	1.03969	4.61888	4.98614	3.94105	5.26462	3.47132	10.1668	4.69371	5.97714	1.05457	5.40978	2.12443
TCGA-E2-A14R-01	1174	0	Low	0.721663	2.20502	5.50713	2.73057	2.6887	1.41597	9.28552	3.41118	5.04323	0.24184	3.95828	1.75489
TCGA-A7-A0DB-01	1007	0	High	1.503	3.67143	4.50019	3.89682	5.62312	1.44348	9.13259	4.88398	5.02166	0.686911	1.63609	0.140604
TCGA-EW-A1OX-01	911	0	Low	0.964668	1.93938	5.28674	4.03437	1.82591	0.390888	10.5198	5.69749	7.01799	0.199751	1.358	0
TCGA-A7-A26F-01	738	0	Low	0.791141	4.36662	3.56345	2.48285	6.10444	4.66674	7.18514	3.75305	5.92249	1.24495	2.85152	0.996678
TCGA-AC-A2QH-01	1005	0	High	1.47909	0.844305	3.37404	3.42355	4.50512	2.03136	8.73548	4.30296	3.73785	0.44668	1.42379	0
TCGA-AO-A1KR-01	2513	0	Low	0.557843	1.27513	3.36471	2.38948	2.83346	0.924936	8.87221	3.53828	5.59791	0.377957	3.39543	1.00727
TCGA-BH-A1ES-01	3462	1	High	1.58136	5.12351	5.07155	3.74129	6.14508	1.19906	11.8292	4.52793	6.01603	0.141564	1.60151	0
TCGA-B6-A0IE-01	1993	1	High	1.28389	2.33834	4.37217	2.39072	3.09371	0.281669	9.72242	4.12179	4.25313	0.166073	2.57727	0.211012
TCGA-EW-A1P5-01	703	0	High	1.41494	4.16045	4.72705	3.16893	4.34645	3.70162	11.3519	4.32537	6.63066	0.965987	3.0113	0.453333
TCGA-E9-A5UO-01	785	0	Low	0.858165	1.74429	3.70274	2.97613	1.51803	0.75446	9.49512	5.74172	6.1762	0.15782	0.89569	0
TCGA-HN-A2NL-01	79	0	Low	0.987505	2.17948	4.63111	2.35044	3.97839	1.0529	9.55844	4.42564	4.98099	0.539928	4.83113	0.941707
TCGA-GM-A2DN-01	3091	0	Low	0.485044	3.43875	4.33108	2.41484	4.47847	2.63429	9.04886	4.11009	5.40924	0.301588	5.61865	1.46509
TCGA-C8-A12V-01	385	0	Low	0.526322	4.02828	4.61113	2.81396	6.43947	3.67254	9.57335	4.70594	6.81987	1.59998	6.91151	4.43266
TCGA-EW-A1J2-01	403	0	Low	0.998568	4.34963	4.81061	3.84601	5.54148	1.13034	9.51985	5.07946	6.38576	0.864414	4.66081	0.543694
TCGA-AR-A1AR-01	524	1	High	1.32493	4.41069	5.64389	4.19525	6.53988	4.4614	10.9464	4.71766	7.18448	1.39528	4.82699	1.0897
TCGA-PL-A8LV-01	0	0	Low	0.987295	2.3053	3.67439	2.04236	3.58625	2.19783	9.97745	3.42234	5.48735	0.494569	3.1658	0.608242
TCGA-D8-A1JF-01	366	0	High	1.46029	3.54309	4.99936	3.29428	6.2966	1.64395	11.1264	5.29575	5.62851	0.438612	3.334	0.454176
TCGA-AC-A23E-01	698	0	High	1.31637	5.65631	5.15352	3.58136	5.60956	3.21777	10.3671	4.64444	6.15617	0.352646	1.73699	0
TCGA-BH-A0DH-01	1156	0	Low	0.683888	2.35293	3.66788	2.35126	2.73663	2.93395	9.05026	4.93796	5.26633	0.109962	3.29618	0.394843
TCGA-C8-A12Y-01	1476	0	High	1.22603	4.27509	4.70959	3.40613	4.36825	2.22839	10.4521	3.34932	5.83665	0.391878	2.5748	0
TCGA-BH-A0BG-01	1871	0	Low	0.753358	5.83743	5.46442	3.20724	6.23823	3.96513	10.0371	4.17793	6.0314	0.620962	5.29423	2.67554
TCGA-BH-A18H-01	652	0	Low	0.779703	3.06764	4.35092	2.9675	4.98924	3.31985	9.98214	4.51748	6.48315	1.30539	6.45893	2.23303
TCGA-D8-A1JD-01	552	0	High	1.77882	4.87395	4.93693	3.97084	6.06761	3.55143	10.9049	4.91367	5.84247	1.19617	2.886	0.613249
TCGA-E9-A228-01	1285	0	High	1.17802	3.36428	4.2388	3.61668	3.93915	0.511974	10.594	5.22044	6.02007	0.441271	3.32392	0.0597706
TCGA-E9-A3HO-01	1158	0	Low	0.566238	2.12208	4.20664	2.04593	2.63745	1.03731	8.14414	3.08423	4.89474	0.228849	3.5794	0.792606
TCGA-A2-A0EV-01	968	0	High	1.08562	4.10247	4.70013	3.21182	5.01015	2.15662	9.97294	4.45717	6.12899	0.738638	4.0904	0.432639
TCGA-BH-A0EI-01	1926	0	Low	1.05789	4.63715	4.12343	3.4747	5.15108	1.33279	9.13349	4.62488	5.98633	0.431463	1.84992	0
TCGA-AN-A0XW-01	170	0	Low	0.907767	5.37765	7.57543	3.32216	5.71353	3.24787	10.4899	4.59169	6.73053	0.99675	5.28132	3.43447
TCGA-A8-A09A-01	304	0	High	1.34926	3.78351	4.71011	3.94334	7.21728	1.62316	10.4514	5.28961	5.43552	0.663846	4.36241	1.06005
TCGA-A1-A0SG-01	434	0	Low	0.989504	4.00533	4.83726	2.82034	4.68739	0.844145	10.0786	3.96876	5.8721	0.183074	3.26469	0.0771062
TCGA-BH-A1F6-01	2965	1	High	1.10133	4.4265	5.31908	3.07834	4.623	3.39823	9.76947	4.80121	6.89935	1.35304	4.55414	0.81295
TCGA-E9-A249-01	217	0	Low	0.938411	2.69403	4.65802	3.05062	2.4729	1.73466	10.279	4.33593	6.43046	0.52647	2.93431	0.515914
TCGA-BH-A1F2-01	959	1	High	1.85179	4.82983	5.1522	3.45916	7.11803	3.11631	10.618	4.68745	6.55813	1.52522	2.07687	0.3667
TCGA-A8-A096-01	0	0	Low	0.842596	5.2204	4.72729	3.35991	5.73022	3.9295	9.63223	5.12219	6.47791	1.0411	5.19415	1.89573
TCGA-AR-A1AI-01	3296	0	Low	0.530983	2.39953	5.24661	3.44701	4.43061	2.18647	10.9529	4.46309	6.66458	0.449535	5.25489	3.09214
TCGA-AC-A3BB-01	987	0	Low	0.646805	4.15496	4.25672	2.73838	5.76753	2.37871	9.18969	4.08985	6.26562	0.683921	5.44132	0.834145
TCGA-BH-A0WA-01	701	0	Low	0.916325	5.20264	5.44538	4.03591	4.43632	2.95297	10.4976	4.92412	6.15866	0.292311	3.77486	1.48403
TCGA-AQ-A1H3-01	989	0	Low	0.849338	4.19618	4.27586	3.39129	5.65013	2.88918	10.1796	4.88822	6.44529	0.431249	4.4492	0.411209
TCGA-BH-A0E7-01	1363	0	High	1.33995	3.75691	5.1625	3.54283	6.33846	1.199	10.3677	4.28976	6.14614	0.274172	0.988194	0.136323
TCGA-BH-A0RX-01	170	0	Low	0.342016	4.09307	3.96172	2.31707	4.83735	3.71789	9.10621	3.56706	6.09517	0.744333	5.47211	2.95992
TCGA-AO-A03U-01	1793	1	High	1.10081	4.91673	4.47608	3.3346	5.93362	3.70219	9.88209	4.86278	5.90014	0.455965	3.35586	0.249142
TCGA-AR-A24L-01	2866	1	High	1.13389	4.49783	5.25128	4.00428	5.16095	1.82546	10.2662	5.38054	6.5013	0.56267	3.18121	0.496207
TCGA-E2-A1IJ-01	865	0	Low	0.767392	4.12025	4.61595	2.72733	5.70535	3.5534	9.52006	4.46041	5.90386	0.569005	4.81922	1.34744
TCGA-E2-A150-01	1935	0	High	1.20709	4.36595	5.40939	4.2957	6.113	4.56443	10.7267	4.76925	6.14697	0.436908	3.04049	0.959993
TCGA-E2-A15H-01	393	0	High	1.14105	3.2397	4.30859	3.19166	4.09549	1.83718	10.6284	4.33879	5.98386	0.366476	2.95531	0.0822938
TCGA-BH-A0E0-01	134	0	High	1.28566	1.02162	4.41512	2.35902	3.57029	0.593784	9.9006	3.42661	5.33823	0.466653	1.56672	0
TCGA-A2-A0D1-01	1051	0	High	1.45069	3.24595	4.07703	1.55154	3.70765	0.638584	9.93359	4.56285	4.55034	0.482332	2.50609	0.0720372
TCGA-A8-A09D-01	1522	0	High	1.3984	4.54227	4.61873	3.08354	5.37359	1.74911	9.93585	4.80747	5.56563	0.766129	2.81539	0.440633
TCGA-AQ-A1H2-01	475	0	Low	0.979742	3.83337	3.88698	3.13004	2.93391	3.25158	10.341	5.4109	6.58182	0.569977	2.80964	0.273217
TCGA-D8-A1JH-01	426	0	High	1.58048	4.69561	5.10436	3.72575	6.34102	3.49516	10.7766	4.79151	6.27667	1.23137	3.65471	0.668028
TCGA-GM-A3NW-01	3361	0	Low	1.00844	2.67306	4.33405	2.54132	4.67004	0.734135	9.3045	4.58401	5.12609	0.233765	3.22228	0.201508
TCGA-A7-A0CD-01	1165	0	Low	0.768028	2.91854	4.13068	4.88459	4.33879	2.17731	9.42453	4.75184	6.26825	0.18053	2.62049	0.250113
TCGA-A7-A2KD-01	679	0	Low	1.02859	4.56966	5.33597	3.02552	6.1753	4.28765	9.75689	4.35094	5.95533	0.625832	3.95286	0.998557
TCGA-AO-A03L-01	2442	0	High	1.08917	3.71957	4.46864	3.46214	4.7067	2.82904	10.4227	5.48396	6.45549	0.721854	4.20391	0.275841
TCGA-AR-A2LR-01	1742	0	High	1.61161	5.01298	5.11271	3.28613	5.92769	2.31113	10.9929	4.50777	5.72652	0.834226	3.68815	0.11023
TCGA-E2-A14T-01	2311	0	High	1.08019	2.13047	4.9161	2.58439	3.27584	1.00669	10.8671	3.95064	6.34479	0.353323	2.75461	0.0999011
TCGA-AR-A24U-01	3128	0	Low	0.988201	4.51314	4.86934	3.38528	5.26495	3.31793	9.49128	4.27309	6.26722	0.992768	4.24734	1.18085
TCGA-BH-A28Q-01	1119	0	Low	0.947807	3.54581	4.3314	3.77079	5.74493	2.99404	10.1665	5.52979	6.34934	0.316262	3.35404	0.383497
TCGA-C8-A3M7-01	1034	1	High	1.09935	4.30349	4.76332	3.10393	6.05027	0.730488	9.24757	4.96379	5.672	0.510962	3.34951	0.33182
TCGA-BH-A0EE-01	943	0	Low	0.914446	2.38957	5.22522	2.12002	3.43216	1.40985	10.2199	4.48025	6.41163	0.375623	2.76267	0.577924
TCGA-3C-AALK-01	1448	0	Low	0.962816	4.00724	4.43041	2.40466	5.56889	3.17773	9.73057	3.87559	5.82786	0.31742	3.30179	0.0756011
TCGA-EW-A1OW-01	694	0	Low	1.0155	5.22389	5.75905	3.33982	4.86883	3.37	9.66888	4.20763	6.3067	0.637749	2.90477	1.12691
TCGA-E2-A108-01	837	0	Low	0.909183	5.12733	4.49325	3.3768	6.4626	3.1404	9.41979	4.32864	6.34795	1.84234	6.93125	3.30499
TCGA-A2-A0D4-01	767	0	High	1.34163	2.26324	4.28538	2.68684	4.08088	0.837055	10.2789	4.01154	5.32177	0.325962	1.48403	0.0957219
TCGA-E9-A1RA-01	1369	0	Low	0.963318	3.40222	4.23538	3.05535	4.48857	1.96979	10.1618	4.48215	6.36958	0.494979	3.21467	0.348799
TCGA-V7-A7HQ-01	2033	0	High	1.38424	2.33894	3.62633	1.25326	3.91075	2.26406	9.82445	2.32011	4.32566	0.309525	1.29125	0
TCGA-AR-A24X-01	3004	0	Low	0.901102	3.93508	5.16852	3.58487	5.19419	3.16933	10.4031	5.04392	6.29564	0.424385	4.07192	1.32262
TCGA-D8-A73X-01	767	0	Low	0.928855	3.2659	4.82613	3.04783	5.21982	2.21142	9.086	4.17092	5.92513	0.489954	2.80172	0.523562
TCGA-BH-A0W4-01	759	0	Low	1.03311	3.62254	5.23111	3.73869	5.49386	1.02184	9.56051	4.62657	6.23627	0.327457	2.44461	0.0781999
TCGA-BH-A1ET-01	2520	1	Low	0.745553	3.20878	5.05482	3.76153	4.84815	4.09602	9.63193	5.73689	6.34167	0.401303	4.04216	1.00863
TCGA-BH-A0C7-01	2767	0	High	1.20962	3.24797	5.12186	3.5331	5.63122	1.90608	10.0089	4.23467	5.99687	0.703632	3.72185	0.236952
TCGA-LD-A7W5-01	216	0	Low	0.607889	3.94554	4.48945	2.54169	5.00123	2.28842	8.59599	4.17877	5.94671	0.875308	5.35381	1.6352
TCGA-D8-A1XK-01	441	0	High	1.19346	4.36373	5.88094	3.8389	4.02024	5.47527	11.7594	5.11235	5.68754	0.456806	3.79495	2.83143
TCGA-A2-A0T4-01	624	0	Low	1.07916	4.31397	4.4689	3.2683	6.20733	3.44619	10.0799	4.65842	6.31873	0.990664	4.52109	1.17722
TCGA-AN-A0FX-01	10	0	Low	0.997904	3.95582	4.26121	3.69325	4.55158	1.89025	9.85056	3.95195	6.1637	0.477056	2.90244	0.255319
TCGA-A2-A0D3-01	1873	0	Low	0.730724	2.26472	5.17725	2.9857	3.99411	0.444667	10.478	4.55965	6.29387	0.128161	4.5703	0.611267
TCGA-D8-A1XS-01	496	0	High	1.66525	4.19091	5.2709	3.79765	5.03936	3.10595	10.675	4.69358	5.78137	1.12426	3.47928	0.252779
TCGA-C8-A138-01	380	0	Low	0.866401	3.19289	4.16171	2.34213	5.49785	2.06898	10.4313	3.40603	5.77059	0.811718	5.79504	1.97115
TCGA-AR-A24R-01	3430	0	High	1.11858	3.96898	4.39013	3.53097	4.31164	2.29325	10.8862	5.04567	6.53364	0.893285	3.97954	1.36631
TCGA-BH-A2L8-01	612	0	Low	0.97353	3.033	4.76788	2.54705	5.25681	2.81258	10.4513	3.91092	6.16865	1.15309	6.1081	1.85599
TCGA-E2-A14V-01	1042	0	High	1.45577	2.56289	7.85	3.0184	4.50414	1.96595	10.3151	4.57238	5.67654	0.410015	2.61179	0.135272
TCGA-AO-A0JE-01	2335	0	High	1.09481	5.15247	4.73278	2.62814	5.63397	3.38569	10.8149	4.71002	5.91791	0.832039	5.15987	1.92843
TCGA-A8-A06O-01	396	0	High	1.29479	2.64893	4.44247	2.8946	4.1556	2.30897	9.8164	3.79795	5.27694	0.698574	2.88479	0.305562
TCGA-AO-A0J4-01	1587	0	Low	0.783608	6.73022	5.5473	3.56045	4.74513	2.95595	10.015	4.48515	6.51044	0.375067	4.08211	1.24507
TCGA-EW-A1P3-01	1611	0	Low	0.946659	2.69475	4.23759	2.12423	4.23314	3.58448	9.26842	3.93004	5.79667	0.486354	2.69513	0
TCGA-B6-A0WT-01	5739	0	High	1.33466	4.49395	5.08334	3.34603	5.07187	1.90516	10.6611	5.18467	6.21553	0.601601	2.71931	0.394843
TCGA-C8-A26W-01	381	0	Low	1.02711	3.44627	4.97519	3.5417	4.73094	3.78914	9.994	4.6682	5.96371	0.817132	5.24018	0.669117
TCGA-AN-A041-01	7	0	High	1.14112	3.45158	4.47286	3.47394	4.07899	1.98211	9.78239	4.94631	5.74972	0.274769	1.75881	0.064607
TCGA-D8-A1Y3-01	430	0	High	1.32271	2.78409	4.83562	1.46237	4.33526	2.1921	10.0984	2.62115	5.87359	1.1573	3.08542	0.790355
TCGA-B6-A40B-01	3152	0	High	1.19201	2.81024	4.46375	1.95669	5.99719	4.11764	9.55016	4.31024	5.70397	0.54962	1.87401	0.277866
TCGA-B6-A1KI-01	2236	0	High	1.09911	4.68145	4.33883	2.57621	5.32585	0.815493	9.48105	4.71241	5.5719	0.10286	1.53735	0.0496308
TCGA-A8-A090-01	0	0	High	1.11833	4.30199	4.57517	4.18566	4.42147	3.14773	9.9114	4.90738	6.44698	0.972104	3.84852	0.575506
TCGA-BH-A0B6-01	2483	0	Low	0.57438	4.34231	4.75229	2.64621	5.96378	2.73181	9.13296	4.91718	6.6	1.2286	6.61779	2.53749
TCGA-A8-A09W-01	30	0	Low	1.00606	3.79154	4.11216	2.94325	5.7857	1.80257	10.4519	4.94977	6.38348	0.289008	2.97166	0.228726
TCGA-AO-A03M-01	1866	0	High	1.3533	4.8705	5.17551	3.07907	5.22422	2.37161	11.4063	4.1704	6.13183	1.16376	5.4124	1.71541
TCGA-E2-A1L6-01	1648	0	Low	0.751907	3.52965	4.86154	3.57271	5.25293	3.57438	9.35222	4.92938	6.30197	0.218347	3.32904	0.207393
TCGA-AR-A0TQ-01	2991	0	High	1.28686	3.9062	4.32256	3.05625	4.45708	1.82713	10.2671	4.94642	6.50052	1.3989	4.82097	0.52687
TCGA-B6-A0RP-01	3126	1	Low	0.812071	4.35406	4.91899	3.4656	4.79697	4.79743	9.86304	5.54161	6.64407	0.673647	4.57414	0.846393
TCGA-AN-A0FK-01	213	0	High	1.19047	3.15358	4.65211	2.48692	3.23461	1.23254	10.3318	4.2204	5.50191	0.218471	2.24181	0
TCGA-E9-A22D-01	1248	0	Low	0.59277	3.71096	4.50656	2.94696	4.30657	3.24173	11.2633	4.99829	6.42556	1.13488	7.36934	4.60063
TCGA-BH-A18L-01	811	1	High	1.38353	2.52439	4.34588	3.3455	2.83885	2.25423	11.3639	3.97854	5.61163	0.415001	2.2102	0.412727
TCGA-E9-A1RG-01	647	0	High	1.25387	3.08638	3.3835	1.83001	4.31217	2.44758	10.6688	3.74783	5.41219	0.521252	2.4603	0.620493
TCGA-D8-A146-01	643	0	Low	1.03683	4.66079	4.70251	3.71197	5.50969	2.79023	9.78193	5.13738	6.00491	0.468323	3.86621	0.218347
TCGA-AO-A0JL-01	1683	0	Low	0.856463	2.18244	2.8338	1.32866	3.43918	0.566182	8.69625	2.6678	4.38892	0.055751	2.14532	0.153157
TCGA-EW-A6SB-01	760	0	Low	0.397944	1.14893	3.9085	1.08848	2.54992	2.87277	7.8121	3.10782	4.78959	0.710525	3.51789	3.29286
TCGA-3C-AAAU-01	4047	0	High	1.17403	2.14669	3.57396	3.19346	3.73638	1.98572	9.81538	4.66726	5.38553	0.256769	1.17133	0.151339
TCGA-GM-A2DF-01	2155	0	Low	0.955368	2.40122	4.11709	2.12909	4.62077	2.63234	8.84447	2.77338	4.95765	0.424492	2.76301	0.506907
TCGA-E2-A15J-01	1640	0	High	1.12696	3.11593	4.58113	2.8293	3.5783	1.62298	10.2539	4.35842	6.11917	0.171335	0.921665	0
TCGA-EW-A424-01	715	0	Low	0.868085	3.05426	4.80866	2.16269	3.98371	1.8423	8.78173	4.28503	5.47504	0.205267	2.52579	0
TCGA-A8-A07Z-01	1371	0	Low	0.874536	2.91054	4.11044	2.42844	3.10842	2.67073	9.95916	4.06376	6.14222	0.498659	3.08405	0.525768
TCGA-BH-A0BF-01	1324	1	Low	0.594133	4.56902	5.4763	3.11068	5.68411	3.29325	9.04567	4.36057	6.59295	1.00655	5.83087	2.13452
TCGA-E2-A154-01	591	0	High	1.31548	3.54144	4.69776	3.21864	4.32602	2.11783	10.269	4.78505	6.17156	0.664119	2.18517	0
TCGA-A8-A08T-01	3409	1	High	1.21275	3.15543	4.9434	3.36935	5.7332	1.43867	9.13012	4.33538	5.26549	0.545178	2.93316	0.254836
TCGA-A8-A085-01	1124	0	High	1.15043	3.17867	3.86019	3.03462	3.1663	0.541217	10.4971	4.38443	6.26296	0.110631	0.0183493	0
TCGA-EW-A1P4-01	907	0	Low	0.669031	6.63497	5.57821	3.38452	4.6874	3.92138	9.95788	3.75661	5.87627	0.587557	5.14567	3.17586
TCGA-EW-A1J1-01	575	0	Low	0.877526	2.64531	4.70043	3.40828	3.52287	2.59209	10.6445	4.79138	5.66631	0.391988	4.84818	1.57744
TCGA-A8-A084-01	458	0	High	1.38596	5.29806	5.97343	2.5458	5.09299	1.44774	10.4318	4.7251	7.14351	0.743472	0.924936	0
TCGA-E9-A1R7-01	1467	0	High	1.42154	2.98147	5.47714	3.61437	3.91597	0.278936	10.4555	5.45058	5.10442	0.183582	2.45843	0.132643
TCGA-AO-A0JA-01	655	0	High	1.22354	4.3109	5.21167	3.49344	5.14962	1.74239	10.3194	4.83565	5.87472	0.569588	3.6749	0.580049
TCGA-A2-A1G4-01	595	0	High	1.33519	2.52241	5.20465	3.19681	3.70477	2.64286	10.5098	4.94581	5.56232	0.533862	3.24661	0.110363
TCGA-C8-A12K-01	0	0	Low	0.700151	3.9616	4.69519	2.91552	4.86061	4.75706	10.0441	4.73864	6.34838	1.18979	5.77382	3.48165
TCGA-A2-A0CK-01	4159	0	Low	0.612157	2.62366	4.43047	2.16324	4.11117	2.24041	8.97185	3.95258	5.69137	0.259423	3.83914	0.732226
TCGA-A7-A4SE-01	644	0	High	1.40242	5.47365	5.47542	3.52955	5.49525	2.80273	9.49312	4.08609	6.22145	1.03281	2.58369	0
TCGA-C8-A274-01	508	0	Low	1.03056	3.13305	4.53846	2.26945	3.88313	2.5512	9.68224	5.58266	5.87024	0.247685	1.82151	0.204015
TCGA-BH-A0B0-01	2477	0	Low	0.837105	4.31906	4.0658	2.50241	5.99031	2.22058	9.5725	4.78566	6.56591	0.75745	4.46832	0.521754
TCGA-BH-A1EY-01	538	1	High	1.7919	5.01189	5.26937	3.25484	6.36084	2.50523	10.5698	5.2884	5.41514	1.23076	3.88368	0.599223
TCGA-C8-A12O-01	385	0	High	1.21989	4.6188	4.63462	3.31012	5.70526	3.9516	10.7092	5.21549	6.25642	0.74932	4.0432	0.65526
TCGA-BH-A42U-01	3364	0	Low	0.881928	3.39675	4.32534	1.99773	5.1899	4.37596	9.30904	3.68924	5.34519	0.559834	3.94705	1.12961
TCGA-AQ-A04H-01	754	0	Low	1.06422	3.71813	4.76001	4.69396	3.41888	1.7652	10.0247	4.61196	6.15271	0.441483	2.80775	0.244644
TCGA-A7-A425-01	447	0	Low	1.04864	3.33145	4.41547	1.95032	5.50936	2.9766	8.91877	3.791	5.77384	0.636915	2.48831	0
TCGA-AN-A049-01	19	0	High	1.37697	4.23146	4.61585	3.97813	5.09627	1.76685	10.2356	4.81344	5.71022	0.759923	3.41793	0.326652
TCGA-A8-A06Y-01	791	0	High	1.29157	4.06607	4.60727	3.11661	4.84485	0.946881	10.5899	5.2039	5.84398	0.0574156	1.14607	0
TCGA-AR-A2LE-01	5062	0	Low	0.716262	3.17202	4.44824	2.92421	4.55042	1.21847	8.98571	4.78301	5.93407	0.247685	3.07281	0.615228
TCGA-AC-A23G-01	2248	0	Low	0.898626	4.86182	4.28012	2.93655	5.97095	2.57381	9.01347	3.85909	6.03867	0.602742	3.55832	0.275484
TCGA-A7-A5ZV-01	368	0	High	1.20664	2.60243	4.89719	2.7198	7.21385	1.63613	9.19703	5.25106	5.32686	0.518334	3.69639	0
TCGA-BH-A0BL-01	2278	0	Low	0.777418	4.8978	5.17355	4.00144	6.18478	3.32984	9.90877	4.86095	6.89132	0.987103	4.71568	2.54461
TCGA-EW-A1PA-01	575	0	High	1.16277	3.34204	4.85821	3.46032	5.35326	1.77581	10.0837	4.58626	5.89126	0.531469	3.46263	0.311387
TCGA-E9-A1RC-01	1224	0	High	1.77542	4.21205	5.14226	3.60425	3.64507	2.1616	12.3693	4.84612	6.0323	0.342782	0.784671	0
TCGA-A2-A1FV-01	714	0	High	1.19334	3.73755	4.15905	3.80655	4.91078	1.33297	9.7568	4.80278	5.40948	0.225768	2.08692	0.0524159
TCGA-BH-A0AU-01	1914	0	High	1.38267	4.04289	4.65782	3.76265	4.83017	1.76226	10.3042	5.27617	5.74962	0.910809	3.94046	0.558562
TCGA-LL-A73Y-01	477	0	High	1.14435	5.16545	5.15725	3.4005	5.4549	1.78952	9.32571	5.0586	5.75076	0.642286	3.50229	0.510658
TCGA-D8-A1JC-01	480	0	High	1.43877	4.37234	5.65323	3.79789	4.99202	1.7822	10.9936	4.90202	5.81784	0.795767	4.42661	0.738898
TCGA-E2-A1B4-01	1004	1	Low	0.836202	1.7376	4.48539	2.36317	6.27221	1.57323	8.55258	3.94513	5.78228	0.177599	1.46352	0.200128
TCGA-A2-A0EW-01	1884	1	Low	0.944205	4.07648	4.77316	3.82423	6.16373	3.21991	9.14282	4.82617	6.12812	0.823994	4.79209	0.488515
TCGA-E9-A1NG-01	786	1	High	1.66961	6.96312	5.19551	3.53804	5.97209	4.11671	10.5719	4.61615	6.38248	1.17919	2.34344	0.302407
TCGA-AR-A1AL-01	2971	0	Low	1.0182	4.95155	5.13268	3.69235	6.46572	4.02364	9.61971	5.30756	6.45983	0.600365	3.85839	0.159887
TCGA-LD-A7W6-01	404	0	Low	0.548112	4.37793	4.19205	3.14545	4.36975	1.83066	8.78864	4.74131	6.2705	0.406863	4.70666	0.245009
TCGA-JL-A3YW-01	360	0	High	1.4078	4.30023	4.62285	1.95658	5.36883	3.77152	10.582	4.24843	5.92318	1.31156	3.34747	2.00637
TCGA-A2-A1FX-01	1847	0	Low	1.02942	3.72468	4.2836	3.46974	5.06	4.44847	9.81161	4.58744	6.18528	0.799585	4.09101	0.363788
TCGA-BH-A1FJ-01	1927	1	High	1.10536	4.01969	4.51657	2.59715	5.11217	1.71848	9.99524	5.73656	6.07428	0.292311	2.36494	0.0691522
TCGA-A2-A0EX-01	752	0	High	1.13228	4.01781	4.67859	2.84364	5.79526	1.67188	9.56676	3.96898	5.12551	0.249991	3.06592	0.308943
TCGA-A2-A0CM-01	754	1	Low	0.886901	3.75311	5.26347	3.60457	4.89252	4.22832	11.0905	3.85398	7.16611	1.52732	5.59285	3.7521
TCGA-GM-A2DA-01	6593	1	Low	0.326309	2.80645	3.97955	2.26948	4.56298	1.44546	7.94967	3.09903	4.88407	0.323428	5.02365	2.19175
TCGA-B6-A0X7-01	1781	1	Low	0.873076	4.07942	4.69419	2.93979	5.50686	1.4312	9.00375	4.20851	5.77865	0.178874	2.62578	0.129217
TCGA-AR-A2LQ-01	1233	0	High	1.34881	4.88341	4.58318	3.81228	7.43798	1.09444	9.2735	5.31527	5.59104	0.592828	2.67077	0
TCGA-W8-A86G-01	347	0	Low	0.903085	3.58739	4.52928	2.40599	4.87753	1.16723	8.94746	3.92744	5.45484	0.161565	2.22083	0.265317
TCGA-BH-A0HO-01	76	0	Low	0.913439	3.49445	4.11068	2.58749	3.81914	3.78602	9.58066	4.87455	6.10624	0.374622	2.4503	0.0594937
TCGA-BH-A1FU-01	1688	1	High	1.31966	5.0544	4.78678	3.67288	6.26901	2.06261	10.2253	4.80749	5.93445	0.795102	3.84519	0.542704
TCGA-A8-A091-01	1004	0	High	1.19897	3.67006	4.31166	3.53183	8.41807	2.01507	9.97219	4.86533	6.06268	0.606063	3.48893	0.445409
TCGA-E9-A1N3-01	1059	0	High	1.25502	2.07601	4.40509	3.14693	3.59183	2.53187	10.5336	4.99523	5.63219	0.184344	1.43653	0.054779
TCGA-AR-A0U2-01	2551	1	Low	0.923909	3.67661	5.33623	3.66556	4.21266	0.449535	11.0339	5.79	6.83441	0.713608	5.39934	1.46483
TCGA-BH-A0W7-01	1363	0	Low	0.811074	4.0448	4.21837	2.4708	4.92929	3.22469	10.0706	4.28501	6.36655	0.845189	5.4242	1.11003
TCGA-E9-A1R5-01	92	0	High	1.27714	4.23119	5.1007	3.17156	5.3665	1.80665	10.2738	4.37505	6.17198	0.445303	1.94666	0.065848
TCGA-3C-AALI-01	4005	0	Low	0.468119	3.69243	4.29104	2.58525	3.83343	1.32769	10.095	4.61638	6.75917	0.612117	5.40288	2.02737
TCGA-E9-A1RI-01	1449	0	High	1.25033	4.40355	4.60958	3.63366	6.20617	3.2154	10.2614	4.42547	6.14516	0.692159	3.17394	0.368936
TCGA-A2-A0ER-01	2263	0	High	1.40949	2.55208	4.67262	3.67918	5.15687	3.0888	10.0982	5.45826	5.77634	0.783415	2.6484	0.236462
TCGA-3C-AALJ-01	1474	0	Low	0.640744	3.46128	4.35964	2.09112	4.12732	0.634036	9.32323	4.14375	5.86666	0.358059	4.77703	0.65205
TCGA-E9-A6HE-01	847	0	High	1.26392	3.35599	4.65294	1.92376	3.64025	1.1141	10.0895	4.1713	5.11807	0.469052	3.07445	0.307079
TCGA-A7-A5ZX-01	336	0	High	1.26469	3.58298	5.05689	3.126	5.17788	0.388245	9.28186	4.43958	5.38752	0.558562	2.84219	0
TCGA-BH-A201-01	856	0	High	1.48091	4.1577	4.44289	4.21769	6.54877	2.51086	10.1694	5.25684	6.47811	1.09909	2.73738	0.127897
TCGA-A2-A04W-01	3102	0	Low	1.0562	2.75054	6.73326	2.08997	5.04445	0.722991	9.06452	5.76006	5.90473	0.20389	2.02169	0.216238
TCGA-D8-A73W-01	385	1	High	1.21842	5.12348	3.98032	3.13503	4.46028	2.08597	9.40848	5.79988	6.28198	1.01942	2.7149	0.362891
TCGA-A7-A3IY-01	345	0	High	1.51176	4.17793	4.23359	2.48447	4.29078	6.06692	9.7935	5.14845	5.42896	1.16948	2.72616	0.427499
TCGA-OL-A6VR-01	1220	0	Low	0.9558	2.84824	4.09924	2.64807	4.90721	0.41684	9.59054	4.48856	5.80486	0.0962619	1.9771	0
TCGA-EW-A2FR-01	1673	0	High	1.23481	5.70818	5.01868	3.1544	6.09677	2.61039	9.68349	4.55676	5.82518	0.772899	3.36421	0.802235
TCGA-BH-A0HP-01	414	0	Low	0.942574	3.94316	4.99058	3.29591	5.40647	2.23912	9.67598	4.80775	5.7	0.204266	3.25488	0.720804
TCGA-AR-A0TP-01	4275	0	High	1.64301	4.72614	4.79961	3.39229	2.74861	2.10145	10.5264	4.83462	4.61362	0.165301	0.701505	0
TCGA-C8-A12X-01	385	0	Low	0.466644	3.35092	3.84986	2.45715	2.54352	1.6741	8.4856	4.47223	6.80634	0.504163	2.6661	0.260628
TCGA-D8-A1XJ-01	664	0	High	1.68172	4.22694	5.44185	3.00626	4.5377	2.3838	10.5714	5.30395	5.40598	0.516721	1.11263	0.0617071
TCGA-AR-A0TZ-01	3262	1	High	1.57685	3.334	4.3428	3.95461	7.40228	3.6725	10.4421	4.45228	5.54266	0.807685	2.78037	0.240375
TCGA-EW-A1OY-01	908	0	High	1.3602	3.21111	4.35176	2.80591	4.61215	2.28075	10.9114	3.87001	6.01237	0.545375	2.23423	0
TCGA-GM-A2DC-01	2535	0	Low	0.968824	1.91441	3.43367	2.38231	3.52591	1.36625	10.3374	3.07574	5.29394	0.303342	3.30285	0.676358
TCGA-BH-A18N-01	1148	1	High	1.2074	3.66056	4.71388	3.77348	2.63197	3.03742	10.7605	4.48365	6.12753	0.219587	1.12572	0.159242
TCGA-E9-A1ND-01	1266	0	Low	0.454556	4.34101	4.37017	2.34162	5.76413	3.93275	10.2359	3.85997	7.71201	1.25411	5.37061	3.27284
TCGA-D8-A1XR-01	482	0	Low	0.934324	2.9383	4.76766	3.09187	3.55637	3.49612	9.77308	5.86979	6.33544	0.29443	2.33256	0.0568609
TCGA-A2-A0ES-01	2190	0	Low	1.03297	5.04232	4.89713	3.85493	5.82833	3.55024	9.6116	4.908	6.02168	0.603787	4.1572	0.422879
TCGA-C8-A1HO-01	375	0	Low	1.05202	4.30816	4.12721	3.24422	3.5324	1.04845	10.8204	4.8517	6.69223	0.481402	2.9517	0.182692
TCGA-LL-A9Q3-01	532	0	High	1.13524	3.02306	4.63011	1.45843	3.46579	1.13133	8.89352	3.9744	4.69839	0.654436	3.57415	0.445939
TCGA-A7-A3J1-01	343	0	Low	0.386157	4.10739	4.22409	3.62256	5.35838	3.72291	8.83433	4.57812	6.83877	0.665848	5.43482	1.04803
TCGA-AC-A5EH-01	511	0	Low	0.951777	4.68824	4.65862	2.83364	5.01107	3.36649	9.789	3.79733	6.6112	0.686613	3.2014	0.329296
TCGA-E2-A15O-01	1545	0	High	1.13155	2.7957	5.08969	2.45536	3.34812	1.88119	10.2702	4.34459	5.7322	0.53436	3.47728	0.447526
TCGA-AC-A3W6-01	602	0	Low	0.793702	4.47616	4.54852	2.48859	6.36533	2.34965	8.57315	4.62157	5.91081	0.899408	5.10983	1.07834
TCGA-AN-A0FD-01	196	0	Low	0.803659	3.45808	4.61966	2.90068	3.70351	2.1115	10.1646	3.63437	6.18744	0.239276	3.01357	0.799004
TCGA-BH-A0BM-01	1876	0	Low	0.713116	2.57139	3.7546	2.73359	4.74142	2.61697	9.09267	4.27102	5.53856	0.0931545	2.70461	0.590051
TCGA-E9-A22H-01	1232	0	Low	0.88996	3.12198	5.31408	3.17554	4.54748	2.73064	10.9303	5.27452	6.89742	0.417596	4.16491	0.697418
TCGA-EW-A1IY-01	258	0	Low	0.889084	4.00115	5.35221	3.40655	5.7215	3.18325	10.9498	5.91477	6.42845	0.877037	5.87264	3.01503
TCGA-E9-A3X8-01	926	0	Low	0.788721	2.87234	3.67506	1.29425	4.07994	1.19944	8.67729	2.66778	4.19402	0.295018	4.21367	1.13921
TCGA-AR-A24K-01	1548	0	High	1.4356	2.12005	5.16025	3.79027	4.88117	2.72395	10.9861	5.03383	5.68642	0.279768	2.02279	0.065848
TCGA-S3-AA11-01	421	0	High	1.23035	2.72397	4.93634	2.73745	5.18952	1.61325	9.41663	4.60787	6.03745	0.678613	1.82093	0.103263
TCGA-EW-A6SA-01	510	0	High	1.16754	2.29081	5.23671	2.75294	1.79813	0.342896	10.8331	4.05102	5.7965	0.181675	2.27498	0.067088
TCGA-A2-A0CP-01	2813	0	Low	0.770566	3.49722	4.3119	2.31814	5.20144	1.05686	9.00568	3.29094	5.60931	0.173383	2.92029	0.367595
TCGA-B6-A0RU-01	8605	0	High	1.12487	4.37331	4.75498	3.21456	4.8486	1.97988	10.8471	3.97311	6.22053	0.305679	2.57211	0.587557
TCGA-B6-A0RS-01	3063	1	High	1.25778	3.01968	4.63593	3.33244	4.28701	3.42075	10.288	4.50974	5.76524	1.12829	4.70009	1.0941
TCGA-A1-A0SN-01	1196	0	Low	0.844502	3.72582	4.25978	3.19937	5.5545	2.05092	10.4249	5.19743	6.57307	0.66257	5.27971	0.949498
TCGA-EW-A1IZ-01	554	0	Low	0.164722	2.83279	4.49858	1.94767	3.57335	1.61974	8.19509	4.41662	5.35598	0.739848	6.71213	3.61789
TCGA-A7-A13F-01	765	0	Low	0.832033	3.4368	3.99614	2.14346	3.25724	1.24184	9.14778	4.30471	5.9028	0.265917	1.75472	0.298541
TCGA-D8-A1JT-01	405	0	High	1.44691	4.08031	4.33017	3.24448	2.33345	2.58532	10.0107	4.78356	6.59177	1.21151	0.951439	0.223917
TCGA-D8-A1JM-01	590	0	Low	0.928962	1.90635	5.62293	3.37471	4.31074	2.31054	10.1924	4.08972	5.39133	0.324235	4.29945	1.61245
TCGA-BH-A0BQ-01	2255	0	Low	0.723173	4.19658	4.01747	2.79668	5.5882	1.71282	9.68168	4.3878	6.2759	0.361432	4.70177	0.182438
TCGA-BH-A0EA-01	991	1	Low	0.863539	4.13026	4.5676	3.15643	5.51283	2.74534	9.29812	4.58618	5.98316	0.307662	3.58773	0
TCGA-BH-A0BA-01	1132	0	High	1.10494	3.54008	4.65521	3.23557	5.38928	1.55474	10.2595	5.34	5.82727	0.5007	4.26517	0.546956
TCGA-EW-A6SC-01	952	0	High	1.9252	3.83792	4.8584	3.1906	5.70759	5.4609	10.474	4.37516	5.92005	1.72988	2.6442	0.319965
TCGA-OL-A5DA-01	1783	0	Low	0.877508	2.2283	6.69298	2.72056	3.81322	1.44286	10.559	4.34785	5.81114	0.187514	4.70032	1.32826
TCGA-A2-A0T1-01	521	0	Low	0.943241	4.09887	4.31089	2.28573	5.0168	1.5592	9.4603	4.26496	5.82462	1.03921	5.04453	1.56042
TCGA-AO-A0JC-01	1547	0	Low	0.541443	5.50251	4.55803	3.3041	5.62032	3.33504	8.65083	4.24882	6.41804	1.66498	7.51174	3.40394
TCGA-EW-A2FS-01	1604	0	Low	0.637217	3.11423	4.21232	2.64605	3.5599	2.85601	7.91375	3.80172	4.93842	0.286526	3.50415	0.584097
TCGA-A8-A09K-01	912	0	Low	0.577831	1.9828	4.5611	3.91146	2.63252	1.14744	10.1481	4.78353	6.22025	0.661567	5.23567	2.62859
TCGA-E2-A107-01	1047	0	Low	0.937392	2.48223	4.2917	1.99646	3.64811	0.787767	10.0347	4.25014	5.88835	0.249749	2.87499	0.134352
TCGA-A7-A6VY-01	266	0	Low	0.649502	4.55316	4.96851	1.95621	4.94041	4.04745	9.4583	4.09895	6.19034	0.632734	3.43812	2.68059
TCGA-E2-A14Q-01	1163	0	Low	0.746521	3.03072	4.68484	3.22612	4.99126	0.991027	10.2019	4.71819	6.43729	0.142348	4.08451	0.316609
TCGA-E2-A15A-06	710	0	Low	0.917538	3.84051	5.41166	3.70639	5.08409	2.34659	10.526	4.92651	6.08756	0.747087	5.37904	2.35425
TCGA-B6-A0IB-01	3941	1	Low	1.01419	1.90981	4.439	2.13911	3.25186	0.290188	9.69479	4.58056	5.54563	0.0781999	1.63455	0
TCGA-A8-A06Q-01	31	0	High	1.35928	1.38913	4.10163	2.66812	2.82849	0.434882	10.3538	5.50023	5.37002	0.364348	1.35095	0.120883
TCGA-GM-A2DK-01	2645	0	Low	1.01341	3.10817	4.11303	2.27149	5.0268	1.01999	8.55741	3.57656	5.24499	0.581303	3.05495	0
TCGA-5L-AAT0-01	1477	0	Low	1.04311	2.94617	4.61438	2.67821	5.61441	2.62129	9.64378	4.39702	5.88267	0.796349	4.61859	0.416516
TCGA-A7-A4SC-01	446	0	Low	0.866565	3.38312	4.62109	2.96787	5.27824	1.37356	9.74104	5.53423	5.84867	0.288654	4.58387	0.34426
TCGA-A2-A0CR-01	3283	0	Low	0.48123	3.47125	3.64041	1.52487	3.94646	2.62155	8.3667	3.35279	5.25937	0.779134	6.05242	1.53789
TCGA-AC-A2QJ-01	446	1	High	1.48446	3.64286	3.24473	1.12941	4.39724	2.30314	7.91918	1.849	4.5807	1.4756	1.84109	0.067914
TCGA-AN-A03X-01	10	0	Low	1.06177	4.85204	4.64174	3.02389	5.01633	2.72207	10.2311	3.85016	5.79737	0.14991	2.87326	0
TCGA-AN-A0FL-01	231	0	High	1.43999	2.13103	3.70846	2.18992	3.97559	0.682573	9.83981	4.03117	4.39005	0.160404	0.804384	0
TCGA-BH-A18P-01	921	1	Low	0.735483	4.29578	5.22669	3.59667	6.06965	3.36283	9.89851	5.27198	6.46863	0.337654	3.67065	1.75813
TCGA-AC-A3YI-01	707	0	High	1.68352	3.81034	4.50118	2.56409	6.87808	5.24844	9.34422	4.65847	6.19766	2.03319	3.68327	0.409038
TCGA-A2-A0SY-01	1347	0	Low	1.02874	4.35037	4.64782	2.8504	5.91973	2.45757	9.19184	4.37099	5.83922	0.820649	3.98573	0.813032
TCGA-GM-A2DM-01	3226	0	Low	0.974567	3.09121	4.82965	3.22171	2.17037	3.82403	9.77254	4.81894	5.91037	0.357721	2.30194	0.317188
TCGA-D8-A1XF-01	463	0	Low	0.860885	1.99059	4.16469	3.23231	2.75589	0.646255	10.5965	5.25751	6.27553	0.41738	4.51782	0.37951
TCGA-BH-A1FM-01	1388	1	High	1.96334	5.261	5.36155	3.70507	4.59654	3.01525	12.9848	4.5389	5.98903	0.510962	1.38951	0.222186
TCGA-BH-A0HN-01	516	0	Low	0.863975	1.16537	3.60689	1.97284	1.58837	3.98756	9.58581	3.79737	5.62368	0.167229	1.16819	0
TCGA-AN-A0FV-01	10	0	High	1.26256	4.13733	4.61672	2.73754	4.2857	1.27477	11.075	4.74396	6.70525	0.278461	0.832282	0
TCGA-B6-A0X0-01	3945	1	Low	0.627507	2.67701	4.5372	2.57277	2.80494	1.36698	9.46404	4.3986	6.25391	0.182438	3.17938	0.364124
TCGA-AO-A03T-01	2124	0	Low	0.575323	1.79739	2.80554	1.5007	2.85957	0.642655	7.66318	3.13381	4.57123	0.127105	2.78341	0.0413832
TCGA-S3-AA15-01	525	0	Low	0.905391	3.58407	3.60206	2.49178	5.39909	0.987466	8.22467	4.01636	5.17948	0.884168	4.20227	0.911193
TCGA-AO-A12D-01	2515	0	Low	0.885586	4.6749	4.37977	2.73292	5.49963	1.73743	10.3869	4.69783	6.149	0.541911	4.32383	1.69015
TCGA-BH-A0DK-01	423	0	Low	0.844378	4.61186	4.02987	2.96286	5.00649	1.74386	9.22333	4.00514	5.73566	0.730314	5.34436	0.531668
TCGA-AO-A124-01	3506	0	High	1.17779	3.10898	6.34979	4.46908	4.42183	2.37256	11.7521	4.65356	6.8901	0.264717	3.08086	0.569394
TCGA-E2-A15R-01	1732	0	High	1.38602	3.53132	3.98627	3.10998	4.64692	2.27405	11.3255	4.98025	5.67116	0.450697	3.5176	0
TCGA-D8-A1Y1-01	302	1	High	1.48357	5.47815	4.67636	2.71075	5.69264	2.61812	10.5355	4.09914	5.79141	0.654802	1.95446	0.354452
TCGA-A2-A04T-01	2246	0	Low	0.841696	2.84705	4.21363	3.34636	3.58848	1.62989	10.029	4.1394	5.3992	0.605589	4.50882	2.30323
TCGA-UU-A93S-01	116	1	Low	0.782506	1.99244	4.10297	2.17082	3.58216	0.571434	8.07534	4.20492	5.54443	0.35061	1.61325	0.191689
TCGA-A2-A0T6-01	575	0	High	1.16627	5.15044	4.44104	3.76031	6.91037	4.35554	9.62792	4.91907	6.3156	1.24324	4.75561	1.01564
TCGA-E2-A10F-01	878	0	Low	0.957955	4.99742	4.39901	3.46688	5.27429	3.33358	10.1274	4.38953	6.63292	0.951289	4.80389	0.913569
TCGA-EW-A1IW-01	371	0	High	1.51932	4.24643	5.26768	3.45394	5.96763	2.78618	11.5777	4.89406	6.07743	0.752663	3.93884	0.582556
TCGA-E9-A1NC-01	1203	0	Low	0.66919	6.49884	4.66097	2.12803	4.0137	3.42295	8.53221	3.51497	5.26182	0.515309	4.29715	1.58631
TCGA-AC-A3TM-01	762	0	Low	0.863522	2.28366	3.77858	1.56448	3.03633	1.87873	8.6811	2.899	5.05474	0.640251	3.68597	0.328722
TCGA-E9-A1QZ-01	755	0	Low	0.647283	4.46349	4.56811	3.41803	5.27666	3.12555	9.70834	4.29908	6.28711	0.617487	5.44645	1.51788
TCGA-A8-A09C-01	31	0	High	1.34204	2.61951	4.23301	4.10307	6.77307	1.94808	10.5373	4.24903	5.83283	0.243791	1.53794	0
TCGA-D8-A73U-01	492	0	Low	0.378834	4.03124	4.24869	2.42312	5.39781	2.2519	8.1833	4.71951	6.26909	1.25139	6.44979	2.97025
TCGA-A8-A07E-01	608	0	High	1.11706	5.22213	5.01777	3.35917	6.75342	2.10658	10.0815	5.18889	6.56639	0.79859	4.48378	0.399991
TCGA-AC-A3TN-01	456	0	Low	0.774805	2.22138	4.30334	1.7405	3.64277	0.516318	8.45063	3.76973	5.18611	0.156526	2.42643	0.128293
TCGA-AO-A0JF-01	1980	0	High	1.18121	4.86868	5.11519	3.61926	6.3496	2.44257	9.51334	4.90353	6.28265	1.08298	4.78085	0.391108
TCGA-E2-A153-01	707	0	High	1.19482	5.62098	4.25135	2.82491	5.19188	2.30859	9.4685	3.99946	5.84226	0.428678	1.32239	0
TCGA-BH-A0B5-01	2136	0	Low	0.869116	3.18309	4.49176	3.26385	4.68751	2.5906	9.76149	4.93546	6.50101	0.665484	3.97988	0.561204
TCGA-A8-A07W-01	304	0	High	1.49831	5.38514	4.4002	3.65827	6.17243	2.82098	10.352	4.9787	5.55758	0.74028	2.86412	0.454386
TCGA-BH-A0B8-01	1569	0	Low	1.06391	3.23413	4.11708	3.20433	4.97406	2.67685	10.3661	5.06383	5.80973	0.279293	3.2338	0.313362
TCGA-BH-A0B1-01	1148	0	High	1.44629	3.9815	4.66461	3.46577	7.6846	1.25145	10.6697	5.03452	5.66291	0.468323	2.70869	0.627233
TCGA-BH-A1FN-01	2192	1	High	1.77439	5.5863	6.03413	4.24976	4.92941	3.5644	11.1167	5.10528	6.15178	0.975557	2.09424	0.465922
TCGA-D8-A147-01	584	0	High	1.13055	4.7787	5.96945	3.91408	5.1266	3.52599	10.818	3.91742	6.46234	0.735436	4.50909	1.04404
TCGA-PL-A8LX-01	5	0	Low	0.987132	2.69622	4.17276	2.40299	2.11003	2.21562	10.4098	4.29407	6.1266	0.282736	1.82016	0.291132
TCGA-E9-A1N4-01	1000	0	High	1.15836	4.11586	4.64703	3.64485	5.71009	2.52339	10.0943	4.61185	5.96318	0.655352	3.94762	0.415759
TCGA-BH-A18F-01	1001	0	Low	0.857976	4.18851	4.37882	3.32553	7.02711	2.25139	9.54796	4.72713	6.01107	0.452279	4.44922	0.781486
TCGA-D8-A27F-01	488	0	High	1.88017	6.47414	5.53546	3.74167	5.52461	4.60405	10.5821	5.60597	5.11565	0.709908	1.76375	0.0621217
TCGA-A8-A0AB-01	518	0	High	1.33093	2.80215	5.47894	4.17918	3.63921	1.28191	10.5767	4.76859	5.75976	0.15004	1.38239	0.0628125
TCGA-AR-A0TS-01	2558	0	High	1.37244	5.50492	5.22421	4.35828	5.49744	2.62202	11.1692	5.09189	6.32065	1.04446	5.00255	1.2163
TCGA-BH-A0H9-01	1247	0	High	1.32611	3.41075	4.9809	3.45562	4.61374	1.93248	11.463	5.04774	6.27086	0.331361	2.78754	0.0931545
TCGA-A8-A07U-01	760	0	Low	0.825308	3.78207	4.02199	2.9357	4.96163	2.8936	9.33488	4.06661	6.25572	1.32935	4.6479	2.64994
TCGA-E2-A14X-01	972	0	Low	1.07553	3.55061	5.03709	2.83145	4.16078	2.23796	10.0375	3.92091	5.42907	0.527571	3.92663	0.998412
TCGA-C8-A131-01	411	0	Low	0.981837	3.87438	4.42026	2.14701	5.85833	3.44418	9.32189	4.98523	5.4884	0.274649	2.8095	0.482229
TCGA-BH-A1FL-01	1673	1	High	1.08959	3.25798	5.20167	3.41635	5.8909	1.79793	10.1505	4.57197	6.21259	0.413702	3.1322	0.376068
TCGA-C8-A12W-01	385	0	High	1.29582	4.30582	4.46405	3.11853	4.84164	2.69274	10.4986	4.41355	5.46512	0.389457	3.11121	0.0880059
TCGA-AC-A7VC-01	1	0	High	1.25756	2.19975	4.20903	2.28238	4.83736	1.64713	8.57069	2.70953	4.91154	0.645794	1.35072	0
TCGA-AO-A12E-01	2142	0	High	1.31243	3.93095	4.43849	2.78852	5.3408	3.22228	9.86903	4.53623	6.02671	0.824971	2.46597	0.10165
TCGA-E2-A1LI-01	3121	0	Low	0.776795	4.35209	5.10376	3.25642	3.59648	3.29646	9.71524	3.36233	6.52981	0.497842	2.79647	1.04761
TCGA-AC-A2BM-01	3022	0	High	1.14844	3.54334	3.66803	3.76291	4.18716	3.88762	9.78643	5.14946	5.60444	0.829444	3.82717	0.619836
TCGA-A8-A07R-01	273	0	High	1.14793	4.7248	5.11391	4.14887	4.04172	1.63566	10.9508	3.54835	7.01182	0.367818	1.18726	0.318924
TCGA-BH-A0AW-01	622	0	Low	0.840062	3.88821	4.57373	2.37209	5.25082	1.53675	10.4371	4.19377	5.96297	0.649018	5.07474	2.15607
TCGA-A7-A426-01	364	0	Low	0.717446	4.13249	4.26938	2.50904	5.46237	0.724388	8.73671	4.19059	5.74923	0.353888	4.31795	0.169412
TCGA-BH-A6R8-01	293	0	Low	0.866826	3.80887	4.65585	2.2693	3.40249	2.9177	10.054	3.78582	6.76545	0.793355	3.28457	0.874049
TCGA-AC-A8OS-01	70	0	Low	0.66562	4.06468	4.30045	2.60571	6.01333	2.37443	8.56725	4.79504	5.44884	0.250598	4.54755	0.517124
TCGA-A2-A04Q-01	2385	0	Low	0.270903	3.33905	4.24756	2.18907	5.6395	2.60677	9.44372	3.49791	6.16491	0.629939	6.15871	3.23964
TCGA-A7-A26H-01	724	0	High	1.21547	4.36574	4.60836	3.56909	5.33444	2.85511	9.81982	4.96556	5.96051	0.855432	3.84771	0.415326
TCGA-A7-A4SF-01	545	0	High	1.25264	2.24711	4.76776	1.8635	7.43016	1.03886	10.6622	4.46106	5.96227	0.346418	3.12838	0
TCGA-D8-A27M-01	410	0	Low	1.00117	6.59504	4.89202	3.76016	6.1948	3.67291	9.71122	4.85035	6.39112	1.19131	4.95163	2.20188
TCGA-E9-A1NE-01	1088	0	Low	0.972938	4.61977	4.62303	4.03267	5.48355	4.11604	10.2634	4.87662	6.32479	1.66889	7.01469	3.316
TCGA-E2-A573-01	1062	0	Low	0.414099	3.65933	5.56023	2.74528	3.9419	3.49521	9.71315	4.1949	6.67751	0.452174	4.5471	2.41419
TCGA-C8-A1HI-01	343	0	High	1.48174	4.16445	5.07579	3.20383	3.99678	2.38264	11.6844	4.35102	6.02257	0.503552	2.79421	0.183455
TCGA-A7-A6VW-01	285	0	High	1.41515	4.44013	5.19371	2.11287	3.8897	4.23999	9.38828	3.49384	5.79794	1.06578	1.59803	0.275603
TCGA-BH-A0B7-01	2559	0	Low	0.773957	4.8073	4.73363	3.11874	5.94536	2.6625	9.74907	5.02124	6.3069	0.487281	5.31897	0.581207
TCGA-A8-A0A6-01	640	0	Low	0.641017	3.77804	4.84125	3.35314	4.75484	2.3722	9.25602	5.26941	6.0466	0.686344	5.77499	1.62101
TCGA-AO-A0J5-01	792	1	High	1.27142	4.30515	4.51506	3.7005	5.64862	1.98379	9.81974	5.56278	5.34921	0.38416	3.07142	0.168385
TCGA-AO-A12H-01	1234	0	Low	0.980815	2.87163	4.03221	2.39405	4.80414	2.70157	9.18659	4.47145	5.66766	0.331132	1.91881	0.166201
TCGA-E2-A15G-01	554	0	Low	0.958455	2.68269	4.88535	3.43515	4.86701	2.93721	10.3002	4.79397	6.40026	0.307195	2.56233	0.67717
TCGA-GM-A5PV-01	412	0	Low	0.868819	2.75258	4.56324	2.26102	4.10664	3.26992	9.41139	3.84716	5.56568	0.364348	3.53144	0.346985
TCGA-E9-A24A-01	747	0	High	1.24793	4.71134	4.61986	3.64847	6.15772	4.29684	9.78682	5.3732	6.22467	0.901417	2.72048	0.889941
TCGA-AR-A2LM-01	1935	0	Low	0.894597	4.1686	5.01785	4.02618	6.39587	2.41443	9.68035	4.90812	6.02137	0.353097	4.61092	0.451541
TCGA-E2-A1II-01	1025	0	Low	0.559549	3.38318	5.39234	2.98787	4.46584	3.10264	10.0728	4.36993	6.65	1.52892	6.95802	4.78357
TCGA-D8-A27P-01	49	0	Low	0.946957	3.19577	4.81278	3.32074	4.52014	2.52459	9.57976	5.10392	5.89385	0.0972062	2.3249	0
TCGA-EW-A1J3-01	504	0	High	1.25814	2.93678	4.68765	3.6155	4.09834	3.23085	10.0427	4.52907	5.91169	0.686523	2.31797	0.386921
TCGA-B6-A0I8-01	749	1	High	1.46459	2.30185	4.85093	3.80839	7.92141	0.606442	10.3293	4.98308	6.00558	0.314755	0.908121	0
TCGA-AO-A1KS-01	350	0	High	1.66874	3.95621	5.80356	4.08468	6.35474	1.79273	11.0021	5.93475	5.90766	0.76137	3.14729	0.325502
TCGA-A2-A4S2-01	643	0	High	1.08872	5.07684	4.51769	3.40463	5.13152	1.64381	9.70304	4.87354	6.81892	1.34466	5.06203	0.580145
TCGA-BH-A6R9-01	160	0	High	2.16552	6.13797	4.74853	2.95589	7.10048	3.1875	9.49332	3.93757	6.12024	3.09662	4.13482	1.75856
TCGA-BH-A8FZ-01	574	0	Low	1.01827	3.43289	4.11811	2.9134	5.70022	5.24346	9.3435	5.77781	6.67535	1.30094	4.47866	0.688315
TCGA-AC-A2FK-01	2650	0	Low	0.966093	4.92317	4.97067	3.97267	6.43905	2.9008	10.0914	4.82929	6.091	0.356595	4.49056	0.520447
TCGA-A2-A0T0-01	533	0	High	1.11586	3.88752	5.37638	2.94064	4.69507	3.60275	10.9524	3.38464	6.54703	0.463936	2.42315	0.792772
TCGA-A8-A07S-01	243	0	High	1.20873	3.13424	3.77666	2.56679	3.65099	2.10289	10.207	5.1147	6.0736	0.486457	1.46796	0
TCGA-GM-A2DI-01	2590	0	Low	0.837643	3.97411	4.79195	3.60001	6.21208	2.2822	9.3057	4.83708	6.29344	1.27715	6.83099	1.6543
TCGA-E2-A106-01	2541	0	Low	1.00469	2.00892	4.19411	2.96956	2.54139	2.09326	10.5984	4.67663	6.17317	0.225645	2.10739	0.146395
TCGA-BH-A0E6-01	293	0	Low	0.260718	2.3759	3.88156	2.41321	3.83601	0.774165	7.99523	3.13714	6.12147	0.151209	3.46751	0.393636
TCGA-AO-A03V-01	1351	0	High	1.14626	2.98328	5.1655	3.11618	4.19564	1.52311	11.4494	5.00192	6.58129	0.307195	3.47244	0.0858325
TCGA-AC-A2BK-01	2222	0	High	1.094	2.98827	5.05099	4.28339	5.67788	1.00202	10.4176	5.351	5.57181	0.140124	3.74717	0.761541
TCGA-AR-A254-01	2605	0	High	1.33058	4.55821	4.81099	3.16798	5.76689	3.77232	10.6816	4.84938	6.38845	1.31783	4.31871	1.66821
TCGA-AO-A129-01	3286	0	Low	0.494136	3.23928	4.77885	2.92178	4.46951	3.1145	9.26882	4.17472	5.81055	0.345623	4.72009	2.05832
TCGA-BH-A8FY-01	295	1	Low	1.07954	1.90604	3.71072	1.99375	3.96646	3.05151	8.85783	4.05606	4.84802	0.247198	1.16266	0.0927487
TCGA-D8-A143-01	431	0	High	1.2788	3.64919	5.08692	3.10705	3.90586	2.98424	11.4706	5.36396	5.8269	0.475292	3.5748	1.25417
TCGA-AC-A3W7-01	471	0	Low	0.65203	3.03459	4.50564	2.74382	5.4153	2.47752	8.7869	5.20746	6.23709	0.248413	3.54789	0
TCGA-A8-A06X-01	943	1	High	1.34819	3.91603	5.4303	3.57088	4.17582	1.21971	11.1838	4.87172	6.20658	0.875151	3.95798	1.24117
TCGA-AR-A255-01	2161	0	High	1.25251	4.37928	4.90892	4.32011	7.12793	2.75388	10.0531	5.35442	6.49492	1.20458	4.69296	1.10044
TCGA-BH-A0DZ-01	495	0	High	1.12074	4.53107	6.17319	2.79231	5.16437	3.3076	10.3896	4.67862	6.61774	0.593402	3.46787	0.41511
TCGA-C8-A12T-01	0	0	High	1.28627	5.41383	4.7506	2.48476	5.06625	2.032	10.6553	4.13315	5.75045	0.522056	3.22662	0.519441
TCGA-AO-A12G-01	1639	0	High	1.32475	2.76007	4.30846	2.35027	4.19647	1.17025	9.60417	4.07511	4.439	0.352307	2.86108	0.0953168
TCGA-E2-A15L-01	626	0	High	1.51619	4.07041	4.72125	3.33743	7.53945	0.572114	10.6288	5.14945	5.7187	0.183328	0.905505	0.15043
TCGA-AN-A0FF-01	172	0	Low	0.722361	3.51666	3.78115	3.55404	4.04442	3.46663	9.38725	4.57955	6.49814	0.697151	3.74519	0.798921
TCGA-A2-A3XX-01	1439	1	Low	1.05798	3.73293	4.66512	2.11033	3.75379	1.3878	9.93421	3.70244	6.02612	0.69332	3.38604	0.424277
TCGA-EW-A1P8-01	239	1	High	1.34026	3.03296	5.55052	3.18182	5.98449	5.71794	10.2321	4.69766	6.13867	0.873183	3.19964	0.402831
TCGA-A8-A097-01	365	0	High	1.26136	4.38269	4.58991	3.21201	4.58221	3.31464	9.75093	5.04343	5.97599	0.849759	3.00409	0.239765
TCGA-BH-A0E1-01	477	0	High	1.12409	3.88897	4.50665	2.6986	5.37946	0.71308	10.2713	4.8525	5.9515	0.0585243	1.79776	0
TCGA-BH-A0HF-01	727	0	High	1.14867	3.81731	4.73659	2.83865	5.51717	2.83184	9.97921	4.07255	5.98838	0.715981	3.56645	0.448795
TCGA-E9-A5FL-01	24	0	High	1.36621	2.95704	3.60828	2.49963	3.97951	1.72644	8.37794	3.50735	5.11414	1.08045	1.30644	0.0697022
TCGA-AR-A1AW-01	2632	0	Low	0.739	4.19071	4.34742	3.31035	5.32234	1.47072	9.17426	4.51404	5.91622	1.2345	6.24487	2.79315
TCGA-AQ-A0Y5-01	172	1	High	2.20407	5.27686	5.40736	3.15995	6.38952	1.83948	11.1497	5.09454	5.78668	1.26784	0.907275	0.0721744
TCGA-OK-A5Q2-01	64	0	Low	0.79237	4.11294	4.79831	2.64032	5.58332	1.42078	9.90132	4.76806	6.19213	0.249385	4.39591	0.440633
TCGA-E2-A1B6-01	867	0	Low	0.30112	3.43404	4.36543	2.64653	4.15725	1.46916	8.87238	3.52822	6.30581	0.679244	5.77214	2.13425
TCGA-A8-A07P-01	334	0	High	1.19785	3.712	4.71404	3.25546	4.81545	1.01863	10.0319	4.02819	5.94382	0.509341	2.66657	0.0677764
TCGA-AR-A0TW-01	3009	0	High	1.18265	3.54966	7.41573	3.06371	4.13822	0.457962	10.5281	3.88492	5.62157	0.561204	5.08896	1.23291
TCGA-E9-A1N6-01	678	1	High	1.78432	5.24196	4.79737	2.91715	5.05005	2.56474	12.182	4.47357	6.29876	0.911577	2.31475	0.372284
TCGA-BH-A1EU-01	1286	1	High	1.34106	5.02253	4.87239	4.24739	6.52252	4.3754	9.73885	5.27326	6.49493	1.75826	5.1236	1.63013
TCGA-A2-A0EQ-01	2426	0	Low	0.705896	3.10836	4.6973	2.20107	4.71431	2.56913	8.4879	4.2867	5.532	1.09187	5.16163	2.51984
TCGA-A8-A08C-01	881	0	Low	0.906211	2.82906	5.33103	4.0197	3.85317	1.89743	10.0015	5.09657	6.18729	0.212881	2.90695	0.645517
TCGA-OL-A5RW-01	1106	0	High	1.65187	4.13797	5.05777	2.91389	3.74001	1.79464	10.8472	3.22765	5.40883	0.646531	1.3368	0.156655
TCGA-B6-A0WS-01	2965	1	Low	0.811078	3.72922	5.28108	3.54103	5.29013	2.8109	8.8998	4.82896	6.14175	0.913493	4.80159	1.47373
TCGA-BH-A42V-01	635	0	Low	0.923149	3.93142	4.80681	2.84058	5.08888	2.02095	9.58207	4.01047	5.77923	0.651959	4.07219	1.3672
TCGA-A2-A0YL-01	1474	0	Low	0.876471	4.1643	4.98328	3.69911	6.02676	2.17661	9.99735	4.60831	6.34798	0.489851	4.98083	0.467488
TCGA-B6-A402-01	2281	0	High	1.33767	2.59801	5.0031	2.67265	2.84585	2.49498	9.67468	3.95088	5.00453	0.446891	1.80447	0
TCGA-A7-A0CJ-01	931	0	High	1.11197	4.34927	4.35426	3.31358	2.76203	1.56052	9.72024	4.70556	5.88421	0.836571	3.57495	0.521453
TCGA-E9-A22E-01	1269	0	Low	0.95662	6.04806	4.50587	2.97757	5.35189	1.89751	9.95723	4.49851	5.98452	0.519643	4.48891	0.728312
TCGA-A2-A3Y0-01	1546	0	Low	0.682087	1.72111	4.75609	1.86041	4.08694	4.03434	9.59452	3.25933	5.82787	0.970559	4.44885	3.1171
TCGA-AN-A0FZ-01	10	0	High	1.33909	3.4044	4.87932	3.33588	4.18986	1.27828	10.8118	4.53922	5.93532	0.192194	1.23462	0
TCGA-BH-A0DQ-01	98	0	High	1.30755	4.47351	4.68343	3.21731	5.37262	1.83099	10.6152	4.13342	6.11004	0.671746	3.07779	0.346645
TCGA-A8-A07J-01	365	0	High	1.10944	4.64215	4.40505	3.89483	4.98961	2.77231	9.72816	5.05805	6.27979	0.761966	3.40892	0.286408
TCGA-E9-A54X-01	727	0	High	1.15703	0.700884	4.31046	2.43587	1.87102	1.33331	9.98489	4.86187	5.66217	0.246347	0.650673	0
TCGA-B6-A1KC-01	1326	0	Low	0.951314	2.21288	3.47735	3.51932	6.35476	1.30789	8.79207	4.42651	5.4104	0.173767	1.80443	0.0923428
TCGA-BH-A18K-01	2763	1	High	1.20566	3.86908	4.43664	2.73472	6.23358	2.75773	10.2598	4.34571	6.02496	0.492315	2.64748	0.244644
TCGA-A2-A0EU-01	1043	0	High	1.18442	3.5143	5.25415	3.59035	5.05601	2.57129	9.8431	4.32892	6.2851	0.763497	3.14014	0.179001
TCGA-B6-A0IH-01	3418	1	Low	0.738858	4.45665	4.95436	3.25995	6.66484	1.3076	9.0879	4.61991	5.99069	0.389347	5.10679	0.525969
TCGA-A2-A0EY-01	1925	0	High	1.15843	4.00501	5.16058	2.82375	5.04585	1.89627	9.57982	5.21179	5.89407	0.880255	3.75549	0.996244
TCGA-AO-A0JJ-01	1887	0	Low	0.614142	3.95354	4.10478	3.40343	5.66557	4.24031	9.26454	5.21305	6.06798	0.467175	5.27362	0.954494
TCGA-C8-A26X-01	376	0	Low	0.599425	3.02846	3.50392	4.68005	4.16721	2.40182	8.67207	4.0852	5.45091	0.570269	4.19302	1.95446
TCGA-BH-A18Q-01	1692	1	Low	1.04518	5.9038	5.37227	3.88461	4.74632	3.4912	10.0678	4.77133	5.18475	0.389457	4.61163	1.63166
TCGA-A8-A092-01	942	0	High	1.8211	3.80534	5.00456	3.37836	6.86165	0.699463	11.188	3.99785	5.67453	0.893595	2.51909	0.122474
TCGA-S3-AA12-01	574	0	Low	0.711921	2.96962	3.93518	2.29566	1.939	1.79979	9.01266	4.30953	5.75655	0.248049	2.75378	0
TCGA-BH-A1EO-01	2798	1	High	1.72144	5.1908	5.46806	3.87552	5.63577	3.01908	10.7707	5.096	6.20326	1.35795	3.37897	0.67075
TCGA-A2-A4RW-01	222	0	High	1.54306	3.68221	4.80133	3.41546	6.10704	1.15601	10.0214	4.77967	5.99619	1.63923	4.63092	1.12532
TCGA-D8-A142-01	425	0	Low	1.00478	4.89461	4.55739	2.83453	5.03781	2.33979	9.86739	4.72143	6.00115	0.427713	3.54087	0.297133
TCGA-A2-A0YE-01	554	0	High	1.43303	5.13229	5.47484	3.28314	5.17852	0.952184	11.6926	5.64377	6.78051	0.427928	1.90577	0.498659
TCGA-A2-A04P-01	548	1	Low	1.07796	2.40988	3.03555	7.80173	4.51823	2.22382	9.02098	3.17809	4.72052	0.321582	2.74629	0.437867
TCGA-A2-A0CY-01	1673	0	Low	0.892147	3.13626	3.76546	2.15049	3.13757	0.219215	7.83367	3.77048	4.59918	0.193456	1.65933	0
TCGA-E9-A1RB-01	976	1	High	1.31649	4.22946	4.54789	3.19724	4.04667	2.95687	10.5016	4.97143	6.0598	0.51783	1.90708	0.100439
TCGA-A7-A5ZW-01	326	0	Low	1.06547	4.37253	5.3836	3.00258	6.21608	1.84788	9.74182	4.66815	5.85473	0.480886	4.06661	0.507211
TCGA-E2-A1IN-01	675	0	High	1.51782	4.57669	4.78975	2.96907	6.7592	2.02669	10.3423	3.65847	5.55475	0.39594	0.987685	0.147437
TCGA-EW-A6S9-01	463	0	High	1.49654	3.90741	8.14238	3.14594	7.46457	1.83309	10.2185	4.35862	6.27973	0.444031	2.04932	0.0798389
TCGA-AR-A5QM-01	2231	0	High	1.35679	3.68412	4.19744	2.63562	4.78765	4.01526	9.35135	4.86262	5.73528	1.41689	3.86867	0.643117
TCGA-AO-A0J7-01	618	0	High	1.26412	2.0352	3.80535	3.08493	3.17996	1.79859	11.3498	4.85362	6.36127	0.406319	1.52381	0.206643
TCGA-A2-A3KC-01	1102	0	High	1.25494	3.75333	4.88045	3.28945	5.40157	1.67807	9.9196	4.77769	6.1403	0.917164	3.84648	0.239031
TCGA-E2-A15D-01	526	0	Low	0.751837	3.86125	5.01332	3.22409	4.77499	1.21977	10.1486	4.62775	6.19849	0.186501	4.06522	1.08372
TCGA-A2-A0YG-01	666	0	High	1.38416	3.82561	5.03082	3.74801	4.21222	1.47669	11.3032	4.64243	5.89818	0.362217	2.45549	0.518233
TCGA-AO-A03O-01	2483	1	High	1.77984	4.2292	7.50037	4.12922	4.1461	1.25647	11.8388	4.92137	6.46769	1.26087	3.79922	1.34608
TCGA-OL-A66N-01	792	0	High	1.1494	3.29528	4.30522	1.58967	5.01232	0.725261	9.17378	4.50777	4.36497	0.251568	3.83832	0.0692897
TCGA-B6-A0I2-01	4361	0	Low	-0.05428	1.20927	4.25704	2.05189	3.5391	3.20783	8.9198	3.88853	5.96871	0.351854	5.71318	3.71991
TCGA-E2-A572-01	1208	0	Low	0.981407	1.34233	2.82981	1.33577	2.04201	1.614	9.50532	3.18579	4.57936	0.0775165	1.76871	0
TCGA-EW-A1PG-01	1051	0	High	1.22165	4.10085	4.88582	3.72125	6.30201	3.84437	10.3591	4.69479	6.24608	0.455965	2.78004	0
TCGA-A7-A26G-01	722	0	Low	0.998086	4.92711	4.87733	3.96218	6.29104	2.46548	9.54765	5.01108	6.32184	0.800745	4.17248	1.03816
TCGA-B6-A0WV-01	2417	1	Low	1.04922	2.86685	4.95882	3.63842	3.53245	1.19163	10.3258	5.13837	6.49928	0.332622	2.40308	0
TCGA-AO-A0JM-01	2184	0	High	1.49998	4.75632	4.72306	3.26707	6.53744	2.14783	10.6063	4.72633	5.832	0.761285	2.66237	0.634686
TCGA-D8-A1X7-01	509	0	High	1.52093	4.6135	5.11306	3.49618	4.60778	2.92888	11.1561	5.65217	5.67619	0.305912	2.00263	0.131985
TCGA-C8-A3M8-01	394	0	High	1.35066	3.15657	4.7315	3.89325	3.52158	1.5637	10.0954	4.66902	5.19086	0.41446	2.301	0.266037
TCGA-LL-A5YN-01	447	0	Low	0.624207	2.98623	4.36871	1.68791	3.29178	3.06378	8.89035	3.82572	5.79631	0.870187	4.95285	1.61556
TCGA-B6-A0RG-01	2082	0	High	1.38583	2.83473	4.77025	3.27842	3.40263	1.37907	11.645	3.88453	6.17964	0.345169	1.9571	0
TCGA-AC-A3OD-01	451	0	Low	0.746982	3.20398	2.8836	3.1967	4.03844	1.87362	8.01489	4.08666	4.75327	0.894449	4.34876	1.92128
TCGA-A8-A08O-01	943	0	High	1.41451	3.82312	4.88561	4.01159	5.05903	1.76871	10.8865	4.49942	5.92467	0.571531	2.92792	0.205893
TCGA-A8-A07B-01	1308	0	High	1.80296	4.06574	4.83938	3.54791	7.00761	1.47296	11.7363	4.93945	5.30719	0.374066	2.41679	0
TCGA-A8-A08L-01	304	1	High	1.35737	3.37576	5.80858	3.44057	4.15828	1.93187	10.6134	5.033	5.49328	0.957097	4.37876	1.87716
TCGA-E2-A15I-01	1692	0	Low	1.00169	3.16723	5.10357	3.21178	6.82339	2.63974	10.6938	5.30929	5.93087	0.358509	5.0362	1.11816
TCGA-BH-A0HQ-01	1121	0	Low	1.06721	2.83829	4.68122	2.95699	5.19421	2.48398	9.6361	4.38474	5.84648	0.271067	1.84435	0.176961
TCGA-AR-A24V-01	3203	0	High	1.55081	5.84259	4.91851	3.75143	5.82505	3.68633	10.0411	4.47754	6.34409	1.31272	3.04831	0.189666
TCGA-EW-A1P1-01	1210	0	High	1.13017	5.19957	4.67305	3.47134	7.20064	3.21801	9.87111	4.69411	6.36944	1.02212	4.83622	0.777367
TCGA-EW-A3E8-01	1035	0	Low	0.638494	3.62781	4.04023	2.38178	5.02444	2.66024	8.59266	4.26911	5.57334	0.700085	4.88263	1.49262
TCGA-A8-A07O-01	304	0	High	1.34386	3.72694	5.39516	3.61385	4.42671	4.84472	9.58099	3.78252	6.08487	1.21089	3.1948	0.360758
TCGA-AN-A04D-01	52	0	High	1.37319	1.75502	4.31696	2.74457	4.58514	0.639047	9.8111	3.89046	4.78051	0.157691	0.923948	0.0515809
TCGA-E9-A2JT-01	288	0	Low	0.309549	5.12321	4.57006	3.48382	6.14172	1.62218	9.04749	4.69745	6.2373	0.771632	6.88255	3.36131
TCGA-A2-A4S3-01	666	0	Low	0.918816	2.90764	5.20592	2.69986	6.67122	2.11397	9.63867	3.48021	5.5305	0.469573	4.21268	1.48269
TCGA-AN-A0AK-01	224	0	High	1.53828	2.76158	5.42332	3.11222	2.63534	1.15614	10.8194	5.46752	5.01917	0.586597	2.80358	0.859254
TCGA-AO-A1KO-01	622	0	High	1.24719	3.14921	4.5262	3.42309	5.88629	0.653427	9.6359	4.45529	4.66923	0.174023	3.30391	0.136585
TCGA-BH-A1ES-06	3462	1	High	1.26006	2.79146	4.27449	2.25348	5.17206	0.562377	10.164	4.35989	5.10359	0.263275	2.97256	0
TCGA-AR-A1AV-01	1864	0	High	1.59944	3.86323	5.34414	3.7356	3.77948	1.34647	11.6431	5.17886	6.25271	0.492417	1.64506	0
TCGA-A2-A0D0-01	2048	0	Low	0.745806	4.68592	4.40788	2.92364	4.72723	4.41396	10.6344	3.87867	5.60242	0.246469	4.37841	2.43085
TCGA-A7-A13G-01	718	0	Low	0.925783	2.61256	3.32887	2.58552	3.76594	3.05202	7.1651	4.6045	4.67513	0.608147	1.38455	0.387363
TCGA-AC-A2QI-01	588	0	Low	0.91811	3.62779	5.00526	2.93778	5.39301	2.5858	9.52226	5.00411	6.66637	0.919455	4.5114	0.591009
TCGA-AC-A2FM-01	792	1	High	1.33412	3.15048	4.73704	3.26667	3.34238	2.44366	11.8686	4.6174	6.02702	0.23352	2.69174	0.151729
TCGA-B6-A0X5-01	2097	1	High	1.18144	3.27571	4.70809	2.31176	2.85519	0.781989	10.5382	5.02262	6.04359	0.218099	1.49288	0
TCGA-C8-A12L-01	363	0	Low	0.988681	3.42873	5.21458	3.9423	3.83652	2.34562	10.97	5.46954	6.42963	0.327917	2.638	1.81077
TCGA-AN-A0AS-01	10	0	High	1.54464	4.6642	4.74736	3.05613	5.10527	1.81028	11.5506	4.88278	5.96115	0.57056	2.47711	0.50518
TCGA-A8-A0A2-01	579	0	High	1.11277	2.89293	4.67806	3.09282	7.4108	2.39947	9.91388	4.53853	5.50569	0.376513	3.83972	0.585443
TCGA-LQ-A4E4-01	849	0	High	1.43561	3.13867	4.55728	2.16137	4.64116	0.443394	10.2696	5.70778	5.47583	0.472384	1.82371	0.185867
TCGA-A1-A0SI-01	635	0	Low	0.692746	4.69278	4.8071	3.49103	5.57681	2.3041	10.0235	4.9396	6.56874	0.624335	5.38013	1.65246
TCGA-BH-A5J0-01	715	0	High	1.11227	4.00739	4.63723	2.03147	5.1842	2.84501	10.3805	3.62155	6.04433	0.948451	4.00921	1.53665
TCGA-D8-A1Y2-01	433	0	High	1.21656	5.04296	4.91794	2.77336	4.90295	4.18098	10.1827	4.14254	6.34359	1.24793	4.67004	0.858777
TCGA-A7-A3RF-01	408	0	High	1.10641	3.4822	3.80833	2.13205	3.00737	1.48109	10.113	4.576	5.45455	0.231678	2.01938	0.182565
TCGA-A2-A0T5-01	531	0	High	1.15717	3.96799	4.64722	2.77478	4.83969	2.59343	10.3612	4.40614	5.91415	0.240375	2.20777	0.0724489
TCGA-BH-A1F5-01	2712	1	High	1.28563	3.23605	4.54081	3.68055	8.2098	3.28645	9.83455	4.74742	5.90347	0.365021	1.86164	0
TCGA-LD-A66U-01	646	0	Low	0.724847	2.87505	4.18625	1.94235	3.71731	3.42414	9.04078	3.46965	4.9534	0.498353	4.97364	1.17989
TCGA-E9-A3QA-01	918	0	Low	0.471038	3.84174	5.03296	2.60281	5.03623	4.08336	9.00987	4.15602	6.54674	0.786345	4.91572	2.1961
TCGA-AO-A12F-01	1842	0	High	1.30772	4.33667	4.51995	2.64904	5.40572	1.21543	10.1507	4.01796	5.94072	0.485839	1.6358	0.116631
TCGA-A2-A25E-01	3204	0	High	1.12169	4.3428	4.54889	3.31105	4.16737	2.40904	9.65017	4.81293	6.16426	0.785843	3.05532	0.3639
TCGA-A8-A0A4-01	396	0	High	1.22301	4.51022	4.28686	3.35743	5.03507	1.17377	10.2497	5.47788	5.35616	0.227618	2.99438	0.35321
TCGA-EW-A1J6-01	875	0	Low	0.652019	1.83301	3.05714	2.57947	3.05473	2.29514	7.84826	3.16879	4.63456	0.384713	2.93045	0.827006
TCGA-C8-A8HR-01	408	0	Low	0.795002	5.15784	4.32533	2.95192	5.78573	4.21567	8.95413	4.05542	6.41093	1.0653	4.6281	1.26261
TCGA-BH-A0BV-01	1519	0	Low	0.986366	3.53716	4.88669	3.85159	5.31127	4.41766	10.9506	5.27313	7.04392	0.70115	4.77273	0.385597
TCGA-D8-A27T-01	398	0	Low	1.06731	4.65686	4.35568	3.30987	5.82107	2.63949	9.40184	4.67133	6.50191	1.24999	4.51637	0.850399
TCGA-E9-A1RE-01	1419	0	High	1.31962	3.14158	4.60385	3.03249	5.21413	1.03619	10.7109	3.99791	5.31157	0.315218	2.99112	0.407516
TCGA-A2-A0T3-01	1516	0	High	1.39023	3.46832	4.68037	3.32836	4.28252	1.42013	11.6248	5.09486	5.73364	0.262072	3.41951	0
TCGA-E2-A15E-01	630	0	High	1.1939	3.62095	4.45644	3.72597	5.68419	2.11892	10.2894	4.47847	5.88005	0.345851	2.72056	0.106884
TCGA-E9-A1N5-01	1120	0	Low	0.904482	4.56819	4.218	3.5811	4.73653	3.37983	9.847	4.73236	6.29035	0.932439	5.19784	1.03429
TCGA-B6-A0RV-01	5156	0	Low	0.872584	3.52695	5.14727	3.16721	5.02812	2.62784	9.79723	5.0371	6.57968	0.737514	4.77452	0.606726
TCGA-E2-A15P-01	595	0	High	1.29089	3.29437	4.28479	3.65804	5.84478	1.32418	10.1318	5.38682	5.89472	0.665757	3.02045	0.405883
TCGA-AC-A3EH-01	197	1	High	1.20409	2.61422	4.58867	2.20317	6.10971	0.692338	9.79518	4.15074	5.89355	0.605968	2.58381	0.252537
TCGA-BH-A1FB-01	3669	1	High	1.40679	4.62034	5.20349	4.00115	6.43958	4.36505	10.4925	4.88477	6.29706	1.47731	5.40581	1.28753
TCGA-A8-A07C-01	1034	0	High	1.27343	3.82934	6.00461	4.54171	4.01762	2.93382	10.9197	5.32576	6.62987	1.06557	4.07776	1.60554
TCGA-E9-A5FK-01	812	0	Low	0.64936	3.15947	4.18206	1.68239	4.92639	1.55827	9.05692	3.64689	5.60537	0.742955	5.44126	1.63895
TCGA-A2-A0CO-01	3492	1	High	1.25514	4.52791	4.11035	2.68563	5.91365	4.35279	8.83511	4.2473	6.50327	1.98714	5.10044	0.625832
TCGA-A8-A0A9-01	822	0	High	1.26297	4.34645	4.57284	3.41541	5.28156	2.59012	10.6402	4.48975	6.29663	0.78375	3.50173	0.448161
TCGA-C8-A1HF-01	332	0	Low	0.986805	4.28911	4.67582	2.65483	5.14433	3.14566	10.6157	4.61442	5.45925	0.846393	5.41218	3.03694
TCGA-AQ-A54O-01	1001	0	Low	0.589802	1.76141	2.94714	2.07967	2.5079	2.49641	9.09794	2.94789	5.62987	0.187388	2.90766	0
TCGA-S3-AA17-01	424	0	Low	0.865321	3.69836	4.04477	2.58866	4.75516	0.868371	9.39329	4.68444	5.85078	0.94058	5.24777	1.396
TCGA-MS-A51U-01	681	0	Low	0.434994	3.78294	4.31298	2.93446	4.73363	1.49697	8.66144	4.16947	5.95333	0.253989	4.62957	0.953749
TCGA-AC-A62V-01	348	1	High	1.58416	3.1476	4.36694	1.29143	3.4816	0.473008	10.0185	3.61162	4.52138	0.459641	1.01992	0.0713508
TCGA-GI-A2C8-01	225	0	High	1.19474	3.8251	4.65803	3.4944	6.88826	3.85104	9.25403	5.66884	5.09766	0.352194	3.49117	0.109026
TCGA-BH-A18S-01	2009	1	High	1.09317	2.54738	3.79048	3.01486	3.15842	3.75554	9.85255	5.46511	5.43589	0.35682	2.61775	0.0661236
TCGA-EW-A1P7-01	915	0	Low	0.823605	6.29248	5.06125	3.32444	5.67846	3.39608	9.18225	4.5334	5.87935	0.953526	6.04793	1.74015
TCGA-A8-A08P-01	943	0	High	1.41475	4.82231	5.27053	3.69104	6.40925	2.5063	10.5798	4.98024	6.46844	1.75386	5.03226	2.68102
TCGA-A8-A095-01	1277	0	High	1.17795	3.55375	5.06482	3.87232	4.68183	1.54523	10.5453	5.39942	6.22867	0.516419	3.50651	0.384713
TCGA-EW-A1P0-01	1251	0	High	1.19814	3.64513	4.2284	3.49764	3.82893	1.57826	10.6441	5.12881	6.33196	0.743558	3.66028	0.198243
TCGA-A2-A4S1-01	820	0	High	1.33969	6.89289	4.85554	2.56054	6.65979	2.79938	9.04901	3.75054	5.39121	0.911193	2.8534	0.742696
TCGA-AR-A0U3-01	4080	0	Low	0.975958	2.95686	4.58733	3.47219	5.04158	1.07286	10.5865	5.61799	6.45482	0.367036	3.16203	1.00396
TCGA-BH-A0EB-01	745	0	Low	0.87554	3.73643	4.76119	3.04862	5.02611	4.66444	9.70433	4.57912	6.22584	0.583327	4.10041	0.542506
TCGA-E9-A54Y-01	725	0	High	1.08554	0.664028	3.00668	1.31979	4.96833	0.868213	8.27677	1.58895	3.66427	0.0455828	0.996823	0.064331
TCGA-D8-A1XU-01	395	0	High	1.26818	3.90264	4.27263	3.17549	4.54266	2.89093	9.98218	5.77082	5.49654	0.42417	2.50967	0.14274
TCGA-OL-A66J-01	1996	0	High	1.1128	3.6687	4.9431	2.67052	5.28058	2.21301	9.01578	4.12058	5.67895	0.714399	3.01393	0.323082
TCGA-EW-A1PD-01	424	0	High	1.35452	3.80093	5.14708	3.57261	5.33897	2.33637	10.6048	5.04	6.16916	0.476745	2.22216	0.0780633
TCGA-BH-A0BC-01	974	0	Low	1.02202	3.995	4.52826	3.04658	4.6173	2.77469	9.71974	4.27381	6.27225	0.950319	4.3155	0.59684
TCGA-AC-A23H-01	174	1	High	1.35253	4.18342	5.24768	3.64464	5.33344	1.42723	11.3897	5.08419	6.61306	0.336626	1.94587	0.246834
TCGA-D8-A1XC-01	377	1	High	1.41599	2.41294	4.34716	2.96678	2.70403	2.00205	10.0234	6.02869	5.07361	0.313942	1.13521	0
TCGA-AN-A0XV-01	162	0	High	1.13967	4.33115	4.80929	3.35298	5.32477	1.47799	9.59565	5.02515	5.67548	0.567545	3.90724	0.191057
TCGA-A8-A08G-01	607	0	High	1.47887	4.3069	5.05092	3.02487	3.49074	3.08575	10.9139	4.44374	6.06259	1.09004	3.11972	0.918692
TCGA-A2-A1FW-01	528	0	High	1.16448	3.90627	4.52736	4.43145	4.65071	0.596744	10.8277	4.86676	6.19482	0.241962	2.95955	0.0663992
TCGA-LL-A5YO-01	440	0	Low	0.904645	3.29215	4.5885	2.21263	4.8981	2.30868	10.1857	3.84774	6.29658	1.49621	5.91603	3.13042
TCGA-E9-A1RF-01	200	0	Low	0.976266	4.15919	5.85552	2.35735	5.85635	2.03083	10.0297	4.27685	6.31141	0.8062	4.67087	1.51612
TCGA-XX-A899-01	467	0	Low	0.984257	4.38233	4.73016	3.23839	6.48451	2.27798	9.23822	4.63874	6.11096	0.829768	5.12326	0.166844
TCGA-E2-A15K-06	275	0	High	1.14465	1.69006	4.64507	2.47542	1.6959	3.47335	10.2849	5.30969	6.1371	0.402613	1.18998	0
TCGA-AO-A0JI-01	1528	0	Low	1.00493	2.62084	3.93351	3.56587	7.43518	0.542506	9.68954	5.0793	5.28687	0.0299829	3.67892	0.162726
TCGA-AN-A0AM-01	5	0	Low	1.02915	4.13981	5.40318	2.42511	3.72635	3.33801	10.4047	5.04908	5.63257	0.428035	3.43784	1.77028
TCGA-AO-A128-01	3248	0	Low	0.77344	4.98439	4.95926	3.40579	5.42517	3.79929	10.4118	4.98089	7.51872	2.49052	7.44478	5.93143
TCGA-C8-A12N-01	358	0	Low	0.975255	4.45655	5.07435	2.97468	5.13706	3.36761	9.85504	4.00066	6.27353	0.357496	2.66102	0.296546
TCGA-A7-A6VX-01	317	0	High	1.41285	4.45328	4.77243	3.90898	7.06208	3.05125	10.1513	4.69462	5.56475	0.566864	2.73255	0.424062
TCGA-C8-A133-01	0	0	High	1.1319	1.57119	4.19447	2.55213	0.900181	1.7674	9.71464	4.68478	5.28336	0.270469	1.14385	0
TCGA-A2-A0CS-01	2348	1	High	1.08605	3.83502	4.47741	2.43421	4.39306	2.61899	10.3464	4.07439	6.26718	0.352646	1.71835	0.335826
TCGA-E2-A15K-01	275	0	Low	0.888152	3.54081	5.03098	2.45581	4.50954	3.09036	10.7025	4.82755	6.45052	0.704429	5.09383	1.41381
TCGA-A8-A083-01	0	0	High	1.1893	3.11631	4.37088	2.91745	5.97428	2.38571	10.1293	4.54794	5.95285	0.234869	1.53804	0
TCGA-XX-A89A-01	488	0	Low	1.06896	4.37299	4.70389	2.83386	6.31939	1.25786	9.32263	4.26642	5.80747	0.644871	4.07616	0.173767
TCGA-BH-A28O-01	1120	0	Low	0.761579	3.7693	4.5531	3.01037	5.70456	1.17198	8.96175	4.51258	5.47149	0.179256	4.4763	0.215492
TCGA-B6-A0IC-01	1542	1	Low	1.00703	1.0397	4.46912	3.17988	4.9421	2.60312	9.70056	4.82531	6.2352	0.082975	0.303109	0.0593553
TCGA-B6-A401-01	2596	0	Low	0.795849	3.05134	3.83359	2.33004	4.61894	2.59175	9.31174	3.66568	6.25721	0.715103	3.74849	0.429857
TCGA-AN-A0XS-01	10	0	Low	0.897712	4.53536	5.04227	3.13225	4.72946	1.71405	10.205	4.17602	5.97455	0.36446	4.69607	0.668482
TCGA-A7-A0CG-01	1043	0	Low	0.918589	4.16206	4.75313	3.41947	5.95745	2.08379	9.6681	5.10585	6.17517	0.712111	4.80911	1.00913
TCGA-A1-A0SM-01	242	0	High	1.18751	4.83247	4.68584	3.00011	6.10721	1.84519	10.1069	5.14571	6.26074	0.434562	2.51187	0.0640551
TCGA-D8-A27R-01	307	0	High	1.53592	3.74226	4.62826	2.80733	4.52816	1.78065	10.6981	4.37251	5.41428	1.06095	4.29243	0.515511
TCGA-GM-A2DD-01	2282	0	Low	0.534769	3.18982	3.841	2.21285	5.69014	2.11972	8.72654	3.82994	6.33187	0.750692	4.58984	1.27596
TCGA-LL-A740-01	441	0	High	1.30291	3.63245	4.2845	2.74119	6.67666	3.13803	10.2652	4.44244	6.19174	0.550507	1.65155	0.156655
TCGA-AR-A24T-01	3202	0	High	1.51459	4.35462	4.66678	3.77531	5.91375	1.95535	9.77496	5.51639	5.84494	1.26243	3.95188	0.339023
TCGA-BH-A0H0-01	461	0	High	1.16191	2.04796	4.05839	3.40294	2.6483	1.4137	10.5245	4.58363	5.356	0.305445	2.25387	0.838024
TCGA-A8-A09T-01	579	0	High	1.19096	3.43953	5.09614	3.47479	4.65475	4.24372	10.2049	4.01858	6.0491	0.409364	2.16639	0
TCGA-B6-A0WW-01	558	1	High	1.61369	3.91106	5.19438	3.2874	7.42631	1.70319	11.0495	4.71867	5.34386	0.330558	2.04621	0.57289
TCGA-OL-A66L-01	1301	0	Low	0.896258	3.20847	3.6802	1.7035	4.26595	1.69528	8.6412	3.19893	5.00847	0.730401	3.90872	0.849759
TCGA-A8-A0A7-01	30	0	Low	0.864493	4.13263	4.37945	2.6955	5.39531	1.67297	9.25187	3.98409	5.86911	1.43723	6.64796	2.33397
TCGA-A7-A4SA-01	454	0	Low	0.813663	2.75123	4.4046	2.65613	4.59981	2.19188	9.7422	4.15287	6.26638	0.912267	5.28011	1.10487
TCGA-A2-A0EN-01	4088	0	Low	0.846538	3.40328	4.36411	3.14349	5.25507	2.14727	9.56908	4.4045	6.16809	0.952632	5.25401	1.37095
TCGA-B6-A0IO-01	5042	0	Low	0.700612	1.65842	4.97971	2.78808	5.01234	1.55095	8.58901	4.67564	5.51936	0.153935	3.03395	0.747946
TCGA-AC-A8OQ-01	34	0	Low	0.760365	4.34823	3.94339	2.47889	4.57821	1.37245	8.64763	3.44367	5.62543	0.680864	4.01374	0.928882
TCGA-D8-A27E-01	530	0	High	1.18001	3.08308	4.2033	3.05542	5.08894	3.7662	9.93341	5.33506	5.53505	0.482848	3.03088	0.312549
TCGA-BH-A8G0-01	662	0	Low	0.954725	4.39383	4.56637	2.83881	5.69185	1.55065	8.79458	4.32751	5.90045	0.761455	4.17198	0.190299
TCGA-A2-A3XW-01	1712	0	Low	0.276013	3.26159	3.18763	1.30317	4.43427	2.33148	7.77016	3.23735	5.81479	0.169925	3.70084	0.0558898
TCGA-BH-A0DP-01	476	0	Low	0.683371	3.59273	4.58125	3.26485	5.33753	2.21965	9.05775	4.62919	5.92634	0.400538	4.93425	0.474566
TCGA-PE-A5DD-01	1953	0	Low	0.66547	3.33037	4.22008	2.49152	5.98558	1.06185	8.75883	4.13968	5.92951	0.493442	4.7351	0.471031
TCGA-OL-A66K-01	1275	1	Low	0.7056	3.19746	5.01278	2.62868	4.1989	0.950394	8.58607	5.09375	5.63802	0.132248	3.53041	0.0950467
TCGA-BH-A1FG-01	3736	1	High	1.34809	2.57156	4.77238	2.65668	5.38503	1.6463	10.2617	3.96035	5.27146	0.359296	2.30138	0.196607
TCGA-A2-A25D-01	552	0	High	1.12321	3.34379	4.56484	2.4821	4.52581	1.88741	10.1934	3.27083	5.88795	1.14692	4.90356	1.39484
TCGA-S3-AA14-01	529	0	Low	0.821266	2.86596	3.85473	3.02576	6.6693	1.29466	9.07388	3.8489	5.51965	0.0745054	2.77739	0.293606
TCGA-LL-A440-01	759	0	High	1.47522	4.86427	4.35416	3.08831	6.93722	3.17591	8.9065	4.26441	5.9988	1.50954	3.2477	0.126973
TCGA-A2-A0SW-01	1365	1	Low	0.65069	3.23346	3.89375	1.8303	3.85859	1.12466	9.39942	4.13441	5.34998	0.565207	5.26219	1.86944
TCGA-D8-A1XW-01	1309	0	High	1.15107	4.74091	4.69682	4.05329	5.03961	4.00733	9.18355	5.67168	5.51685	0.827413	3.5691	1.12717
TCGA-B6-A2IU-01	5176	0	Low	0.970307	2.40349	3.85887	3.27724	4.43571	1.73937	9.92741	4.33862	5.7279	0.152638	2.38924	0.14496
TCGA-GM-A2DO-01	2596	0	Low	0.203164	2.88037	4.12875	2.35758	5.09516	0.744764	8.83024	3.39274	5.66104	0.453649	6.71344	2.56847
TCGA-B6-A0IA-01	8391	0	Low	0.776854	1.93802	3.31716	2.3208	4.54599	1.76137	9.59514	3.48597	6.21717	0.0377336	0.888305	0.0532504
TCGA-C8-A26Y-01	394	0	Low	0.866628	2.50934	4.51015	2.90421	5.42718	2.21574	10.5663	4.67114	6.74071	0.268913	2.89317	0.558659
TCGA-AN-A0G0-01	16	0	High	1.32429	3.77947	4.60931	3.01671	3.7381	1.70801	10.8061	5.16615	5.74363	0.494979	2.19191	0.921589
TCGA-AO-A0JG-01	798	0	Low	0.72689	4.0582	4.42653	4.00505	4.79099	1.87888	10.1767	5.55955	6.06752	0.445515	5.96406	1.27429
TCGA-E2-A1LH-01	3247	0	Low	0.194943	5.84092	4.76723	1.69229	4.04515	2.38292	8.0685	2.65903	5.68399	0.358846	4.93178	2.29555
TCGA-AN-A0FY-01	10	0	High	1.34251	4.36942	5.29261	3.28002	4.51984	2.41706	9.90944	4.30488	5.36644	0.481196	2.44607	0.272859
TCGA-E2-A1L9-01	598	0	Low	1.04961	5.36183	4.93164	2.84641	4.99085	3.6981	10.2168	4.43513	6.79727	0.733788	3.17552	0.444137
TCGA-BH-A0W5-01	1288	0	Low	0.748351	4.10466	4.6605	3.41419	5.34741	2.23073	9.30925	4.4779	5.87514	0.675545	4.60512	2.01532
TCGA-AQ-A54N-01	78	0	Low	0.858043	0.459746	3.40735	2.38375	3.48298	1.07101	8.79839	3.73628	4.70805	0.142871	2.44199	0.289008
TCGA-GM-A3NY-01	1162	0	Low	0.623116	1.81914	3.67797	1.88303	3.66412	1.38073	8.4321	4.18363	5.32988	0.113567	2.61308	0.339935
TCGA-A8-A09E-01	1492	0	High	1.31185	2.71097	4.1531	2.67	4.68605	0.953228	11.2264	5.21507	6.79458	0.659377	1.97435	0.226755
TCGA-AR-A0TX-01	1972	0	High	1.31691	4.25222	4.72868	3.06905	6.02819	1.73816	10.2249	6.34595	5.97089	1.3846	5.14991	2.1356
TCGA-AQ-A04J-01	819	0	Low	0.979456	4.44489	5.24139	2.94358	5.3101	2.06443	9.44492	4.21395	5.5757	0.388906	4.3259	0.23352
TCGA-AR-A2LJ-01	2632	0	Low	1.06508	2.80645	4.11458	1.65773	4.20222	2.92528	8.74841	3.57513	5.47373	1.17792	3.83388	0.803227
TCGA-AC-A23C-01	585	0	High	1.25683	4.08717	5.09684	3.05391	6.59662	2.25384	10.4553	5.36528	6.17065	0.898557	4.36964	1.10111
TCGA-D8-A1XQ-01	499	0	Low	1.06489	4.44824	5.26673	4.30436	4.53445	4.57509	10.9151	5.51038	6.89385	0.953228	4.04369	1.91747
TCGA-E2-A156-01	726	0	High	1.3421	2.72264	5.33682	3.63919	5.36681	2.66753	10.1918	5.33209	5.9828	0.139862	0.298306	0
TCGA-AC-A6IV-01	568	0	High	1.09908	4.61444	4.59318	3.08882	5.83395	1.6668	9.31138	4.19536	5.96541	1.01493	4.60059	0.576571
TCGA-E2-A15E-06	630	0	Low	0.929173	2.67007	4.48966	3.84561	4.65934	1.11577	10.3404	4.5478	6.19588	0.230695	3.72392	0.0768327
TCGA-D8-A1X6-01	541	0	High	1.30754	3.14419	4.88296	2.78988	2.4587	4.7358	10.1948	3.90179	6.02226	1.03513	2.88834	0.267955
TCGA-A8-A0AD-01	1157	0	High	1.25906	4.35519	4.1614	3.20262	4.5617	3.71361	9.62018	5.20513	5.99837	0.823016	2.43725	0.0924781
TCGA-A8-A07G-01	577	0	High	1.53753	4.00041	4.76647	4.65235	5.69338	1.7311	10.6037	4.6198	5.24897	0.603692	3.58363	0.127237
TCGA-C8-A130-01	370	0	High	1.29673	3.62323	9.0705	2.51828	3.94659	1.15672	9.89243	3.74368	5.31266	0.347892	4.08132	0.47228
TCGA-AN-A046-01	10	0	Low	0.631541	3.43094	4.23616	2.17626	4.81529	2.33365	9.45741	4.38558	6.08971	0.566377	5.07808	1.16672
TCGA-E2-A1AZ-01	2329	0	Low	0.983718	4.60369	4.87129	3.60449	5.83284	3.11937	10.8357	4.53846	7.39675	1.2097	4.79187	1.78522
TCGA-B6-A400-01	215	0	High	1.18567	4.17801	4.40004	3.34119	4.77452	4.04008	10.3912	4.11346	6.20282	0.625925	2.79477	0.228234
TCGA-Z7-A8R5-01	3287	0	Low	1.047	3.41309	4.54877	1.76604	4.8227	2.58441	9.16738	3.59007	5.37385	0.783247	4.01468	0.548338
TCGA-E2-A155-01	640	0	High	1.53532	2.80201	8.46744	4.24313	5.58409	1.1232	10.7906	5.36442	5.88911	0.237931	2.86186	0.059909
TCGA-E2-A109-01	1417	0	Low	1.05098	4.03155	3.97574	3.08517	3.94076	0.688673	11.2099	4.69478	6.57025	0.428035	3.59248	0.316377
TCGA-BH-A1EN-01	2127	1	High	1.26233	3.76773	4.31976	2.76231	3.96481	0.980318	10.1805	5.54447	6.13742	0.56179	2.02127	0
TCGA-AR-A1AQ-01	3021	0	Low	0.611229	2.95248	3.94154	2.40714	4.08636	2.60117	9.35864	4.14723	5.93078	0.908198	4.82893	2.70179
TCGA-E2-A574-01	1179	0	High	1.29563	2.82579	5.26757	2.80201	3.64446	1.13534	9.55379	3.89484	4.40326	0	1.85774	0
TCGA-A2-A1G0-01	616	0	Low	1.05425	3.60558	4.80053	3.67523	5.11018	3.55395	10.2767	4.35198	5.71864	0.346758	4.31314	0.141302
TCGA-AC-A4ZE-01	890	0	Low	0.850366	2.94433	3.89806	3.27769	3.99773	0.848317	9.87181	4.74147	5.81647	0.393197	4.30981	0.50457
TCGA-AR-A24O-01	3607	0	High	1.08278	5.04432	4.92545	3.78638	6.25839	3.6204	9.7747	4.90809	6.21256	0.850879	4.60234	0.710878
TCGA-BH-A0AV-01	1820	0	High	1.14367	6.17868	5.74604	3.47194	5.94184	3.92174	9.87339	4.50715	6.48262	0.45586	2.10192	0.380175
TCGA-C8-A137-01	379	0	High	1.78515	3.12005	7.61165	2.69394	4.31051	0.933346	11.2228	3.98675	5.1137	0.14104	1.10996	0
TCGA-B6-A0RL-01	2469	1	High	1.20312	0.451541	4.85082	2.97761	6.20248	1.71088	10.8032	4.40449	5.44552	0.0965317	3.44521	0
TCGA-OL-A5RV-01	1062	0	Low	0.791229	3.65282	4.80194	3.11163	5.39835	1.08896	9.51591	4.75131	6.2149	0.240864	3.48379	0.452595
TCGA-B6-A0IM-01	3873	1	High	1.14833	4.3089	4.85973	3.47335	4.95848	2.10128	10.0138	4.32041	6.08285	0.421802	2.40969	0.170951
TCGA-B6-A0IK-01	571	1	Low	0.932906	3.24767	5.10898	2.99747	4.42005	2.09332	10.7825	5.22682	6.77403	0.401521	3.57575	0.659833
TCGA-B6-A0WX-01	639	1	Low	0.829467	3.2623	4.88766	2.82	4.86762	1.39413	9.78519	4.49472	6.14761	0.350045	4.22616	0.314639
TCGA-AR-A24H-01	4894	0	High	1.29903	3.80082	6.03492	3.88732	3.18304	2.27402	10.8873	5.26052	6.52251	1.1101	4.26388	1.33256
TCGA-B6-A0IQ-01	4285	0	Low	0.654822	0.856548	4.21983	2.52148	3.0215	1.52922	9.34026	4.02141	5.42185	0.146525	3.40269	0.933875
TCGA-D8-A27N-01	519	0	High	1.45307	4.38639	5.08028	3.51799	4.59492	3.34498	11.0139	4.84759	6.00061	0.879392	3.79704	0.490467
TCGA-C8-A275-01	1	0	Low	1.02211	3.57159	4.78234	2.99955	6.04352	2.06492	11.3491	4.24986	6.88835	1.01742	4.72755	2.42828
TCGA-B6-A0IG-01	4456	1	Low	1.05872	3.27099	4.95748	2.21574	6.18977	1.01135	9.64871	4.6894	5.73103	0.28155	2.96431	0.252416
TCGA-E9-A243-01	612	0	Low	0.990418	4.04556	4.70333	3.21548	6.07478	3.05658	10.7183	5.18825	6.02421	1.22589	5.99682	3.63848
TCGA-D8-A1JE-01	575	0	High	1.46104	5.07988	4.70092	3.4992	5.10613	4.37448	10.7357	5.65125	6.62176	1.11949	2.93868	0.49057
TCGA-E2-A1LE-01	879	1	Low	0.537617	3.59017	3.82249	2.31751	5.30812	2.18412	8.57904	4.33448	5.5468	0.586789	5.53773	1.33754
TCGA-AC-A6IX-01	373	0	High	1.17501	3.95107	5.05583	2.97278	6.95482	2.84687	9.86099	4.86472	6.34223	0.872474	3.95854	0.478402
TCGA-A8-A09Q-01	761	0	Low	1.05944	4.17586	4.16559	3.52656	6.83523	2.08035	10.0117	4.44143	6.42829	0.894294	3.54657	1.44917
TCGA-AN-A0AL-01	227	0	High	1.30219	5.03448	4.04045	2.96905	5.96115	2.10809	10.1906	4.34675	6.01696	0.731878	2.79954	0.253989
TCGA-A2-A4RY-01	648	0	Low	0.728113	3.92727	4.46982	3.2511	5.94763	2.49948	9.18735	4.20282	5.8387	0.267356	4.04043	0.658371
TCGA-AR-A5QQ-01	322	1	Low	0.754869	7.54503	4.89203	1.87912	4.75129	5.0652	9.71111	3.03678	5.95493	0.648926	5.0987	1.41711
TCGA-D8-A140-01	403	0	Low	0.913793	3.30679	4.0443	3.74085	3.76993	2.41126	10.0163	5.15574	5.98923	0.569977	4.37279	0.682933
TCGA-A2-A0YH-01	659	0	High	1.31498	5.39858	4.84325	3.09087	6.62917	2.1852	9.95218	3.76873	6.5212	1.2383	4.08846	0.362778
TCGA-B6-A3ZX-01	1152	1	Low	0.719468	3.44468	4.28702	2.94355	5.85067	1.51919	8.88919	4.6144	5.89845	0.95888	5.95263	1.54325
TCGA-A1-A0SE-01	1321	0	Low	0.949774	3.54305	4.27134	3.33448	5.431	1.35101	10.5462	4.8434	6.07462	0.174279	4.19955	0.0732718
TCGA-AR-A1AN-01	2920	0	High	1.29358	4.51407	4.59112	3.94784	5.69417	2.15368	10.1845	4.80655	5.99448	0.4728	2.32565	0.067501
TCGA-A8-A08R-01	30	0	High	1.13688	6.71802	5.17544	3.99678	4.88471	2.82782	10.3171	4.94202	6.18621	0.949199	4.05877	2.16002
TCGA-OL-A5RX-01	878	0	Low	0.644031	3.44591	4.89678	2.58053	4.65624	2.91495	9.20734	4.65137	6.14371	0.280481	4.09024	0.492007
TCGA-AR-A2LO-01	1198	0	Low	0.950953	3.4037	4.38292	3.51511	5.15082	4.05539	10.0633	4.32152	5.65725	0.658189	5.22438	1.04761
TCGA-BH-A0BD-01	554	0	Low	0.846615	3.86861	4.07791	3.10548	4.97598	2.42506	10.2185	4.63298	6.39038	0.640066	4.39893	1.13836
TCGA-AR-A24N-01	3035	0	High	1.25356	3.77431	5.06751	3.42782	4.67611	1.85531	10.3232	5.13767	5.81031	0.406101	2.82289	0.233643
TCGA-AR-A2LH-01	616	1	High	1.14582	4.66427	4.63487	2.59402	5.88524	2.49149	9.64391	4.85467	6.38056	1.18314	5.15508	0.198243
TCGA-AR-A1AO-01	2618	0	High	1.42245	4.85277	4.59339	3.55475	6.61763	4.44901	9.93104	4.41589	7.16032	2.3632	5.45068	1.69786
TCGA-BH-A1EW-01	1694	1	High	1.51087	4.55013	5.18187	4.8189	6.45535	2.92435	10.6247	5.80608	6.59347	1.33274	4.99931	0.247928
TCGA-BH-A0W3-01	728	0	Low	0.9967	2.47311	4.35144	3.28923	4.55255	3.76389	10.1535	5.26772	6.86952	0.505891	1.90346	0.117961
TCGA-EW-A1PF-01	439	0	Low	0.871597	4.4284	4.68394	3.26138	5.35197	3.30365	9.67151	4.84549	6.4627	0.419647	3.42652	0.213876
TCGA-S3-A6ZG-01	562	0	High	1.10885	2.84527	4.76474	3.17607	3.90196	1.56291	10.5815	5.09685	6.11637	0.588805	3.85411	0.595695
TCGA-E9-A22A-01	1189	0	Low	0.773868	5.68633	4.41098	2.79458	5.41029	2.22271	9.12189	3.94061	6.21412	0.920979	4.89712	1.43429
TCGA-A2-A0YT-01	723	1	High	1.55696	4.42679	5.05782	4.04615	4.61372	1.65076	10.8572	4.96314	5.34163	0.712816	4.00919	0.225028
TCGA-B6-A0IN-01	2573	1	Low	1.01333	3.10996	3.73376	1.68666	3.42487	2.16176	8.54104	3.23349	4.66535	0.467279	2.40076	0.290188
TCGA-C8-A1HJ-01	5	0	High	1.46494	3.19988	4.44883	3.01489	4.08666	2.3167	11.1636	3.82715	5.18727	0.602362	3.01805	0.908198
TCGA-AQ-A7U7-01	584	1	Low	0.408264	4.66815	4.29009	3.06198	5.67429	2.85278	8.98703	4.87348	6.68639	1.04551	6.80989	2.26066
TCGA-D8-A1JI-01	577	0	High	1.34365	2.17805	4.19099	3.33865	4.02011	3.34605	10.205	4.98522	5.89573	0.817951	2.51594	0.0918014
TCGA-GM-A2D9-01	1812	1	Low	0.670495	2.59484	4.07049	2.15701	4.32702	1.09484	8.78645	4.08892	5.81264	0.0797024	2.48857	0
TCGA-A8-A06R-01	547	0	High	1.74487	4.22376	4.33589	2.62049	4.61289	2.38711	12.2545	4.70757	5.50199	0.610511	2.43034	0.661567
TCGA-AR-A1AT-01	1272	1	Low	0.829881	4.47248	4.41311	2.79225	5.15112	1.30112	10.2687	4.91818	6.55572	0.714136	5.10748	1.1944
TCGA-AO-A1KP-01	2953	0	High	1.20011	2.07183	4.43585	3.0931	5.24666	1.86821	10.2028	4.17832	5.36633	0.0607392	1.82183	0
TCGA-AN-A0AJ-01	303	0	High	1.45639	3.79998	8.23517	3.26251	7.43913	1.79768	10.5443	4.30061	5.6127	0.981926	4.8265	2.53384
TCGA-A8-A07F-01	577	0	High	1.40749	3.95385	5.85521	3.82833	7.21026	1.96155	10.2364	4.86903	6.28071	0.963326	4.16266	0.338453
TCGA-GM-A3XG-01	1330	0	Low	0.83005	3.14491	4.63637	2.74498	4.55181	0.772899	8.88547	3.63387	5.29239	0	2.63633	0
TCGA-AR-A0TV-01	2288	0	Low	0.844521	3.04303	4.90367	3.25293	3.51963	2.33697	9.90626	5.13945	5.8763	0.643856	4.83164	1.53002
TCGA-A2-A3XY-01	1093	1	High	1.10078	4.27192	4.9988	5.27103	5.33495	2.96042	9.80859	4.35722	6.70678	0.899872	3.51047	0.481919
TCGA-BH-A0DD-01	2486	0	High	1.52688	5.08278	5.38241	3.68473	3.81244	1.69728	10.9543	4.73216	6.21992	1.16916	3.60502	0.915789
TCGA-A2-A1FZ-01	683	0	High	1.32353	4.17565	5.12913	3.7399	5.84613	3.14442	9.7353	4.91211	5.74501	0.912956	3.75698	0.586404
TCGA-D8-A13Z-01	635	0	High	1.34697	5.12423	5.48992	3.33754	5.02086	3.62633	10.7017	5.90925	6.55125	0.963548	3.58618	0.834549
TCGA-A2-A25C-01	523	0	Low	0.885427	4.30096	4.30526	3.60304	5.34015	2.64621	10.9097	5.69564	7.40935	0.488515	3.36008	0.565597
TCGA-AN-A0XR-01	10	0	Low	0.845317	4.05221	4.66117	2.71754	3.15288	1.64182	10.1236	4.19121	6.86878	0.188021	1.51465	0
TCGA-B6-A0RN-01	8008	0	Low	0.949785	3.37869	4.90542	2.90772	4.28182	1.55321	9.64567	4.24794	6.10758	0.333882	2.66364	0.167743
TCGA-AC-A2FB-01	1234	0	Low	1.04786	4.44603	4.72392	3.42335	5.62964	3.15306	10.0026	4.54249	6.6843	1.39001	6.20428	0.921208
TCGA-AC-A7VB-01	250	0	Low	1.01532	3.09111	5.07725	2.8634	2.73103	0.383718	11.1277	4.64773	6.3879	0.321813	4.15699	0.0666748
TCGA-A2-A0YM-01	965	0	High	1.19763	5.45443	4.98715	4.17639	4.5946	5.44285	10.3251	4.34878	6.91732	1.27727	3.72797	1.06254
TCGA-OL-A5D8-01	973	0	Low	0.959995	2.53565	4.58636	2.61256	2.35682	1.89173	9.86942	4.29438	5.89955	0.515208	3.06845	0.469782
TCGA-D8-A1XL-01	606	0	High	1.19726	3.56896	4.45514	2.87717	3.96479	4.00621	9.97376	3.98348	5.7753	1.53854	5.00888	2.16765
TCGA-AR-A252-01	2838	0	Low	0.94508	4.82588	4.58307	3.97414	5.64204	2.7541	9.90338	5.23453	6.52197	1.37601	6.06662	2.27665
TCGA-BH-A18G-01	149	0	High	1.29491	4.3554	4.20574	2.43741	4.31528	1.72452	9.60944	3.5735	4.82663	0.466862	2.22866	0.507921
TCGA-OL-A5D6-01	1104	1	Low	0.850709	3.33774	4.49856	2.36583	5.48419	0.496104	9.175	4.09533	6.19736	0.238175	2.12922	0.0794293
TCGA-A8-A086-01	396	0	High	1.32886	4.63362	4.78381	3.45511	5.05494	2.47607	9.97044	4.34013	5.48552	0.484705	2.59989	0.0640551
